# Supplementary material for: A draft network of ligand–receptor-mediated multicellular signalling in human
Source: Nat Commun. 2015 Jul 22;6:7866. doi: 10.1038/ncomms8866 (PMC4525178; doi:10.1038/ncomms8866)
Supplement: Supplementary Data 1 — Consensus subcellular localization and ages of all proteins encoded in the human genome [file ncomms8866-s2.xlsx]

## Sheet: README
Consensus subcellular localization and ages of all proteins encoded in the human genome
Localizations.Ages provides the consensus subcellular localization and measures of gene age (Wagner, Dollo, Tautz) for all human proteins.
Localizations.ProteinNumbers summarises the numbers of proteins in that localize to each subcellular location
Localizations.Ages.Stats sumamrises the numbers of proteins from each phlysostrata that localize to different subcellular compartments
Questions: jordan.ramilowski@riken.jp

## Sheet: Localizations.Ages
ApprovedSymbol	HGNCID	ApprovedName	UniProtAC	UniProt_SL	HPRD_SL	HPRD_SL.PMID	LocTree3_Localization	LocTree3_Score	TMHsPredicted_PolyPhobius	Consensus_SL	6class_consensus_SL (Fig. 1)	Taxon.Wagner	Taxon.Dollo	Taxon.Tautz2013
A1BG	HGNC:5	alpha-1-B glycoprotein	P04217	Secreted.	Extracellular (GO:0005576)	3610142	secreted	100	0	secreted	secreted	Eutheria	Eutheria	Euteleostomi
A1CF	HGNC:24086	APOBEC1 complementation factor	Q9NQ94	Nucleus. Endoplasmic reticulum (By similarity). Cytoplasm. Note=Predominantly nuclear where it localizes to heterochromatin. Also cytoplasmic where it is found at the outer surface of the endoplasmic reticulum (By similarity). Shuttles between the nucleus and cytoplasm. May be transported into the nucleus by the nuclear import protein TNPO2/TRN2 or by APOBEC1.	Nucleus (GO:0005634); Cytoplasm (GO:0005737)	10833526, 12881431, 12896982	nucleus	51	0	cytoplasm. nucleus	multiple	Deuterostomia	Eukaryota	Cell.Organisms
A2M	HGNC:7	alpha-2-macroglobulin	P01023	Secreted.	Extracellular (GO:0005576); Cytosol (GO:0005829)	9831625, 11823454, 15561729, 16188874, 16199891	secreted	100	0	cytoplasm. secreted	multiple	Euteleostomi	Deuterostomia	Cell.Organisms
A2ML1	HGNC:23336	alpha-2-macroglobulin-like 1	A8K2U0	Secreted.	Cytoplasmic vesicle (GO:0016023)	16298998	secreted	100	0	secreted	secreted	Euteleostomi	Deuterostomia	Cell.Organisms
A4GALT	HGNC:18149	alpha 1,4-galactosyltransferase	Q9NPC4	Golgi apparatus membrane; Single-pass type II membrane protein (Probable).	Plasma membrane (GO:0005886); Golgi apparatus (GO:0005794)	10747952, 10748143	secreted	36	1	golgi apparatus. golgi apparatus membrane. plasma membrane	multiple	Tetrapoda	Eukaryota	Cell.Organisms
A4GNT	HGNC:17968	alpha-1,4-N-acetylglucosaminyltransferase	Q9UNA3	Golgi apparatus membrane; Single-pass type II membrane protein (Probable).	Integral to membrane (GO:0016021)	10430883	golgi apparatus membrane	16	1	golgi apparatus membrane	golgi apparatus membrane	Tetrapoda	Tetrapoda	Cell.Organisms
AAAS	HGNC:13666	achalasia, adrenocortical insufficiency, alacrimia	Q9NRG9		Peroxisome (GO:0005777); Nuclear membrane (GO:0005635)	11159947, 15561729	nucleus	26	1	nucleus membrane. peroxisome	multiple	Eutheria	Eukaryota	Cell.Organisms
AACS	HGNC:21298	acetoacetyl-CoA synthetase	Q86V21	Cytoplasm, cytosol (By similarity).	Cytoplasm (GO:0005737)	4073493, 12623130	cytoplasm	9	0	cytoplasm	cytoplasm	Deuterostomia	Cell.Organisms	Cell.Organisms
AADAC	HGNC:17	arylacetamide deacetylase	P22760	Endoplasmic reticulum membrane; Single-pass type II membrane protein. Microsome membrane; Single-pass type II membrane protein.	Endoplasmic reticulum (GO:0005783)	8063807	secreted	40	2	endoplasmic reticulum. endoplasmic reticulum membrane	multiple	Cell.Organisms	Cell.Organisms	Cell.Organisms
AADACL2	HGNC:24427	arylacetamide deacetylase-like 2	Q6P093	Secreted.			secreted	100	2	secreted	secreted	Eutheria	Eukaryota
AADACL3	HGNC:32037	arylacetamide deacetylase-like 3	Q5VUY0				secreted	18	2	n/a	n/a	Cell.Organisms	Cell.Organisms	Cell.Organisms
AADACL4	HGNC:32038	arylacetamide deacetylase-like 4	Q5VUY2	Membrane; Single-pass type II membrane protein (Potential).	Integral to membrane (GO:0016021)		secreted	15	0	secreted	secreted	Cell.Organisms	Cell.Organisms	Cell.Organisms
AADAT	HGNC:17929	aminoadipate aminotransferase	Q8N5Z0	Mitochondrion (Potential).	Mitochondrion (GO:0005739)	1798692, 8087205, 12126930	cytoplasm	28	0	mitochondrion	mitochondrion	Opisthokonta	Cell.Organisms	Cell.Organisms
AAED1	HGNC:16881	AhpC/TSA antioxidant enzyme domain containing 1	Q7RTV5				cytoplasm	16	0	cytoplasm	cytoplasm	Theria	Eukaryota	Eukaryota
AAGAB	HGNC:25662	alpha- and gamma-adaptin binding protein	Q6PD74	Cytoplasm, cytosol.	Nucleus (GO:0005634)	17081983	cytoplasm	100	0	cytoplasm. nucleus	multiple	Deuterostomia	Bilateria	Opisthokonta
AAK1	HGNC:19679	AP2 associated kinase 1	Q2M2I8	Cell membrane; Peripheral membrane protein (By similarity). Membrane, clathrin-coated pit (By similarity). Note=Active when found in clathrin-coated pits at the plasma membrane. In neuronal cells, enriched at presynaptic terminals. In non-neuronal cells, enriched at leading edge of migrating cells (By similarity).	Cytoskeleton (GO:0005856); Nucleus (GO:0005634); Cytoplasm (GO:0005737)	11877461, 17081983	nucleus	38	0	cytoplasm. nucleus	multiple	Eukaryota	Eukaryota	Cell.Organisms
AAMDC	HGNC:30205	adipogenesis associated, Mth938 domain containing	Q9H7C9	Cytoplasm (By similarity). Note=Diffuse distribution with some highly concentrated spots around the nucleus (By similarity).			cytoplasm	90	0	cytoplasm	cytoplasm	Theria	Euteleostomi	Cell.Organisms
AAMP	HGNC:18	angio-associated, migratory cell protein	Q13685	Cell membrane. Cytoplasm.	Extracellular (GO:0005576)	10329261, 11969303	cytoplasm	8	0	cytoplasm. secreted	multiple	Eukaryota	Eukaryota	Cell.Organisms
AANAT	HGNC:19	aralkylamine N-acetyltransferase	Q16613	Cytoplasm.	Cytoplasm (GO:0005737)	11313340	cytoplasm	100	0	cytoplasm	cytoplasm	Euteleostomi	Opisthokonta	Eukaryota
AAR2	HGNC:15886	AAR2 splicing factor homolog (S. cerevisiae)	Q9Y312				nucleus	38	0	nucleus	nucleus	Eukaryota	Eukaryota	Eukaryota
AARD	HGNC:33842	alanine and arginine rich domain containing protein	Q4LEZ3				mitochondrion	30	0	mitochondrion	mitochondrion	Euarchontoglires	Eutheria	Eutheria
AARS	HGNC:20	alanyl-tRNA synthetase	P49588	Cytoplasm (By similarity).	Cytoplasm (GO:0005737); Mitochondrion (GO:0005739); Cytosol (GO:0005829)	11532948, 16263121	mitochondrion	34	0	cytoplasm. mitochondrion	multiple	Cell.Organisms	Cell.Organisms	Cell.Organisms
AARS2	HGNC:21022	alanyl-tRNA synthetase 2, mitochondrial	Q5JTZ9	Mitochondrion.	Mitochondrion (GO:0005739)	15598749	mitochondrion	100	0	mitochondrion	mitochondrion	Cell.Organisms	Cell.Organisms	Cell.Organisms
AARSD1	HGNC:28417	alanyl-tRNA synthetase domain containing 1	Q9BTE6	Cytoplasm (By similarity).			mitochondrion	14	0	mitochondrion	mitochondrion	Deuterostomia	Cell.Organisms
AASDH	HGNC:23993	aminoadipate-semialdehyde dehydrogenase	Q4L235				cytoplasm	7	0	cytoplasm	cytoplasm	Opisthokonta	Cell.Organisms	Cell.Organisms
AASDHPPT	HGNC:14235	aminoadipate-semialdehyde dehydrogenase-phosphopantetheinyl transferase	Q9NRN7	Cytoplasm.	Cytoplasm (GO:0005737)	12815048	cytoplasm	100	0	cytoplasm	cytoplasm	Eukaryota	Cell.Organisms	Cell.Organisms
AASS	HGNC:17366	aminoadipate-semialdehyde synthase	Q9UDR5	Mitochondrion (By similarity).	Mitochondrion (GO:0005739)	10567240	mitochondrion	84	0	mitochondrion	mitochondrion	Opisthokonta	Eukaryota	Cell.Organisms
AATF	HGNC:19235	apoptosis antagonizing transcription factor	Q9NY61	Nucleus, nucleolus.	Nucleus (GO:0005634); Cytoplasm (GO:0005737); Nucleolus (GO:0005730)	11790298, 12847090, 14627703, 15635413, 17081983	nucleus	100	0	cytoplasm. nucleus	multiple	Opisthokonta	Eukaryota	Eukaryota
AATK	HGNC:21	apoptosis-associated tyrosine kinase	Q6ZMQ8	Membrane; Single-pass type I membrane protein (By similarity). Cytoplasm. Cytoplasm, perinuclear region. Note=Predominantly perinuclear.	Cytoplasm (GO:0005737); Endoplasmic reticulum (GO:0005783)	10837911, 12670708	plasma membrane	16	1	cytoplasm. endoplasmic reticulum	multiple	Theria	Euteleostomi	Cell.Organisms
ABAT	HGNC:23	4-aminobutyrate aminotransferase	P80404	Mitochondrion matrix.	Mitochondrion (GO:0005739)	6470007	mitochondrion	100	0	mitochondrion	mitochondrion	Opisthokonta	Eukaryota	Cell.Organisms
ABCA1	HGNC:29	ATP-binding cassette, sub-family A (ABC1), member 1	O95477	Membrane; Multi-pass membrane protein.	Plasma membrane (GO:0005886); Cell surface (GO:0009986); Intracellular vesicle (None)	12054535, 12509412, 14722086, 18484747	endoplasmic reticulum membrane	17	14	plasma membrane	plasma membrane	Cell.Organisms	Cell.Organisms	Cell.Organisms
ABCA10	HGNC:30	ATP-binding cassette, sub-family A (ABC1), member 10	Q8WWZ4	Membrane; Multi-pass membrane protein (Potential).	Integral to membrane (GO:0016021)	12821155	endoplasmic reticulum membrane	15	13	endoplasmic reticulum membrane	endoplasmic reticulum membrane	Deuterostomia	Cell.Organisms	Cell.Organisms
ABCA12	HGNC:14637	ATP-binding cassette, sub-family A (ABC1), member 12	Q86UK0	Membrane; Multi-pass membrane protein (Potential).	Plasma membrane (GO:0005886)	12697999	endoplasmic reticulum membrane	16	18	plasma membrane	plasma membrane	Cell.Organisms	Cell.Organisms	Cell.Organisms
ABCA13	HGNC:14638	ATP-binding cassette, sub-family A (ABC1), member 13	Q86UQ4	Membrane; Multi-pass membrane protein (Potential).	Plasma membrane (GO:0005886)		nucleus	15	14	nucleus	nucleus	Cell.Organisms	Cell.Organisms	Cell.Organisms
ABCA2	HGNC:32	ATP-binding cassette, sub-family A (ABC1), member 2	Q9BZC7	Endosome membrane; Multi-pass membrane protein. Lysosome membrane; Multi-pass membrane protein. Note=Forms discrete, punctate intracellular vesicles.	Lysosome (GO:0005764); Cytoplasm (GO:0005737)	11309290, 15093135, 17081983	nucleus	14	14	cytoplasm. endosome membrane. lysosome. lysosome membrane	multiple	Cell.Organisms	Cell.Organisms	Cell.Organisms
ABCA3	HGNC:33	ATP-binding cassette, sub-family A (ABC1), member 3	Q99758	Membrane; Multi-pass membrane protein (Potential).	Integral to membrane (GO:0016021)	11718719, 11940594	endoplasmic reticulum membrane	15	14	endoplasmic reticulum membrane	endoplasmic reticulum membrane	Cell.Organisms	Cell.Organisms	Cell.Organisms
ABCA4	HGNC:34	ATP-binding cassette, sub-family A (ABC1), member 4	P78363	Membrane; Multi-pass membrane protein. Note=Localized to outer segment disk edges of rods and cones, with around one million copies/photoreceptor.	Plasma membrane (GO:0005886)	9288089, 9703434	endoplasmic reticulum membrane	14	16	plasma membrane	plasma membrane	Cell.Organisms	Cell.Organisms	Cell.Organisms
ABCA5	HGNC:35	ATP-binding cassette, sub-family A (ABC1), member 5	Q8WWZ7	Lysosome membrane; Multi-pass membrane protein. Late endosome membrane; Multi-pass membrane protein. Golgi apparatus membrane; Multi-pass membrane protein (By similarity).	Integral to membrane (GO:0016021)	11435397	endoplasmic reticulum membrane	20	14	endosome membrane. lysosome membrane	multiple	Deuterostomia	Cell.Organisms	Cell.Organisms
ABCA6	HGNC:36	ATP-binding cassette, sub-family A (ABC1), member 6	Q8N139	Membrane; Multi-pass membrane protein (Potential).	Plasma membrane (GO:0005886)		endoplasmic reticulum membrane	15	14	endoplasmic reticulum membrane	endoplasmic reticulum membrane	Deuterostomia	Cell.Organisms	Cell.Organisms
ABCA7	HGNC:37	ATP-binding cassette, sub-family A (ABC1), member 7	Q8IZY2	Cell membrane; Multi-pass membrane protein. Golgi apparatus membrane; Multi-pass membrane protein. Endosome membrane; Multi-pass membrane protein. Note=Localizes to cell membrane ruffles and phagocytic cups of macrophages stimulated with C1q or apoptotic cells. Localizes to the cytoplasm of resting macrophages, probably in Golgi and endosomes. Localizes to the apical brush border of cells in the …	Endoplasmic reticulum (GO:0005783); Plasma membrane (GO:0005886)	14592415	endoplasmic reticulum membrane	14	14	endoplasmic reticulum. endosome membrane. golgi apparatus membrane. plasma membrane	multiple	Cell.Organisms	Cell.Organisms	Cell.Organisms
ABCA8	HGNC:38	ATP-binding cassette, sub-family A (ABC1), member 8	O94911	Cell membrane; Multi-pass membrane protein (Probable).			endoplasmic reticulum membrane	14	15	plasma membrane	plasma membrane	Deuterostomia	Cell.Organisms	Cell.Organisms
ABCA9	HGNC:39	ATP-binding cassette, sub-family A (ABC1), member 9	Q8IUA7	Membrane; Multi-pass membrane protein (Potential).	Integral to membrane (GO:0016021)	11435397, 12150964	endoplasmic reticulum membrane	16	15	endoplasmic reticulum membrane	endoplasmic reticulum membrane	Deuterostomia	Cell.Organisms	Cell.Organisms
ABCB1	HGNC:40	ATP-binding cassette, sub-family B (MDR/TAP), member 1	P08183	Cell membrane; Multi-pass membrane protein (By similarity).	Plasma membrane (GO:0005886)	8898203	plasma membrane	84	12	plasma membrane	plasma membrane	Cell.Organisms	Cell.Organisms	Cell.Organisms
ABCB10	HGNC:41	ATP-binding cassette, sub-family B (MDR/TAP), member 10	Q9NRK6	Mitochondrion inner membrane; Multi-pass membrane protein.	Mitochondrion (GO:0005739)	10922475, 15598749	mitochondrion membrane	100	6	mitochondrion. mitochondrion membrane	multiple	Cell.Organisms	Cell.Organisms	Cell.Organisms
ABCB11	HGNC:42	ATP-binding cassette, sub-family B (MDR/TAP), member 11	O95342	Membrane; Multi-pass membrane protein.	Plasma membrane (GO:0005886)	9545351, 11172067	plasma membrane	40	12	plasma membrane	plasma membrane	Cell.Organisms	Cell.Organisms
ABCB4	HGNC:45	ATP-binding cassette, sub-family B (MDR/TAP), member 4	P21439	Cell membrane; Multi-pass membrane protein.	Plasma membrane (GO:0005886)	8898203	plasma membrane	100	12	plasma membrane	plasma membrane	Cell.Organisms	Cell.Organisms	Cell.Organisms
ABCB5	HGNC:46	ATP-binding cassette, sub-family B (MDR/TAP), member 5	Q2M3G0	Cell membrane; Multi-pass membrane protein.	Plasma membrane (GO:0005886)	12960149	plasma membrane	100	6	plasma membrane	plasma membrane	Cell.Organisms	Cell.Organisms	Cell.Organisms
ABCB6	HGNC:47	ATP-binding cassette, sub-family B (MDR/TAP), member 6	Q9NP58	Cell membrane. Mitochondrion outer membrane; Multi-pass membrane protein. Endoplasmic reticulum. Golgi apparatus.	Mitochondrion (GO:0005739)	10837493	mitochondrion membrane	31	11	endoplasmic reticulum. golgi apparatus. mitochondrion. mitochondrion membrane	multiple	Eukaryota	Cell.Organisms	Cell.Organisms
ABCB7	HGNC:48	ATP-binding cassette, sub-family B (MDR/TAP), member 7	O75027	Mitochondrion inner membrane; Multi-pass membrane protein (Potential).	Mitochondrion (GO:0005739)	10196363	mitochondrion membrane	44	6	mitochondrion	mitochondrion	Eukaryota	Cell.Organisms	Cell.Organisms
ABCB8	HGNC:49	ATP-binding cassette, sub-family B (MDR/TAP), member 8	Q9NUT2	Mitochondrion inner membrane; Multi-pass membrane protein.	Mitochondrion (GO:0005739)	9878413	mitochondrion membrane	100	6	mitochondrion. mitochondrion membrane	multiple	Cell.Organisms	Cell.Organisms	Cell.Organisms
ABCB9	HGNC:50	ATP-binding cassette, sub-family B (MDR/TAP), member 9	Q9NP78	Lysosome membrane; Multi-pass membrane protein. Note=May be located in membrane rafts.	Lysosome (GO:0005764)	10748049	endoplasmic reticulum membrane	28	11	lysosome. lysosome membrane	multiple	Cell.Organisms	Cell.Organisms	Cell.Organisms
ABCC1	HGNC:51	ATP-binding cassette, sub-family C (CFTR/MRP), member 1	P33527	Cell membrane; Multi-pass membrane protein.	Plasma membrane (GO:0005886); Lysosome (GO:0005764); Cytoplasm (GO:0005737)	7916458, 12897808, 12925771	plasma membrane	100	17	cytoplasm. lysosome. plasma membrane	multiple	Eukaryota	Cell.Organisms	Cell.Organisms
ABCC10	HGNC:52	ATP-binding cassette, sub-family C (CFTR/MRP), member 10	Q5T3U5	Cell membrane; Multi-pass membrane protein.	Plasma membrane (GO:0005886)		plasma membrane	100	17	plasma membrane	plasma membrane	Eukaryota	Cell.Organisms	Cell.Organisms
ABCC11	HGNC:14639	ATP-binding cassette, sub-family C (CFTR/MRP), member 11	Q96J66	Membrane; Multi-pass membrane protein.	Integral to membrane (GO:0016021)		plasma membrane	17	13	plasma membrane	plasma membrane	Eukaryota	Cell.Organisms	Cell.Organisms
ABCC12	HGNC:14640	ATP-binding cassette, sub-family C (CFTR/MRP), member 12	Q96J65	Membrane; Multi-pass membrane protein (Potential).	Plasma membrane (GO:0005886)	12011458	plasma membrane	20	12	plasma membrane	plasma membrane	Eukaryota	Cell.Organisms	Cell.Organisms
ABCC2	HGNC:53	ATP-binding cassette, sub-family C (CFTR/MRP), member 2	Q92887	Membrane; Multi-pass membrane protein.	Plasma membrane (GO:0005886); Nucleus (GO:0005634); Cytoplasm (GO:0005737)	11076395, 11677213, 11745434, 17081983	plasma membrane	36	17	cytoplasm. nucleus. plasma membrane	multiple	Eukaryota	Cell.Organisms	Cell.Organisms
ABCC3	HGNC:54	ATP-binding cassette, sub-family C (CFTR/MRP), member 3	O15438	Membrane; Multi-pass membrane protein.	Plasma membrane (GO:0005886)	9813153, 10094960, 10362653, 11745434	plasma membrane	47	17	plasma membrane	plasma membrane	Eukaryota	Cell.Organisms	Cell.Organisms
ABCC4	HGNC:55	ATP-binding cassette, sub-family C (CFTR/MRP), member 4	O15439	Membrane; Multi-pass membrane protein.	Plasma membrane (GO:0005886); Nucleus (GO:0005634); Cytoplasm (GO:0005737)	12883481, 17081983	vacuole membrane	23	12	cytoplasm. nucleus. plasma membrane	multiple	Eukaryota	Cell.Organisms	Cell.Organisms
ABCC5	HGNC:56	ATP-binding cassette, sub-family C (CFTR/MRP), member 5	O15440	Membrane; Multi-pass membrane protein.	Plasma membrane (GO:0005886); Apical membrane (GO:0016327); Nucleus (GO:0005634)	9827529, 10840050, 15631998, 17081983	plasma membrane	21	14	nucleus. plasma membrane	multiple	Eukaryota	Cell.Organisms	Cell.Organisms
ABCC6	HGNC:57	ATP-binding cassette, sub-family C (CFTR/MRP), member 6	O95255	Membrane; Multi-pass membrane protein (By similarity). Note=Localized to the basolateral membrane.	Plasma membrane (GO:0005886)	10835642	plasma membrane	100	17	plasma membrane	plasma membrane	Eukaryota	Cell.Organisms	Cell.Organisms
ABCC8	HGNC:59	ATP-binding cassette, sub-family C (CFTR/MRP), member 8	Q09428	Membrane; Multi-pass membrane protein.	Plasma membrane (GO:0005886)	7502040	plasma membrane	20	17	plasma membrane	plasma membrane	Eukaryota	Cell.Organisms	Cell.Organisms
ABCC9	HGNC:60	ATP-binding cassette, sub-family C (CFTR/MRP), member 9	O60706	Membrane; Multi-pass membrane protein (Potential).	Plasma membrane (GO:0005886); Microsome (GO:0005792)	12738227	plasma membrane	18	17	plasma membrane	plasma membrane	Eukaryota	Cell.Organisms	Cell.Organisms
ABCD1	HGNC:61	ATP-binding cassette, sub-family D (ALD), member 1	P33897	Peroxisome membrane; Multi-pass membrane protein.	Peroxisome (GO:0005777)	7668254, 8004093, 10777694	peroxisome membrane	100	6	peroxisome. peroxisome membrane	multiple	Bilateria	Eukaryota
ABCD2	HGNC:66	ATP-binding cassette, sub-family D (ALD), member 2	Q9UBJ2	Peroxisome membrane; Multi-pass membrane protein.	Peroxisome (GO:0005777)	10329405, 10551832, 10777694	peroxisome membrane	100	7	peroxisome. peroxisome membrane	multiple	Bilateria	Eukaryota	Cell.Organisms
ABCD3	HGNC:67	ATP-binding cassette, sub-family D (ALD), member 3	P28288	Peroxisome membrane; Multi-pass membrane protein.	Peroxisome (GO:0005777); Mitochondrion (GO:0005739)	8453064, 15561729, 15598749	peroxisome membrane	100	7	mitochondrion. peroxisome. peroxisome membrane	multiple	Eukaryota	Cell.Organisms	Cell.Organisms
ABCD4	HGNC:68	ATP-binding cassette, sub-family D (ALD), member 4	O14678	Peroxisome membrane; Multi-pass membrane protein.	Peroxisomal membrane (GO:0005778)	9302272, 9521874	peroxisome membrane	100	6	peroxisomal membrane. peroxisome membrane	multiple	Deuterostomia	Bilateria	Cell.Organisms
ABCE1	HGNC:69	ATP-binding cassette, sub-family E (OABP), member 1	P61221	Cytoplasm. Mitochondrion. Note=Localized to clusters of virus formation at the plasma membrane.	Mitochondrion (GO:0005739); Cytoplasm (GO:0005737)	11585831	nucleus	20	0	cytoplasm. mitochondrion	multiple	Cell.Organisms	Cell.Organisms	Cell.Organisms
ABCF1	HGNC:70	ATP-binding cassette, sub-family F (GCN20), member 1	Q8NE71	Isoform 2: Cytoplasm. Nucleus, nucleoplasm. Nucleus envelope.	Ribosome (GO:0005840); Nucleus (GO:0005634); Cytoplasm (GO:0005737);Nucleus (GO:0005634)	10931828, 17081983	cytoplasm	25	0	cytoplasm. nucleus	multiple	Theria	Cell.Organisms
ABCF2	HGNC:71	ATP-binding cassette, sub-family F (GCN20), member 2	Q9UG63		Mitochondrion (GO:0005739); Peroxisome (GO:0005777)	9878413, 10922475, 15561729	cytoplasm	35	0	mitochondrion. peroxisome	multiple	Eukaryota	Cell.Organisms	Cell.Organisms
ABCF3	HGNC:72	ATP-binding cassette, sub-family F (GCN20), member 3	Q9NUQ8				cytoplasm	35	0	cytoplasm	cytoplasm	Cell.Organisms	Cell.Organisms	Cell.Organisms
ABCG1	HGNC:73	ATP-binding cassette, sub-family G (WHITE), member 1	P45844	Mitochondrion. Endoplasmic reticulum membrane; Multi-pass membrane protein. Golgi apparatus membrane; Multi-pass membrane protein. Note=Predominantly localized in the intracellular compartments mainly associated with the endoplasmic reticulum (ER) and Golgi membranes.	Cell surface (GO:0009986); Endoplasmic reticulum (GO:0005783); Golgi apparatus (GO:0005794); Plasma membrane (GO:0005886); Cytoplasm (GO:0005737); Perinuclear region (GO:0048471);Cell surface (GO:0009986)	10639163, 11350058, 15994327	mitochondrion	17	7	cytoplasm. endoplasmic reticulum. endoplasmic reticulum membrane. golgi apparatus. golgi apparatus membrane. mitochondrion. plasma membrane	multiple	Eukaryota	Cell.Organisms	Cell.Organisms
ABCG2	HGNC:74	ATP-binding cassette, sub-family G (WHITE), member 2	Q9UNQ0	Cell membrane; Multi-pass membrane protein.	Plasma membrane (GO:0005886)	11309308	plasma membrane	100	7	plasma membrane	plasma membrane	Eukaryota	Cell.Organisms	Cell.Organisms
ABCG4	HGNC:13884	ATP-binding cassette, sub-family G (WHITE), member 4	Q9H172	Membrane; Multi-pass membrane protein (Probable).	Integral to membrane (GO:0016021)	11856881	nucleus	17	7	nucleus	nucleus	Eukaryota	Cell.Organisms	Cell.Organisms
ABCG5	HGNC:13886	ATP-binding cassette, sub-family G (WHITE), member 5	Q9H222	Membrane; Multi-pass membrane protein (Probable).	Endoplasmic reticulum (GO:0005783); Plasma membrane (GO:0005886); Golgi apparatus (GO:0005794)	12208867	vacuole membrane	14	7	endoplasmic reticulum. golgi apparatus. plasma membrane	multiple	Euteleostomi	Euteleostomi	Cell.Organisms
ABCG8	HGNC:13887	ATP-binding cassette, sub-family G (WHITE), member 8	Q9H221	Membrane; Multi-pass membrane protein (Probable).	Endoplasmic reticulum (GO:0005783); Plasma membrane (GO:0005886); Golgi apparatus (GO:0005794)	12208867	endoplasmic reticulum membrane	19	6	endoplasmic reticulum. golgi apparatus. plasma membrane	multiple	Euteleostomi	Eukaryota	Cell.Organisms
ABHD1	HGNC:17553	abhydrolase domain containing 1	Q96SE0	Membrane; Single-pass type II membrane protein (Potential).	Integral to membrane (GO:0016021)		secreted	21	2	n/a	n/a	Eukaryota	Cell.Organisms	Cell.Organisms
ABHD10	HGNC:25656	abhydrolase domain containing 10	Q9NUJ1	Mitochondrion (Potential).			mitochondrion	68	0	mitochondrion	mitochondrion	Deuterostomia	Cell.Organisms	Cell.Organisms
ABHD11	HGNC:16407	abhydrolase domain containing 11	Q8NFV4				mitochondrion	22	0	mitochondrion	mitochondrion	Eukaryota	Cell.Organisms
ABHD12	HGNC:15868	abhydrolase domain containing 12	Q8N2K0	Membrane; Single-pass membrane protein (By similarity).			secreted	60	1	secreted	secreted	Chordata	Cell.Organisms	Cell.Organisms
ABHD12B	HGNC:19837	abhydrolase domain containing 12B	Q7Z5M8				secreted	51	1	secreted	secreted	Chordata	Cell.Organisms	Cell.Organisms
ABHD13	HGNC:20293	abhydrolase domain containing 13	Q7L211	Membrane; Single-pass type II membrane protein (Potential).	Integral to membrane (GO:0016021)		endoplasmic reticulum membrane	11	4	endoplasmic reticulum membrane	endoplasmic reticulum membrane	Eukaryota	Cell.Organisms	Cell.Organisms
ABHD14A	HGNC:24538	abhydrolase domain containing 14A	Q9BUJ0	Cytoplasm (By similarity). Membrane; Single- pass type II membrane protein (Potential).			endoplasmic reticulum membrane	20	2	endoplasmic reticulum membrane	endoplasmic reticulum membrane			Cell.Organisms
ABHD14B	HGNC:28235	abhydrolase domain containing 14B	Q96IU4	Cytoplasm. Nucleus. Note=Predominantly cytoplasmic.			mitochondrion	73	0	cytoplasm. nucleus	multiple	Deuterostomia	Eukaryota	Cell.Organisms
ABHD15	HGNC:26971	abhydrolase domain containing 15	Q6UXT9	Secreted (Potential).	Integral to membrane (GO:0016021)		secreted	18	0	secreted	secreted	Theria	Euteleostomi	Cell.Organisms
ABHD16A	HGNC:13921	abhydrolase domain containing 16A	O95870	Membrane; Multi-pass membrane protein (Potential).	Integral to membrane (GO:0016021)		mitochondrion	0	3	mitochondrion	mitochondrion	Bilateria	Bilateria
ABHD16B	HGNC:16128	abhydrolase domain containing 16B	Q9H3Z7				secreted	42	0	secreted	secreted	Mammalia	Mammalia	Cell.Organisms
ABHD17A	HGNC:28756	abhydrolase domain containing 17A	Q96GS6	Secreted (Potential).			secreted	74	0	secreted	secreted	Eukaryota	Eukaryota	Cell.Organisms
ABHD17B	HGNC:24278	abhydrolase domain containing 17B	Q5VST6	Secreted (Potential).			secreted	78	0	secreted	secreted	Eukaryota	Eukaryota	Cell.Organisms
ABHD17C	HGNC:26925	abhydrolase domain containing 17C	Q6PCB6				secreted	84	0	secreted	secreted	Eukaryota	Eukaryota	Cell.Organisms
ABHD2	HGNC:18717	abhydrolase domain containing 2	P08910	Membrane; Single-pass type II membrane protein (Potential).	Integral to membrane (GO:0016021)	11922611	secreted	48	2	n/a	n/a	Deuterostomia	Eukaryota	Cell.Organisms
ABHD3	HGNC:18718	abhydrolase domain containing 3	Q8WU67	Membrane; Single-pass type II membrane protein (Potential).			secreted	16	2	n/a	n/a	Eukaryota	Cell.Organisms	Cell.Organisms
ABHD4	HGNC:20154	abhydrolase domain containing 4	Q8TB40				mitochondrion	15	0	mitochondrion	mitochondrion	Eukaryota	Cell.Organisms	Cell.Organisms
ABHD5	HGNC:21396	abhydrolase domain containing 5	Q8WTS1	Cytoplasm. Lipid droplet (By similarity). Note=Colocalized with PLIN and ADRP on the surface of lipid droplets. The localization is dependent upon the metabolic status of the adipocytes and the activity of PKA (By similarity).	Cytoplasm (GO:0005737)	15136565	mitochondrion	12	1	cytoplasm	cytoplasm	Tetrapoda	Euteleostomi	Cell.Organisms
ABHD6	HGNC:21398	abhydrolase domain containing 6	Q9BV23	Membrane; Single-pass type II membrane protein (By similarity).			mitochondrion	28	2	mitochondrion	mitochondrion	Euteleostomi	Cell.Organisms	Cell.Organisms
ABHD8	HGNC:23759	abhydrolase domain containing 8	Q96I13				mitochondrion	82	0	mitochondrion	mitochondrion	Mammalia	Cell.Organisms	Cell.Organisms
ABI1	HGNC:11320	abl-interactor 1	Q8IZP0	Cytoplasm (By similarity). Nucleus (By similarity). Cell projection, lamellipodium (By similarity). Cell projection, filopodium (By similarity). Cell projection, growth cone (By similarity). Cell junction, synapse, synaptosome (By similarity). Cytoplasm, cytoskeleton (By similarity). Note=Localized to protruding lamellipodia and filopodia tips. Also localized to neuronal growth cones and synaptos…	Cytosol (GO:0005829)	9010225, 17101133	cytoplasm	42	0	cytoplasm	cytoplasm	Bilateria	Bilateria	Eukaryota
ABI2	HGNC:24011	abl-interactor 2	Q9NYB9	Cytoplasm (By similarity). Isoform 1: Cell projection, lamellipodium (By similarity). Cell projection, filopodium (By similarity). Cytoplasm, cytoskeleton (By similarity). Note=Isoform 1 but not isoform 3 is localized to protruding lamellipodia and filopodia tips (By similarity).	Nucleus (GO:0005634); Cytoplasm (GO:0005737); Cytosol (GO:0005829)	10995551, 17101133	cytoplasm	45	0	cytoplasm. nucleus	multiple	Catarrhini	Mammalia	Eukaryota
ABI3	HGNC:29859	ABI family, member 3	Q9P2A4	Cytoplasm. Note=Colocalizes with PAK2 at leading edge of cells.	Cytoplasm (GO:0005737)	11956071, 17101133	cytoplasm	100	0	cytoplasm	cytoplasm	Theria	Theria	Eukaryota
ABI3BP	HGNC:17265	ABI family, member 3 (NESH) binding protein	Q7Z7G0	Secreted (Potential).			plasma membrane	14	0	n/a	n/a	Euteleostomi	Deuterostomia	Bilateria
ABL1	HGNC:76	c-abl oncogene 1, non-receptor tyrosine kinase	P00519	Cytoplasm, cytoskeleton. Nucleus. Mitochondrion (By similarity). Isoform IB: Nucleus membrane; Lipid-anchor. Note=The myristoylated c-ABL protein is reported to be nuclear.	Nucleus (GO:0005634); Cytoplasm (GO:0005737);Endoplasmic reticulum (GO:0005783); Mitochondrion (GO:0005739); Cell projection (GO:0042995); Plasma membrane (GO:0005886); Cytoplasm (GO:0005737); Nucleus (GO:0005634); Cytosol (GO:0005829)	7565761, 11350980, 11509666, 12445832, 12777393, 15696159, 16648821, 16831423, 16888623, 17081983, 17101133	cytoplasm	47	0	cytoplasm. endoplasmic reticulum. mitochondrion. nucleus	multiple	Bilateria	Bilateria	Cell.Organisms
ABL2	HGNC:77	c-abl oncogene 2, non-receptor tyrosine kinase	P42684	Cytoplasm, cytoskeleton.	Nucleus (GO:0005634); Cytoplasm (GO:0005737);Cytoplasm (GO:0005737)	2198571, 17081983	cytoplasm	100	0	cytoplasm. nucleus	multiple	Bilateria	Bilateria	Cell.Organisms
ABLIM1	HGNC:78	actin binding LIM protein 1	O14639	Cytoplasm (By similarity). Cytoplasm, cytoskeleton (By similarity). Note=Associated with the cytoskeleton (By similarity).	Actin cytoskeleton (GO:0015629);Nucleus (GO:0005634)		cytoplasm	90	0	nucleus	nucleus	Bilateria	Bilateria	Eukaryota
ABLIM2	HGNC:19195	actin binding LIM protein family, member 2	Q6H8Q1	Cytoplasm. Note=In skeletal muscle, sarcomeric or cosarcomeric localization (By similarity).	Cytoplasm (GO:0005737)		cytoplasm	100	0	cytoplasm	cytoplasm	Bilateria	Bilateria	Eukaryota
ABLIM3	HGNC:29132	actin binding LIM protein family, member 3	O94929	Cytoplasm (By similarity).	Cytoplasm (GO:0005737)	15337165	cytoplasm	46	0	cytoplasm	cytoplasm	Bilateria	Bilateria	Eukaryota
ABO	HGNC:79	ABO blood group (transferase A, alpha 1-3-N-acetylgalactosaminyltransferase; transferase B, alpha 1-3-galactosyltransferase)	P16442	Golgi apparatus, Golgi stack membrane; Single-pass type II membrane protein. Secreted. Note=Membrane- bound form in trans cisternae of Golgi. Secreted into the body fluid.	Extracellular (GO:0005576)	4831233	golgi apparatus membrane	36	1	golgi apparatus membrane. secreted	multiple	Tetrapoda	Euteleostomi
ABR	HGNC:81	active BCR-related	Q12979		Cytoplasm (GO:0005737)		cytoplasm	19	0	cytoplasm	cytoplasm	Deuterostomia	Bilateria	Eukaryota
ABRA	HGNC:30655	actin-binding Rho activating protein	Q8N0Z2	Cytoplasm, myofibril, sarcomere (By similarity). Cytoplasm, cytoskeleton (By similarity). Note=Localized to the I-band of the sarcomere and to a lesser extent to the sarcomeric structure between Z-lines (By similarity).	Cytoskeleton (GO:0005856); Nucleus (GO:0005634)	11983702	cytoplasm	74	0	nucleus	nucleus	Euteleostomi	Bilateria	Eukaryota
ABRACL	HGNC:21230	ABRA C-terminal like	Q9P1F3				cytoplasm	23	0	cytoplasm	cytoplasm	Amniota	Eukaryota	Eukaryota
ABT1	HGNC:17369	activator of basal transcription 1	Q9ULW3	Nucleus (By similarity). Nucleus, nucleolus (By similarity).	Nucleus (GO:0005634); Nucleolus (GO:0005730)	10648625, 11790298, 15635413	nucleus	84	0	nucleus	nucleus	Eukaryota	Eukaryota
ABTB1	HGNC:18275	ankyrin repeat and BTB (POZ) domain containing 1	Q969K4	Cytoplasm.	Cytoplasm (GO:0005737)	11494141	cytoplasm	100	0	cytoplasm	cytoplasm	Deuterostomia	Eukaryota	Cell.Organisms
ABTB2	HGNC:23842	ankyrin repeat and BTB (POZ) domain containing 2	Q8N961		Nucleus (GO:0005634); Cytoplasm (GO:0005737)	18459963	mitochondrion	18	0	cytoplasm. nucleus	multiple	Euteleostomi	Bilateria	Cell.Organisms
ACAA1	HGNC:82	acetyl-CoA acyltransferase 1	P09110	Peroxisome.	Peroxisome (GO:0005777); Cytoplasm (GO:0005737); Mitochondrion (GO:0005739)	10960480, 11418601, 15598749	peroxisome	100	0	cytoplasm. mitochondrion. peroxisome	multiple	Euteleostomi	Cell.Organisms	Cell.Organisms
ACAA2	HGNC:83	acetyl-CoA acyltransferase 2	P42765	Mitochondrion. Note=Colocalizes with BNIP3 in the mitochondria.	Mitochondrion (GO:0005739)	8241273, 15033988	mitochondrion	100	0	mitochondrion	mitochondrion	Cell.Organisms	Cell.Organisms	Cell.Organisms
ACACA	HGNC:84	acetyl-CoA carboxylase alpha	Q13085	Cytoplasm.	Nucleus (GO:0005634); Cytoplasm (GO:0005737);Cytoplasm (GO:0005737)	7907095, 17081983	cytoplasm	100	0	cytoplasm. nucleus	multiple	Eukaryota	Eukaryota	Cell.Organisms
ACACB	HGNC:85	acetyl-CoA carboxylase beta	O00763	Endomembrane system. Note=May associate with membranes.	Mitochondrion (GO:0005739); Nucleus (GO:0005634)	10677481	cytoplasm	71	0	mitochondrion. nucleus	multiple	Eukaryota	Eukaryota	Cell.Organisms
ACAD10	HGNC:21597	acyl-CoA dehydrogenase family, member 10	Q6JQN1				mitochondrion	12	0	mitochondrion	mitochondrion	Eukaryota	Cell.Organisms	Cell.Organisms
ACAD11	HGNC:30211	acyl-CoA dehydrogenase family, member 11	Q709F0	Peroxisome (By similarity). Mitochondrion. Note=Has been detected associated with mitochondrial membrane, but no matrix, in kidney and cerebellum, as well as in a neuroblastoma cell line, but not in skin fibroblasts, where it is observed in cytoplasmic vesicles (PubMed:21237683). No mitochondrial targeting signals could be predicted for any known isoform, including a putative isoform starting at …	Peroxisome (GO:0005777)	14561759	mitochondrion	11	0	mitochondrion. peroxisome	multiple			Cell.Organisms
ACAD8	HGNC:87	acyl-CoA dehydrogenase family, member 8	Q9UKU7	Mitochondrion.	Mitochondrion (GO:0005739)	11013134, 12359132	mitochondrion	100	0	mitochondrion	mitochondrion	Euteleostomi	Cell.Organisms	Cell.Organisms
ACAD9	HGNC:21497	acyl-CoA dehydrogenase family, member 9	Q9H845	Mitochondrion (By similarity).	Mitochondrion (GO:0005739)	15598749	mitochondrion	23	0	mitochondrion	mitochondrion	Chordata	Cell.Organisms	Cell.Organisms
ACADL	HGNC:88	acyl-CoA dehydrogenase, long chain	P28330	Mitochondrion matrix.	Mitochondrion (GO:0005739)	9714723	mitochondrion	100	0	mitochondrion	mitochondrion	Deuterostomia	Cell.Organisms	Cell.Organisms
ACADM	HGNC:89	acyl-CoA dehydrogenase, C-4 to C-12 straight chain	P11310	Mitochondrion matrix.	Mitochondrion (GO:0005739)	1731887, 15033988, 15598749	mitochondrion	100	0	mitochondrion	mitochondrion	Bilateria	Cell.Organisms	Cell.Organisms
ACADS	HGNC:90	acyl-CoA dehydrogenase, C-2 to C-3 short chain	P16219	Mitochondrion matrix.	Mitochondrion (GO:0005739)	9383286, 15033988, 15598749	mitochondrion	100	0	mitochondrion	mitochondrion	Eukaryota	Cell.Organisms	Cell.Organisms
ACADSB	HGNC:91	acyl-CoA dehydrogenase, short/branched chain	P45954	Mitochondrion matrix.	Mitochondrion (GO:0005739)	7698750	mitochondrion	100	0	mitochondrion	mitochondrion	Eukaryota	Cell.Organisms	Cell.Organisms
ACADVL	HGNC:92	acyl-CoA dehydrogenase, very long chain	P49748	Mitochondrion inner membrane.	Mitochondrion (GO:0005739)	8466512, 15033988, 15598749	mitochondrion	20	0	mitochondrion	mitochondrion	Mammalia	Cell.Organisms	Cell.Organisms
ACAN	HGNC:319	aggrecan	P16112	Secreted, extracellular space, extracellular matrix (By similarity).	Extracellular (GO:0005576)	7240256, 8314595	secreted	35	0	secreted	secreted	Euteleostomi	Bilateria	Cell.Organisms
ACAP1	HGNC:16467	ArfGAP with coiled-coil, ankyrin repeat and PH domains 1	Q15027		Cytoplasm (GO:0005737); Endosome (GO:0005768); Mitochondrion (GO:0005739)	11062263, 15598749	cytoplasm	24	0	cytoplasm. endosome. mitochondrion	multiple	Bilateria	Eukaryota	Cell.Organisms
ACAP2	HGNC:16469	ArfGAP with coiled-coil, ankyrin repeat and PH domains 2	Q15057		Cytoplasm (GO:0005737); Plasma membrane (GO:0005886); Endosome (GO:0005768)	11062263	cytoplasm	32	0	cytoplasm. endosome	multiple	Bilateria	Eukaryota	Cell.Organisms
ACAP3	HGNC:16754	ArfGAP with coiled-coil, ankyrin repeat and PH domains 3	Q96P50				nucleus	34	0	nucleus	nucleus	Bilateria	Eukaryota	Cell.Organisms
ACAT1	HGNC:93	acetyl-CoA acetyltransferase 1	P24752	Mitochondrion.	Mitochondrion (GO:0005739); Cytoplasm (GO:0005737)	1979337, 9607396, 15561729	mitochondrion	100	0	cytoplasm. mitochondrion	multiple	Cell.Organisms	Cell.Organisms	Cell.Organisms
ACAT2	HGNC:94	acetyl-CoA acetyltransferase 2	Q9BWD1	Cytoplasm.	Cytoplasm (GO:0005737); Endoplasmic reticulum (GO:0005783)	7911016, 10327276	cytoplasm	100	0	cytoplasm. endoplasmic reticulum	multiple	Cell.Organisms	Cell.Organisms	Cell.Organisms
ACBD3	HGNC:15453	acyl-CoA binding domain containing 3	Q9H3P7	Golgi apparatus membrane; Peripheral membrane protein; Cytoplasmic side (By similarity). Mitochondrion (By similarity). Note=Also mitochondrial (via its interaction with PBR) (By similarity).	Golgi apparatus (GO:0005794); Cytoplasm (GO:0005737)	11590181	secreted	36	0	cytoplasm. golgi apparatus	multiple	Euteleostomi	Bilateria	Holozoa
ACBD4	HGNC:23337	acyl-CoA binding domain containing 4	Q8NC06				peroxisome membrane	38	0	peroxisome membrane	peroxisome membrane	Theria	Bilateria	Cell.Organisms
ACBD5	HGNC:23338	acyl-CoA binding domain containing 5	Q5T8D3	Peroxisome membrane; Single-pass membrane protein (By similarity).	Nucleus (GO:0005634)	17081983	peroxisome membrane	79	1	nucleus	nucleus	Chordata	Eukaryota	Cell.Organisms
ACBD6	HGNC:23339	acyl-CoA binding domain containing 6	Q9BR61	Cytoplasm.			cytoplasm	100	0	cytoplasm	cytoplasm	Bilateria	Eukaryota	Cell.Organisms
ACBD7	HGNC:17715	acyl-CoA binding domain containing 7	Q8N6N7				cytoplasm	28	0	cytoplasm	cytoplasm	Eukaryota	Cell.Organisms	Cell.Organisms
ACCS	HGNC:23989	1-aminocyclopropane-1-carboxylate synthase homolog (Arabidopsis)(non-functional)	Q96QU6				mitochondrion	7	0	mitochondrion	mitochondrion	Amniota	Eukaryota	Cell.Organisms
ACCSL	HGNC:34391	1-aminocyclopropane-1-carboxylate synthase homolog (Arabidopsis)(non-functional)-like	Q4AC99				cytoplasm	8	0	cytoplasm	cytoplasm	Euarchontoglires	Eukaryota	Cell.Organisms
ACD	HGNC:25070	adrenocortical dysplasia homolog (mouse)	Q96AP0	Nucleus. Chromosome, telomere.	Nucleus (GO:0005634)	15181449, 15231715	nucleus	100	0	nucleus	nucleus	Theria	Tetrapoda	Euteleostomi
ACE	HGNC:2707	angiotensin I converting enzyme	P12821	Angiotensin-converting enzyme, soluble form: Secreted. Cell membrane; Single-pass type I membrane protein.	Plasma membrane (GO:0005886)	7977726	secreted	79	1	plasma membrane. secreted	multiple	Bilateria	Cell.Organisms	Cell.Organisms
ACE2	HGNC:13557	angiotensin I converting enzyme 2	Q9BYF1	Processed angiotensin-converting enzyme 2: Secreted. Cell membrane; Single-pass type I membrane protein.	Plasma membrane (GO:0005886); Extracellular (GO:0005576)	11815627, 12025971	secreted	22	0	plasma membrane. secreted	multiple	Amniota	Deuterostomia	Cell.Organisms
ACER1	HGNC:18356	alkaline ceramidase 1	Q8TDN7	Endoplasmic reticulum membrane; Multi-pass membrane protein (By similarity).	Endoplasmic reticulum (GO:0005783)	12783875	endoplasmic reticulum membrane	74	7	endoplasmic reticulum	endoplasmic reticulum	Euteleostomi	Euteleostomi	Eukaryota
ACER2	HGNC:23675	alkaline ceramidase 2	Q5QJU3	Golgi apparatus membrane; Multi-pass membrane protein.	Integral to membrane (GO:0016021)		golgi apparatus membrane	100	7	golgi apparatus membrane	golgi apparatus membrane	Bilateria	Bilateria	Cell.Organisms
ACER3	HGNC:16066	alkaline ceramidase 3	Q9NUN7	Endoplasmic reticulum membrane; Multi-pass membrane protein. Golgi apparatus membrane; Multi-pass membrane protein.	Golgi apparatus (GO:0005794); Endoplasmic reticulum (GO:0005783)	11356846	golgi apparatus membrane	12	7	endoplasmic reticulum. endoplasmic reticulum membrane. golgi apparatus. golgi apparatus membrane	multiple	Tetrapoda	Eukaryota
ACHE	HGNC:108	acetylcholinesterase (Yt blood group)	P22303	Cell junction, synapse. Secreted (By similarity). Cell membrane; Peripheral membrane protein (By similarity). Isoform T: Nucleus. Isoform H: Cell membrane; Lipid-anchor, GPI- anchor; Extracellular side (By similarity).	Plasma membrane (GO:0005886); Extracellular (GO:0005576); Integral to membrane (GO:0016021)	1609795, 3319614, 8488842	secreted	42	0	nucleus. secreted	multiple	Bilateria	Cell.Organisms	Cell.Organisms
ACIN1	HGNC:17066	apoptotic chromatin condensation inducer 1	Q9UKV3	Nucleus. Nucleus speckle. Nucleus, nucleoplasm. Note=Phosphorylation on Ser-1180 by SRPK2 redistributes it from the nuclear speckles to the nucleoplasm.	Nucleus (GO:0005634); Cytoplasm (GO:0005737);Nucleus (GO:0005634); Cytoplasm (GO:0005737)	10490026, 17081983	nucleus	100	0	cytoplasm. nucleus	multiple	Euteleostomi	Euteleostomi	Eukaryota
ACKR2	HGNC:1565	atypical chemokine receptor 2	O00590	Cell membrane; Multi-pass membrane protein.	Plasma membrane (GO:0005886)	12671049	plasma membrane	100	7	plasma membrane	plasma membrane	Eutheria	Amniota	Eumetazoa
ACKR3	HGNC:23692	atypical chemokine receptor 3	P25106	Cell membrane; Multi-pass membrane protein. Cytoplasm, perinuclear region. Early endosome. Recycling endosome (By similarity). Note=Localized mainly in perinuclear regions in neurons and in early endosomes in T-lymphocytes and some other cell types, with very low levels detected on the cell surface. May spontaneously cycle between the plasma membrane and endosomal compartments.	Plasma membrane (GO:0005886)	8198609	plasma membrane	14	7	cytoplasm. endosome. plasma membrane	multiple	Euteleostomi	Euteleostomi	Metazoa
ACKR4	HGNC:1611	atypical chemokine receptor 4	Q9NPB9	Cell membrane; Multi-pass membrane protein.			plasma membrane	100	7	plasma membrane	plasma membrane	Mammalia	Euteleostomi	Eumetazoa
ACLY	HGNC:115	ATP citrate lyase	P53396	Cytoplasm.	Cytoplasm (GO:0005737); Mitochondrion (GO:0005739)	3305493, 15598749	cytoplasm	100	0	cytoplasm. mitochondrion	multiple	Opisthokonta	Cell.Organisms
ACMSD	HGNC:19288	aminocarboxymuconate semialdehyde decarboxylase	Q8TDX5		Cytoplasm (GO:0005737)	12140278	cytoplasm	19	0	cytoplasm	cytoplasm	Deuterostomia	Cell.Organisms	Cell.Organisms
ACN9	HGNC:21752	ACN9 homolog (S. cerevisiae)	Q9NRP4	Mitochondrion (Potential).			mitochondrion	22	0	mitochondrion	mitochondrion	Opisthokonta	Eukaryota	Eukaryota
ACO1	HGNC:117	aconitase 1, soluble	P21399	Cytoplasm.	Cytoplasm (GO:0005737); Golgi membrane (GO:0000139); Endoplasmic reticulum membrane (GO:0005789)	10419470, 16144863	cytoplasm	100	0	cytoplasm. endoplasmic reticulum membrane. golgi apparatus membrane	multiple	Cell.Organisms	Cell.Organisms	Cell.Organisms
ACO2	HGNC:118	aconitase 2, mitochondrial	Q99798	Mitochondrion (By similarity).	Mitochondrion (GO:0005739)	9630632, 15598749	mitochondrion	96	0	mitochondrion	mitochondrion	Opisthokonta	Cell.Organisms	Cell.Organisms
ACOT1	HGNC:33128	acyl-CoA thioesterase 1	Q86TX2	Cytoplasm.			cytoplasm	100	0	cytoplasm	cytoplasm	Euteleostomi	Bilateria	Cell.Organisms
ACOT11	HGNC:18156	acyl-CoA thioesterase 11	Q8WXI4	Cytoplasm.	Cytoplasm (GO:0005737)		cytoplasm	100	0	cytoplasm	cytoplasm	Chordata	Cell.Organisms	Cell.Organisms
ACOT12	HGNC:24436	acyl-CoA thioesterase 12	Q8WYK0	Cytoplasm.	Cytoplasm (GO:0005737)	11322891, 12767336	cytoplasm	100	0	cytoplasm	cytoplasm	Tetrapoda	Euteleostomi	Cell.Organisms
ACOT13	HGNC:20999	acyl-CoA thioesterase 13	Q9NPJ3	Cytoplasm (By similarity). Mitochondrion (By similarity).			cytoplasm	20	0	cytoplasm	cytoplasm	Opisthokonta	Cell.Organisms	Cell.Organisms
ACOT2	HGNC:18431	acyl-CoA thioesterase 2	P49753	Mitochondrion.	Peroxisome (GO:0005777)	10944470	mitochondrion	100	0	mitochondrion. peroxisome	multiple	Euteleostomi	Bilateria	Cell.Organisms
ACOT4	HGNC:19748	acyl-CoA thioesterase 4	Q8N9L9	Peroxisome.	Peroxisome (GO:0005777)	10567408	peroxisome	100	0	peroxisome	peroxisome	Eutheria	Eutheria	Cell.Organisms
ACOT6	HGNC:33159	acyl-CoA thioesterase 6	Q3I5F7	Cytoplasm.			cytoplasm	100	0	cytoplasm	cytoplasm	Human	Human	Cell.Organisms
ACOT7	HGNC:24157	acyl-CoA thioesterase 7	O00154	Isoform 4: Cytoplasm. Isoform 6: Cytoplasm. Isoform 1: Mitochondrion. Isoform 5: Mitochondrion.	Cytoplasm (GO:0005737); Nucleus (GO:0005634); Mitochondrion (GO:0005739);Cytosol (GO:0005829);Nucleus (GO:0005634); Mitochondrion (GO:0005739);Cytosol (GO:0005829); Nucleus (GO:0005634)	10578051, 12435388	cytoplasm	86	0	cytoplasm. mitochondrion. nucleus	multiple	Chordata	Cell.Organisms	Cell.Organisms
ACOT8	HGNC:15919	acyl-CoA thioesterase 8	O14734	Peroxisome.	Cytoplasm (GO:0005737); Peroxisomal matrix (GO:0005782)	10092594, 10944470	peroxisome	100	0	cytoplasm. peroxisome	multiple	Euteleostomi	Cell.Organisms	Cell.Organisms
ACOT9	HGNC:17152	acyl-CoA thioesterase 9	Q9Y305	Mitochondrion (By similarity).	Mitochondrion (GO:0005739)	10383425, 15561729	cytoplasm	8	0	mitochondrion	mitochondrion	Bilateria	Eukaryota	Cell.Organisms
ACOX1	HGNC:119	acyl-CoA oxidase 1, palmitoyl	Q15067	Peroxisome.	Nucleus (GO:0005634);Peroxisome (GO:0005777); Mitochondrion (GO:0005739)	8040306, 15598749	peroxisome	100	0	mitochondrion. nucleus. peroxisome	multiple	Bilateria	Eukaryota	Cell.Organisms
ACOX2	HGNC:120	acyl-CoA oxidase 2, branched chain	Q99424	Peroxisome.	Peroxisome (GO:0005777)	8943006	peroxisome	100	0	peroxisome	peroxisome	Tetrapoda	Chordata	Cell.Organisms
ACOX3	HGNC:121	acyl-CoA oxidase 3, pristanoyl	O15254	Peroxisome (Potential).	Peroxisome (GO:0005777)	9271077	peroxisome	68	0	peroxisome	peroxisome	Bilateria	Cell.Organisms	Cell.Organisms
ACOXL	HGNC:25621	acyl-CoA oxidase-like	Q9NUZ1				peroxisome	22	2	peroxisome	peroxisome	Mammalia	Euteleostomi	Cell.Organisms
ACP1	HGNC:122	acid phosphatase 1, soluble	P24666	Cytoplasm.	Cytoplasm (GO:0005737)	1304913, 1587862	cytoplasm	100	0	cytoplasm	cytoplasm	Opisthokonta	Cell.Organisms	Cell.Organisms
ACP2	HGNC:123	acid phosphatase 2, lysosomal	P11117	Lysosome membrane; Single-pass membrane protein; Lumenal side. Lysosome lumen. Note=The soluble form arises by proteolytic processing of the membrane-bound form.	Lysosome (GO:0005764); Plasma membrane (GO:0005886); Golgi apparatus (GO:0005794); Endosome (GO:0005768)	11801736	secreted	15	1	endosome. golgi apparatus. lysosome. lysosome membrane. plasma membrane	multiple	Bilateria	Eukaryota	Cell.Organisms
ACP5	HGNC:124	acid phosphatase 5, tartrate resistant	P13686	Lysosome.	Lysosome (GO:0005764); Cytoplasm (GO:0005737); Extracellular (GO:0005576)	12450668	secreted	82	0	cytoplasm. lysosome. secreted	multiple	Deuterostomia	Cell.Organisms	Cell.Organisms
ACP6	HGNC:29609	acid phosphatase 6, lysophosphatidic	Q9NPH0	Secreted (Probable).	Mitochondrion (GO:0005739); Cytoplasm (GO:0005737)	10506173, 12010880	mitochondrion	15	0	cytoplasm. mitochondrion. secreted	multiple	Deuterostomia	Eukaryota	Cell.Organisms
ACPP	HGNC:125	acid phosphatase, prostate	P15309	Isoform 1: Secreted. Isoform 2: Cell membrane; Single-pass type I membrane protein. Lysosome membrane; Single-pass type I membrane protein. Note=Appears to shuttle between the cell membrane and intracellular vesicles. Colocalizes with FLOT1 at cell membrane and in intracellular vesicles. Colocalizes with LAMP2 on the lysosome membrane.	Extracellular (GO:0005576); Cytoplasm (GO:0005737); Lysosome (GO:0005764); Nucleus (GO:0005634)	2411954, 7923807, 9187691, 10477906, 11547122, 12525165	secreted	14	0	cytoplasm. lysosome. lysosome membrane. nucleus. plasma membrane. secreted	multiple	Bilateria	Eukaryota	Cell.Organisms
ACPT	HGNC:14376	acid phosphatase, testicular	Q9BZG2	Membrane; Single-pass type I membrane protein (Potential).			secreted	13	1	secreted	secreted	Eutheria	Euteleostomi	Cell.Organisms
ACR	HGNC:126	acrosin	P10323				endoplasmic reticulum membrane	26	0	endoplasmic reticulum membrane	endoplasmic reticulum membrane	Theria	Euteleostomi	Cell.Organisms
ACRBP	HGNC:17195	acrosin binding protein	Q8NEB7	Secreted (By similarity). Cytoplasmic vesicle, secretory vesicle, acrosome (By similarity). Note=Colocalizes with proacrosin in the acrosome of sperm (By similarity).			nucleus	35	0	nucleus	nucleus	Theria	Theria	Tetrapoda
ACRC	HGNC:15805	acidic repeat containing	Q96QF7	Nucleus (Potential).	Nucleus (GO:0005634)	11714101	mitochondrion	29	0	nucleus	nucleus	Catarrhini	Eukaryota	Eukaryota
ACRV1	HGNC:127	acrosomal vesicle protein 1	P26436	Cytoplasmic vesicle, secretory vesicle, acrosome. Note=Nascent acrosomal vesicle of Golgi phase spermatids.	Golgi apparatus (GO:0005794); Lysosome (GO:0005764)	2298314, 8288254, 11730901	nucleus	24	0	golgi apparatus. lysosome	multiple	Eutheria	Mammalia	Cell.Organisms
ACSBG1	HGNC:29567	acyl-CoA synthetase bubblegum family member 1	Q96GR2	Cytoplasm. Cytoplasmic vesicle (By similarity). Microsome (By similarity). Endoplasmic reticulum (By similarity).	Cytoplasm (GO:0005737); Microsome (GO:0005792); Mitochondrion (GO:0005739)	10954726, 12975357, 14516277	endoplasmic reticulum	11	0	cytoplasm. mitochondrion	multiple	Euteleostomi	Cell.Organisms	Cell.Organisms
ACSBG2	HGNC:24174	acyl-CoA synthetase bubblegum family member 2	Q5FVE4	Cytoplasm. Membrane; Peripheral membrane protein.			endoplasmic reticulum	9	0	cytoplasm	cytoplasm	Euteleostomi	Cell.Organisms	Cell.Organisms
ACSF2	HGNC:26101	acyl-CoA synthetase family member 2	Q96CM8	Mitochondrion (Potential).			mitochondrion	10	0	mitochondrion	mitochondrion	Cell.Organisms	Cell.Organisms	Cell.Organisms
ACSF3	HGNC:27288	acyl-CoA synthetase family member 3	Q4G176	Mitochondrion.			mitochondrion	100	0	mitochondrion	mitochondrion	Bilateria	Cell.Organisms	Cell.Organisms
ACSL1	HGNC:3569	acyl-CoA synthetase long-chain family member 1	P33121	Mitochondrion outer membrane; Single-pass type III membrane protein (By similarity). Peroxisome membrane; Single-pass type III membrane protein (By similarity). Microsome membrane; Single-pass type III membrane protein (By similarity). Endoplasmic reticulum membrane; Single-pass type III membrane protein (By similarity).	Endoplasmic reticulum (GO:0005783); Mitochondrion (GO:0005739); Peroxisome (GO:0005777)	1599407, 2007410, 2973813, 7948012, 8399326	peroxisome	26	0	endoplasmic reticulum. mitochondrion. peroxisome	multiple	Eukaryota	Cell.Organisms	Cell.Organisms
ACSL3	HGNC:3570	acyl-CoA synthetase long-chain family member 3	O95573	Mitochondrion outer membrane; Single-pass type III membrane protein (By similarity). Peroxisome membrane; Single-pass type III membrane protein (By similarity). Microsome membrane; Single-pass type III membrane protein (By similarity). Endoplasmic reticulum membrane; Single-pass type III membrane protein (By similarity).	Mitochondrion (GO:0005739); Peroxisome (GO:0005777)	6240978, 15561729	mitochondrion	34	0	mitochondrion. peroxisome	multiple	Opisthokonta	Eukaryota	Cell.Organisms
ACSL4	HGNC:3571	acyl-CoA synthetase long-chain family member 4	O60488	Mitochondrion outer membrane; Single-pass type III membrane protein (By similarity). Peroxisome membrane; Single-pass type III membrane protein (By similarity). Microsome membrane; Single-pass type III membrane protein (By similarity). Endoplasmic reticulum membrane; Single-pass type III membrane protein (By similarity).	Microsome (GO:0005792); Mitochondrion (GO:0005739)	1567471, 10874125, 15561729	mitochondrion	33	1	mitochondrion	mitochondrion	Opisthokonta	Eukaryota	Cell.Organisms
ACSL5	HGNC:16526	acyl-CoA synthetase long-chain family member 5	Q9ULC5	Mitochondrion. Endoplasmic reticulum. Mitochondrion outer membrane; Single-pass type III membrane protein (By similarity). Endoplasmic reticulum membrane; Single- pass type III membrane protein (By similarity).	Mitochondrion (GO:0005739)	11319232, 12147264	peroxisome	31	0	endoplasmic reticulum. mitochondrion	multiple	Eukaryota	Cell.Organisms	Cell.Organisms
ACSL6	HGNC:16496	acyl-CoA synthetase long-chain family member 6	Q9UKU0	Mitochondrion outer membrane; Single-pass type III membrane protein (By similarity). Peroxisome membrane; Single-pass type III membrane protein (By similarity). Microsome membrane; Single-pass type III membrane protein (By similarity). Endoplasmic reticulum membrane; Single-pass type III membrane protein (By similarity).	Plasma membrane (GO:0005886)	10548543	peroxisome	30	0	peroxisome	peroxisome	Eukaryota	Cell.Organisms	Cell.Organisms
ACSM1	HGNC:18049	acyl-CoA synthetase medium-chain family member 1	Q08AH1	Mitochondrion matrix (By similarity).	Mitochondrion (GO:0005739)	11470804	mitochondrion	70	0	mitochondrion	mitochondrion	Tetrapoda	Cell.Organisms	Cell.Organisms
ACSM2A	HGNC:32017	acyl-CoA synthetase medium-chain family member 2A	Q08AH3	Mitochondrion matrix (By similarity).			mitochondrion	96	0	mitochondrion	mitochondrion	Tetrapoda	Cell.Organisms	Cell.Organisms
ACSM2B	HGNC:30931	acyl-CoA synthetase medium-chain family member 2B	Q68CK6	Mitochondrion matrix.	Mitochondrion (GO:0005739)	8884467, 8934636, 10434065, 11415461, 12616642, 15122652	mitochondrion	100	0	mitochondrion	mitochondrion	Tetrapoda	Cell.Organisms	Cell.Organisms
ACSM3	HGNC:10522	acyl-CoA synthetase medium-chain family member 3	Q53FZ2	Mitochondrion matrix (By similarity).	Mitochondrion (GO:0005739)	11470804, 11772874	mitochondrion	83	0	mitochondrion	mitochondrion	Tetrapoda	Cell.Organisms	Cell.Organisms
ACSM4	HGNC:32016	acyl-CoA synthetase medium-chain family member 4	P0C7M7	Mitochondrion matrix (By similarity).			mitochondrion	83	0	mitochondrion	mitochondrion	Tetrapoda	Cell.Organisms	Cell.Organisms
ACSM5	HGNC:26060	acyl-CoA synthetase medium-chain family member 5	Q6NUN0	Mitochondrion matrix (By similarity).			mitochondrion	52	0	mitochondrion	mitochondrion	Tetrapoda	Cell.Organisms	Cell.Organisms
ACSS1	HGNC:16091	acyl-CoA synthetase short-chain family member 1	Q9NUB1	Mitochondrion matrix.			mitochondrion	100	1	mitochondrion	mitochondrion	Cell.Organisms	Cell.Organisms	Cell.Organisms
ACSS2	HGNC:15814	acyl-CoA synthetase short-chain family member 2	Q9NR19	Cytoplasm.	Cytoplasm (GO:0005737)	10843999	cytoplasm	100	0	cytoplasm	cytoplasm	Cell.Organisms	Cell.Organisms	Cell.Organisms
ACSS3	HGNC:24723	acyl-CoA synthetase short-chain family member 3	Q9H6R3	Mitochondrion (Potential).			cytoplasm	21	0	cytoplasm	cytoplasm	Euteleostomi	Cell.Organisms	Cell.Organisms
ACTA1	HGNC:129	actin, alpha 1, skeletal muscle	P68133	Cytoplasm, cytoskeleton.	Cytoplasm (GO:0005737); Kinetochore (GO:0000776); Extracellular (GO:0005576)	10508519, 11780067, 16188874	cytoplasm	100	0	cytoplasm. secreted	multiple	Eukaryota	Eukaryota	Eukaryota
ACTA2	HGNC:130	actin, alpha 2, smooth muscle, aorta	P62736	Cytoplasm, cytoskeleton.	Cytoplasm (GO:0005737); Mitochondrion (GO:0005739)	8138584, 15598749	cytoplasm	100	0	cytoplasm. mitochondrion	multiple	Eukaryota	Eukaryota	Eukaryota
ACTB	HGNC:132	actin, beta	P60709	Cytoplasm, cytoskeleton. Note=Localized in cytoplasmic mRNP granules containing untranslated mRNAs.	Cytoplasm (GO:0005737); Golgi apparatus (GO:0005794); Plasma membrane (GO:0005886); Nucleolus (GO:0005730); Cytosol (GO:0005829); Extracellular (GO:0005576); Cytoskeleton (GO:0005856); Mitochondrion (GO:0005739)	10677499, 11257002, 11790298, 11950601, 15561729, 15598749, 16188874, 16514417, 16892067	cytoplasm	100	0	cytoplasm. golgi apparatus. mitochondrion. nucleus. secreted	multiple	Eukaryota	Eukaryota	Eukaryota
ACTBL2	HGNC:17780	actin, beta-like 2	Q562R1	Cytoplasm, cytoskeleton (By similarity).			cytoplasm	90	0	cytoplasm	cytoplasm	Eukaryota	Eukaryota	Eukaryota
ACTC1	HGNC:143	actin, alpha, cardiac muscle 1	P68032	Cytoplasm, cytoskeleton.	Cytoplasm (GO:0005737); Nucleus (GO:0005634)	10847344, 11936879, 12445881	cytoplasm	100	0	cytoplasm. nucleus	multiple	Eukaryota	Eukaryota	Eukaryota
ACTG1	HGNC:144	actin, gamma 1	P63261	Cytoplasm, cytoskeleton.	Cytoplasm (GO:0005737); Cytosol (GO:0005829)	3335520, 16263121	cytoplasm	100	0	cytoplasm	cytoplasm	Eukaryota	Eukaryota
ACTG2	HGNC:145	actin, gamma 2, smooth muscle, enteric	P63267	Cytoplasm, cytoskeleton.	Cytoplasm (GO:0005737)	10655297	cytoplasm	100	0	cytoplasm	cytoplasm	Eukaryota	Eukaryota	Eukaryota
ACTL10	HGNC:16127	actin-like 10	Q5JWF8				cytoplasm	20	0	cytoplasm	cytoplasm	Theria	Theria	Eukaryota
ACTL6A	HGNC:24124	actin-like 6A	O96019	Nucleus.	Nucleus (GO:0005634);Cytoplasm (GO:0005737); Nucleus (GO:0005634);Cytoplasm (GO:0005737); Chromosome (GO:0005694); Kinetochore (GO:0000776); Nucleus (GO:0005634)	9845365, 10380635, 11266125, 11780067, 11839798, 14503849, 16230350, 19059367	cytoplasm	27	0	cytoplasm. nucleus	multiple	Opisthokonta	Eukaryota	Eukaryota
ACTL6B	HGNC:160	actin-like 6B	O94805	Nucleus.	Nucleus (GO:0005634)	12565893	cytoplasm	28	0	nucleus	nucleus	Opisthokonta	Eukaryota	Eukaryota
ACTL7A	HGNC:161	actin-like 7A	Q9Y615	Cytoplasm, cytoskeleton (By similarity). Golgi apparatus (By similarity). Cytoplasm (By similarity). Nucleus (By similarity). Note=Detected at the Golgi apparatus during acrosome biogenesis. Detected at the subacrosomal layer in round spermatids. Detected in sperm head and tail (By similarity).	Cytoskeleton (GO:0005856)	10373328	cytoplasm	31	0	cytoplasm	cytoplasm	Theria	Theria	Eukaryota
ACTL7B	HGNC:162	actin-like 7B	Q9Y614	Cytoplasm, cytoskeleton (By similarity).	Cytoskeleton (GO:0005856)	10373328	cytoplasm	32	0	cytoplasm	cytoplasm	Theria	Theria	Eukaryota
ACTL8	HGNC:24018	actin-like 8	Q9H568	Cytoplasm, cytoskeleton (By similarity).			cytoplasm	19	0	cytoplasm	cytoplasm	Catarrhini	Eutheria	Eukaryota
ACTL9	HGNC:28494	actin-like 9	Q8TC94	Cytoplasm, cytoskeleton (By similarity).			cytoplasm	28	0	cytoplasm	cytoplasm	Theria	Theria
ACTN1	HGNC:163	actinin, alpha 1	P12814	Cytoplasm, cytoskeleton. Cytoplasm, myofibril, sarcomere, Z line. Cell membrane (By similarity). Cell projection, ruffle (By similarity). Note=Colocalizes with MYOZ2 and PPP3CA at the Z-line of heart and skeletal muscle. Colocalizes with PSD in membrane ruffles and central reticular structures (By similarity).	Cytoplasm (GO:0005737); Mitochondrial membrane (GO:0005740); Cytosol (GO:0005829); Cytoskeleton (GO:0005856); Mitochondrion (GO:0005739); Nucleus (GO:0005634)	9599291, 15147863, 15561729, 15598749, 16263121, 17081983	cytoplasm	76	0	cytoplasm. mitochondrion. mitochondrion membrane. nucleus	multiple	Opisthokonta	Eukaryota	Cell.Organisms
ACTN2	HGNC:164	actinin, alpha 2	P35609	Cytoplasm, myofibril, sarcomere, Z line. Note=Colocalizes with MYOZ1 and FLNC at the Z-lines of skeletal muscle.	Cytoplasm (GO:0005737); Mitochondrial membrane (GO:0005740); Actin filament (GO:0005884)	11440986, 15147863	cytoplasm	100	0	cytoplasm. mitochondrion membrane	multiple	Opisthokonta	Eukaryota	Cell.Organisms
ACTN3	HGNC:165	actinin, alpha 3 (gene/pseudogene)	Q08043		Cytoplasm (GO:0005737); Extracellular (GO:0005576)	11440986, 16188874	cytoplasm	76	0	cytoplasm. secreted	multiple			Cell.Organisms
ACTN4	HGNC:166	actinin, alpha 4	O43707	Nucleus. Cytoplasm. Note=Localized in cytoplasmic mRNP granules containing untranslated mRNAs. Colocalizes with actin stress fibers. Nuclear translocation can be induced by the PI3 kinase inhibitor wortmannin or by cytochalasin D. Exclusively localized in the nucleus in a limited number of cell lines (breast cancer cell line MCF-7, oral floor cancer IMC- 2, and bladder cancer KU-7).	Cytoplasm (GO:0005737); Nucleus (GO:0005634); Plasma membrane (GO:0005886); Mitochondrion (GO:0005739)	10656685, 15598749, 16944923	cytoplasm	74	0	cytoplasm. mitochondrion. nucleus	multiple	Opisthokonta	Eukaryota	Cell.Organisms
ACTR10	HGNC:17372	actin-related protein 10 homolog (S. cerevisiae)	Q9NZ32	Cytoplasm, cytoskeleton (By similarity).	Cytoskeleton (GO:0005856); Cytoplasm (GO:0005737)	17081983	cytoplasm	14	0	cytoplasm	cytoplasm	Bilateria	Eukaryota	Eukaryota
ACTR1A	HGNC:167	ARP1 actin-related protein 1 homolog A, centractin alpha (yeast)	P61163	Cytoplasm, cytoskeleton. Cytoplasm, cytoskeleton, microtubule organizing center, centrosome.	Cytoplasm (GO:0005737); Centrosome (GO:0005813)	1356230, 15561729	cytoplasm	43	0	cytoplasm	cytoplasm	Bilateria	Eukaryota	Eukaryota
ACTR1B	HGNC:168	ARP1 actin-related protein 1 homolog B, centractin beta (yeast)	P42025	Cytoplasm, cytoskeleton. Cytoplasm, cytoskeleton, microtubule organizing center, centrosome.	Cytoplasm (GO:0005737)		cytoplasm	44	0	cytoplasm	cytoplasm	Bilateria	Eukaryota	Eukaryota
ACTR2	HGNC:169	ARP2 actin-related protein 2 homolog (yeast)	P61160	Cytoplasm, cytoskeleton. Cell projection.	Cytoplasm (GO:0005737); Actin cytoskeleton (GO:0015629)	9230079, 9359840, 11706047, 12468383	cytoplasm	36	0	cytoplasm	cytoplasm	Eukaryota	Eukaryota	Eukaryota
ACTR3	HGNC:170	ARP3 actin-related protein 3 homolog (yeast)	P61158	Cytoplasm, cytoskeleton. Cell projection.	Cytoplasm (GO:0005737); Nucleolus (GO:0005730)	9230079, 11790298, 15635413	cytoplasm	27	0	cytoplasm. nucleus	multiple	Eukaryota	Eukaryota	Eukaryota
ACTR3B	HGNC:17256	ARP3 actin-related protein 3 homolog B (yeast)	Q9P1U1	Cytoplasm, cytoskeleton (By similarity). Cell projection (By similarity).	Cytoskeleton (GO:0005856)	10806390	cytoplasm	25	0	cytoplasm	cytoplasm	Eukaryota	Eukaryota	Eukaryota
ACTR3C	HGNC:37282	ARP3 actin-related protein 3 homolog C (yeast)	Q9C0K3				cytoplasm	26	0	cytoplasm	cytoplasm	Human	Human	Eukaryota
ACTR5	HGNC:14671	ARP5 actin-related protein 5 homolog (yeast)	Q9H9F9	Nucleus. Cytoplasm. Note=Predominantly nuclear but undergoes nucleo-cytoplasmic shuttling. Localized to interphase nuclei, but not nucleoli; excluded from chromosomes as mitosis progresses.	Chromosome (GO:0005694)	16230350	cytoplasm	7	0	cytoplasm. nucleus	multiple	Opisthokonta	Eukaryota	Eukaryota
ACTR6	HGNC:24025	ARP6 actin-related protein 6 homolog (yeast)	Q9GZN1	Cytoplasm, cytoskeleton (By similarity).	Cytoskeleton (GO:0005856)		cytoplasm	13	0	cytoplasm	cytoplasm	Eukaryota	Eukaryota	Eukaryota
ACTR8	HGNC:14672	ARP8 actin-related protein 8 homolog (yeast)	Q9H981	Nucleus. Chromosome. Note=Specifically localizes to mitotic chromosomes.	Chromosome (GO:0005694); Nucleus (GO:0005634)	16230350, 17081983	nucleus	100	0	nucleus	nucleus	Opisthokonta	Eukaryota	Eukaryota
ACTRT1	HGNC:24027	actin-related protein T1	Q8TDG2	Cytoplasm, cytoskeleton (By similarity).	Cytoplasm (GO:0005737)		cytoplasm	36	0	cytoplasm	cytoplasm	Mammalia	Mammalia	Eukaryota
ACTRT2	HGNC:24026	actin-related protein T2	Q8TDY3	Cytoplasm, cytoskeleton (By similarity).	Cytoplasm (GO:0005737); Cytoskeleton (GO:0005856)	11750065	cytoplasm	37	0	cytoplasm	cytoplasm	Mammalia	Mammalia	Eukaryota
ACTRT3	HGNC:24022	actin-related protein T3	Q9BYD9	Cytoplasm, cytoskeleton (By similarity). Cytoplasm (By similarity). Nucleus (By similarity).			cytoplasm	38	0	cytoplasm	cytoplasm			Eukaryota
ACVR1	HGNC:171	activin A receptor, type I	Q04771	Membrane; Single-pass type I membrane protein.	Plasma membrane (GO:0005886)	8622651, 12032389	plasma membrane	13	1	plasma membrane	plasma membrane	Bilateria	Bilateria	Cell.Organisms
ACVR1B	HGNC:172	activin A receptor, type IB	P36896	Cell membrane; Single-pass type I membrane protein (By similarity).	Plasma membrane (GO:0005886)	10652306, 12665502	plasma membrane	16	1	plasma membrane	plasma membrane	Bilateria	Bilateria	Cell.Organisms
ACVR1C	HGNC:18123	activin A receptor, type IC	Q8NER5	Membrane; Single-pass type I membrane protein.	Plasma membrane (GO:0005886)	12063393	plasma membrane	15	1	plasma membrane	plasma membrane	Bilateria	Bilateria	Cell.Organisms
ACVR2A	HGNC:173	activin A receptor, type IIA	P27037	Membrane; Single-pass type I membrane protein.	Plasma membrane (GO:0005886)	8622651, 12032389	plasma membrane	26	1	plasma membrane	plasma membrane	Bilateria	Bilateria	Cell.Organisms
ACVR2B	HGNC:174	activin A receptor, type IIB	Q13705	Cell membrane; Single-pass type I membrane protein (By similarity).	Plasma membrane (GO:0005886)	12493773	plasma membrane	24	1	plasma membrane	plasma membrane	Bilateria	Bilateria	Cell.Organisms
ACVRL1	HGNC:175	activin A receptor type II-like 1	P37023	Membrane; Single-pass type I membrane protein.	Plasma membrane (GO:0005886)	9651680	plasma membrane	15	1	plasma membrane	plasma membrane	Eutheria	Eutheria	Cell.Organisms
ACY1	HGNC:177	aminoacylase 1	Q03154	Cytoplasm.	Cytoplasm (GO:0005737)	8394326	cytoplasm	100	0	cytoplasm	cytoplasm			Cell.Organisms
ACY3	HGNC:24104	aspartoacylase (aminocyclase) 3	Q96HD9	Apical cell membrane; Peripheral membrane protein. Cytoplasm. Note=Predominantly localized in the apical membrane of cells in the S1 segment. In the proximal straight tubules (S2 and S3 segments) is expressed diffusely throughout the cytoplasm.	Cytoplasm (GO:0005737); Integral to membrane (GO:0016021)	14656720	cytoplasm	39	0	cytoplasm	cytoplasm	Euarchontoglires	Chordata	Cell.Organisms
ACYP1	HGNC:179	acylphosphatase 1, erythrocyte (common) type	P07311		Cytoplasm (GO:0005737)	1645713, 7796909	mitochondrion	13	0	cytoplasm	cytoplasm	Cell.Organisms	Cell.Organisms	Cell.Organisms
ACYP2	HGNC:180	acylphosphatase 2, muscle type	P14621		Cytoplasm (GO:0005737); Nucleus (GO:0005634)	9070879	mitochondrion	14	0	cytoplasm. nucleus	multiple	Cell.Organisms	Cell.Organisms	Cell.Organisms
ADA	HGNC:186	adenosine deaminase	P00813	Cell membrane; Peripheral membrane protein; Extracellular side. Cell junction. Cytoplasmic vesicle lumen (By similarity). Cytoplasm (By similarity). Note=Colocalized with DPP4 at the cell junction in lymphocyte-epithelial cell adhesion.	Plasma membrane (GO:0005886); Cytoplasm (GO:0005737)	1856451, 2770711	secreted	13	0	cytoplasm	cytoplasm	Eukaryota	Cell.Organisms	Cell.Organisms
ADAD1	HGNC:30713	adenosine deaminase domain containing 1 (testis-specific)	Q96M93	Nucleus (By similarity).	Nucleus (GO:0005634)		nucleus	86	0	nucleus	nucleus	Tetrapoda	Euteleostomi	Eukaryota
ADAD2	HGNC:30714	adenosine deaminase domain containing 2	Q8NCV1		Nucleus (GO:0005634)		nucleus	20	0	nucleus	nucleus	Mammalia	Euteleostomi	Metazoa
ADAL	HGNC:31853	adenosine deaminase-like	Q6DHV7				secreted	12	0	secreted	secreted	Bilateria	Cell.Organisms	Cell.Organisms
ADAM10	HGNC:188	ADAM metallopeptidase domain 10	O14672	Cell membrane; Single-pass type I membrane protein. Endomembrane system; Single-pass type I membrane protein. Note=Is localized in the plasma membrane but is predominantly expressed in the Golgi apparatus and in released membrane vesicles derived likely from the Golgi.	Plasma membrane (GO:0005886); Golgi apparatus (GO:0005794); Nucleus (GO:0005634)	10423016	secreted	34	1	endomembrane system. golgi apparatus. nucleus. plasma membrane	multiple	Bilateria	Bilateria	Eukaryota
ADAM11	HGNC:189	ADAM metallopeptidase domain 11	O75078	Membrane; Single-pass type I membrane protein.	Plasma membrane (GO:0005886)	7956356	secreted	37	1	plasma membrane	plasma membrane	Euteleostomi	Bilateria	Eukaryota
ADAM12	HGNC:190	ADAM metallopeptidase domain 12	O43184	Isoform 1: Cell membrane; Single-pass type I membrane protein. Isoform 2: Secreted. Isoform 3: Secreted (Potential). Isoform 4: Secreted (Potential).	Extracellular (GO:0005576);Golgi apparatus (GO:0005794); Perinuclear region (GO:0048471);Plasma membrane (GO:0005886)		secreted	42	1	cytoplasm. golgi apparatus. plasma membrane. secreted	multiple	Bilateria	Bilateria	Cell.Organisms
ADAM15	HGNC:193	ADAM metallopeptidase domain 15	Q13444	Endomembrane system; Single-pass type I membrane protein. Cell junction, adherens junction. Cell projection, cilium, flagellum (By similarity). Cytoplasmic vesicle, secretory vesicle, acrosome (By similarity). Note=The majority of the protein is localized in a perinuclear compartment which may correspond to the trans-Golgi network or the late endosome. The pro-protein is the major detectable form…	Plasma membrane (GO:0005886)	8617717, 12243749	secreted	42	1	endomembrane system. plasma membrane	multiple	Theria	Bilateria	Eukaryota
ADAM17	HGNC:195	ADAM metallopeptidase domain 17	P78536	Membrane; Single-pass type I membrane protein.	Plasma membrane (GO:0005886); Cell surface (GO:0009986); Nucleus (GO:0005634)	11733179, 17081983, 17255933	secreted	27	1	nucleus. plasma membrane	multiple	Bilateria	Bilateria	Eukaryota
ADAM18	HGNC:196	ADAM metallopeptidase domain 18	Q9Y3Q7	Membrane; Single-pass type I membrane protein.	Plasma membrane (GO:0005886)	12200459	secreted	33	1	plasma membrane	plasma membrane	Theria	Amniota	Eukaryota
ADAM19	HGNC:197	ADAM metallopeptidase domain 19	Q9H013	Membrane; Single-pass type I membrane protein.	Plasma membrane (GO:0005886); Endoplasmic reticulum (GO:0005783); Golgi apparatus (GO:0005794)	12006600	secreted	47	1	endoplasmic reticulum. golgi apparatus. plasma membrane	multiple	Bilateria	Bilateria	Eukaryota
ADAM2	HGNC:198	ADAM metallopeptidase domain 2	Q99965	Membrane; Single-pass type I membrane protein.	Plasma membrane (GO:0005886)	8702389	secreted	44	1	plasma membrane	plasma membrane	Mammalia	Mammalia	Eukaryota
ADAM20	HGNC:199	ADAM metallopeptidase domain 20	O43506	Membrane; Single-pass type I membrane protein.			secreted	35	1	secreted	secreted	Amniota	Amniota	Cell.Organisms
ADAM21	HGNC:200	ADAM metallopeptidase domain 21	Q9UKJ8	Membrane; Single-pass type I membrane protein.	Plasma membrane (GO:0005886)	10524237	secreted	35	1	plasma membrane	plasma membrane	Amniota	Amniota	Eukaryota
ADAM22	HGNC:201	ADAM metallopeptidase domain 22	Q9P0K1	Membrane; Single-pass type I membrane protein.	Plasma membrane (GO:0005886)	10524237	secreted	39	1	plasma membrane	plasma membrane	Euteleostomi	Bilateria	Cell.Organisms
ADAM23	HGNC:202	ADAM metallopeptidase domain 23	O75077	Cell membrane; Single-pass type I membrane protein (Potential). Isoform Gamma: Secreted.	Plasma membrane (GO:0005886); Extracellular (GO:0005576)	9693107, 10506182, 10749942	secreted	35	1	plasma membrane. secreted	multiple	Euteleostomi	Bilateria	Eukaryota
ADAM28	HGNC:206	ADAM metallopeptidase domain 28	Q9UKQ2	Isoform 1: Cell membrane; Single-pass type I membrane protein. Isoform 2: Secreted.	Plasma membrane (GO:0005886)	9288739, 11724793	secreted	42	1	plasma membrane. secreted	multiple	Amniota	Euteleostomi	Cell.Organisms
ADAM29	HGNC:207	ADAM metallopeptidase domain 29	Q9UKF5	Membrane; Single-pass type I membrane protein.	Plasma membrane (GO:0005886)	10512762	secreted	31	1	plasma membrane	plasma membrane	Amniota	Amniota	Eukaryota
ADAM30	HGNC:208	ADAM metallopeptidase domain 30	Q9UKF2	Membrane; Single-pass type I membrane protein.	Plasma membrane (GO:0005886)	10512762	secreted	35	1	plasma membrane	plasma membrane	Mammalia	Mammalia	Eukaryota
ADAM32	HGNC:15479	ADAM metallopeptidase domain 32	Q8TC27	Membrane; Single-pass type I membrane protein (Potential).	Nucleus (GO:0005634)	17081983	secreted	28	1	nucleus	nucleus	Mammalia	Mammalia	Eukaryota
ADAM33	HGNC:15478	ADAM metallopeptidase domain 33	Q9BZ11	Membrane; Single-pass type I membrane protein.	Nucleus (GO:0005634); Cytoplasm (GO:0005737);Plasma membrane (GO:0005886)	17081983	secreted	44	1	cytoplasm. nucleus. plasma membrane	multiple	Bilateria	Bilateria	Eukaryota
ADAM7	HGNC:214	ADAM metallopeptidase domain 7	Q9H2U9	Membrane; Single-pass type I membrane protein.	Plasma membrane (GO:0005886)	11514362	secreted	44	1	plasma membrane	plasma membrane	Mammalia	Mammalia	Eukaryota
ADAM8	HGNC:215	ADAM metallopeptidase domain 8	P78325	Membrane; Single-pass type I membrane protein.	Plasma membrane (GO:0005886)	9126482	secreted	35	1	plasma membrane	plasma membrane	Theria	Bilateria	Eukaryota
ADAM9	HGNC:216	ADAM metallopeptidase domain 9	Q13443	Isoform 1: Cell membrane; Single-pass type I membrane protein. Isoform 2: Secreted.	Nucleus (GO:0005634); Cytoplasm (GO:0005737);Plasma membrane (GO:0005886)	17081983	secreted	40	1	cytoplasm. nucleus. plasma membrane. secreted	multiple	Euteleostomi	Euteleostomi	Cell.Organisms
ADAMDEC1	HGNC:16299	ADAM-like, decysin 1	O15204	Secreted (By similarity).	Extracellular (GO:0005576)	11673514	secreted	57	0	secreted	secreted	Mammalia	Chordata	Eukaryota
ADAMTS1	HGNC:217	ADAM metallopeptidase with thrombospondin type 1 motif, 1	Q9UHI8	Secreted, extracellular space, extracellular matrix (By similarity).	Extracellular (GO:0005576); Golgi apparatus (GO:0005794); Cytoplasmic vesicle (GO:0016023)	9593739, 10373500, 12054629, 12907688	secreted	78	0	golgi apparatus. secreted	multiple	Bilateria	Bilateria	Eukaryota
ADAMTS10	HGNC:13201	ADAM metallopeptidase with thrombospondin type 1 motif, 10	Q9H324	Secreted, extracellular space, extracellular matrix.	Extracellular (GO:0005576)	15355968	secreted	100	0	secreted	secreted	Deuterostomia	Bilateria
ADAMTS12	HGNC:14605	ADAM metallopeptidase with thrombospondin type 1 motif, 12	P58397	Secreted, extracellular space, extracellular matrix (By similarity).	Extracellular (GO:0005576); Nucleus (GO:0005634)	11167130, 17081983	secreted	35	0	nucleus. secreted	multiple	Deuterostomia	Bilateria	Eukaryota
ADAMTS13	HGNC:1366	ADAM metallopeptidase with thrombospondin type 1 motif, 13	Q76LX8	Secreted. Note=Secretion enhanced by O- fucosylation of TSP type-1 repeats.	Extracellular (GO:0005576)	11167130	secreted	100	0	secreted	secreted	Tetrapoda	Euteleostomi
ADAMTS14	HGNC:14899	ADAM metallopeptidase with thrombospondin type 1 motif, 14	Q8WXS8	Secreted, extracellular space, extracellular matrix (By similarity).	Extracellular (GO:0005576)	11779638	secreted	32	0	secreted	secreted	Euteleostomi	Euteleostomi	Eukaryota
ADAMTS15	HGNC:16305	ADAM metallopeptidase with thrombospondin type 1 motif, 15	Q8TE58	Secreted, extracellular space, extracellular matrix (By similarity).	Extracellular (GO:0005576)		secreted	39	0	secreted	secreted	Bilateria	Bilateria	Eukaryota
ADAMTS16	HGNC:17108	ADAM metallopeptidase with thrombospondin type 1 motif, 16	Q8TE57	Secreted, extracellular space, extracellular matrix (By similarity).	Extracellular (GO:0005576)		plasma membrane	38	0	n/a	n/a	Deuterostomia	Bilateria	Eukaryota
ADAMTS17	HGNC:17109	ADAM metallopeptidase with thrombospondin type 1 motif, 17	Q8TE56	Secreted, extracellular space, extracellular matrix (By similarity).	Extracellular (GO:0005576)		secreted	26	0	secreted	secreted	Tetrapoda	Tetrapoda	Cell.Organisms
ADAMTS18	HGNC:17110	ADAM metallopeptidase with thrombospondin type 1 motif, 18	Q8TE60	Secreted, extracellular space, extracellular matrix (By similarity).	Extracellular (GO:0005576)	11867212	secreted	36	0	secreted	secreted	Deuterostomia	Bilateria	Eukaryota
ADAMTS19	HGNC:17111	ADAM metallopeptidase with thrombospondin type 1 motif, 19	Q8TE59	Secreted, extracellular space, extracellular matrix (By similarity).	Extracellular (GO:0005576)		secreted	22	0	secreted	secreted	Tetrapoda	Tetrapoda	Eukaryota
ADAMTS2	HGNC:218	ADAM metallopeptidase with thrombospondin type 1 motif, 2	O95450	Secreted, extracellular space, extracellular matrix (By similarity).	Extracellular (GO:0005576)	11167130	secreted	32	0	secreted	secreted	Euteleostomi	Euteleostomi	Eukaryota
ADAMTS20	HGNC:17178	ADAM metallopeptidase with thrombospondin type 1 motif, 20	P59510	Secreted, extracellular space, extracellular matrix (By similarity).	Extracellular (GO:0005576)	12514189, 12562771	secreted	36	0	secreted	secreted	Bilateria	Bilateria	Eukaryota
ADAMTS3	HGNC:219	ADAM metallopeptidase with thrombospondin type 1 motif, 3	O15072	Secreted, extracellular space, extracellular matrix (By similarity).	Extracellular (GO:0005576)	11167130	secreted	32	0	secreted	secreted	Euteleostomi	Euteleostomi	Eukaryota
ADAMTS4	HGNC:220	ADAM metallopeptidase with thrombospondin type 1 motif, 4	O75173	Secreted, extracellular space, extracellular matrix (By similarity).	Extracellular (GO:0005576)	11167130	secreted	41	0	secreted	secreted	Bilateria	Bilateria	Metazoa
ADAMTS5	HGNC:221	ADAM metallopeptidase with thrombospondin type 1 motif, 5	Q9UNA0	Secreted, extracellular space, extracellular matrix (By similarity).	Extracellular (GO:0005576)	10464288, 11167130	secreted	32	0	secreted	secreted	Bilateria	Bilateria	Metazoa
ADAMTS6	HGNC:222	ADAM metallopeptidase with thrombospondin type 1 motif, 6	Q9UKP5	Secreted, extracellular space, extracellular matrix (By similarity).	Extracellular (GO:0005576)	11167130	secreted	51	0	secreted	secreted	Deuterostomia	Bilateria	Eukaryota
ADAMTS7	HGNC:223	ADAM metallopeptidase with thrombospondin type 1 motif, 7	Q9UKP4	Secreted, extracellular space, extracellular matrix (By similarity). Note=Also found associated with the external cell surface (By similarity).	Extracellular (GO:0005576)	10464288, 11167130	secreted	67	0	secreted	secreted	Deuterostomia	Bilateria	Holozoa
ADAMTS8	HGNC:224	ADAM metallopeptidase with thrombospondin type 1 motif, 8	Q9UP79	Secreted, extracellular space, extracellular matrix (By similarity).	Extracellular (GO:0005576)	10438512	secreted	41	0	secreted	secreted	Bilateria	Bilateria	Metazoa
ADAMTS9	HGNC:13202	ADAM metallopeptidase with thrombospondin type 1 motif, 9	Q9P2N4	Secreted, extracellular space, extracellular matrix (By similarity).	Extracellular (GO:0005576)	11167130	secreted	39	0	secreted	secreted	Bilateria	Bilateria	Eukaryota
ADAMTSL1	HGNC:14632	ADAMTS-like 1	Q8N6G6	Secreted, extracellular space, extracellular matrix.	Extracellular (GO:0005576)	11805097, 14667842	secreted	100	0	secreted	secreted	Chordata	Chordata	Eukaryota
ADAMTSL2	HGNC:14631	ADAMTS-like 2	Q86TH1	Secreted (Potential).			secreted	22	0	secreted	secreted	Tetrapoda	Euteleostomi	Eukaryota
ADAMTSL3	HGNC:14633	ADAMTS-like 3	P82987	Secreted, extracellular space, extracellular matrix.	Extracellular (GO:0005576)	14667842	secreted	100	0	secreted	secreted	Chordata	Chordata	Eukaryota
ADAMTSL4	HGNC:19706	ADAMTS-like 4	Q6UY14	Secreted, extracellular space, extracellular matrix. Note=Colocalizes with FMN1 microfibrils in the eye ECM.	Lysosome (GO:0005764)	16364318	secreted	100	0	lysosome. secreted	multiple	Deuterostomia	Eukaryota	Eukaryota
ADAMTSL5	HGNC:27912	ADAMTS-like 5	Q6ZMM2	Secreted (Potential).	Extracellular (GO:0005576)		secreted	28	0	secreted	secreted	Chordata	Chordata	Metazoa
ADAP1	HGNC:16486	ArfGAP with dual PH domains 1	O75689	Nucleus. Cytoplasm. Note=Recruited to the plasma membrane upon epidermal growth factor-dependent activation of phosphatidylinositol 4,5-diphosphate (PtdInsP2) 3-kinase.	Nucleus (GO:0005634); Plasma membrane (GO:0005886); Cytoplasm (GO:0005737)	10333475, 10448098, 11869802, 12565890, 15106847	cytoplasm	29	0	cytoplasm. nucleus	multiple	Deuterostomia	Bilateria	Eukaryota
ADAP2	HGNC:16487	ArfGAP with dual PH domains 2	Q9NPF8	Cytoplasm. Cell membrane. Note=Constitutively associated with the plasma membrane. Excluded from the nucleus.	Plasma membrane (GO:0005886); Cytoplasm (GO:0005737)	14690521	cytoplasm	26	0	cytoplasm	cytoplasm	Amniota	Eukaryota	Eukaryota
ADAR	HGNC:225	adenosine deaminase, RNA-specific	P55265	Isoform 1: Cytoplasm. Nucleus. Isoform 5: Cytoplasm. Nucleus. Nucleus, nucleolus. Note=Predominantly nuclear but can shuttle between nucleus and cytoplasm. TNPO1 can mediate its nuclear import whereas XPO1 can mediate its nuclear export.	Cytoplasm (GO:0005737); Nucleolus (GO:0005730); Nucleus (GO:0005634)	7565688, 7862132, 7972084, 11451992, 11604520, 12429827, 12453429, 12665561, 12954622, 14711814, 15561729, 15635413	nucleus	24	0	cytoplasm. nucleus	multiple	Euteleostomi	Deuterostomia	Eukaryota
ADARB1	HGNC:226	adenosine deaminase, RNA-specific, B1	P78563	Nucleus. Nucleus, nucleolus. Note=Shuttles between nucleoli and the nucleoplasm.	Nucleus (GO:0005634); Nucleolus (GO:0005730)	9113993, 14612560	nucleus	100	0	nucleus	nucleus	Opisthokonta	Eukaryota	Eukaryota
ADARB2	HGNC:227	adenosine deaminase, RNA-specific, B2 (non-functional)	Q9NS39	Nucleus.	Nucleolus (GO:0005730)	15635413	nucleus	100	0	nucleus	nucleus	Opisthokonta	Eukaryota	Eukaryota
ADAT1	HGNC:228	adenosine deaminase, tRNA-specific 1	Q9BUB4				nucleus	19	0	nucleus	nucleus	Deuterostomia	Eukaryota	Eukaryota
ADAT2	HGNC:21172	adenosine deaminase, tRNA-specific 2	Q7Z6V5				mitochondrion	22	0	mitochondrion	mitochondrion	Human	Cell.Organisms	Cell.Organisms
ADAT3	HGNC:25151	adenosine deaminase, tRNA-specific 3	Q96EY9				cytoplasm	28	0	cytoplasm	cytoplasm	Eukaryota	Eukaryota	Cell.Organisms
ADC	HGNC:29957	arginine decarboxylase	Q96A70		Integral to membrane (GO:0016021)	14738999	mitochondrion	83	0	mitochondrion	mitochondrion	Human	Amniota	Cell.Organisms
ADCK1	HGNC:19038	aarF domain containing kinase 1	Q86TW2	Secreted (Potential).			mitochondrion	13	0	mitochondrion	mitochondrion	Cell.Organisms	Cell.Organisms	Cell.Organisms
ADCK2	HGNC:19039	aarF domain containing kinase 2	Q7Z695	Membrane; Single-pass membrane protein (Potential).			mitochondrion	22	1	mitochondrion	mitochondrion	Theria	Cell.Organisms	Cell.Organisms
ADCK3	HGNC:16812	aarF domain containing kinase 3	Q8NI60	Mitochondrion.	Mitochondrion (GO:0005739)	11888884	mitochondrion	100	0	mitochondrion	mitochondrion	Eukaryota	Cell.Organisms	Cell.Organisms
ADCK4	HGNC:19041	aarF domain containing kinase 4	Q96D53	Membrane; Single-pass membrane protein (Potential).			mitochondrion	50	0	mitochondrion	mitochondrion	Eukaryota	Cell.Organisms	Cell.Organisms
ADCK5	HGNC:21738	aarF domain containing kinase 5	Q3MIX3	Membrane; Single-pass membrane protein (Potential).			mitochondrion	16	3	mitochondrion	mitochondrion	Eutheria	Cell.Organisms
ADCY1	HGNC:232	adenylate cyclase 1 (brain)	Q08828	Membrane; Multi-pass membrane protein.	Plasma membrane (GO:0005886)	11549699	cytoplasm	14	12	plasma membrane	plasma membrane	Bilateria	Eukaryota	Cell.Organisms
ADCY10	HGNC:21285	adenylate cyclase 10 (soluble)	Q96PN6	Cell membrane; Peripheral membrane protein; Cytoplasmic side. Cytoplasm, cytoskeleton. Cytoplasm, perinuclear region. Note=Distributed to subcellular compartments containing cAMP targets. Found as a plasma membrane-associated protein, protein concentrated in the perinuclear region and protein colocalized with actin or tubulin.	Cytoplasm (GO:0005737); Mitochondrion (GO:0005739); Nucleus (GO:0005634)	9874775, 12475901	cytoplasm	60	5	cytoplasm. mitochondrion. nucleus	multiple	Amniota	Cell.Organisms	Cell.Organisms
ADCY2	HGNC:233	adenylate cyclase 2 (brain)	Q08462	Membrane; Multi-pass membrane protein.	Plasma membrane (GO:0005886); Cytoplasm (GO:0005737)	11549699	cytoplasm	15	12	cytoplasm. plasma membrane	multiple	Bilateria	Eukaryota	Cell.Organisms
ADCY3	HGNC:234	adenylate cyclase 3	O60266	Membrane; Multi-pass membrane protein.	Plasma membrane (GO:0005886); Cytoplasm (GO:0005737)	11549699	cytoplasm	15	12	cytoplasm. plasma membrane	multiple	Bilateria	Eukaryota	Cell.Organisms
ADCY4	HGNC:235	adenylate cyclase 4	Q8NFM4	Membrane; Multi-pass membrane protein.	Cytoplasm (GO:0005737); Plasma membrane (GO:0005886)	11549699	cytoplasm	21	12	cytoplasm. plasma membrane	multiple	Bilateria	Eukaryota	Cell.Organisms
ADCY5	HGNC:236	adenylate cyclase 5	O95622	Membrane; Multi-pass membrane protein. Cell projection, cilium (By similarity).	Plasma membrane (GO:0005886); Cytoplasm (GO:0005737)	1379717, 11549699	cytoplasm	15	13	cytoplasm. plasma membrane	multiple	Bilateria	Eukaryota	Cell.Organisms
ADCY6	HGNC:237	adenylate cyclase 6	O43306	Membrane; Multi-pass membrane protein. Cell projection, cilium (By similarity).	Cytoplasm (GO:0005737); Plasma membrane (GO:0005886)	11549699	cytoplasm	16	12	cytoplasm. plasma membrane	multiple	Bilateria	Eukaryota	Cell.Organisms
ADCY7	HGNC:238	adenylate cyclase 7	P51828	Membrane; Multi-pass membrane protein.	Plasma membrane (GO:0005886)	9034014	cytoplasm	15	12	plasma membrane	plasma membrane	Bilateria	Eukaryota	Cell.Organisms
ADCY8	HGNC:239	adenylate cyclase 8 (brain)	P40145	Membrane; Multi-pass membrane protein.	Plasma membrane (GO:0005886)	11457491	cytoplasm	18	12	plasma membrane	plasma membrane	Bilateria	Eukaryota	Cell.Organisms
ADCY9	HGNC:240	adenylate cyclase 9	O60503	Membrane; Multi-pass membrane protein.	Plasma membrane (GO:0005886)	9628827	cytoplasm	15	12	plasma membrane	plasma membrane	Bilateria	Bilateria	Cell.Organisms
ADCYAP1	HGNC:241	adenylate cyclase activating polypeptide 1 (pituitary)	P18509	Secreted.	Cytoplasmic vesicle (GO:0016023); Extracellular (GO:0005576)	12504599, 12686458	secreted	100	0	secreted	secreted	Euteleostomi	Euteleostomi	Bilateria
ADCYAP1R1	HGNC:242	adenylate cyclase activating polypeptide 1 (pituitary) receptor type I	P41586	Cell membrane; Multi-pass membrane protein.	Plasma membrane (GO:0005886)	11959368	plasma membrane	100	7	plasma membrane	plasma membrane	Euteleostomi	Euteleostomi	Holozoa
ADD1	HGNC:243	adducin 1 (alpha)	P35611	Cytoplasm, cytoskeleton. Cell membrane; Peripheral membrane protein; Cytoplasmic side.	Nucleus (GO:0005634); Cytoplasm (GO:0005737);Nucleus (GO:0005634); Mitochondrion (GO:0005739); Cytoplasm (GO:0005737)	15598749, 17081983	cytoplasm	18	0	cytoplasm. mitochondrion. nucleus	multiple	Opisthokonta	Cell.Organisms	Cell.Organisms
ADD2	HGNC:244	adducin 2 (beta)	P35612	Cytoplasm, cytoskeleton. Cell membrane; Peripheral membrane protein; Cytoplasmic side.	Nucleus (GO:0005634); Cytosol (GO:0005829); Cell junction (GO:0030054); Endocytic vesicle (GO:0030139); Centriole (GO:0005814); Chromosome (GO:0005694); Cytoplasm (GO:0005737)	16116087, 17081983	nucleus	10	0	cytoplasm. nucleus	multiple	Opisthokonta	Cell.Organisms
ADD3	HGNC:245	adducin 3 (gamma)	Q9UEY8	Cytoplasm, cytoskeleton. Cell membrane; Peripheral membrane protein; Cytoplasmic side.	Nucleus (GO:0005634); Cytoplasm (GO:0005737);Plasma membrane (GO:0005886)	17081983	nucleus	84	0	cytoplasm. nucleus	multiple	Opisthokonta	Cell.Organisms	Cell.Organisms
ADGB	HGNC:21212	androglobin	Q8N7X0				nucleus	22	0	nucleus	nucleus	Deuterostomia	Eukaryota	Eukaryota
ADH1A	HGNC:249	alcohol dehydrogenase 1A (class I), alpha polypeptide	P07327	Cytoplasm.	Cytoplasm (GO:0005737)	12392591	cytoplasm	100	0	cytoplasm	cytoplasm	Cell.Organisms	Cell.Organisms	Cell.Organisms
ADH1B	HGNC:250	alcohol dehydrogenase 1B (class I), beta polypeptide	P00325	Cytoplasm.	Mitochondrion (GO:0005739)	11398342	cytoplasm	100	0	cytoplasm. mitochondrion	multiple	Cell.Organisms	Cell.Organisms	Cell.Organisms
ADH1C	HGNC:251	alcohol dehydrogenase 1C (class I), gamma polypeptide	P00326	Cytoplasm.	Cytoplasm (GO:0005737)	10405330	cytoplasm	100	0	cytoplasm	cytoplasm			Cell.Organisms
ADH4	HGNC:252	alcohol dehydrogenase 4 (class II), pi polypeptide	P08319	Cytoplasm.	Cytoplasm (GO:0005737)	11279029	cytoplasm	100	0	cytoplasm	cytoplasm	Euarchontoglires	Eutheria	Cell.Organisms
ADH5	HGNC:253	alcohol dehydrogenase 5 (class III), chi polypeptide	P11766	Cytoplasm.	Cytoplasm (GO:0005737); Nucleus (GO:0005634)	1453005, 10661511	cytoplasm	100	0	cytoplasm. nucleus	multiple	Cell.Organisms	Cell.Organisms	Cell.Organisms
ADH6	HGNC:255	alcohol dehydrogenase 6 (class V)	P28332	Cytoplasm.	Cytoplasm (GO:0005737)	2198032	cytoplasm	100	0	cytoplasm	cytoplasm	Catarrhini	Eutheria	Cell.Organisms
ADH7	HGNC:256	alcohol dehydrogenase 7 (class IV), mu or sigma polypeptide	P40394	Cytoplasm.	Cytoplasm (GO:0005737)	8195208	cytoplasm	100	0	cytoplasm	cytoplasm	Theria	Tetrapoda	Cell.Organisms
ADHFE1	HGNC:16354	alcohol dehydrogenase, iron containing, 1	Q8IWW8	Mitochondrion (By similarity).			mitochondrion	87	0	mitochondrion	mitochondrion	Cell.Organisms	Cell.Organisms	Cell.Organisms
ADI1	HGNC:30576	acireductone dioxygenase 1	Q9BV57	Cytoplasm. Nucleus. Cell membrane; Peripheral membrane protein; Cytoplasmic side. Note=Localizes to the plasma membrane when complexed to MMP14.	Plasma membrane (GO:0005886); Cytoplasm (GO:0005737); Nucleus (GO:0005634)	14718544	cytoplasm	14	0	cytoplasm. nucleus	multiple	Eukaryota	Cell.Organisms	Cell.Organisms
ADIG	HGNC:28606	adipogenin	Q0VDE8	Membrane; Single-pass membrane protein (Potential). Nucleus (By similarity).	Nucleus (GO:0005634); Cytoplasm (GO:0005737)	15567149	secreted	46	1	cytoplasm. nucleus	multiple	Human	Eutheria	Eutheria
ADIPOQ	HGNC:13633	adiponectin, C1Q and collagen domain containing	Q15848	Secreted.	Extracellular (GO:0005576)	11162643	secreted	100	0	secreted	secreted	Tetrapoda	Euteleostomi	Cell.Organisms
ADIPOR1	HGNC:24040	adiponectin receptor 1	Q96A54	Membrane; Multi-pass membrane protein. Note=Localized to the cell membrane and intracellular organelles.	Plasma membrane (GO:0005886)		golgi apparatus membrane	17	7	golgi apparatus membrane	golgi apparatus membrane	Euteleostomi	Eukaryota	Eukaryota
ADIPOR2	HGNC:24041	adiponectin receptor 2	Q86V24	Membrane; Multi-pass membrane protein. Note=Localized to the cell membrane and intracellular organelles.	Plasma membrane (GO:0005886)		golgi apparatus membrane	15	7	golgi apparatus membrane	golgi apparatus membrane	Eukaryota	Eukaryota	Cell.Organisms
ADIRF	HGNC:24043	adipogenesis regulatory factor	Q15847	Nucleus.			nucleus	100	0	nucleus	nucleus	Catarrhini	Theria	Mammalia
ADK	HGNC:257	adenosine kinase	P55263		Cytoplasm (GO:0005737)	10215863	cytoplasm	53	0	cytoplasm	cytoplasm	Eukaryota	Cell.Organisms	Cell.Organisms
ADM	HGNC:259	adrenomedullin	P35318	Secreted.	Extracellular (GO:0005576); Cytoplasm (GO:0005737)	11463574, 11511315, 12667630, 12853384	secreted	100	0	cytoplasm. secreted	multiple	Euteleostomi	Euteleostomi	Craniata
ADM2	HGNC:28898	adrenomedullin 2	Q7Z4H4	Secreted.	Extracellular (GO:0005576)		secreted	100	0	secreted	secreted	Theria	Theria	Euteleostomi
ADM5	HGNC:27293	adrenomedullin 5 (putative)	C9JUS6	Secreted (Potential).			secreted	38	0	secreted	secreted			Boreoeutheria
ADNP	HGNC:15766	activity-dependent neuroprotector homeobox	Q9H2P0	Nucleus (Potential).	Nucleus (GO:0005634); Cytoplasm (GO:0005737)	11013255, 17081983	nucleus	11	0	cytoplasm. nucleus	multiple	Euteleostomi	Euteleostomi	Craniata
ADNP2	HGNC:23803	ADNP homeobox 2	Q6IQ32	Nucleus (Probable).	Nucleus (GO:0005634)		secreted	21	0	nucleus	nucleus	Euteleostomi	Euteleostomi	Eumetazoa
ADO	HGNC:23506	2-aminoethanethiol (cysteamine) dioxygenase	Q96SZ5				nucleus	17	0	nucleus	nucleus	Euteleostomi	Eukaryota	Eukaryota
ADORA1	HGNC:262	adenosine A1 receptor	P30542	Cell membrane; Multi-pass membrane protein.	Plasma membrane (GO:0005886); Cytoplasm (GO:0005737)	10502296, 12475223	plasma membrane	100	7	cytoplasm. plasma membrane	multiple	Euteleostomi	Euteleostomi	Eumetazoa
ADORA2A	HGNC:263	adenosine A2a receptor	P29274	Cell membrane; Multi-pass membrane protein.	Plasma membrane (GO:0005886); Cytoplasm (GO:0005737)	10951119	plasma membrane	100	7	cytoplasm. plasma membrane	multiple	Human	Bilateria	Eumetazoa
ADORA2B	HGNC:264	adenosine A2b receptor	P29275	Cell membrane; Multi-pass membrane protein.	Plasma membrane (GO:0005886)	12080047	plasma membrane	100	7	plasma membrane	plasma membrane	Tetrapoda	Deuterostomia	Metazoa
ADORA3	HGNC:268	adenosine A3 receptor	P33765	Cell membrane; Multi-pass membrane protein.	Plasma membrane (GO:0005886); Cytoplasm (GO:0005737); Endosome (GO:0005768)	12435805	plasma membrane	100	7	cytoplasm. endosome. plasma membrane	multiple	Human	Bilateria	Eumetazoa
ADPGK	HGNC:25250	ADP-dependent glucokinase	Q9BRR6	Secreted (Potential).			cytoplasm	38	0	cytoplasm	cytoplasm	Deuterostomia	Cell.Organisms	Cell.Organisms
ADPRH	HGNC:269	ADP-ribosylarginine hydrolase	P54922		Cytoplasm (GO:0005737)	9193669	mitochondrion membrane	6	0	cytoplasm	cytoplasm	Theria	Eukaryota	Cell.Organisms
ADPRHL1	HGNC:21303	ADP-ribosylhydrolase like 1	Q8NDY3				mitochondrion membrane	7	0	mitochondrion membrane	mitochondrion membrane	Euteleostomi	Euteleostomi	Eukaryota
ADPRHL2	HGNC:21304	ADP-ribosylhydrolase like 2	Q9NX46	Cytoplasm. Mitochondrion matrix. Nucleus.			mitochondrion membrane	32	0	cytoplasm. mitochondrion. nucleus	multiple	Euteleostomi	Cell.Organisms	Cell.Organisms
ADPRM	HGNC:30925	ADP-ribose/CDP-alcohol diphosphatase, manganese-dependent	Q3LIE5				secreted	15	0	secreted	secreted	Euteleostomi	Eukaryota	Cell.Organisms
ADRA1A	HGNC:277	adrenoceptor alpha 1A	P35348	Nucleus membrane; Multi-pass membrane protein. Cell membrane; Multi-pass membrane protein. Note=Location at the nuclear membrane facilitates heterooligomerization and regulates ERK-mediated signaling in cardiac myocytes. Colocalizes with GNAQ, PLCB1 as well as LAP2 at the nuclear membrane of cardiac myocytes.	Cell surface (GO:0009986);Integral to membrane (GO:0016021)		plasma membrane	52	7	nucleus membrane. plasma membrane	multiple	Amniota	Euteleostomi	Opisthokonta
ADRA1B	HGNC:278	adrenoceptor alpha 1B	P35368	Nucleus membrane; Multi-pass membrane protein. Cell membrane; Multi-pass membrane protein. Note=Location at the nuclear membrane facilitates heterooligomerization and regulates ERK-mediated signaling in cardiac myocytes. signaling in cardiac myocytes. Colocalizes with GNAQ, PLCB1 as well as LAP2 at the nuclear membrane of cardiac myocytes.	Plasma membrane (GO:0005886)	1706716	plasma membrane	40	7	nucleus membrane. plasma membrane	multiple	Euteleostomi	Deuterostomia	Metazoa
ADRA1D	HGNC:280	adrenoceptor alpha 1D	P25100	Cell membrane; Multi-pass membrane protein.	Plasma membrane (GO:0005886)	7746284	plasma membrane	100	7	plasma membrane	plasma membrane	Human	Euteleostomi	Eumetazoa
ADRA2A	HGNC:281	adrenoceptor alpha 2A	P08913	Cell membrane; Multi-pass membrane protein.	Integral to membrane (GO:0016021); Nucleus (GO:0005634); Cytoplasm (GO:0005737)	17081983	plasma membrane	100	7	nucleus. plasma membrane	multiple	Bilateria	Bilateria	Metazoa
ADRA2B	HGNC:282	adrenoceptor alpha 2B	P18089	Cell membrane; Multi-pass membrane protein. Note=Interaction with RAB26 mediates transport from the Golgi to the cell membrane.	Plasma membrane (GO:0005886)	2164221	plasma membrane	100	7	plasma membrane	plasma membrane			Metazoa
ADRA2C	HGNC:283	adrenoceptor alpha 2C	P18825	Cell membrane; Multi-pass membrane protein.	Integral to membrane (GO:0016021); Endosome (GO:0005768)	10196213	plasma membrane	100	7	plasma membrane	plasma membrane	Euteleostomi	Euteleostomi	Metazoa
ADRB1	HGNC:285	adrenoceptor beta 1	P08588	Cell membrane; Multi-pass membrane protein. Note=Localized at the plasma membrane. Found in the Golgi upon GOPC overexpression.	Plasma membrane (GO:0005886)	10862778, 16316992	plasma membrane	100	7	plasma membrane	plasma membrane	Amniota	Euteleostomi	Metazoa
ADRB2	HGNC:286	adrenoceptor beta 2, surface	P07550	Cell membrane; Multi-pass membrane protein. Note=Colocalizes with VHL at the cell membrane.	Plasma membrane (GO:0005886); Lysosome (GO:0005764)	2541947, 18544533	plasma membrane	100	7	lysosome. plasma membrane	multiple	Deuterostomia	Bilateria	Metazoa
ADRB3	HGNC:288	adrenoceptor beta 3	P13945	Cell membrane; Multi-pass membrane protein.	Plasma membrane (GO:0005886)	7565630	plasma membrane	100	7	plasma membrane	plasma membrane	Theria	Theria	Eumetazoa
ADRBK1	HGNC:289	adrenergic, beta, receptor kinase 1	P25098		Cytoplasm (GO:0005737); Plasma membrane (GO:0005886)	1339451, 12130708	nucleus	22	0	cytoplasm	cytoplasm	Chordata	Bilateria	Cell.Organisms
ADRBK2	HGNC:290	adrenergic, beta, receptor kinase 2	P35626		Cytoplasm (GO:0005737); Plasma membrane (GO:0005886)	12130708	nucleus	21	0	cytoplasm	cytoplasm	Chordata	Bilateria	Cell.Organisms
ADRM1	HGNC:15759	adhesion regulating molecule 1	Q16186	Cytoplasm. Nucleus.	Nucleus (GO:0005634); Cytoplasm (GO:0005737); Plasma membrane (GO:0005886); Extracellular (GO:0005576); Microsome (GO:0005792)	15819879, 16815440, 16990800, 17081983, 17139257	secreted	19	0	cytoplasm. nucleus. secreted	multiple	Bilateria	Eukaryota	Eukaryota
ADSL	HGNC:291	adenylosuccinate lyase	P30566		Cytoplasm (GO:0005737)	9195976	cytoplasm	46	0	cytoplasm	cytoplasm			Cell.Organisms
ADSS	HGNC:292	adenylosuccinate synthase	P30520	Cytoplasm. Note=Partially associated with particulate fractions.	Cytoplasm (GO:0005737)	8887278	cytoplasm	100	0	cytoplasm	cytoplasm	Cell.Organisms	Cell.Organisms	Cell.Organisms
ADSSL1	HGNC:20093	adenylosuccinate synthase like 1	Q8N142	Cytoplasm.	Cytoplasm (GO:0005737)	15786719	cytoplasm	100	0	cytoplasm	cytoplasm	Cell.Organisms	Cell.Organisms	Cell.Organisms
ADTRP	HGNC:21214	androgen-dependent TFPI-regulating protein	Q96IZ2	Cell membrane; Multi-pass membrane protein. Note=Colocalized with TFPI and CAV1 in lipid rafts.			plasma membrane	100	6	plasma membrane	plasma membrane	Tetrapoda	Euteleostomi	Eukaryota
AEBP1	HGNC:303	AE binding protein 1	Q8IUX7	Isoform 1: Secreted (By similarity). Isoform 2: Cytoplasm (Probable). Nucleus (Probable).	Extracellular (GO:0005576); Cytoplasm (GO:0005737)	9624159, 11438679	secreted	33	0	cytoplasm. nucleus. secreted	multiple	Euteleostomi	Euteleostomi	Cell.Organisms
AEBP2	HGNC:24051	AE binding protein 2	Q6ZN18	Nucleus (Probable).	Nucleus (GO:0005634); Cytoplasm (GO:0005737)	17081983	nucleus	15	0	nucleus	nucleus	Euteleostomi	Bilateria	Eukaryota
AEN	HGNC:25722	apoptosis enhancing nuclease	Q8WTP8	Nucleus. Nucleus, nucleolus. Note=Localized predomintly in the nucleolus. Translocates from the nucleolus to the nucleoplasm upon apoptosis induction.	Nucleus (GO:0005634)	16171785	nucleus	100	0	nucleus	nucleus	Tetrapoda	Deuterostomia	Cell.Organisms
AES	HGNC:307	amino-terminal enhancer of split	Q08117	Nucleus (By similarity).	Nucleus (GO:0005634)	10660609	nucleus	66	0	nucleus	nucleus	Mammalia	Euteleostomi	Eumetazoa
AFAP1	HGNC:24017	actin filament associated protein 1	Q8N556	Cytoplasm, cytoskeleton. Note=Localizes with stress fibers in quiescent cells, concentrated in cell motility structures such as lamellipodia, filopodia and membrane ruffles upon their induction.	Cytoplasm (GO:0005737); Plasma membrane (GO:0005886)	9619827, 12134071	cytoplasm	100	0	cytoplasm	cytoplasm	Human	Chordata	Eumetazoa
AFAP1L1	HGNC:26714	actin filament associated protein 1-like 1	Q8TED9	Cytoplasm. Cell projection, podosome. Cell projection, invadopodium. Note=In the cytosol, associated with actin stress fibers.			cytoplasm	40	0	cytoplasm	cytoplasm	Amniota	Euteleostomi	Bilateria
AFAP1L2	HGNC:25901	actin filament associated protein 1-like 2	Q8N4X5	Cytoplasm.	Cytoplasm (GO:0005737)	17412687	cytoplasm	100	0	cytoplasm	cytoplasm	Amniota	Euteleostomi	Eumetazoa
AFF1	HGNC:7135	AF4/FMR2 family, member 1	P51825	Nucleus (Potential).	Nucleus (GO:0005634)	9880680, 14603337	nucleus	23	0	nucleus	nucleus	Amniota	Amniota	Eumetazoa
AFF2	HGNC:3776	AF4/FMR2 family, member 2	P51816	Nucleus speckle. Note=When splicing is inhibited, accumlates in enlarged speckles.	Nucleus (GO:0005634)	9299237	nucleus	100	1	nucleus	nucleus	Mammalia	Euteleostomi
AFF3	HGNC:6473	AF4/FMR2 family, member 3	P51826	Nucleus.	Nucleus (GO:0005634)	8555498	nucleus	100	1	nucleus	nucleus	Amniota	Euteleostomi	Eumetazoa
AFF4	HGNC:17869	AF4/FMR2 family, member 4	Q9UHB7	Nucleus.	Nucleus (GO:0005634); Cytoplasm (GO:0005737)	11355014, 17081983	nucleus	100	0	cytoplasm. nucleus	multiple	Euteleostomi	Euteleostomi	Metazoa
AFG3L2	HGNC:315	AFG3-like AAA ATPase 2	Q9Y4W6	Mitochondrion membrane; Multi-pass membrane protein.	Mitochondrion (GO:0005739)	10395799, 15598749	mitochondrion membrane	100	2	mitochondrion. mitochondrion membrane	multiple	Cell.Organisms	Cell.Organisms	Cell.Organisms
AFM	HGNC:316	afamin	P43652	Secreted.	Extracellular (GO:0005576)	8648639, 16188874, 16199891	secreted	100	0	secreted	secreted	Mammalia	Mammalia	Bilateria
AFMID	HGNC:20910	arylformamidase	Q63HM1	Cytoplasm, cytosol (By similarity). Nucleus (By similarity). Note=Predominantly cytosolic. Some fraction is nuclear (By similarity).			cytoplasm	22	0	cytoplasm	cytoplasm	Euteleostomi	Cell.Organisms	Cell.Organisms
AFP	HGNC:317	alpha-fetoprotein	P02771	Secreted.	Extracellular (GO:0005576); Cytoplasm (GO:0005737)	12361680	secreted	100	0	cytoplasm. secreted	multiple	Theria	Theria	Bilateria
AFTPH	HGNC:25951	aftiphilin	Q6ULP2	Cytoplasm. Note=Colocalizes with AP1G1 and clathrin.	Cytoplasm (GO:0005737)	14665628	cytoplasm	100	0	cytoplasm	cytoplasm	Chordata	Chordata	Bilateria
AGA	HGNC:318	aspartylglucosaminidase	P20933	Lysosome.	Lysosome (GO:0005764)	10444340	cytoplasm	18	0	lysosome	lysosome	Bilateria	Eukaryota	Cell.Organisms
AGAP1	HGNC:16922	ArfGAP with GTPase domain, ankyrin repeat and PH domain 1	Q9UPQ3	Cytoplasm. Note=Associates with the endocytic compartment.	Endosome (GO:0005768)	12388557	cytoplasm	100	0	cytoplasm. endosome	multiple	Chordata	Bilateria	Cell.Organisms
AGAP10	HGNC:23462	ArfGAP with GTPase domain, ankyrin repeat and PH domain 10	Q5T2P9				cytoplasm	72	0	cytoplasm	cytoplasm	Chordata	Bilateria	Eukaryota
AGAP11	HGNC:29421	ankyrin repeat and GTPase domain Arf GTPase activating protein 11	Q8TF27				cytoplasm	78	0	cytoplasm	cytoplasm	Chordata	Bilateria
AGAP2	HGNC:16921	ArfGAP with GTPase domain, ankyrin repeat and PH domain 2	Q99490	Isoform 1: Cytoplasm. Nucleus. Isoform 2: Cytoplasm.	Nucleus (GO:0005634); Endoplasmic reticulum (GO:0005783); Golgi apparatus (GO:0005794)	11136977	cytoplasm	49	0	cytoplasm. endoplasmic reticulum. golgi apparatus. nucleus	multiple	Chordata	Bilateria	Cell.Organisms
AGAP3	HGNC:16923	ArfGAP with GTPase domain, ankyrin repeat and PH domain 3	Q96P47	Cytoplasm. Note=In cells upon oxidative stress or in brains of Machado-Joseph disease patients, translocates to PML nuclear bodies.			cytoplasm	100	0	cytoplasm	cytoplasm	Chordata	Bilateria	Cell.Organisms
AGAP4	HGNC:23459	ArfGAP with GTPase domain, ankyrin repeat and PH domain 4	Q96P64				cytoplasm	74	0	cytoplasm	cytoplasm	Chordata	Bilateria
AGAP5	HGNC:23467	ArfGAP with GTPase domain, ankyrin repeat and PH domain 5	A6NIR3				cytoplasm	76	0	cytoplasm	cytoplasm	Chordata	Bilateria	Cell.Organisms
AGAP6	HGNC:23466	ArfGAP with GTPase domain, ankyrin repeat and PH domain 6	Q5VW22				cytoplasm	74	0	cytoplasm	cytoplasm	Chordata	Bilateria
AGAP7	HGNC:23465	ArfGAP with GTPase domain, ankyrin repeat and PH domain 7	Q5VUJ5				cytoplasm	76	0	cytoplasm	cytoplasm	Chordata	Bilateria
AGAP8	HGNC:23464	ArfGAP with GTPase domain, ankyrin repeat and PH domain 8	Q5SRD3				cytoplasm	76	0	cytoplasm	cytoplasm	Chordata	Bilateria	Cell.Organisms
AGAP9	HGNC:23463	ArfGAP with GTPase domain, ankyrin repeat and PH domain 9	Q5VTM2				cytoplasm	68	0	cytoplasm	cytoplasm	Chordata	Bilateria
AGBL1	HGNC:26504	ATP/GTP binding protein-like 1	Q96MI9	Cytoplasm, cytosol (By similarity).			cytoplasm	31	0	cytoplasm	cytoplasm	Deuterostomia	Deuterostomia	Cell.Organisms
AGBL2	HGNC:26296	ATP/GTP binding protein-like 2	Q5U5Z8	Cytoplasm, cytosol (By similarity).			cytoplasm	75	0	cytoplasm	cytoplasm	Chordata	Cell.Organisms	Cell.Organisms
AGBL3	HGNC:27981	ATP/GTP binding protein-like 3	Q8NEM8	Cytoplasm, cytosol (By similarity).			cytoplasm	68	0	cytoplasm	cytoplasm	Chordata	Cell.Organisms	Cell.Organisms
AGBL4	HGNC:25892	ATP/GTP binding protein-like 4	Q5VU57	Cytoplasm, cytosol (By similarity).			cytoplasm	90	0	cytoplasm	cytoplasm	Bilateria	Eukaryota	Cell.Organisms
AGBL5	HGNC:26147	ATP/GTP binding protein-like 5	Q8NDL9	Cytoplasm, cytosol (By similarity). Nucleus (By similarity). Note=Mainly cytoplasmic. Slight accumulation in the nucleus is observed (By similarity).			cytoplasm	27	0	cytoplasm	cytoplasm	Deuterostomia	Eukaryota	Cell.Organisms
AGER	HGNC:320	advanced glycosylation end product-specific receptor	Q15109	Isoform 1: Cell membrane; Single-pass type I membrane protein. Isoform 2: Secreted.	Plasma membrane (GO:0005886);Extracellular (GO:0005576)		secreted	12	1	plasma membrane. secreted	multiple	Theria	Theria
AGFG1	HGNC:5175	ArfGAP with FG repeats 1	P52594	Nucleus. Cytoplasmic vesicle.	Nucleus (GO:0005634); Cytoplasm (GO:0005737); Nucleolus (GO:0005730)	9368759, 10613896, 12429849	cytoplasm	13	0	cytoplasm. nucleus	multiple	Deuterostomia	Eukaryota	Eukaryota
AGFG2	HGNC:5177	ArfGAP with FG repeats 2	O95081				cytoplasm	18	0	cytoplasm	cytoplasm	Theria	Theria	Eukaryota
AGGF1	HGNC:24684	angiogenic factor with G patch and FHA domains 1	Q8N302	Cytoplasm. Secreted. Note=Cytoplasmic in microvascular endothelial cells. Upon angiogenesis, when endothelial cell tube formation is initiated, it is secreted.	Extracellular (GO:0005576); Cytoplasm (GO:0005737); Nucleus (GO:0005634);Nucleus (GO:0005634)	14961121	mitochondrion	28	0	cytoplasm. nucleus. secreted	multiple	Bilateria	Bilateria	Cell.Organisms
AGK	HGNC:21869	acylglycerol kinase	Q53H12	Mitochondrion membrane.	Integral to membrane (GO:0016021)	15252046	cytoplasm	13	0	cytoplasm	cytoplasm	Bilateria	Bilateria
AGL	HGNC:321	amylo-alpha-1, 6-glucosidase, 4-alpha-glucanotransferase	P35573	Cytoplasm. Note=Under glycogenolytic conditions localizes to the nucleus.	Cytoplasm (GO:0005737); Extracellular (GO:0005576)	1505983, 14718574	cytoplasm	100	2	cytoplasm. secreted	multiple	Bilateria	Cell.Organisms	Cell.Organisms
AGMAT	HGNC:18407	agmatine ureohydrolase (agmatinase)	Q9BSE5	Mitochondrion.	Mitochondrion (GO:0005739)	14648699	mitochondrion	100	0	mitochondrion	mitochondrion	Deuterostomia	Cell.Organisms	Cell.Organisms
AGMO	HGNC:33784	alkylglycerol monooxygenase	Q6ZNB7	Endoplasmic reticulum membrane; Multi-pass membrane protein.	Integral to membrane (GO:0016021)		endoplasmic reticulum membrane	100	9	endoplasmic reticulum membrane	endoplasmic reticulum membrane	Deuterostomia	Cell.Organisms	Cell.Organisms
AGO1	HGNC:3262	argonaute RISC catalytic component 1	Q9UL18	Cytoplasm, P-body.	Cytoplasm (GO:0005737)		cytoplasm	100	0	cytoplasm	cytoplasm	Opisthokonta	Eukaryota	Eukaryota
AGO2	HGNC:3263	argonaute RISC catalytic component 2	Q9UKV8	Cytoplasm, P-body. Nucleus. Note=Translational repression of mRNAs results in their recruitment to P-bodies. Translocation to the nucleus requires IMP8.	Cytoplasm (GO:0005737)		cytoplasm	79	0	cytoplasm. nucleus	multiple	Opisthokonta	Eukaryota	Eukaryota
AGO3	HGNC:18421	argonaute RISC catalytic component 3	Q9H9G7	Cytoplasm, P-body.	Cytoplasm (GO:0005737)		cytoplasm	100	0	cytoplasm	cytoplasm	Opisthokonta	Eukaryota	Eukaryota
AGO4	HGNC:18424	argonaute RISC catalytic component 4	Q9HCK5	Cytoplasm, P-body.	Cytoplasm (GO:0005737)		cytoplasm	100	0	cytoplasm	cytoplasm	Opisthokonta	Eukaryota	Eukaryota
AGPAT1	HGNC:324	1-acylglycerol-3-phosphate O-acyltransferase 1	Q99943	Membrane; Multi-pass membrane protein (Potential).	Endoplasmic reticulum membrane (GO:0005789)	9461603	endoplasmic reticulum membrane	100	3	endoplasmic reticulum membrane	endoplasmic reticulum membrane	Cell.Organisms	Cell.Organisms
AGPAT2	HGNC:325	1-acylglycerol-3-phosphate O-acyltransferase 2	O15120	Membrane; Multi-pass membrane protein (Potential).			endoplasmic reticulum membrane	100	3	endoplasmic reticulum membrane	endoplasmic reticulum membrane	Tetrapoda	Tetrapoda	Cell.Organisms
AGPAT3	HGNC:326	1-acylglycerol-3-phosphate O-acyltransferase 3	Q9NRZ7	Endoplasmic reticulum membrane; Multi-pass membrane protein. Nucleus envelope.	Integral to membrane (GO:0016021)		endoplasmic reticulum membrane	22	5	endoplasmic reticulum membrane	endoplasmic reticulum membrane	Deuterostomia	Cell.Organisms	Cell.Organisms
AGPAT4	HGNC:20885	1-acylglycerol-3-phosphate O-acyltransferase 4	Q9NRZ5	Membrane; Multi-pass membrane protein (Potential).	Integral to membrane (GO:0016021)		endoplasmic reticulum membrane	19	5	endoplasmic reticulum membrane	endoplasmic reticulum membrane	Deuterostomia	Cell.Organisms	Cell.Organisms
AGPAT5	HGNC:20886	1-acylglycerol-3-phosphate O-acyltransferase 5	Q9NUQ2	Endoplasmic reticulum membrane; Multi-pass membrane protein. Nucleus envelope. Mitochondrion.	Integral to membrane (GO:0016021)		endoplasmic reticulum membrane	12	4	endoplasmic reticulum membrane. mitochondrion	multiple	Deuterostomia	Bilateria	Cell.Organisms
AGPAT6	HGNC:20880	1-acylglycerol-3-phosphate O-acyltransferase 6	Q86UL3	Endoplasmic reticulum membrane; Multi-pass membrane protein.	Integral to membrane (GO:0016021)	12938015	endoplasmic reticulum membrane	100	4	endoplasmic reticulum membrane	endoplasmic reticulum membrane	Bilateria	Eukaryota	Cell.Organisms
AGPAT9	HGNC:28157	1-acylglycerol-3-phosphate O-acyltransferase 9	Q53EU6	Endoplasmic reticulum membrane; Multi-pass membrane protein.	Endoplasmic reticulum (GO:0005783); Integral to membrane (GO:0016021)	17002884, 17170135	endoplasmic reticulum membrane	100	4	endoplasmic reticulum. endoplasmic reticulum membrane	multiple	Bilateria	Eukaryota	Cell.Organisms
AGPS	HGNC:327	alkylglycerone phosphate synthase	O00116	Peroxisome membrane. Note=Localized to the inner aspect of the peroxisomal membrane.	Peroxisome (GO:0005777); Mitochondrion (GO:0005739)	9553082, 15598749	peroxisome	93	0	mitochondrion. peroxisome	multiple	Bilateria	Cell.Organisms	Cell.Organisms
AGR2	HGNC:328	anterior gradient 2	O95994	Secreted. Endoplasmic reticulum (By similarity).			secreted	43	0	secreted	secreted	Tetrapoda	Euteleostomi	Cell.Organisms
AGR3	HGNC:24167	anterior gradient 3	Q8TD06	Secreted (Probable).	Extracellular (GO:0005576); Endosome (GO:0005768)	12477722, 12592373	secreted	49	0	endosome. secreted	multiple	Euteleostomi	Euteleostomi	Holozoa
AGRN	HGNC:329	agrin	O00468	Isoform 1: Secreted, extracellular space, extracellular matrix. Isoform 2: Cell junction, synapse. Cell membrane; Single-pass type II membrane protein.	Extracellular (GO:0005576)	1326608, 1659950	secreted	16	0	plasma membrane. secreted	multiple	Deuterostomia	Bilateria	Eukaryota
AGRP	HGNC:330	agouti related protein homolog (mouse)	O00253	Secreted. Golgi apparatus lumen.	Extracellular (GO:0005576)	11344185, 12153462	secreted	39	0	golgi apparatus. secreted	multiple	Amniota	Euteleostomi	Euteleostomi
AGT	HGNC:333	angiotensinogen (serpin peptidase inhibitor, clade A, member 8)	P01019	Secreted.	Extracellular (GO:0005576)	11095476, 16188874, 16199891	secreted	100	0	secreted	secreted	Euteleostomi	Euteleostomi	Cell.Organisms
AGTPBP1	HGNC:17258	ATP/GTP binding protein 1	Q9UPW5	Cytoplasm, cytosol (By similarity). Nucleus (By similarity). Mitochondrion (By similarity).	Nucleus (GO:0005634); Cytoplasm (GO:0005737)	11083920, 11884758	cytoplasm	33	0	cytoplasm. nucleus	multiple	Deuterostomia	Deuterostomia	Cell.Organisms
AGTR1	HGNC:336	angiotensin II receptor, type 1	P30556	Cell membrane; Multi-pass membrane protein.	Plasma membrane (GO:0005886)	9766385	plasma membrane	100	7	plasma membrane	plasma membrane	Euteleostomi	Euteleostomi	Eumetazoa
AGTR2	HGNC:338	angiotensin II receptor, type 2	P50052	Cell membrane; Multi-pass membrane protein.	Plasma membrane (GO:0005886)	7719706	plasma membrane	100	7	plasma membrane	plasma membrane	Euteleostomi	Euteleostomi
AGTRAP	HGNC:13539	angiotensin II receptor-associated protein	Q6RW13	Endoplasmic reticulum membrane; Multi-pass membrane protein. Golgi apparatus membrane; Multi-pass membrane protein. Cytoplasmic vesicle membrane; Multi-pass membrane protein. Note=Present in perinuclear vesicular membranes, Endoplasmic reticulum, Golgi and endocytic vesicles.	Integral to membrane (GO:0016021)	11733189	endoplasmic reticulum membrane	31	3	endoplasmic reticulum membrane. golgi apparatus membrane	multiple	Tetrapoda	Bilateria	Opisthokonta
AGXT	HGNC:341	alanine-glyoxylate aminotransferase	P21549	Peroxisome. Mitochondrion matrix. Note=Except in some HP1 patients where AGT is found in the mitochondrial matrix.	Peroxisome (GO:0005777); Mitochondrion (GO:0005739); Cytoplasm (GO:0005737)	11085934	peroxisome	75	0	cytoplasm. mitochondrion. peroxisome	multiple	Cell.Organisms	Cell.Organisms	Cell.Organisms
AGXT2	HGNC:14412	alanine--glyoxylate aminotransferase 2	Q9BYV1	Mitochondrion.			mitochondrion	100	0	mitochondrion	mitochondrion	Opisthokonta	Cell.Organisms	Cell.Organisms
AHCTF1	HGNC:24618	AT hook containing transcription factor 1	Q8WYP5	Cytoplasm (By similarity). Nucleus matrix (By similarity). Chromosome, centromere, kinetochore. Nucleus, nucleoplasm. Nucleus, nuclear pore complex. Note=Localizes to the nuclear pore complex (NPC) throughout interphase. Localizes to the kinetochore from prophase, and this appears to require the Nup107- 160 subcomplex of the NPC. Localizes to the periphery of chromatin from late anaphase.	Nucleus (GO:0005634); Nucleus (GO:0005634); Nuclear membrane (GO:0005635)	15561729, 17235358, 19059367	nucleus	41	0	nucleus. nucleus membrane	multiple	Deuterostomia	Bilateria	Opisthokonta
AHCY	HGNC:343	adenosylhomocysteinase	P23526	Cytoplasm. Melanosome. Note=Identified by mass spectrometry in melanosome fractions from stage I to stage IV.	Cytoplasm (GO:0005737)	12063172	cytoplasm	68	0	cytoplasm. melanosome	multiple	Cell.Organisms	Cell.Organisms	Cell.Organisms
AHCYL1	HGNC:344	adenosylhomocysteinase-like 1	O43865	Endoplasmic reticulum (By similarity).	Cytoplasm (GO:0005737); Endoplasmic reticulum (GO:0005783); Plasma membrane (GO:0005886)	12525476	endoplasmic reticulum	100	0	cytoplasm. endoplasmic reticulum	multiple	Deuterostomia	Bilateria	Cell.Organisms
AHCYL2	HGNC:22204	adenosylhomocysteinase-like 2	Q96HN2				endoplasmic reticulum	90	0	endoplasmic reticulum	endoplasmic reticulum	Deuterostomia	Bilateria	Cell.Organisms
AHDC1	HGNC:25230	AT hook, DNA binding motif, containing 1	Q5TGY3		Nucleus (GO:0005634)		plasma membrane	8	0	n/a	n/a	Tetrapoda	Tetrapoda	Craniata
AHI1	HGNC:21575	Abelson helper integration site 1	Q8N157	Cytoplasm, cytoskeleton, cilium basal body (By similarity). Cell junction, adherens junction.	Cytoplasm (GO:0005737)	15322546	nucleus	7	0	cytoplasm	cytoplasm	Chordata	Eukaryota	Cell.Organisms
AHNAK	HGNC:347	AHNAK nucleoprotein	Q09666	Nucleus.	Plasma membrane (GO:0005886); Nucleus (GO:0005634); Cytoskeleton (GO:0005856)	1608957, 12153988, 15561729	nucleus	100	0	nucleus	nucleus	Euteleostomi	Deuterostomia	Cell.Organisms
AHNAK2	HGNC:20125	AHNAK nucleoprotein 2	Q8IVF2	Nucleus (By similarity).	Nucleus (GO:0005634)	15007166	nucleus	21	0	nucleus	nucleus	Euteleostomi	Deuterostomia	Eukaryota
AHR	HGNC:348	aryl hydrocarbon receptor	P35869	Cytoplasm. Nucleus. Note=Initially cytoplasmic; upon binding with ligand and interaction with a HSP90, it translocates to the nucleus.	Nucleus (GO:0005634); Cytoplasm (GO:0005737)	9446600, 10497241, 11259609, 11768231, 12237327, 12597446	nucleus	19	0	cytoplasm. nucleus	multiple	Bilateria	Bilateria	Metazoa
AHRR	HGNC:346	aryl-hydrocarbon receptor repressor	A9YTQ3	Cytoplasm. Nucleus. Note=Predominantly in the nuclear compartment. First cytoplasmic, translocates into the nuclear compartment upon interaction with ARNT in the cytoplasmic compartment.	Nucleus (GO:0005634)	9887096	nucleus	16	0	cytoplasm. nucleus	multiple	Euteleostomi	Euteleostomi	Eumetazoa
AHSA1	HGNC:1189	AHA1, activator of heat shock 90kDa protein ATPase homolog 1 (yeast)	O95433	Cytoplasm, cytosol. Endoplasmic reticulum. Note=May transiently interact with the endoplasmic reticulum.	Cytoplasm (GO:0005737); Endoplasmic reticulum (GO:0005783)	11554768	cytoplasm	12	0	cytoplasm. endoplasmic reticulum	multiple	Eukaryota	Eukaryota	Cell.Organisms
AHSA2	HGNC:20437	AHA1, activator of heat shock 90kDa protein ATPase homolog 2 (yeast)	Q719I0				cytoplasm	5	0	cytoplasm	cytoplasm	Human	Human	Opisthokonta
AHSG	HGNC:349	alpha-2-HS-glycoprotein	P02765	Secreted.	Extracellular (GO:0005576)	6803836, 15561729	secreted	100	0	secreted	secreted	Euteleostomi	Euteleostomi	Craniata
AHSP	HGNC:18075	alpha hemoglobin stabilizing protein	Q9NZD4	Cytoplasm.			cytoplasm	100	0	cytoplasm	cytoplasm	Mammalia	Mammalia	Mammalia
AICDA	HGNC:13203	activation-induced cytidine deaminase	Q9GZX7	Nucleus. Cytoplasm. Note=Predominantly cytoplasmic but shuttles between the nucleus and the cytoplasm.	Cytoplasm (GO:0005737)	12011459	nucleus	32	0	cytoplasm. nucleus	multiple	Euteleostomi	Euteleostomi	Craniata
AIDA	HGNC:25761	axin interactor, dorsalization associated	Q96BJ3				nucleus	46	0	nucleus	nucleus	Deuterostomia	Eukaryota	Eukaryota
AIF1	HGNC:352	allograft inflammatory factor 1	P55008	Cytoplasm, cytoskeleton. Cell projection, ruffle membrane; Peripheral membrane protein; Cytoplasmic side. Note=Associated with the actin cytoskeleton at membrane ruffles and at sites of phagocytosis.	Nucleus (GO:0005634); Cytoplasm (GO:0005737)	9614071, 12714565	cytoplasm	22	0	cytoplasm. nucleus	multiple	Catarrhini	Eukaryota
AIF1L	HGNC:28904	allograft inflammatory factor 1-like	Q9BQI0	Cytoplasm, cytoskeleton. Cell projection, ruffle membrane; Peripheral membrane protein; Cytoplasmic side. Note=Colocalizes with F-actin. Partially relocates to membrane ruffles in response to invading bacteria.			cytoplasm	27	0	cytoplasm	cytoplasm	Euteleostomi	Euteleostomi	Eukaryota
AIFM1	HGNC:8768	apoptosis-inducing factor, mitochondrion-associated, 1	O95831	Mitochondrion intermembrane space. Mitochondrion inner membrane. Cytoplasm. Nucleus. Cytoplasm, perinuclear region. Note=Proteolytic cleavage during or just after translocation into the mitochondrial intermembrane space (IMS) results in the formation of an inner-membrane-anchored mature form (AIFmit). During apoptosis, further proteolytic processing leads to a mature form, which is confined to th…	Mitochondrion (GO:0005739); Cytoplasm (GO:0005737); Nucleus (GO:0005634)	10744629, 10913597, 12022952, 15561729, 15652821	mitochondrion	40	2	cytoplasm. mitochondrion. nucleus	multiple	Bilateria	Eukaryota	Cell.Organisms
AIFM2	HGNC:21411	apoptosis-inducing factor, mitochondrion-associated, 2	Q9BRQ8	Cytoplasm. Mitochondrion outer membrane.	Cytoplasm (GO:0005737); Mitochondrion (GO:0005739)	11980907, 12135761	cytoplasm	16	0	cytoplasm. mitochondrion	multiple	Deuterostomia	Cell.Organisms	Cell.Organisms
AIFM3	HGNC:26398	apoptosis-inducing factor, mitochondrion-associated, 3	Q96NN9	Mitochondrion. Note=Does not translocate to the nucleus upon induction of apoptosis.	Mitochondrial membrane (GO:0005740); Nucleus (GO:0005634); Cytoplasm (GO:0005737); Mitochondrion (GO:0005739)	15598749, 15764604	mitochondrion	100	0	cytoplasm. mitochondrion. mitochondrion membrane. nucleus	multiple	Cell.Organisms	Cell.Organisms	Cell.Organisms
AIG1	HGNC:21607	androgen-induced 1	Q9NVV5	Membrane; Multi-pass membrane protein (Potential).	Integral to membrane (GO:0016021)	11266118	plasma membrane	23	6	plasma membrane	plasma membrane	Bilateria	Eukaryota	Eukaryota
AIM1	HGNC:356	absent in melanoma 1	Q9Y4K1		Cytoskeleton (GO:0005856)	9096375	cytoplasm	18	0	cytoplasm	cytoplasm	Euteleostomi	Euteleostomi	Cell.Organisms
AIM1L	HGNC:17295	absent in melanoma 1-like	Q8N1P7				cytoplasm	36	0	cytoplasm	cytoplasm	Tetrapoda	Euteleostomi	Cell.Organisms
AIM2	HGNC:357	absent in melanoma 2	O14862	Nucleus. Cytoplasm. Note=Activated inflammasomes can aggregate in the cytosol as speck-like particles.	Cytoplasm (GO:0005737)	10828447	nucleus	23	0	cytoplasm. nucleus	multiple	Euarchontoglires	Euarchontoglires	Eutheria
AIMP1	HGNC:10648	aminoacyl tRNA synthetase complex-interacting multifunctional protein 1	Q12904	Nucleus. Cytoplasm, cytosol. Cytoplasmic vesicle, secretory vesicle (By similarity). Secreted (By similarity). Endoplasmic reticulum (By similarity). Golgi apparatus (By similarity). Note=Enriched in secretory vesicles of pancreatic alpha cells and secreted from the pancreas in response to low glucose levels (By similarity). Also secreted in response to hypoxia and both apoptotic and necrotic cel…	Nucleus (GO:0005634); Cytoplasm (GO:0005737); Extracellular (GO:0005576); Microtubule (GO:0005874); Ribosome (GO:0005840)	11741979, 14500886, 15561729	cytoplasm	39	0	cytoplasm. nucleus. secreted	multiple	Opisthokonta	Cell.Organisms	Cell.Organisms
AIMP2	HGNC:20609	aminoacyl tRNA synthetase complex-interacting multifunctional protein 2	Q13155	Cytoplasm, cytosol (By similarity). Nucleus (By similarity). Note=Following DNA damage, dissociates from the aminoacyl-tRNA synthase complex and translocates from the cytoplasm to the nucleus (By similarity).	Cytoplasm (GO:0005737); Nucleus (GO:0005634)	12819782	nucleus	51	0	cytoplasm. nucleus	multiple	Deuterostomia	Bilateria	Holozoa
AIP	HGNC:358	aryl hydrocarbon receptor interacting protein	O00170	Cytoplasm.	Cytoplasm (GO:0005737); Nucleus (GO:0005634)	8972861, 9111057, 14730974	cytoplasm	100	0	cytoplasm. nucleus	multiple	Bilateria	Eukaryota	Eukaryota
AIPL1	HGNC:359	aryl hydrocarbon receptor interacting protein-like 1	Q9NZN9	Cytoplasm. Nucleus.	Cytoplasm (GO:0005737); Nucleus (GO:0005634)	10615133, 11929855, 12374762, 15469903	cytoplasm	37	0	cytoplasm. nucleus	multiple	Euteleostomi	Euteleostomi	Eukaryota
AIRE	HGNC:360	autoimmune regulator	O43918	Nucleus. Cytoplasm. Note=Associated with tubular structures and in discrete nuclear dots resembling ND10 nuclear bodies. May shuttle between nucleus and cytoplasm.	Nucleus (GO:0005634); Cytoplasm (GO:0005737);Nucleus (GO:0005634)	9931333	nucleus	32	0	cytoplasm. nucleus	multiple	Amniota	Euteleostomi	Eukaryota
AJAP1	HGNC:30801	adherens junctions associated protein 1	Q9UKB5	Basolateral cell membrane; Single-pass type III membrane protein. Apical cell membrane; Single-pass type III membrane protein. Cell junction, adherens junction. Note=Mainly basolateral. Localization is mediated by AP1M2.	Plasma membrane (GO:0005886); Cytoplasm (GO:0005737)	14595118, 17081983	secreted	19	2	cytoplasm. plasma membrane	multiple	Tetrapoda	Euteleostomi	Craniata
AJUBA	HGNC:20250	ajuba LIM protein	Q96IF1	Cytoplasm, cytoskeleton. Cell membrane. Cell junction. Nucleus. Cytoplasm, cytoskeleton, microtubule organizing center, centrosome. Cytoplasm, P-body. Note=Shuttles between the cytoplasm and the nucleus. Localizes on centrosomes during G2-M phase. Preferentially co- localizes with cadherin-adhesive complexes at sites of cell-cell contacts. Colocalizes with GFI1 in the nucleus.	Centrosome (GO:0005813); Plasma membrane (GO:0005886); Nucleus (GO:0005634); Cytoplasm (GO:0005737)	11029037, 11860269, 12417594, 13678582, 16137684, 16413547, 17081983	secreted	49	0	cytoplasm. nucleus	multiple	Theria	Euteleostomi	Eukaryota
AK1	HGNC:361	adenylate kinase 1	P00568	Cytoplasm.	Plasma membrane (GO:0005886); Cytoplasm (GO:0005737)	10557075, 12124227	cytoplasm	100	0	cytoplasm	cytoplasm	Eukaryota	Eukaryota	Cell.Organisms
AK2	HGNC:362	adenylate kinase 2	P54819	Mitochondrion intermembrane space.	Mitochondrion (GO:0005739); Cytoplasm (GO:0005737)	195572, 10218571, 15598749	mitochondrion	100	0	cytoplasm. mitochondrion	multiple	Cell.Organisms	Cell.Organisms	Cell.Organisms
AK3	HGNC:17376	adenylate kinase 3	Q9UIJ7	Mitochondrion matrix.	Mitochondrion (GO:0005739);Mitochondrion (GO:0005739)	9504419, 15598749	mitochondrion	100	0	mitochondrion	mitochondrion	Bilateria	Eukaryota	Cell.Organisms
AK4	HGNC:363	adenylate kinase 4	P27144	Mitochondrion matrix.			mitochondrion	100	0	mitochondrion	mitochondrion	Euteleostomi	Opisthokonta	Cell.Organisms
AK5	HGNC:365	adenylate kinase 5	Q9Y6K8	Cytoplasm.	Cytoplasm (GO:0005737)	10215863	cytoplasm	100	0	cytoplasm	cytoplasm	Amniota	Euteleostomi	Cell.Organisms
AK6	HGNC:49151	adenylate kinase 6	Q9Y3D8	Nucleus, nucleoplasm. Nucleus, Cajal body. Note=Displays widespread diffuse nucleoplasmic distribution but not detected in nucleoli. Detected in Cajal bodies but not in all cells.			nucleus	100	0	nucleus	nucleus
AK7	HGNC:20091	adenylate kinase 7	Q96M32	Cytoplasm, cytosol.			cytoplasm	100	0	cytoplasm	cytoplasm	Deuterostomia	Eukaryota	Eukaryota
AK8	HGNC:26526	adenylate kinase 8	Q96MA6	Cytoplasm, cytosol.			cytoplasm	100	0	cytoplasm	cytoplasm	Deuterostomia	Eukaryota	Cell.Organisms
AK9	HGNC:33814	adenylate kinase 9	Q5TCS8				cytoplasm	18	0	cytoplasm	cytoplasm	Deuterostomia	Deuterostomia	Cell.Organisms
AKAP1	HGNC:367	A kinase (PRKA) anchor protein 1	Q92667	Mitochondrion outer membrane (Potential).	Cytoplasm (GO:0005737); Nucleus (GO:0005634); Endoplasmic reticulum (GO:0005783); Mitochondrion (GO:0005739)	10352013, 10995432	cytoplasm	15	1	cytoplasm. endoplasmic reticulum. mitochondrion. nucleus	multiple	Bilateria	Bilateria	Opisthokonta
AKAP10	HGNC:368	A kinase (PRKA) anchor protein 10	O43572	Mitochondrion. Membrane. Cytoplasm. Note=Predominantly mitochondrial but also membrane associated and cytoplasmic.	Mitochondrion (GO:0005739); Cytoplasm (GO:0005737)	11248059, 14531806	nucleus	44	0	cytoplasm. mitochondrion	multiple	Bilateria	Bilateria	Opisthokonta
AKAP11	HGNC:369	A kinase (PRKA) anchor protein 11	Q9UKA4	Cytoplasm. Cytoplasm, cytoskeleton, microtubule organizing center, centrosome. Note=Cytoplasmic in premeiotic pachytene spermatocytes and in the centrosome of developing postmeiotic germ cells, while a midpiece/centrosome localization was found in elongating spermatocytes and mature sperm.	Peroxisome (GO:0005777); Centrosome (GO:0005813); Cytoplasm (GO:0005737); Nucleus (GO:0005634)	8621616, 10864471, 17081983	cytoplasm	100	0	cytoplasm. nucleus. peroxisome	multiple	Tetrapoda	Euteleostomi	Deuterostomia
AKAP12	HGNC:370	A kinase (PRKA) anchor protein 12	Q02952	Cytoplasm, cell cortex (Probable). Cytoplasm, cytoskeleton (Probable). Note=May be part of the cortical cytoskeleton.	Plasma membrane (GO:0005886); Cytoplasm (GO:0005737);Nucleus (GO:0005634); Cytoplasm (GO:0005737)	1522245, 9e+06, 11316952, 11766078, 17081983	nucleus	20	0	cytoplasm. nucleus	multiple	Euteleostomi	Euteleostomi	Euteleostomi
AKAP13	HGNC:371	A kinase (PRKA) anchor protein 13	Q12802	Cytoplasm. Nucleus. Membrane.	Plasma membrane (GO:0005886); Cytoplasm (GO:0005737); Nucleus (GO:0005634)	9891067, 12270917, 17081983	cytoplasm	31	0	cytoplasm. nucleus	multiple	Euteleostomi	Bilateria	Eukaryota
AKAP14	HGNC:24061	A kinase (PRKA) anchor protein 14	Q86UN6	Cytoplasm (Probable).	Axoneme (GO:0005930)	12475942	cytoplasm	16	0	cytoplasm	cytoplasm	Amniota	Chordata	Eumetazoa
AKAP17A	HGNC:18783	A kinase (PRKA) anchor protein 17A	Q02040	Nucleus speckle.	Plasma membrane (GO:0005886); Nucleus (GO:0005634); Cytoplasm (GO:0005737)	1438229, 16982639	nucleus	100	0	cytoplasm. nucleus	multiple	Bilateria	Bilateria	Eukaryota
AKAP2	HGNC:372	A kinase (PRKA) anchor protein 2	Q9Y2D5		Actin cytoskeleton (GO:0015629); Plasma membrane (GO:0005886)	9497389	nucleus	82	0	nucleus	nucleus			Craniata
AKAP3	HGNC:373	A kinase (PRKA) anchor protein 3	O75969	Cytoplasmic vesicle, secretory vesicle, acrosome (By similarity). Note=Ribs of the fibrous sheath in the principal piece of the sperm tail. Dorsal margin of the acrosomal segment.	Cytoplasm (GO:0005737); Nucleus (GO:0005634)	12606363, 17081983	cytoplasm	22	0	cytoplasm. nucleus	multiple	Theria	Theria	Euteleostomi
AKAP4	HGNC:374	A kinase (PRKA) anchor protein 4	Q5JQC9	Cell projection, cilium, flagellum. Note=Localizes to the principle piece of the sperm flagellum.	Cytoplasm (GO:0005737)	9822690, 11476771	cytoplasm	20	0	cytoplasm	cytoplasm	Mammalia	Mammalia
AKAP5	HGNC:375	A kinase (PRKA) anchor protein 5	P24588	Membrane; Lipid-anchor. Note=Associates with lipid rafts.	Plasma membrane (GO:0005886)	10537145, 11287423, 11557526, 12507994	nucleus	94	0	nucleus	nucleus	Amniota	Amniota	Amniota
AKAP6	HGNC:376	A kinase (PRKA) anchor protein 6	Q13023	Sarcoplasmic reticulum. Nucleus membrane. Note=In heart muscle. Participation of multiple targeting signals allow correct intracellular targeting. These may be repeated motifs rich in basic and hydrophobic amino acids, palmitoylated/myristoylated motifs or alternatively splice targeting sequences.	Nucleus (GO:0005634); Sarcoplasmic reticulum (GO:0016529)	7721854, 10413680	cytoplasm	13	0	endoplasmic reticulum. nucleus	multiple	Euteleostomi	Euteleostomi	Bilateria
AKAP7	HGNC:377	A kinase (PRKA) anchor protein 7	O43687	Isoform Alpha: Lateral cell membrane; Lipid- anchor. Isoform Beta: Apical cell membrane; Lipid- anchor. Note=Targeted predominantly to the apical membrane.	Plasma membrane (GO:0005886)	9545239, 10613906	nucleus	45	0	nucleus	nucleus	Euteleostomi	Eukaryota	Eukaryota
AKAP8	HGNC:378	A kinase (PRKA) anchor protein 8	O43823	Nucleus matrix. Note=Associated with the nuclear matrix. Redistributed and detached from condensed chromatin during mitosis.	Nucleus (GO:0005634); Cytoplasm (GO:0005737)	9473338, 10601332, 17081983	nucleus	100	0	cytoplasm. nucleus	multiple	Amniota	Amniota	Craniata
AKAP8L	HGNC:29857	A kinase (PRKA) anchor protein 8-like	Q9ULX6	Nucleus matrix. Cytoplasm. Note=Colocalizes with PRPF40A in the nuclear matrix (By similarity). Nuclear at steady state but shuttles between the nucleus and cytoplasm. Associated with the nuclear matrix.	Nucleus (GO:0005634); Cytoplasm (GO:0005737)	10748171, 10761695, 11034899, 15561729, 17081983	nucleus	24	0	cytoplasm. nucleus	multiple	Euteleostomi	Euteleostomi	Craniata
AKAP9	HGNC:379	A kinase (PRKA) anchor protein 9	Q99996	Cytoplasm. Cytoplasm, cytoskeleton, microtubule organizing center, centrosome. Golgi apparatus. Note=Cytoplasmic in parietal cells.	Cytoplasm (GO:0005737); Golgi apparatus (GO:0005794); Centrosome (GO:0005813)	9915845, 10202149, 10358086	cytoplasm	14	0	cytoplasm. golgi apparatus	multiple	Tetrapoda	Euteleostomi	Opisthokonta
AKIP1	HGNC:1170	A kinase (PRKA) interacting protein 1	Q9NQ31	Nucleus. Note=Locates to punctate spots.	Nucleus (GO:0005634)	15630084	nucleus	100	0	nucleus	nucleus	Amniota	Deuterostomia	Bilateria
AKIRIN1	HGNC:25744	akirin 1	Q9H9L7	Nucleus.			nucleus	100	0	nucleus	nucleus	Human	Euteleostomi	Eukaryota
AKIRIN2	HGNC:21407	akirin 2	Q53H80	Nucleus.	Cytoplasm (GO:0005737)	17081983	nucleus	100	0	cytoplasm. nucleus	multiple	Bilateria	Bilateria	Metazoa
AKNA	HGNC:24108	AT-hook transcription factor	Q7Z591	Nucleus.	Nucleus (GO:0005634)	11268217, 17081983	nucleus	100	0	nucleus	nucleus	Mammalia	Mammalia	Eumetazoa
AKNAD1	HGNC:28398	AKNA domain containing 1	Q5T1N1				nucleus	18	0	nucleus	nucleus	Mammalia	Tetrapoda	Deuterostomia
AKR1A1	HGNC:380	aldo-keto reductase family 1, member A1 (aldehyde reductase)	P14550		Cytoplasm (GO:0005737); Plasma membrane (GO:0005886); Mitochondrion (GO:0005739)	9693960, 11716357	cytoplasm	40	0	cytoplasm. mitochondrion	multiple	Cell.Organisms	Cell.Organisms	Cell.Organisms
AKR1B1	HGNC:381	aldo-keto reductase family 1, member B1 (aldose reductase)	P15121	Cytoplasm.	Cytoplasm (GO:0005737); Extracellular (GO:0005576)	2112546, 6417042, 10510318	cytoplasm	100	0	cytoplasm. secreted	multiple	Cell.Organisms	Cell.Organisms	Cell.Organisms
AKR1B10	HGNC:382	aldo-keto reductase family 1, member B10 (aldose reductase)	O60218	Lysosome. Secreted. Note=Secreted through a lysosome-mediated non-classical pathway.			cytoplasm	65	0	lysosome. secreted	multiple	Cell.Organisms	Cell.Organisms	Cell.Organisms
AKR1B15	HGNC:37281	aldo-keto reductase family 1, member B15	C9JRZ8				cytoplasm	59	0	cytoplasm	cytoplasm			Cell.Organisms
AKR1C1	HGNC:384	aldo-keto reductase family 1, member C1	Q04828	Cytoplasm.	Cytoplasm (GO:0005737)	10510318	cytoplasm	100	0	cytoplasm	cytoplasm	Mammalia	Eukaryota
AKR1C2	HGNC:385	aldo-keto reductase family 1, member C2	P52895	Cytoplasm (Potential).	Cytosol (GO:0005829)	8486699	cytoplasm	97	0	cytoplasm	cytoplasm	Mammalia	Eukaryota
AKR1C3	HGNC:386	aldo-keto reductase family 1, member C3	P42330	Cytoplasm.	Cytoplasm (GO:0005737)	7650035	cytoplasm	100	0	cytoplasm	cytoplasm	Mammalia	Eukaryota
AKR1C4	HGNC:387	aldo-keto reductase family 1, member C4	P17516	Cytoplasm.	Cytoplasm (GO:0005737)	2187532	cytoplasm	100	0	cytoplasm	cytoplasm	Human	Catarrhini
AKR1CL1	HGNC:23469	aldo-keto reductase family 1, member C-like 1	Q5T2L2	Cytoplasm (Potential).			cytoplasm	62	0	cytoplasm	cytoplasm	Human	Catarrhini
AKR1D1	HGNC:388	aldo-keto reductase family 1, member D1	P51857	Cytoplasm.	Cytoplasm (GO:0005737)		cytoplasm	100	0	cytoplasm	cytoplasm	Cell.Organisms	Cell.Organisms	Cell.Organisms
AKR1E2	HGNC:23437	aldo-keto reductase family 1, member E2	Q96JD6	Cytoplasm (Potential).			cytoplasm	68	0	cytoplasm	cytoplasm	Human	Eutheria	Cell.Organisms
AKR7A2	HGNC:389	aldo-keto reductase family 7, member A2 (aflatoxin aldehyde reductase)	O43488	Golgi apparatus (By similarity). Cytoplasm.	Cytoplasm (GO:0005737)	9576847	cytoplasm	85	0	cytoplasm	cytoplasm	Chordata	Cell.Organisms	Cell.Organisms
AKR7A3	HGNC:390	aldo-keto reductase family 7, member A3 (aflatoxin aldehyde reductase)	O95154	Cytoplasm.	Cytoplasm (GO:0005737)	10383892	cytoplasm	100	0	cytoplasm	cytoplasm	Human	Euarchontoglires	Cell.Organisms
AKR7L	HGNC:24056	aldo-keto reductase family 7-like	Q8NHP1				cytoplasm	90	0	cytoplasm	cytoplasm	Chordata	Cell.Organisms	Cell.Organisms
AKT1	HGNC:391	v-akt murine thymoma viral oncogene homolog 1	P31749	Cytoplasm. Nucleus. Cell membrane. Note=Nucleus after activation by integrin-linked protein kinase 1 (ILK1). Nuclear translocation is enhanced by interaction with TCL1A. Phosphorylation on Tyr-176 by TNK2 results in its localization to the cell membrane where it is targeted for further phosphorylations on Thr-308 and Ser-473 leading to its activation and the activated form translocates to the nuc…	Plasma membrane (GO:0005886); Cytoplasm (GO:0005737); Nucleus (GO:0005634)	9395488, 11313479, 16717100, 17081983	cytoplasm	32	0	cytoplasm. nucleus	multiple	Bilateria	Cell.Organisms	Cell.Organisms
AKT1S1	HGNC:28426	AKT1 substrate 1 (proline-rich)	Q96B36	Cytoplasm, cytosol (By similarity). Note=Found in the cytosolic fraction of the brain (By similarity).	Cytoplasm (GO:0005737)	14973226	cytoplasm	91	0	cytoplasm	cytoplasm	Theria	Euteleostomi	Eumetazoa
AKT2	HGNC:392	v-akt murine thymoma viral oncogene homolog 2	P31751	Cytoplasm. Nucleus. Cell membrane; Peripheral membrane protein. Note=Localizes within both nucleus and cytoplasm of proliferative primary myoblasts and mostly within the nucleus of differentiated primary myoblasts. By virtue of the N-terminal PH domain, is recruited to sites of the plasma membrane containing increased PI(3,4,5)P3 or PI(3,4)P2.	Cytoplasm (GO:0005737); Plasma membrane (GO:0005886); Nucleus (GO:0005634)	9374542, 11781143	cytoplasm	29	0	cytoplasm. nucleus	multiple	Bilateria	Cell.Organisms	Cell.Organisms
AKT3	HGNC:393	v-akt murine thymoma viral oncogene homolog 3	Q9Y243	Nucleus. Cytoplasm. Membrane; Peripheral membrane protein. Note=Membrane-associated after cell stimulation leading to its translocation.	Plasma membrane (GO:0005886); Perinuclear region (GO:0048471); Cytosol (GO:0005829)	11387345, 12176997	cytoplasm	31	0	cytoplasm. nucleus	multiple	Bilateria	Cell.Organisms	Cell.Organisms
AKTIP	HGNC:16710	AKT interacting protein	Q9H8T0	Cytoplasm. Cell membrane; Peripheral membrane protein.	Plasma membrane (GO:0005886)	14749367	nucleus	15	0	cytoplasm	cytoplasm	Bilateria	Eukaryota	Eukaryota
ALAD	HGNC:395	aminolevulinate dehydratase	P13716		Cytoplasm (GO:0005737)	3327436	mitochondrion	29	0	cytoplasm	cytoplasm	Cell.Organisms	Cell.Organisms	Cell.Organisms
ALAS1	HGNC:396	aminolevulinate, delta-, synthase 1	P13196	Mitochondrion matrix.	Mitochondrial matrix (GO:0005759); Cytoplasm (GO:0005737)	2095458, 8424176	mitochondrion	100	0	cytoplasm. mitochondrion	multiple	Cell.Organisms	Cell.Organisms	Cell.Organisms
ALAS2	HGNC:397	aminolevulinate, delta-, synthase 2	P22557	Mitochondrion matrix.	Mitochondrion (GO:0005739)	10727444	mitochondrion	100	0	mitochondrion	mitochondrion	Cell.Organisms	Cell.Organisms	Cell.Organisms
ALB	HGNC:399	albumin	P02768	Secreted.	Extracellular (GO:0005576)	6275391, 16188874	secreted	100	0	secreted	secreted	Tetrapoda	Tetrapoda	Bilateria
ALCAM	HGNC:400	activated leukocyte cell adhesion molecule	Q13740	Membrane; Single-pass type I membrane protein.	Plasma membrane (GO:0005886); Cytoplasm (GO:0005737)	10673383, 12843199	secreted	9	1	cytoplasm. plasma membrane	multiple	Euteleostomi	Euteleostomi	Metazoa
ALDH16A1	HGNC:28114	aldehyde dehydrogenase 16 family, member A1	Q8IZ83				peroxisome	15	0	peroxisome	peroxisome	Deuterostomia	Deuterostomia	Cell.Organisms
ALDH18A1	HGNC:9722	aldehyde dehydrogenase 18 family, member A1	P54886	Mitochondrion inner membrane.	Mitochondrion (GO:0005739)	11092761, 15598749	cytoplasm	19	0	mitochondrion	mitochondrion	Cell.Organisms	Cell.Organisms	Cell.Organisms
ALDH1A1	HGNC:402	aldehyde dehydrogenase 1 family, member A1	P00352	Cytoplasm.			cytoplasm	100	0	cytoplasm	cytoplasm	Cell.Organisms	Cell.Organisms	Cell.Organisms
ALDH1A2	HGNC:15472	aldehyde dehydrogenase 1 family, member A2	O94788	Cytoplasm.	Extracellular (GO:0005576)	14718574	cytoplasm	100	0	cytoplasm. secreted	multiple	Cell.Organisms	Cell.Organisms	Cell.Organisms
ALDH1A3	HGNC:409	aldehyde dehydrogenase 1 family, member A3	P47895	Cytoplasm (By similarity).	Cytoplasm (GO:0005737)	11585737	cytoplasm	92	0	cytoplasm	cytoplasm	Cell.Organisms	Cell.Organisms	Cell.Organisms
ALDH1B1	HGNC:407	aldehyde dehydrogenase 1 family, member B1	P30837	Mitochondrion matrix.	Mitochondrion (GO:0005739)	7779080	mitochondrion	100	0	mitochondrion	mitochondrion	Cell.Organisms	Cell.Organisms	Cell.Organisms
ALDH1L1	HGNC:3978	aldehyde dehydrogenase 1 family, member L1	O75891	Cytoplasm.	Cytoplasm (GO:0005737)	7972060	cytoplasm	100	0	cytoplasm	cytoplasm	Cell.Organisms	Cell.Organisms	Cell.Organisms
ALDH1L2	HGNC:26777	aldehyde dehydrogenase 1 family, member L2	Q3SY69	Mitochondrion.			mitochondrion	100	0	mitochondrion	mitochondrion	Cell.Organisms	Cell.Organisms	Cell.Organisms
ALDH2	HGNC:404	aldehyde dehydrogenase 2 family (mitochondrial)	P05091	Mitochondrion matrix.	Mitochondrion (GO:0005739); Cytoplasm (GO:0005737)	1306115, 11468345, 15033988	mitochondrion	100	0	cytoplasm. mitochondrion	multiple	Cell.Organisms	Cell.Organisms	Cell.Organisms
ALDH3A1	HGNC:405	aldehyde dehydrogenase 3 family, member A1	P30838	Cytoplasm.	Cytoplasm (GO:0005737); Nucleus (GO:0005634)	1306115, 9514081, 15905174	cytoplasm	100	0	cytoplasm. nucleus	multiple	Eukaryota	Cell.Organisms	Cell.Organisms
ALDH3A2	HGNC:403	aldehyde dehydrogenase 3 family, member A2	P51648	Endoplasmic reticulum membrane; Single-pass membrane protein; Cytoplasmic side.	Endoplasmic reticulum (GO:0005783); Microsome (GO:0005792)	11408337, 15110319	cytoplasm	59	1	endoplasmic reticulum. endoplasmic reticulum membrane	multiple	Eukaryota	Cell.Organisms	Cell.Organisms
ALDH3B1	HGNC:410	aldehyde dehydrogenase 3 family, member B1	P43353	Cell membrane; Lipid-anchor. Note=Primarily in the plasma membrane as well as in some punctate structures in the cytoplasm.	Mitochondrial matrix (GO:0005759)		cytoplasm	42	0	cytoplasm	cytoplasm	Eukaryota	Cell.Organisms
ALDH3B2	HGNC:411	aldehyde dehydrogenase 3 family, member B2	P48448				cytoplasm	41	0	cytoplasm	cytoplasm	Eukaryota	Cell.Organisms	Cell.Organisms
ALDH4A1	HGNC:406	aldehyde dehydrogenase 4 family, member A1	P30038	Mitochondrion matrix.	Mitochondrion (GO:0005739)	8621661, 15598749	mitochondrion	100	0	mitochondrion	mitochondrion	Opisthokonta	Cell.Organisms	Cell.Organisms
ALDH5A1	HGNC:408	aldehyde dehydrogenase 5 family, member A1	P51649	Mitochondrion.	Mitochondrion (GO:0005739); Nucleus (GO:0005634)	6470007, 7814412, 17081983	mitochondrion	100	0	mitochondrion. nucleus	multiple	Opisthokonta	Cell.Organisms	Cell.Organisms
ALDH6A1	HGNC:7179	aldehyde dehydrogenase 6 family, member A1	Q02252	Mitochondrion.	Mitochondrion (GO:0005739); Extracellular (GO:0005576)	1527093, 14718574, 15033988	mitochondrion	100	0	mitochondrion. secreted	multiple	Bilateria	Cell.Organisms	Cell.Organisms
ALDH7A1	HGNC:877	aldehyde dehydrogenase 7 family, member A1	P49419	Mitochondrion. Nucleus. Isoform 2: Cytoplasm, cytosol.			mitochondrion	14	0	cytoplasm. mitochondrion. nucleus	multiple	Bilateria	Cell.Organisms	Cell.Organisms
ALDH8A1	HGNC:15471	aldehyde dehydrogenase 8 family, member A1	Q9H2A2	Cytoplasm (By similarity).			cytoplasm	87	0	cytoplasm	cytoplasm	Chordata	Cell.Organisms	Cell.Organisms
ALDH9A1	HGNC:412	aldehyde dehydrogenase 9 family, member A1	P49189	Cytoplasm (By similarity).	Cytoplasm (GO:0005737)	11790142	cytoplasm	88	0	cytoplasm	cytoplasm	Opisthokonta	Cell.Organisms	Cell.Organisms
ALDOA	HGNC:414	aldolase A, fructose-bisphosphate	P04075		Cytoplasm (GO:0005737); Cytosol (GO:0005829); Mitochondrion (GO:0005739); Nucleus (GO:0005634)	766744, 955981, 15598749, 16263121, 17081983	cytoplasm	62	0	cytoplasm. mitochondrion. nucleus	multiple	Eukaryota	Cell.Organisms	Cell.Organisms
ALDOB	HGNC:417	aldolase B, fructose-bisphosphate	P05062		Cytoplasm (GO:0005737)	11241348	cytoplasm	100	0	cytoplasm	cytoplasm	Eukaryota	Cell.Organisms	Cell.Organisms
ALDOC	HGNC:418	aldolase C, fructose-bisphosphate	P09972		Mitochondrion (GO:0005739)	15598749	cytoplasm	63	0	mitochondrion	mitochondrion	Eukaryota	Cell.Organisms	Cell.Organisms
ALG1	HGNC:18294	ALG1, chitobiosyldiphosphodolichol beta-mannosyltransferase	Q9BT22	Endoplasmic reticulum membrane; Single-pass type II membrane protein (Probable).	Endoplasmic reticulum (GO:0005783); Nucleus (GO:0005634)	10704531, 17081983	plasma membrane	21	3	endoplasmic reticulum. endoplasmic reticulum membrane. nucleus	multiple	Human	Deuterostomia	Eukaryota
ALG10	HGNC:23162	ALG10, alpha-1,2-glucosyltransferase	Q5BKT4	Endoplasmic reticulum membrane; Multi-pass membrane protein.	Plasma membrane (GO:0005886)	14525949	endoplasmic reticulum membrane	100	12	endoplasmic reticulum membrane. plasma membrane	multiple	Opisthokonta	Eukaryota	Eukaryota
ALG10B	HGNC:31088	ALG10B, alpha-1,2-glucosyltransferase	Q5I7T1	Cell membrane; Multi-pass membrane protein (By similarity).	Plasma membrane (GO:0005886)	14525949	endoplasmic reticulum membrane	95	12	plasma membrane	plasma membrane	Opisthokonta	Eukaryota	Eukaryota
ALG11	HGNC:32456	ALG11, alpha-1,2-mannosyltransferase	Q2TAA5	Endoplasmic reticulum. Endoplasmic reticulum membrane; Multi-pass membrane protein (Probable).			endoplasmic reticulum membrane	34	4	endoplasmic reticulum. endoplasmic reticulum membrane	multiple			Cell.Organisms
ALG12	HGNC:19358	ALG12, alpha-1,6-mannosyltransferase	Q9BV10	Endoplasmic reticulum membrane; Multi-pass membrane protein (Probable).	Integral to membrane (GO:0016021)		endoplasmic reticulum membrane	23	11	endoplasmic reticulum membrane	endoplasmic reticulum membrane	Opisthokonta	Eukaryota	Eukaryota
ALG13	HGNC:30881	ALG13, UDP-N-acetylglucosaminyltransferase subunit	Q9NP73	Isoform 2: Endoplasmic reticulum (Probable). Note=Could be recruited to the cytosolic face of the endoplasmic reticulum membrane through its interaction with ALG14.			endoplasmic reticulum	25	0	endoplasmic reticulum	endoplasmic reticulum	Amniota	Euteleostomi	Cell.Organisms
ALG14	HGNC:28287	ALG14, UDP-N-acetylglucosaminyltransferase subunit	Q96F25	Endoplasmic reticulum membrane; Single-pass membrane protein (Probable).			secreted	63	3	endoplasmic reticulum membrane	endoplasmic reticulum membrane	Cell.Organisms	Cell.Organisms	Cell.Organisms
ALG1L	HGNC:33721	ALG1, chitobiosyldiphosphodolichol beta-mannosyltransferase-like	Q6GMV1				nucleus	34	0	nucleus	nucleus	Homininae	Homininae	Eukaryota
ALG2	HGNC:23159	ALG2, alpha-1,3/1,6-mannosyltransferase	Q9H553	Membrane; Single-pass membrane protein (Potential).	Endoplasmic reticulum (GO:0005783)	12684507	endoplasmic reticulum membrane	30	1	endoplasmic reticulum	endoplasmic reticulum	Eukaryota	Cell.Organisms	Cell.Organisms
ALG3	HGNC:23056	ALG3, alpha-1,3- mannosyltransferase	Q92685	Endoplasmic reticulum membrane; Multi-pass membrane protein (Probable).	Endoplasmic reticulum membrane (GO:0005789)	15108280	endoplasmic reticulum membrane	35	10	endoplasmic reticulum membrane	endoplasmic reticulum membrane	Opisthokonta	Eukaryota	Eukaryota
ALG5	HGNC:20266	ALG5, dolichyl-phosphate beta-glucosyltransferase	Q9Y673	Endoplasmic reticulum membrane; Single-pass type II membrane protein (By similarity).	Endoplasmic reticulum (GO:0005783)		endoplasmic reticulum membrane	48	1	endoplasmic reticulum membrane	endoplasmic reticulum membrane	Cell.Organisms	Cell.Organisms	Cell.Organisms
ALG6	HGNC:23157	ALG6, alpha-1,3-glucosyltransferase	Q9Y672	Endoplasmic reticulum membrane; Multi-pass membrane protein (Potential).	Endoplasmic reticulum (GO:0005783); Golgi apparatus (GO:0005794)	9710431, 12200473	endoplasmic reticulum membrane	23	12	endoplasmic reticulum. golgi apparatus	multiple	Opisthokonta	Eukaryota	Eukaryota
ALG8	HGNC:23161	ALG8, alpha-1,3-glucosyltransferase	Q9BVK2	Endoplasmic reticulum membrane; Multi-pass membrane protein (By similarity).	Integral to membrane (GO:0016021); Endoplasmic reticulum (GO:0005783)	12200473	endoplasmic reticulum membrane	35	14	endoplasmic reticulum	endoplasmic reticulum	Human	Deuterostomia	Eukaryota
ALG9	HGNC:15672	ALG9, alpha-1,2-mannosyltransferase	Q9H6U8	Endoplasmic reticulum membrane; Multi-pass membrane protein (Probable).	Endoplasmic reticulum (GO:0005783)	15148656	endoplasmic reticulum membrane	3	9	endoplasmic reticulum. endoplasmic reticulum membrane	multiple	Opisthokonta	Eukaryota
ALK	HGNC:427	anaplastic lymphoma receptor tyrosine kinase	Q9UM73	Cell membrane; Single-pass type I membrane protein. Note=Membrane attachment was crucial for promotion of neuron-like differentiation and cell proliferation arrest through specific activation of the MAP kinase pathway.	Plasma membrane (GO:0005886); Cell surface (GO:0009986)	9053841, 17681947	plasma membrane	100	2	plasma membrane	plasma membrane	Euteleostomi	Bilateria	Cell.Organisms
ALKBH1	HGNC:17911	alkB, alkylation repair homolog 1 (E. coli)	Q13686	Mitochondrion. Nucleus (By similarity). Note=Mainly localizes in euchromatin, largely excluded from heterochromatin and nucleoli (By similarity).	Nucleus (GO:0005634)		nucleus	44	0	mitochondrion	mitochondrion	Eukaryota	Cell.Organisms	Cell.Organisms
ALKBH2	HGNC:32487	alkB, alkylation repair homolog 2 (E. coli)	Q6NS38	Nucleus. Note=Detected in replication foci during S-phase.	Nucleoplasm (GO:0005654); Nucleolus (GO:0005730)	12594517	nucleus	100	0	nucleus	nucleus	Euteleostomi	Opisthokonta	Cell.Organisms
ALKBH3	HGNC:30141	alkB, alkylation repair homolog 3 (E. coli)	Q96Q83	Cytoplasm. Nucleus.			nucleus	24	0	cytoplasm. nucleus	multiple	Chordata	Cell.Organisms	Cell.Organisms
ALKBH4	HGNC:21900	alkB, alkylation repair homolog 4 (E. coli)	Q9NXW9	Cytoplasm. Nucleus.			nucleus	14	0	cytoplasm. nucleus	multiple	Chordata	Eukaryota	Eukaryota
ALKBH5	HGNC:25996	alkB, alkylation repair homolog 5 (E. coli)	Q6P6C2	Nucleus speckle.	Nucleus (GO:0005634)	17081983	nucleus	100	0	nucleus	nucleus	Euteleostomi	Eukaryota	Eukaryota
ALKBH6	HGNC:28243	alkB, alkylation repair homolog 6 (E. coli)	Q3KRA9	Cytoplasm. Nucleus.			nucleus	10	0	cytoplasm. nucleus	multiple			Cell.Organisms
ALKBH7	HGNC:21306	alkB, alkylation repair homolog 7 (E. coli)	Q9BT30	Cytoplasm. Nucleus. Secreted (Potential). Note=Has a predicted N-terminal signal sequence, indicating it may be secreted. Detected in cytoplasm and nucleus when expressed as fusion protein with an N-terminal tag (PubMed:17979886).			mitochondrion	100	0	cytoplasm. nucleus	multiple	Eutheria	Eukaryota	Eukaryota
ALKBH8	HGNC:25189	alkB, alkylation repair homolog 8 (E. coli)	Q96BT7	Cytoplasm. Nucleus. Note=Predominantly cytoplasmic.	Nucleus (GO:0005634)		nucleus	65	0	cytoplasm. nucleus	multiple	Eukaryota	Cell.Organisms	Cell.Organisms
ALLC	HGNC:17377	allantoicase	Q8N6M5				cytoplasm	20	0	cytoplasm	cytoplasm	Euteleostomi	Cell.Organisms	Cell.Organisms
ALMS1	HGNC:428	Alstrom syndrome 1	Q8TCU4	Cytoplasm. Cytoplasm, cytoskeleton, microtubule organizing center, centrosome. Cytoplasm, cytoskeleton, cilium basal body. Cytoplasm, cytoskeleton, spindle pole. Note=Associated with centrosomes and basal bodies at the base of primary cilia. Specifically locates to the proximal ends of centrioles and basal bodies. Colocalizes partially with NCAPD2 at these sites. During mitosis localizes to both …	Nucleus (GO:0005634)	11941369	cytoplasm	100	0	cytoplasm. nucleus	multiple	Amniota	Chordata	Eumetazoa
ALOX12	HGNC:429	arachidonate 12-lipoxygenase	P18054	Cytoplasm.	Cytoplasm (GO:0005737)	7868854, 8912711, 9082968	cytoplasm	14	0	cytoplasm	cytoplasm	Theria	Euteleostomi	Cell.Organisms
ALOX12B	HGNC:430	arachidonate 12-lipoxygenase, 12R type	O75342		Cytoplasm (GO:0005737)	9837935	mitochondrion	13	0	cytoplasm	cytoplasm	Deuterostomia	Cell.Organisms	Cell.Organisms
ALOX15	HGNC:433	arachidonate 15-lipoxygenase	P16050	Cytoplasm.	Cytoplasm (GO:0005737); Plasma membrane (GO:0005886)	9414270, 10464294, 11023533	cytoplasm	13	0	cytoplasm	cytoplasm	Theria	Euteleostomi	Cell.Organisms
ALOX15B	HGNC:434	arachidonate 15-lipoxygenase, type B	O15296	Cytoplasm (By similarity).	Cytoplasm (GO:0005737); Nucleus (GO:0005634); Plasma membrane (GO:0005886); Endoplasmic reticulum (GO:0005783); Mitochondrion (GO:0005739); Lysosome (GO:0005764); Peroxisome (GO:0005777)	12704195	mitochondrion	17	0	cytoplasm. endoplasmic reticulum. lysosome. mitochondrion. nucleus. peroxisome	multiple	Deuterostomia	Cell.Organisms	Cell.Organisms
ALOX5	HGNC:435	arachidonate 5-lipoxygenase	P09917	Cytoplasm. Nucleus matrix. Nucleus membrane; Peripheral membrane protein. Note=Shuttles between cytoplasm and nucleus. Found exclusively in the nucleus, when phosphorylated on Ser-272. Calcium binding promotes translocation from the cytosol and the nuclear matrix to the nuclear envelope and membrane association.	Cytoplasm (GO:0005737); Nucleus (GO:0005634)	3134355, 8245774, 10514459, 10673219	cytoplasm	15	0	cytoplasm. nucleus	multiple	Deuterostomia	Cell.Organisms
ALOX5AP	HGNC:436	arachidonate 5-lipoxygenase-activating protein	P20292	Nucleus membrane; Multi-pass membrane protein. Endoplasmic reticulum membrane; Multi-pass membrane protein.	Plasma membrane (GO:0005886); Nucleus (GO:0005634); Endoplasmic reticulum (GO:0005783); Cytoplasm (GO:0005737)	1673682, 8071328	endoplasmic reticulum membrane	44	2	cytoplasm. endoplasmic reticulum. endoplasmic reticulum membrane. nucleus. nucleus membrane. plasma membrane	multiple	Euteleostomi	Euteleostomi	Cell.Organisms
ALOXE3	HGNC:13743	arachidonate lipoxygenase 3	Q9BYJ1				cytoplasm	15	0	cytoplasm	cytoplasm	Deuterostomia	Cell.Organisms	Cell.Organisms
ALPI	HGNC:437	alkaline phosphatase, intestinal	P09923	Cell membrane; Lipid-anchor, GPI-anchor.	Plasma membrane (GO:0005886); Cytoplasm (GO:0005737); Nucleus (GO:0005634); Extracellular (GO:0005576)	12466148, 12577238, 12660142	secreted	79	1	cytoplasm. nucleus. plasma membrane. secreted	multiple	Opisthokonta	Cell.Organisms	Cell.Organisms
ALPK1	HGNC:20917	alpha-kinase 1	Q96QP1				nucleus	49	0	nucleus	nucleus	Euteleostomi	Euteleostomi	Eukaryota
ALPK2	HGNC:20565	alpha-kinase 2	Q86TB3				nucleus	25	0	nucleus	nucleus	Tetrapoda	Euteleostomi	Eukaryota
ALPK3	HGNC:17574	alpha-kinase 3	Q96L96	Nucleus (By similarity).	Nucleus (GO:0005634)	11418590	nucleus	68	0	nucleus	nucleus	Tetrapoda	Euteleostomi	Eukaryota
ALPL	HGNC:438	alkaline phosphatase, liver/bone/kidney	P05186	Cell membrane; Lipid-anchor, GPI-anchor.	Plasma membrane (GO:0005886); Cytoplasm (GO:0005737)	9814472	secreted	69	1	cytoplasm. plasma membrane	multiple	Opisthokonta	Cell.Organisms	Cell.Organisms
ALPP	HGNC:439	alkaline phosphatase, placental	P05187	Cell membrane; Lipid-anchor, GPI-anchor.	Extracellular (GO:0005576); Nucleus (GO:0005634)	17000644	secreted	78	1	secreted	secreted	Opisthokonta	Cell.Organisms	Cell.Organisms
ALPPL2	HGNC:441	alkaline phosphatase, placental-like 2	P10696	Cell membrane; Lipid-anchor, GPI-anchor.	Plasma membrane (GO:0005886); Extracellular (GO:0005576)	1581814, 2578098	secreted	80	1	plasma membrane. secreted	multiple	Opisthokonta	Cell.Organisms	Cell.Organisms
ALS2	HGNC:443	amyotrophic lateral sclerosis 2 (juvenile)	Q96Q42		Golgi apparatus (GO:0005794)	11586297	cytoplasm	21	1	golgi apparatus	golgi apparatus	Tetrapoda	Bilateria	Cell.Organisms
ALS2CL	HGNC:20605	ALS2 C-terminal like	Q60I27	Cytoplasm. Note=Distributed onto the vesicular compartments in the cytoplasm with strong punctated staining. Colocalizes with RAB5A onto the vesicular/membranous compartments in the cytoplasm, particularly to the leading edges of the cells.	Cytoplasm (GO:0005737); Endosome (GO:0005768)	15388334	cytoplasm	100	1	cytoplasm. endosome	multiple	Theria	Tetrapoda	Cell.Organisms
ALS2CR11	HGNC:14438	amyotrophic lateral sclerosis 2 (juvenile) chromosome region, candidate 11	Q53TS8				nucleus	77	0	nucleus	nucleus	Mammalia	Mammalia	Eumetazoa
ALS2CR12	HGNC:14439	amyotrophic lateral sclerosis 2 (juvenile) chromosome region, candidate 12	Q96Q35				cytoplasm	11	0	cytoplasm	cytoplasm	Theria	Deuterostomia	Deuterostomia
ALX1	HGNC:1494	ALX homeobox 1	Q15699	Nucleus.	Nucleus (GO:0005634)	7592751, 9753625	nucleus	100	0	nucleus	nucleus	Euteleostomi	Euteleostomi	Eukaryota
ALX3	HGNC:449	ALX homeobox 3	O95076	Nucleus (By similarity).	Nucleus (GO:0005634)		nucleus	30	0	nucleus	nucleus	Mammalia	Euteleostomi	Eukaryota
ALX4	HGNC:450	ALX homeobox 4	Q9H161	Nucleus.	Nucleus (GO:0005634)	11696550	nucleus	100	0	nucleus	nucleus	Tetrapoda	Deuterostomia	Eukaryota
ALYREF	HGNC:19071	Aly/REF export factor	Q86V81	Nucleus. Nucleus speckle. Cytoplasm. Note=Colocalizes with the core EJC, ALYREF/THOC4, NXF1 and DDX39B in the nucleus and nuclear speckles. Travels to the cytoplasm as part of the exon junction complex (EJC) bound to mRNA.	Nucleus (GO:0005634); Nucleolus (GO:0005730); Mitochondrion (GO:0005739)	10488337, 11790298, 15598749, 15635413	mitochondrion	25	0	cytoplasm. mitochondrion. nucleus	multiple	Bilateria	Eukaryota	Cell.Organisms
AMACR	HGNC:451	alpha-methylacyl-CoA racemase	Q9UHK6	Peroxisome. Mitochondrion.	Cytosol (GO:0005829);Cytoplasm (GO:0005737); Mitochondrion (GO:0005739); Peroxisome (GO:0005777)	11060344, 14960364	mitochondrion	13	0	cytoplasm. mitochondrion. peroxisome	multiple			Cell.Organisms
AMBN	HGNC:452	ameloblastin (enamel matrix protein)	Q9NP70	Secreted, extracellular space, extracellular matrix.	Cytoplasm (GO:0005737); Golgi apparatus (GO:0005794); Extracellular (GO:0005576)	9032019, 10946765	secreted	100	0	cytoplasm. golgi apparatus. secreted	multiple	Mammalia	Tetrapoda	Tetrapoda
AMBP	HGNC:453	alpha-1-microglobulin/bikunin precursor	P02760	Secreted.	Extracellular (GO:0005576); Golgi apparatus (GO:0005794); Endoplasmic reticulum (GO:0005783); Cytoplasm (GO:0005737); Plasma membrane (GO:0005886)	2419908, 7535251, 7685189, 9671439, 16188874	secreted	100	0	cytoplasm. endoplasmic reticulum. golgi apparatus. secreted	multiple	Euteleostomi	Euteleostomi	Cell.Organisms
AMBRA1	HGNC:25990	autophagy/beclin-1 regulator 1	Q9C0C7	Cytoplasmic vesicle, autophagosome (By similarity).			nucleus	24	0	nucleus	nucleus	Deuterostomia	Bilateria	Cell.Organisms
AMD1	HGNC:457	adenosylmethionine decarboxylase 1	P17707		Cytoplasm (GO:0005737)	7634128	cytoplasm	16	0	cytoplasm	cytoplasm	Eukaryota	Eukaryota	Cell.Organisms
AMDHD1	HGNC:28577	amidohydrolase domain containing 1	Q96NU7				cytoplasm	11	0	cytoplasm	cytoplasm	Deuterostomia	Cell.Organisms	Cell.Organisms
AMDHD2	HGNC:24262	amidohydrolase domain containing 2	Q9Y303				cytoplasm	57	0	cytoplasm	cytoplasm	Bilateria	Cell.Organisms	Cell.Organisms
AMELX	HGNC:461	amelogenin, X-linked	Q99217	Secreted, extracellular space, extracellular matrix.	Extracellular (GO:0005576)	1734713	secreted	100	0	secreted	secreted	Theria	Tetrapoda	Craniata
AMELY	HGNC:462	amelogenin, Y-linked	Q99218	Secreted, extracellular space, extracellular matrix.	Extracellular (GO:0005576)	1734713	secreted	100	0	secreted	secreted	Theria	Tetrapoda	Craniata
AMER1	HGNC:26837	APC membrane recruitment protein 1	Q5JTC6	Cytoplasm. Cell membrane; Peripheral membrane protein; Cytoplasmic side. Nucleus. Note=Shuttles between nucleus and cytoplasm. Detected in nuclear paraspeckles that are found close to splicing speckles. Translocates to the cell membrane following binding to PtdIns(4,5)P2.			nucleus	20	0	cytoplasm. nucleus	multiple	Theria	Euteleostomi	Euteleostomi
AMER2	HGNC:26360	APC membrane recruitment protein 2	Q8N7J2	Cell membrane; Peripheral membrane protein. Note=Translocates to the cell membrane following binding to PtdIns(4,5)P2.			cytoplasm	15	0	cytoplasm	cytoplasm	Tetrapoda	Euteleostomi	Craniata
AMER3	HGNC:26771	APC membrane recruitment protein 3	Q8N944	Cell membrane; Peripheral membrane protein (By similarity). Note=Translocates to the cell membrane following binding to PtdIns(4,5)P2 (By similarity).			nucleus	92	0	nucleus	nucleus	Amniota	Amniota	Craniata
AMFR	HGNC:463	autocrine motility factor receptor, E3 ubiquitin protein ligase	Q9UKV5	Endoplasmic reticulum membrane; Multi-pass membrane protein.	Endoplasmic reticulum (GO:0005783); Cytoplasm (GO:0005737); Perinuclear region (GO:0048471)	11724934, 16275660	endoplasmic reticulum membrane	100	8	cytoplasm. endoplasmic reticulum. endoplasmic reticulum membrane	multiple	Bilateria	Eukaryota	Cell.Organisms
AMH	HGNC:464	anti-Mullerian hormone	P03971	Secreted.	Extracellular (GO:0005576); Cytoplasm (GO:0005737)	1750488	secreted	100	0	cytoplasm. secreted	multiple	Amniota	Euteleostomi	Eumetazoa
AMHR2	HGNC:465	anti-Mullerian hormone receptor, type II	Q16671	Membrane; Single-pass type I membrane protein.	Plasma membrane (GO:0005886)	8940028	plasma membrane	12	1	plasma membrane	plasma membrane	Eutheria	Euteleostomi	Cell.Organisms
AMICA1	HGNC:19084	adhesion molecule, interacts with CXADR antigen 1	Q86YT9	Cell junction. Cell membrane; Single-pass type I membrane protein. Note=Localized at the plasma membrane in areas of cell-cell contacts and at the cell surface of PMN.	Plasma membrane (GO:0005886)	12869515	plasma membrane	20	1	plasma membrane	plasma membrane	Eutheria	Amniota	Bilateria
AMIGO1	HGNC:20824	adhesion molecule with Ig-like domain 1	Q86WK6	Cell membrane; Single-pass type I membrane protein (By similarity). Cell projection, axon (By similarity). Note=Associated with axons of neuronal cells (By similarity).	Cell projection (GO:0042995)	12629050	plasma membrane	87	1	plasma membrane	plasma membrane	Theria	Euteleostomi	Eukaryota
AMIGO2	HGNC:24073	adhesion molecule with Ig-like domain 2	Q86SJ2	Cell membrane; Single-pass type I membrane protein (By similarity). Nucleus (By similarity). Note=Associated with nucleus as well as plasma membrane. Restricted to somata of cerebellar as well as hippocampal neurons (By similarity).	Plasma membrane (GO:0005886); Nucleus (GO:0005634); Cytoplasm (GO:0005737); Microsome (GO:0005792)	12843293, 15107827, 17081983	plasma membrane	27	1	cytoplasm. nucleus. plasma membrane	multiple	Amniota	Amniota	Cell.Organisms
AMIGO3	HGNC:24075	adhesion molecule with Ig-like domain 3	Q86WK7	Membrane; Single-pass type I membrane protein (Potential).	Integral to membrane (GO:0016021)	12629050	plasma membrane	25	1	plasma membrane	plasma membrane	Mammalia	Euteleostomi	Holozoa
AMMECR1	HGNC:467	Alport syndrome, mental retardation, midface hypoplasia and elliptocytosis chromosomal region gene 1	Q9Y4X0				secreted	24	0	secreted	secreted	Cell.Organisms	Cell.Organisms	Cell.Organisms
AMMECR1L	HGNC:28658	AMMECR1-like	Q6DCA0				cytoplasm	16	0	cytoplasm	cytoplasm	Cell.Organisms	Cell.Organisms	Cell.Organisms
AMN	HGNC:14604	amnion associated transmembrane protein	Q9BXJ7	Membrane; Single-pass type I membrane protein (Potential).			secreted	59	1	secreted	secreted	Euteleostomi	Bilateria	Eumetazoa
AMN1	HGNC:27281	antagonist of mitotic exit network 1 homolog (S. cerevisiae)	Q8IY45				cytoplasm	14	0	cytoplasm	cytoplasm	Amniota	Deuterostomia	Cell.Organisms
AMOT	HGNC:17810	angiomotin	Q4VCS5	Cell junction, tight junction. Note=Localized on the cell surface. May act as a transmembrane protein.	Plasma membrane (GO:0005886)	11257124, 12902404	secreted	100	0	secreted	secreted	Chordata	Chordata	Metazoa
AMOTL1	HGNC:17811	angiomotin like 1	Q8IY63	Cell junction, tight junction (By similarity).	Plasma membrane (GO:0005886)	11733531	secreted	85	0	secreted	secreted	Chordata	Chordata	Metazoa
AMOTL2	HGNC:17812	angiomotin like 2	Q9Y2J4	Recycling endosome (By similarity).			secreted	36	0	secreted	secreted	Euteleostomi	Euteleostomi	Metazoa
AMPD1	HGNC:468	adenosine monophosphate deaminase 1	P23109		Cytoplasm (GO:0005737)	12213808	cytoplasm	38	0	cytoplasm	cytoplasm	Eukaryota	Eukaryota	Cell.Organisms
AMPD2	HGNC:469	adenosine monophosphate deaminase 2	Q01433		Nucleus (GO:0005634); Cytoplasm (GO:0005737);Cytoplasm (GO:0005737)	17081983	cytoplasm	50	1	cytoplasm. nucleus	multiple	Eukaryota	Eukaryota	Cell.Organisms
AMPD3	HGNC:470	adenosine monophosphate deaminase 3	Q01432		Cytoplasm (GO:0005737)	8140814	cytoplasm	37	0	cytoplasm	cytoplasm	Eukaryota	Eukaryota	Cell.Organisms
AMPH	HGNC:471	amphiphysin	P49418	Cytoplasmic vesicle, secretory vesicle, synaptic vesicle membrane; Peripheral membrane protein; Cytoplasmic side. Cytoplasm, cytoskeleton.	Cytoplasm (GO:0005737)	8245793	cytoplasm	12	0	cytoplasm	cytoplasm	Amniota	Opisthokonta	Opisthokonta
AMT	HGNC:473	aminomethyltransferase	P48728	Mitochondrion.	Mitochondrion (GO:0005739)	6111451	mitochondrion	100	0	mitochondrion	mitochondrion	Cell.Organisms	Cell.Organisms	Cell.Organisms
AMTN	HGNC:33188	amelotin	Q6UX39	Secreted (Probable).			secreted	51	0	secreted	secreted	Theria	Theria	Mammalia
AMY1A	HGNC:474	amylase, alpha 1A (salivary)	P04745	Secreted.	Extracellular (GO:0005576)	11858714	secreted	100	0	secreted	secreted			Cell.Organisms
AMY1B	HGNC:475	amylase, alpha 1B (salivary)	P04745	Secreted.	Extracellular (GO:0005576)		secreted	100	0	secreted	secreted	Bilateria	Cell.Organisms	Cell.Organisms
AMY1C	HGNC:476	amylase, alpha 1C (salivary)	P04745	Secreted.	Extracellular (GO:0005576)		secreted	100	0	secreted	secreted	Bilateria	Cell.Organisms	Cell.Organisms
AMY2A	HGNC:477	amylase, alpha 2A (pancreatic)	P04746	Secreted, extracellular space.	Extracellular (GO:0005576)	11376382, 14718574	secreted	100	0	secreted	secreted			Cell.Organisms
AMY2B	HGNC:478	amylase, alpha 2B (pancreatic)	P19961	Secreted (By similarity).	Extracellular (GO:0005576)	8268204	secreted	98	0	secreted	secreted			Cell.Organisms
AMZ1	HGNC:22231	archaelysin family metallopeptidase 1	Q400G9				nucleus	73	0	nucleus	nucleus	Amniota	Amniota	Eukaryota
AMZ2	HGNC:28041	archaelysin family metallopeptidase 2	Q86W34				nucleus	51	0	nucleus	nucleus	Eutheria	Cell.Organisms
ANAPC1	HGNC:19988	anaphase promoting complex subunit 1	Q9H1A4		Chromosome (GO:0005694)	11129339	plasma membrane	51	4	nucleus	nucleus	Eukaryota	Eukaryota	Eukaryota
ANAPC10	HGNC:24077	anaphase promoting complex subunit 10	Q9UM13		Nucleus (GO:0005634)	10498862	cytoplasm	15	0	nucleus	nucleus	Eukaryota	Eukaryota	Eukaryota
ANAPC11	HGNC:14452	anaphase promoting complex subunit 11	Q9NYG5	Cytoplasm. Nucleus.			nucleus	22	0	cytoplasm. nucleus	multiple	Eutheria	Eukaryota	Eukaryota
ANAPC13	HGNC:24540	anaphase promoting complex subunit 13	Q9BS18	Nucleus (Probable).			nucleus	43	0	nucleus	nucleus	Tetrapoda	Deuterostomia	Bilateria
ANAPC15	HGNC:24531	anaphase promoting complex subunit 15	P60006				nucleus	91	0	nucleus	nucleus	Theria	Euteleostomi	Bilateria
ANAPC16	HGNC:26976	anaphase promoting complex subunit 16	Q96DE5	Cytoplasm. Nucleus.			nucleus	30	0	cytoplasm. nucleus	multiple	Euteleostomi	Euteleostomi	Craniata
ANAPC2	HGNC:19989	anaphase promoting complex subunit 2	Q9UJX6				nucleus	24	0	nucleus	nucleus	Eukaryota	Eukaryota	Eukaryota
ANAPC4	HGNC:19990	anaphase promoting complex subunit 4	Q9UJX5		Nucleus (GO:0005634)		nucleus	10	0	nucleus	nucleus	Opisthokonta	Eukaryota	Eukaryota
ANAPC5	HGNC:15713	anaphase promoting complex subunit 5	Q9UJX4		Nucleus (GO:0005634)	15082755	cytoplasm	31	0	nucleus	nucleus	Deuterostomia	Eukaryota
ANAPC7	HGNC:17380	anaphase promoting complex subunit 7	Q9UJX3		Cytoplasm (GO:0005737); Microtubule (GO:0005874)	15561729	cytoplasm	9	0	cytoplasm	cytoplasm	Deuterostomia	Eukaryota	Cell.Organisms
ANG	HGNC:483	angiogenin, ribonuclease, RNase A family, 5	P03950	Secreted, extracellular space, extracellular matrix, basement membrane. Nucleus, nucleolus. Note=Rapidly endocytosed by target cells and translocated to the nucleus where it accumulates in the nucleolus and binds to DNA.	Extracellular (GO:0005576); Nucleolus (GO:0005730); Nucleus (GO:0005634)	7945327	secreted	34	0	nucleus. secreted	multiple	Tetrapoda	Euteleostomi	Euteleostomi
ANGEL1	HGNC:19961	angel homolog 1 (Drosophila)	Q9UNK9				secreted	54	0	secreted	secreted	Amniota	Eukaryota	Eukaryota
ANGEL2	HGNC:30534	angel homolog 2 (Drosophila)	Q5VTE6				nucleus	26	0	nucleus	nucleus	Deuterostomia	Eukaryota	Eukaryota
ANGPT1	HGNC:484	angiopoietin 1	Q15389	Secreted.	Extracellular (GO:0005576)	8980223	secreted	100	0	secreted	secreted	Euteleostomi	Euteleostomi	Holozoa
ANGPT2	HGNC:485	angiopoietin 2	O15123	Secreted.	Extracellular (GO:0005576)	11447223	secreted	100	0	secreted	secreted	Chordata	Chordata	Holozoa
ANGPT4	HGNC:487	angiopoietin 4	Q9Y264	Secreted (Probable).	Extracellular (GO:0005576)	10051567	secreted	34	0	secreted	secreted	Theria	Theria	Cell.Organisms
ANGPTL1	HGNC:489	angiopoietin-like 1	O95841	Secreted.	Extracellular (GO:0005576)	10025962	secreted	100	0	secreted	secreted	Amniota	Euteleostomi	Holozoa
ANGPTL2	HGNC:490	angiopoietin-like 2	Q9UKU9	Secreted.	Extracellular (GO:0005576)		secreted	100	0	secreted	secreted	Euteleostomi	Euteleostomi	Metazoa
ANGPTL3	HGNC:491	angiopoietin-like 3	Q9Y5C1	Secreted (By similarity).	Extracellular (GO:0005576)	10644446, 11877390, 12565906	secreted	25	0	secreted	secreted	Euteleostomi	Euteleostomi	Metazoa
ANGPTL4	HGNC:16039	angiopoietin-like 4	Q9BY76	Secreted. Secreted, extracellular space, extracellular matrix (By similarity). Note=The unprocessed form interacts with the extracellular matrix. This may constitute a dynamic reservoir, a regulatory mechanism of the bioavailability of ANGPTL4 (By similarity).	Extracellular (GO:0005576)	10698685	secreted	100	0	secreted	secreted	Euteleostomi	Euteleostomi	Metazoa
ANGPTL5	HGNC:19705	angiopoietin-like 5	Q86XS5	Secreted (Potential).			secreted	26	0	secreted	secreted	Euteleostomi	Euteleostomi	Metazoa
ANGPTL6	HGNC:23140	angiopoietin-like 6	Q8NI99	Secreted (Probable).	Extracellular (GO:0005576)	14764539	secreted	36	0	secreted	secreted	Theria	Theria	Metazoa
ANGPTL7	HGNC:24078	angiopoietin-like 7	O43827	Secreted (Probable).	Extracellular (GO:0005576)	11682471	secreted	34	0	secreted	secreted	Euteleostomi	Euteleostomi	Metazoa
ANHX	HGNC:40024	anomalous homeobox	E9PGG2	Nucleus (By similarity).			nucleus	19	0	nucleus	nucleus			Metazoa
ANK1	HGNC:492	ankyrin 1, erythrocytic	P16157	Isoform Er1: Cytoplasm, cytoskeleton. Isoform Mu17: Membrane. Cytoplasm, myofibril, sarcomere, M line. Isoform Mu18: Sarcoplasmic reticulum (Probable). Isoform Mu19: Sarcoplasmic reticulum (Probable). Isoform Mu20: Sarcoplasmic reticulum (Probable).	Sarcoplasmic reticulum (GO:0016529); Cytoplasm (GO:0005737); Integral to membrane (GO:0016021); Plasma membrane (GO:0005886)	9024692, 9430667, 9628825, 16962094	nucleus	22	0	cytoplasm. endoplasmic reticulum	multiple	Eukaryota	Cell.Organisms	Cell.Organisms
ANK2	HGNC:493	ankyrin 2, neuronal	Q01484	Cytoplasm, cytoskeleton. Membrane. Cytoplasm, myofibril, sarcomere, M line (By similarity). Apical cell membrane (By similarity). Cell membrane. Cell junction, synapse, postsynaptic cell membrane (By similarity). Note=Expressed at the apical membrane of airway lung epithelial cells (By similarity). Localized to the plasma membrane of the inner segments of photoreceptors in retina. Colocalizes wit…	Plasma membrane (GO:0005886); Endoplasmic reticulum (GO:0005783); Cytoplasmic vesicle (GO:0016023); Nucleus (GO:0005634);Cytoplasm (GO:0005737);Plasma membrane (GO:0005886)	1830053, 10579720, 11149946	nucleus	21	0	cytoplasm. endoplasmic reticulum. nucleus	multiple	Eukaryota	Cell.Organisms	Cell.Organisms
ANK3	HGNC:494	ankyrin 3, node of Ranvier (ankyrin G)	Q12955	Cytoplasm, cytoskeleton. Cell junction, synapse, postsynaptic cell membrane (By similarity). Lysosome (By similarity). Note=In skeletal muscle, localized at costameres and neuromuscular junctions (By similarity). In macrophages, associated with lysosomes (By similarity).	Plasma membrane (GO:0005886); Cytoplasm (GO:0005737)	8666667, 12507143, 14694156	cytoplasm	18	0	cytoplasm	cytoplasm	Eukaryota	Cell.Organisms	Cell.Organisms
ANKAR	HGNC:26350	ankyrin and armadillo repeat containing	Q7Z5J8	Membrane; Single-pass membrane protein (Potential).			nucleus	18	1	nucleus	nucleus	Deuterostomia	Deuterostomia	Cell.Organisms
ANKDD1A	HGNC:28002	ankyrin repeat and death domain containing 1A	Q495B1				cytoplasm	18	0	cytoplasm	cytoplasm	Tetrapoda	Eukaryota	Cell.Organisms
ANKDD1B	HGNC:32525	ankyrin repeat and death domain containing 1B	A6NHY2				nucleus	15	0	nucleus	nucleus	Euarchontoglires	Euteleostomi	Cell.Organisms
ANKEF1	HGNC:15803	ankyrin repeat and EF-hand domain containing 1	Q9NU02				golgi apparatus	18	0	golgi apparatus	golgi apparatus	Deuterostomia	Deuterostomia	Cell.Organisms
ANKFN1	HGNC:26766	ankyrin-repeat and fibronectin type III domain containing 1	Q8N957				nucleus	54	0	nucleus	nucleus	Bilateria	Bilateria	Holozoa
ANKFY1	HGNC:20763	ankyrin repeat and FYVE domain containing 1	Q9P2R3	Cytoplasm. Endosome membrane; Peripheral membrane protein. Note=Also associated with endosomal membranes.	Cytoplasm (GO:0005737); Endosome (GO:0005768)	10092534	nucleus	31	0	cytoplasm. endosome	multiple	Bilateria	Bilateria	Cell.Organisms
ANKH	HGNC:15492	ANKH inorganic pyrophosphate transport regulator	Q9HCJ1	Membrane; Multi-pass membrane protein (Probable).	Cell surface (GO:0009986); Nucleus (GO:0005634)	10894769, 12297989	plasma membrane	54	9	nucleus	nucleus	Euteleostomi	Euteleostomi	Cell.Organisms
ANKHD1	HGNC:24714	ankyrin repeat and KH domain containing 1	Q8IWZ3	Cytoplasm.	Cytoplasm (GO:0005737)	16098192	cytoplasm	100	0	cytoplasm	cytoplasm	Bilateria	Eukaryota	Cell.Organisms
ANKIB1	HGNC:22215	ankyrin repeat and IBR domain containing 1	Q9P2G1				cytoplasm	24	0	cytoplasm	cytoplasm	Amniota	Eukaryota	Cell.Organisms
ANKK1	HGNC:21027	ankyrin repeat and kinase domain containing 1	Q8NFD2				cytoplasm	18	0	cytoplasm	cytoplasm	Theria	Euteleostomi	Cell.Organisms
ANKLE1	HGNC:26812	ankyrin repeat and LEM domain containing 1	Q8NAG6		Nucleus (GO:0005634)		cytoplasm	32	0	cytoplasm	cytoplasm	Deuterostomia	Bilateria	Cell.Organisms
ANKLE2	HGNC:29101	ankyrin repeat and LEM domain containing 2	Q86XL3	Endoplasmic reticulum membrane; Single-pass type III membrane protein.			endoplasmic reticulum membrane	100	1	endoplasmic reticulum membrane	endoplasmic reticulum membrane	Euteleostomi	Bilateria	Holozoa
ANKMY1	HGNC:20987	ankyrin repeat and MYND domain containing 1	Q9P2S6				golgi apparatus	28	0	golgi apparatus	golgi apparatus	Deuterostomia	Deuterostomia	Cell.Organisms
ANKMY2	HGNC:25370	ankyrin repeat and MYND domain containing 2	Q8IV38	Cell projection, cilium (By similarity).			endoplasmic reticulum membrane	38	0	endoplasmic reticulum membrane	endoplasmic reticulum membrane	Bilateria	Bilateria	Cell.Organisms
ANKRA2	HGNC:13208	ankyrin repeat, family A (RFXANK-like), 2	Q9H9E1	Cytoplasm, cytoskeleton (By similarity). Membrane; Peripheral membrane protein (By similarity).	Cytoplasm (GO:0005737); Plasma membrane (GO:0005886)	11095640	nucleus	40	0	cytoplasm	cytoplasm	Euteleostomi	Deuterostomia	Cell.Organisms
ANKRD1	HGNC:15819	ankyrin repeat domain 1 (cardiac muscle)	Q15327	Nucleus.	Nucleus (GO:0005634); Cytoplasm (GO:0005737); Nucleolus (GO:0005730)	7730328, 12054667, 14583192	nucleus	100	0	cytoplasm. nucleus	multiple	Tetrapoda	Euteleostomi	Cell.Organisms
ANKRD10	HGNC:20265	ankyrin repeat domain 10	Q9NXR5				nucleus	19	0	nucleus	nucleus	Deuterostomia	Deuterostomia	Cell.Organisms
ANKRD11	HGNC:21316	ankyrin repeat domain 11	Q6UB99	Nucleus.	Nucleus (GO:0005634)	15184363, 17081983	nucleus	100	0	nucleus	nucleus	Euteleostomi	Bilateria	Cell.Organisms
ANKRD12	HGNC:29135	ankyrin repeat domain 12	Q6UB98	Nucleus.	Nucleus (GO:0005634)		nucleus	100	0	nucleus	nucleus	Chordata	Bilateria	Cell.Organisms
ANKRD13A	HGNC:21268	ankyrin repeat domain 13A	Q8IZ07				golgi apparatus	26	0	golgi apparatus	golgi apparatus	Bilateria	Eukaryota	Cell.Organisms
ANKRD13B	HGNC:26363	ankyrin repeat domain 13B	Q86YJ7				cytoplasm	33	0	cytoplasm	cytoplasm	Bilateria	Eukaryota	Cell.Organisms
ANKRD13C	HGNC:25374	ankyrin repeat domain 13C	Q8N6S4	Endoplasmic reticulum membrane. Note=Associated with the cytosolic side.			plasma membrane	22	0	n/a	n/a	Bilateria	Eukaryota	Cell.Organisms
ANKRD13D	HGNC:27880	ankyrin repeat domain 13 family, member D	Q6ZTN6				nucleus	62	0	nucleus	nucleus	Bilateria	Eukaryota	Cell.Organisms
ANKRD16	HGNC:23471	ankyrin repeat domain 16	Q6P6B7				mitochondrion	18	0	mitochondrion	mitochondrion	Chordata	Cell.Organisms	Cell.Organisms
ANKRD17	HGNC:23575	ankyrin repeat domain 17	O75179	Cytoplasm. Nucleus. Note=Detected around the nucleolus.	Nucleus (GO:0005634); Cytoplasm (GO:0005737)	11165478, 17081983	cytoplasm	55	0	cytoplasm. nucleus	multiple	Bilateria	Eukaryota	Cell.Organisms
ANKRD18A	HGNC:23643	ankyrin repeat domain 18A	Q8IVF6				nucleus	17	0	nucleus	nucleus	Catarrhini	Catarrhini	Cell.Organisms
ANKRD18B	HGNC:23644	ankyrin repeat domain 18B	A2A2Z9				mitochondrion	14	0	mitochondrion	mitochondrion			Cell.Organisms
ANKRD2	HGNC:495	ankyrin repeat domain 2 (stretch responsive muscle)	Q9GZV1		Nucleus (GO:0005634); Cytoplasm (GO:0005737)	11444853, 12004005, 15136035	nucleus	36	0	cytoplasm. nucleus	multiple	Mammalia	Euteleostomi	Cell.Organisms
ANKRD20A1	HGNC:23665	ankyrin repeat domain 20 family, member A1	Q5TYW2				nucleus	16	0	nucleus	nucleus	Catarrhini	Eutheria	Cell.Organisms
ANKRD20A2	HGNC:31979	ankyrin repeat domain 20 family, member A2	Q5SQ80				nucleus	15	0	nucleus	nucleus	Catarrhini	Eutheria	Cell.Organisms
ANKRD20A3	HGNC:31981	ankyrin repeat domain 20 family, member A3	Q5VUR7				nucleus	15	0	nucleus	nucleus	Catarrhini	Eutheria	Cell.Organisms
ANKRD20A4	HGNC:31982	ankyrin repeat domain 20 family, member A4	Q4UJ75				cytoplasm	18	0	cytoplasm	cytoplasm	Catarrhini	Eutheria	Cell.Organisms
ANKRD22	HGNC:28321	ankyrin repeat domain 22	Q5VYY1				cytoplasm	30	1	cytoplasm	cytoplasm	Amniota	Euteleostomi	Cell.Organisms
ANKRD23	HGNC:24470	ankyrin repeat domain 23	Q86SG2	Nucleus. Note=Sarcomeric I-band and some intercalated disks (By similarity).	Nucleus (GO:0005634); Cytoplasm (GO:0005737)	12456686	nucleus	100	0	cytoplasm. nucleus	multiple	Euarchontoglires	Eutheria	Cell.Organisms
ANKRD24	HGNC:29424	ankyrin repeat domain 24	Q8TF21				mitochondrion	21	0	mitochondrion	mitochondrion	Amniota	Chordata	Cell.Organisms
ANKRD26	HGNC:29186	ankyrin repeat domain 26	Q9UPS8				cytoplasm	12	0	cytoplasm	cytoplasm	Amniota	Amniota	Cell.Organisms
ANKRD27	HGNC:25310	ankyrin repeat domain 27 (VPS9 domain)	Q96NW4	Cytoplasm. Note=Mainly localized to early endosomes in the perinuclear region (By similarity).			cytoplasm	100	0	cytoplasm	cytoplasm	Deuterostomia	Bilateria	Cell.Organisms
ANKRD28	HGNC:29024	ankyrin repeat domain 28	O15084	Nucleus, nucleoplasm. Note=Seems to be excluded from nucleoli.			nucleus	100	0	nucleus	nucleus	Eukaryota	Cell.Organisms	Cell.Organisms
ANKRD29	HGNC:27110	ankyrin repeat domain 29	Q8N6D5				mitochondrion	21	0	mitochondrion	mitochondrion	Deuterostomia	Bilateria	Cell.Organisms
ANKRD30A	HGNC:17234	ankyrin repeat domain 30A	Q9BXX3		Nucleus (GO:0005634)	11280766	nucleus	17	0	nucleus	nucleus	Catarrhini	Catarrhini	Cell.Organisms
ANKRD30B	HGNC:24165	ankyrin repeat domain 30B	Q9BXX2				nucleus	18	0	nucleus	nucleus	Catarrhini	Catarrhini	Cell.Organisms
ANKRD30BL	HGNC:35167	ankyrin repeat domain 30B-like	A7E2S9				cytoplasm	13	0	cytoplasm	cytoplasm	Homininae	Homininae	Cell.Organisms
ANKRD31	HGNC:26853	ankyrin repeat domain 31	Q8N7Z5				nucleus	20	0	nucleus	nucleus	Amniota	Amniota	Cell.Organisms
ANKRD32	HGNC:25408	ankyrin repeat domain 32	Q9BQI6				nucleus	27	1	nucleus	nucleus	Tetrapoda	Eukaryota	Cell.Organisms
ANKRD33	HGNC:13788	ankyrin repeat domain 33	Q7Z3H0				mitochondrion	36	1	mitochondrion	mitochondrion	Eutheria	Euteleostomi	Cell.Organisms
ANKRD33B	HGNC:35240	ankyrin repeat domain 33B	A6NCL7				cytoplasm	19	0	cytoplasm	cytoplasm	Euteleostomi	Bilateria	Cell.Organisms
ANKRD34A	HGNC:27639	ankyrin repeat domain 34A	Q69YU3				cytoplasm	28	0	cytoplasm	cytoplasm	Theria	Tetrapoda	Metazoa
ANKRD34B	HGNC:33736	ankyrin repeat domain 34B	A5PLL1	Cytoplasm. Nucleus (By similarity).	Cytoplasm (GO:0005737)	15358210	cytoplasm	25	0	cytoplasm	cytoplasm	Tetrapoda	Euteleostomi	Cell.Organisms
ANKRD34C	HGNC:33888	ankyrin repeat domain 34C	P0C6C1				cytoplasm	32	0	cytoplasm	cytoplasm			Cell.Organisms
ANKRD35	HGNC:26323	ankyrin repeat domain 35	Q8N283				cytoplasm	15	0	cytoplasm	cytoplasm	Mammalia	Tetrapoda
ANKRD36	HGNC:24079	ankyrin repeat domain 36	A6QL64				cytoplasm	14	0	cytoplasm	cytoplasm			Cell.Organisms
ANKRD36B	HGNC:29333	ankyrin repeat domain 36B	Q8N2N9				cytoplasm	17	0	cytoplasm	cytoplasm	Homininae	Homininae
ANKRD36C	HGNC:32946	ankyrin repeat domain 36C	Q5JPF3				mitochondrion	16	0	mitochondrion	mitochondrion			Cell.Organisms
ANKRD37	HGNC:29593	ankyrin repeat domain 37	Q7Z713	Nucleus. Cytoplasm.	Plasma membrane (GO:0005886)		cytoplasm	27	0	cytoplasm. nucleus	multiple	Theria	Euteleostomi	Cell.Organisms
ANKRD39	HGNC:28640	ankyrin repeat domain 39	Q53RE8				cytoplasm	19	0	cytoplasm	cytoplasm	Theria	Eukaryota	Cell.Organisms
ANKRD40	HGNC:28233	ankyrin repeat domain 40	Q6AI12				nucleus	30	0	nucleus	nucleus	Tetrapoda	Deuterostomia	Cell.Organisms
ANKRD42	HGNC:26752	ankyrin repeat domain 42	Q8N9B4				nucleus	14	0	nucleus	nucleus	Amniota	Eukaryota	Cell.Organisms
ANKRD44	HGNC:25259	ankyrin repeat domain 44	Q8N8A2		Plasma membrane (GO:0005886)	16555005	nucleus	64	0	nucleus	nucleus	Eukaryota	Cell.Organisms	Cell.Organisms
ANKRD45	HGNC:24786	ankyrin repeat domain 45	Q5TZF3				endoplasmic reticulum	21	0	endoplasmic reticulum	endoplasmic reticulum	Theria	Deuterostomia	Cell.Organisms
ANKRD46	HGNC:27229	ankyrin repeat domain 46	Q86W74	Membrane; Single-pass membrane protein (Potential).			cytoplasm	26	1	cytoplasm	cytoplasm	Amniota	Euteleostomi	Cell.Organisms
ANKRD49	HGNC:25970	ankyrin repeat domain 49	Q8WVL7				nucleus	21	0	nucleus	nucleus	Bilateria	Eukaryota	Cell.Organisms
ANKRD50	HGNC:29223	ankyrin repeat domain 50	Q9ULJ7				cytoplasm	23	0	cytoplasm	cytoplasm	Bilateria	Eukaryota	Cell.Organisms
ANKRD52	HGNC:26614	ankyrin repeat domain 52	Q8NB46				nucleus	54	0	nucleus	nucleus	Eukaryota	Cell.Organisms	Cell.Organisms
ANKRD53	HGNC:25691	ankyrin repeat domain 53	Q8N9V6				cytoplasm	13	0	cytoplasm	cytoplasm	Eutheria	Eutheria
ANKRD54	HGNC:25185	ankyrin repeat domain 54	Q6NXT1	Nucleus (By similarity). Cytoplasm (By similarity). Midbody (By similarity). Note=Shuttles between nucleus and cytoplasm during the cell cycle. EPO stimulation induces nuclear accumulation (By similarity).	Nucleus (GO:0005634)	17081983	cytoplasm	21	0	nucleus	nucleus	Amniota	Bilateria	Cell.Organisms
ANKRD55	HGNC:25681	ankyrin repeat domain 55	Q3KP44				peroxisome	16	0	peroxisome	peroxisome	Mammalia	Deuterostomia	Cell.Organisms
ANKRD6	HGNC:17280	ankyrin repeat domain 6	Q9Y2G4				cytoplasm	22	0	cytoplasm	cytoplasm	Euteleostomi	Bilateria	Cell.Organisms
ANKRD60	HGNC:16217	ankyrin repeat domain 60	Q9BZ19				endoplasmic reticulum membrane	41	0	endoplasmic reticulum membrane	endoplasmic reticulum membrane	Theria	Deuterostomia	Cell.Organisms
ANKRD61	HGNC:22467	ankyrin repeat domain 61	A6NGH8				mitochondrion	16	0	mitochondrion	mitochondrion	Mammalia	Mammalia	Cell.Organisms
ANKRD62	HGNC:35241	ankyrin repeat domain 62	A6NC57				cytoplasm	15	0	cytoplasm	cytoplasm	Human	Catarrhini	Cell.Organisms
ANKRD63	HGNC:40027	ankyrin repeat domain 63	C9JTQ0				cytoplasm	18	0	cytoplasm	cytoplasm			Cell.Organisms
ANKRD65	HGNC:42950	ankyrin repeat domain 65	E5RJM6				cytoplasm	22	0	cytoplasm	cytoplasm			Cell.Organisms
ANKRD66	HGNC:44669	ankyrin repeat domain 66	B4E2M5				nucleus	15	0	nucleus	nucleus			Cell.Organisms
ANKRD7	HGNC:18588	ankyrin repeat domain 7	Q92527				mitochondrion	20	0	mitochondrion	mitochondrion	Deuterostomia	Eukaryota	Cell.Organisms
ANKRD9	HGNC:20096	ankyrin repeat domain 9	Q96BM1				nucleus	36	0	nucleus	nucleus	Euteleostomi	Euteleostomi	Bilateria
ANKS1A	HGNC:20961	ankyrin repeat and sterile alpha motif domain containing 1A	Q92625	Cytoplasm. Cell projection (By similarity). Note=Cytoplasmic before and after growth factor treatment.	Cytoplasm (GO:0005737)	12439753, 15500253	mitochondrion	25	0	cytoplasm	cytoplasm	Tetrapoda	Deuterostomia	Cell.Organisms
ANKS1B	HGNC:24600	ankyrin repeat and sterile alpha motif domain containing 1B	Q7Z6G8	Cytoplasm. Isoform 2: Nucleus. Isoform 3: Cell junction, synapse, postsynaptic cell membrane, postsynaptic density. Cell projection, dendritic spine. Nucleus. Nucleus, Cajal body. Isoform 4: Nucleus. Isoform 6: Nucleus.	Nucleus (GO:0005634); Cytoplasm (GO:0005737)	15862129	cytoplasm	25	0	cytoplasm. nucleus	multiple	Euteleostomi	Bilateria	Cell.Organisms
ANKS3	HGNC:29422	ankyrin repeat and sterile alpha motif domain containing 3	Q6ZW76		Nucleus (GO:0005634)		cytoplasm	16	0	cytoplasm	cytoplasm	Deuterostomia	Bilateria	Cell.Organisms
ANKS4B	HGNC:26795	ankyrin repeat and sterile alpha motif domain containing 4B	Q8N8V4				mitochondrion	22	0	mitochondrion	mitochondrion	Amniota	Euteleostomi	Cell.Organisms
ANKS6	HGNC:26724	ankyrin repeat and sterile alpha motif domain containing 6	Q68DC2				cytoplasm	19	0	cytoplasm	cytoplasm	Deuterostomia	Deuterostomia	Cell.Organisms
ANKUB1	HGNC:29642	ankyrin repeat and ubiquitin domain containing 1	A6NFN9				nucleus	20	0	nucleus	nucleus	Mammalia	Deuterostomia	Eumetazoa
ANKZF1	HGNC:25527	ankyrin repeat and zinc finger domain containing 1	Q9H8Y5		Cytoplasm (GO:0005737)	17081983	cytoplasm	27	0	cytoplasm	cytoplasm	Opisthokonta	Eukaryota	Eukaryota
ANLN	HGNC:14082	anillin, actin binding protein	Q9NQW6	Nucleus. Cytoplasm, cytoskeleton. Cytoplasm, cell cortex. Note=Mainly found in the nucleus during interphase. Colocalizes with cortical F-actin upon nuclear envelope breakdown in mitosis and subsequently concentrates in the area of the prospective contractile ring in anaphase. This pattern persists until telophase, when the protein becomes concentrated in the midbody.	Nucleus (GO:0005634); Nucleolus (GO:0005730); Cytoplasm (GO:0005737); Cytoplasm (GO:0005737)	10931866, 15561729, 15635413, 17081983	cytoplasm	66	0	cytoplasm. nucleus	multiple	Deuterostomia	Deuterostomia	Metazoa
ANO1	HGNC:21625	anoctamin 1, calcium activated chloride channel	Q5XXA6	Cell membrane; Multi-pass membrane protein. Cytoplasm. Note=Cytoplasmic localization seen in neoplastic cells of head and neck squamous cell carcinoma (HNS) tumors.	Integral to membrane (GO:0016021)	12739008	plasma membrane	55	8	cytoplasm. plasma membrane	multiple	Deuterostomia	Eukaryota	Eukaryota
ANO10	HGNC:25519	anoctamin 10	Q9NW15	Cell membrane; Multi-pass membrane protein. Note=Shows predominantly an intracellular localization with a weak expression in the cell membrane.			plasma membrane	100	10	plasma membrane	plasma membrane	Opisthokonta	Eukaryota	Eukaryota
ANO2	HGNC:1183	anoctamin 2	Q9NQ90	Cell membrane; Multi-pass membrane protein.			plasma membrane	100	8	plasma membrane	plasma membrane	Deuterostomia	Eukaryota	Eukaryota
ANO3	HGNC:14004	anoctamin 3	Q9BYT9	Cell membrane; Multi-pass membrane protein (Potential). Note=Shows an intracellular localization (By similarity).	Integral to membrane (GO:0016021)	12739008	plasma membrane	62	8	plasma membrane	plasma membrane	Deuterostomia	Eukaryota	Eukaryota
ANO4	HGNC:23837	anoctamin 4	Q32M45	Cell membrane; Multi-pass membrane protein. Note=Shows an intracellular localization (By similarity).	Integral to membrane (GO:0016021)	12739008	plasma membrane	100	8	plasma membrane	plasma membrane	Deuterostomia	Eukaryota
ANO5	HGNC:27337	anoctamin 5	Q75V66	Endoplasmic reticulum membrane; Multi-pass membrane protein. Cell membrane. Note=Co-localized with CALR/calreticulin. Shows an intracellular localization according to PubMed:22075693.	Endoplasmic reticulum (GO:0005783)	15124103	plasma membrane	40	8	endoplasmic reticulum. endoplasmic reticulum membrane	multiple	Deuterostomia	Eukaryota	Eukaryota
ANO6	HGNC:25240	anoctamin 6	Q4KMQ2	Cell membrane; Multi-pass membrane protein. Note=Shows an intracellular localization according to PubMed:22075693.	Integral to membrane (GO:0016021)	15067359	plasma membrane	100	8	plasma membrane	plasma membrane	Deuterostomia	Eukaryota	Eukaryota
ANO7	HGNC:31677	anoctamin 7	Q6IWH7	Isoform 1: Cell membrane; Multi-pass membrane protein. Cell junction. Endoplasmic reticulum. Isoform 2: Cytoplasm, cytosol.	Plasma membrane (GO:0005886);Cytoplasm (GO:0005737)		plasma membrane	26	8	cytoplasm. endoplasmic reticulum. plasma membrane	multiple	Theria	Bilateria	Eukaryota
ANO8	HGNC:29329	anoctamin 8	Q9HCE9	Cell membrane; Multi-pass membrane protein. Note=Shows predominantly an intracellular localization with a weak expression in the cell membrane.			plasma membrane	100	8	plasma membrane	plasma membrane	Bilateria	Bilateria	Eukaryota
ANO9	HGNC:20679	anoctamin 9	A1A5B4	Cell membrane; Multi-pass membrane protein. Note=Shows predominantly an intracellular localization with a weak expression in the cell membrane.	Integral to membrane (GO:0016021)		plasma membrane	100	8	plasma membrane	plasma membrane	Eutheria	Euteleostomi	Eukaryota
ANP32A	HGNC:13233	acidic (leucine-rich) nuclear phosphoprotein 32 family, member A	P39687	Nucleus. Cytoplasm. Endoplasmic reticulum. Note=Translocates to the cytoplasm during the process of neuritogenesis (By similarity). Shuttles between nucleus and cytoplasm.	Cytoplasm (GO:0005737); Nucleus (GO:0005634); Plasma membrane (GO:0005886)	8192856, 8970164, 11565755, 17245428	nucleus	59	0	cytoplasm. endoplasmic reticulum. nucleus	multiple	Chordata	Chordata	Eukaryota
ANP32B	HGNC:16677	acidic (leucine-rich) nuclear phosphoprotein 32 family, member B	Q92688	Isoform 1: Nucleus. Isoform 2: Cytoplasm. Note=Lacks a nuclear localization signal.	Nucleus (GO:0005634); Nucleolus (GO:0005730); Cytoplasm (GO:0005737)	9285060, 11565755	nucleus	84	0	cytoplasm. nucleus	multiple	Bilateria	Eukaryota	Eukaryota
ANP32D	HGNC:16676	acidic (leucine-rich) nuclear phosphoprotein 32 family, member D	O95626		Nucleus (GO:0005634)		nucleus	64	0	nucleus	nucleus	Human	Human	Eukaryota
ANP32E	HGNC:16673	acidic (leucine-rich) nuclear phosphoprotein 32 family, member E	Q9BTT0	Cytoplasm (By similarity). Nucleus (By similarity).	Nucleus (GO:0005634); Nucleolus (GO:0005730)	15635413	nucleus	59	0	nucleus	nucleus	Euteleostomi	Eukaryota	Eukaryota
ANPEP	HGNC:500	alanyl (membrane) aminopeptidase	P15144	Cell membrane; Single-pass type II membrane protein. Cytoplasm, cytosol (Potential). Note=A soluble form has also been detected.	Plasma membrane (GO:0005886); Extracellular (GO:0005576)	2901990, 12473585	plasma membrane	58	1	plasma membrane. secreted	multiple	Bilateria	Eukaryota	Cell.Organisms
ANTXR1	HGNC:21014	anthrax toxin receptor 1	Q9H6X2	Cell membrane; Single-pass type I membrane protein. Cell projection, lamellipodium membrane; Single-pass type I membrane protein. Cell projection, filopodium membrane; Single- pass type I membrane protein. Note=At the membrane of lamellipodia and at the tip of actin-enriched filopodia. Colocalizes with actin at the base of lamellipodia.	Plasma membrane (GO:0005886);Nucleus (GO:0005634)		nucleus	33	1	nucleus. plasma membrane	multiple	Deuterostomia	Deuterostomia	Cell.Organisms
ANTXR2	HGNC:21732	anthrax toxin receptor 2	P58335	Isoform 1: Cell membrane; Single-pass type I membrane protein. Isoform 2: Endoplasmic reticulum membrane; Single-pass type I membrane protein. Isoform 3: Secreted.	Endoplasmic reticulum (GO:0005783); Cytoplasm (GO:0005737)	11683410, 16564009	secreted	12	1	cytoplasm. endoplasmic reticulum. endoplasmic reticulum membrane. plasma membrane. secreted	multiple	Euteleostomi	Euteleostomi	Cell.Organisms
ANTXRL	HGNC:27277	anthrax toxin receptor-like	A6NF34	Membrane; Single-pass type I membrane protein (Potential).			secreted	19	1	secreted	secreted	Eutheria	Eutheria	Cell.Organisms
ANXA1	HGNC:533	annexin A1	P04083	Nucleus (By similarity). Cytoplasm (By similarity). Cell projection, cilium (By similarity). Basolateral cell membrane (By similarity). Note=Found in the cilium, nucleus and basolateral cell membrane of ciliated cells in the tracheal endothelium (By similarity). Found in the cytoplasm of type II pneumocytes and alveolar macrophages (By similarity).	Cytoplasm (GO:0005737); Nucleus (GO:0005634); Plasma membrane (GO:0005886); Mitochondrion (GO:0005739)	12679902, 15598749	cytoplasm	28	0	cytoplasm. mitochondrion. nucleus	multiple	Euteleostomi	Euteleostomi	Eukaryota
ANXA10	HGNC:534	annexin A10	Q9UJ72				cytoplasm	21	0	cytoplasm	cytoplasm	Amniota	Amniota	Eukaryota
ANXA11	HGNC:535	annexin A11	P50995	Cytoplasm. Melanosome. Nucleus envelope. Nucleus, nucleoplasm. Cytoplasm, cytoskeleton, spindle. Note=Found throughout the nucleoplasm at interphase and during mitosis concentrates around the mitotic apparatus (By similarity). Elevation of intracellular calcium causes relocalization from the nucleoplasm to the nuclear envelope, with little effect on the cytoplasmic pool. Localization to the nucle…	Cytoplasm (GO:0005737); Nucleus (GO:0005634)	7508441, 12805373	cytoplasm	35	0	cytoplasm. melanosome. nucleus	multiple	Bilateria	Eukaryota	Eukaryota
ANXA13	HGNC:536	annexin A13	P27216	Cell membrane. Note=Associated with the plasma membrane of undifferentiated, proliferating crypt epithelial cells as well as differentiated villus enterocytes.	Plasma membrane (GO:0005886); Extracellular (GO:0005576)	1530946, 14718574	cytoplasm	89	0	secreted	secreted	Deuterostomia	Eukaryota	Eukaryota
ANXA2	HGNC:537	annexin A2	P07355	Secreted, extracellular space, extracellular matrix, basement membrane. Melanosome. Note=In the lamina beneath the plasma membrane. Identified by mass spectrometry in melanosome fractions from stage I to stage IV. Translocated from the cytoplasm to the cell surface through a Golgi-independent mechanism.	Cytoplasm (GO:0005737); Nucleus (GO:0005634); Plasma membrane (GO:0005886); Endosome (GO:0005768); Extracellular (GO:0005576); Nucleolus (GO:0005730); Apical membrane (GO:0016327); Cytoskeleton (GO:0005856)	7518469, 8521818, 8834809, 11106497, 11108961, 11790298, 12045186, 12629510, 14699089, 15211578, 15561729, 15635413, 17254974	cytoplasm	29	0	cytoplasm. endosome. melanosome. nucleus. secreted	multiple	Euteleostomi	Euteleostomi	Eukaryota
ANXA2R	HGNC:33463	annexin A2 receptor	Q3ZCQ2				secreted	83	1	secreted	secreted	Catarrhini	Euarchontoglires	Euarchontoglires
ANXA3	HGNC:541	annexin A3	P12429		Cytoplasm (GO:0005737)	1830024	cytoplasm	29	0	cytoplasm	cytoplasm	Theria	Euteleostomi	Eukaryota
ANXA4	HGNC:542	annexin A4	P09525		Nucleus (GO:0005634); Cytoplasm (GO:0005737); Golgi apparatus (GO:0005794)	10883672, 10949146, 10978337	cytoplasm	34	0	cytoplasm. golgi apparatus. nucleus	multiple	Theria	Eukaryota	Eukaryota
ANXA5	HGNC:543	annexin A5	P08758		Extracellular (GO:0005576); Cytoplasm (GO:0005737); Nucleus (GO:0005634); Plasma membrane (GO:0005886); Endoplasmic reticulum (GO:0005783)	1397263, 8495746, 8834809	cytoplasm	31	0	cytoplasm. endoplasmic reticulum. nucleus. secreted	multiple	Euteleostomi	Euteleostomi	Eukaryota
ANXA6	HGNC:544	annexin A6	P08133	Cytoplasm (By similarity). Melanosome. Note=Identified by mass spectrometry in melanosome fractions from stage I to stage IV.	Endoplasmic reticulum (GO:0005783); Plasma membrane (GO:0005886); Cytoplasm (GO:0005737); Mitochondrion (GO:0005739)	1831222, 8834809, 15598749	cytoplasm	32	0	cytoplasm. endoplasmic reticulum. melanosome. mitochondrion	multiple	Euteleostomi	Euteleostomi	Eukaryota
ANXA7	HGNC:545	annexin A7	P20073		Nucleus (GO:0005634); Plasma membrane (GO:0005886); Endoplasmic reticulum (GO:0005783); Cytoplasmic vesicle (GO:0016023); Cytoplasm (GO:0005737)	7738119, 10672515, 11338180	cytoplasm	38	0	cytoplasm. endoplasmic reticulum. nucleus	multiple	Bilateria	Eukaryota	Eukaryota
ANXA8	HGNC:546	annexin A8	P13928				cytoplasm	36	0	cytoplasm	cytoplasm	Amniota	Amniota
ANXA8L1	HGNC:23334	annexin A8-like 1	Q5T2P8				cytoplasm	36	0	cytoplasm	cytoplasm	Amniota	Amniota	Eukaryota
ANXA8L2	HGNC:23335	annexin A8-like 2	Q5VT79		Plasma membrane (GO:0005886)	8018923	cytoplasm	36	0	cytoplasm	cytoplasm	Amniota	Amniota	Eukaryota
ANXA9	HGNC:547	annexin A9	O76027		Cytoplasm (GO:0005737); Nucleoplasm (GO:0005654)	12832069	cytoplasm	17	0	cytoplasm. nucleus	multiple	Theria	Theria	Eukaryota
AOAH	HGNC:548	acyloxyacyl hydrolase (neutrophil)	P28039	Secreted.	Lysosome (GO:0005764); Extracellular (GO:0005576)	8089145, 8613354	secreted	100	0	lysosome. secreted	multiple	Deuterostomia	Eukaryota	Eukaryota
AOC1	HGNC:80	amine oxidase, copper containing 1	P19801	Secreted, extracellular space.	Extracellular (GO:0005576)	11855874	secreted	100	0	secreted	secreted	Euteleostomi	Eukaryota	Cell.Organisms
AOC2	HGNC:549	amine oxidase, copper containing 2 (retina-specific)	O75106	Isoform 1: Cell membrane; Peripheral membrane protein. Isoform 2: Cytoplasm. Note=Either not translocated to the plasma membrane or below detection level.	Integral to membrane (GO:0016021)	14585497	secreted	55	0	cytoplasm	cytoplasm	Euteleostomi	Eukaryota	Cell.Organisms
AOC3	HGNC:550	amine oxidase, copper containing 3	Q16853	Membrane; Single-pass type II membrane protein.	Plasma membrane (GO:0005886)	9653080	secreted	79	0	secreted	secreted	Euteleostomi	Eukaryota	Cell.Organisms
AOX1	HGNC:553	aldehyde oxidase 1	Q06278	Cytoplasm.	Cytoplasm (GO:0005737)	8043023	cytoplasm	100	0	cytoplasm	cytoplasm	Bilateria	Cell.Organisms	Cell.Organisms
AP1AR	HGNC:28808	adaptor-related protein complex 1 associated regulatory protein	Q63HQ0	Golgi apparatus, trans-Golgi network. Late endosome. Early endosome. Note=Localizes to the juxta-nuclear Golgi region and to tubular structures throughout the cytoplasm, which are highly mobile and cycle between the juxta-nuclear area and the cell periphery.			nucleus	64	0	endosome. golgi apparatus	multiple	Tetrapoda	Euteleostomi	Bilateria
AP1B1	HGNC:554	adaptor-related protein complex 1, beta 1 subunit	Q10567	Golgi apparatus. Cytoplasmic vesicle, clathrin-coated vesicle membrane; Peripheral membrane protein; Cytoplasmic side. Note=Component of the coat surrounding the cytoplasmic face of coated vesicles located at the Golgi complex.	Golgi apparatus (GO:0005794)	10966473	golgi apparatus	15	0	golgi apparatus	golgi apparatus	Eukaryota	Eukaryota	Eukaryota
AP1G1	HGNC:555	adaptor-related protein complex 1, gamma 1 subunit	O43747	Golgi apparatus. Cytoplasmic vesicle, clathrin-coated vesicle membrane; Peripheral membrane protein; Cytoplasmic side. Note=Component of the coat surrounding the cytoplasmic face of coated vesicles located at the Golgi complex.	Cytosol (GO:0005829); Plasma membrane (GO:0005886); Golgi apparatus (GO:0005794)	9733768	golgi apparatus	13	0	cytoplasm. golgi apparatus	multiple	Eukaryota	Eukaryota	Eukaryota
AP1G2	HGNC:556	adaptor-related protein complex 1, gamma 2 subunit	O75843	Golgi apparatus membrane; Peripheral membrane protein. Cytoplasmic vesicle membrane; Peripheral membrane protein. Endosome membrane; Peripheral membrane protein. Note=Mainly localized to perinuclear vesicular structures. Colocalizes with HBV major surface antigen L and HBV core protein C in CD63-containing compartments. Colocalizes with HBV major surface antigen L to cis-Golgi-like structures.	Perinuclear region (GO:0048471); Cytosol (GO:0005829); Golgi apparatus (GO:0005794)	9733768, 9762922	golgi apparatus	10	0	cytoplasm. golgi apparatus	multiple	Eukaryota	Eukaryota	Eukaryota
AP1M1	HGNC:13667	adaptor-related protein complex 1, mu 1 subunit	Q9BXS5	Golgi apparatus. Cytoplasmic vesicle, clathrin-coated vesicle membrane; Peripheral membrane protein; Cytoplasmic side. Note=Component of the coat surrounding the cytoplasmic face of coated vesicles located at the Golgi complex.	Cytoplasm (GO:0005737); Golgi apparatus (GO:0005794); Endosome (GO:0005768)	8810314, 11157985	golgi apparatus	12	0	cytoplasm. endosome. golgi apparatus	multiple	Eukaryota	Eukaryota	Eukaryota
AP1M2	HGNC:558	adaptor-related protein complex 1, mu 2 subunit	Q9Y6Q5	Golgi apparatus. Cytoplasmic vesicle, clathrin-coated vesicle membrane; Peripheral membrane protein; Cytoplasmic side. Note=Component of the coat surrounding the cytoplasmic face of coated vesicles located at the Golgi complex.	Cytoplasm (GO:0005737); Golgi apparatus (GO:0005794)	8810314, 9714795	golgi apparatus	15	0	cytoplasm. golgi apparatus	multiple	Eukaryota	Eukaryota	Eukaryota
AP1S1	HGNC:559	adaptor-related protein complex 1, sigma 1 subunit	P61966	Golgi apparatus. Cytoplasmic vesicle membrane; Peripheral membrane protein; Cytoplasmic side. Membrane, clathrin-coated pit. Note=Component of the coat surrounding the cytoplasmic face of coated vesicles located at the Golgi complex.	Golgi apparatus (GO:0005794)	10966473	nucleus	18	0	golgi apparatus	golgi apparatus	Eukaryota	Eukaryota	Eukaryota
AP1S2	HGNC:560	adaptor-related protein complex 1, sigma 2 subunit	P56377	Golgi apparatus. Cytoplasmic vesicle membrane; Peripheral membrane protein; Cytoplasmic side. Membrane, clathrin-coated pit. Note=Component of the coat surrounding the cytoplasmic face of coated vesicles located at the Golgi complex.	Golgi apparatus (GO:0005794)	10966473	nucleus	18	0	golgi apparatus	golgi apparatus	Eukaryota	Eukaryota	Eukaryota
AP1S3	HGNC:18971	adaptor-related protein complex 1, sigma 3 subunit	Q96PC3	Golgi apparatus. Cytoplasmic vesicle membrane; Peripheral membrane protein; Cytoplasmic side. Membrane, clathrin-coated pit. Note=Component of the coat surrounding the cytoplasmic face of coated vesicles located at the Golgi complex.	Golgi apparatus (GO:0005794); Cytoplasmic vesicle (GO:0016023)		nucleus	35	0	golgi apparatus	golgi apparatus	Eukaryota	Eukaryota	Eukaryota
AP2A1	HGNC:561	adaptor-related protein complex 2, alpha 1 subunit	O95782	Cell membrane (By similarity). Membrane, coated pit; Peripheral membrane protein; Cytoplasmic side (By similarity). Note=AP-2 appears to be excluded from internalizing Vs and to disengage from sites of endocytosis seconds before internalization of the nascent V (By similarity).	Plasma membrane (GO:0005886); Mitochondrion (GO:0005739)	10966473, 15598749	golgi apparatus	10	0	mitochondrion	mitochondrion	Eukaryota	Eukaryota	Eukaryota
AP2A2	HGNC:562	adaptor-related protein complex 2, alpha 2 subunit	O94973	Cell membrane (By similarity). Membrane, coated pit; Peripheral membrane protein; Cytoplasmic side (By similarity). Note=AP-2 appears to be excluded from internalizing Vs and to disengage from sites of endocytosis seconds before internalization of the nascent V (By similarity).	Plasma membrane (GO:0005886)	10966473	golgi apparatus	9	0	golgi apparatus	golgi apparatus	Eukaryota	Eukaryota	Eukaryota
AP2B1	HGNC:563	adaptor-related protein complex 2, beta 1 subunit	P63010	Cell membrane. Membrane, coated pit; Peripheral membrane protein; Cytoplasmic side. Note=AP-2 appears to be excluded from internalizing Vs and to disengage from sites of endocytosis seconds before internalization of the nascent V.	Plasma membrane (GO:0005886); Mitochondrion (GO:0005739)	14530274, 15598749	golgi apparatus	13	0	mitochondrion	mitochondrion	Eukaryota	Eukaryota
AP2M1	HGNC:564	adaptor-related protein complex 2, mu 1 subunit	Q96CW1	Cell membrane. Membrane, coated pit; Peripheral membrane protein; Cytoplasmic side. Note=AP-2 appears to be excluded from internalizing Vs and to disengage from sites of endocytosis seconds before internalization of the nascent V (By similarity).	Plasma membrane (GO:0005886)	8491205, 9571248, 15911768	golgi apparatus	11	0	golgi apparatus	golgi apparatus	Eukaryota	Eukaryota	Eukaryota
AP2S1	HGNC:565	adaptor-related protein complex 2, sigma 1 subunit	P53680	Cell membrane. Membrane, coated pit; Peripheral membrane protein; Cytoplasmic side. Note=AP-2 appears to be excluded from internalizing Vs and to disengage from sites of endocytosis seconds before internalization of the nascent V (By similarity).	Plasma membrane (GO:0005886)	2040623, 2495531	nucleus	44	0	nucleus	nucleus	Theria	Eukaryota	Eukaryota
AP3B1	HGNC:566	adaptor-related protein complex 3, beta 1 subunit	O00203	Golgi apparatus. Cytoplasmic vesicle, clathrin-coated vesicle membrane; Peripheral membrane protein; Cytoplasmic side (By similarity). Golgi apparatus (By similarity). Note=Component of the coat surrounding the cytoplasmic face of coated vesicles located at the Golgi complex (By similarity).	Plasma membrane (GO:0005886); Cytoplasm (GO:0005737);Nucleus (GO:0005634); Cytoplasm (GO:0005737)	9182526, 17081983	nucleus	21	0	cytoplasm. golgi apparatus. nucleus	multiple	Eukaryota	Eukaryota	Eukaryota
AP3B2	HGNC:567	adaptor-related protein complex 3, beta 2 subunit	Q13367	Golgi apparatus. Cytoplasmic vesicle, clathrin-coated vesicle membrane; Peripheral membrane protein; Cytoplasmic side (By similarity). Golgi apparatus (By similarity). Note=Component of the coat surrounding the cytoplasmic face of coated vesicles located at the Golgi complex (By similarity).	Cytoplasm (GO:0005737); Cytoplasmic vesicle (GO:0016023)	7671305	nucleus	34	0	cytoplasm. golgi apparatus	multiple	Eukaryota	Eukaryota	Eukaryota
AP3D1	HGNC:568	adaptor-related protein complex 3, delta 1 subunit	O14617	Cytoplasm (By similarity). Golgi apparatus membrane; Peripheral membrane protein; Cytoplasmic side (By similarity).	Cytoplasm (GO:0005737);Cytoplasm (GO:0005737); Golgi apparatus (GO:0005794)	9151686	nucleus	14	2	cytoplasm. golgi apparatus	multiple	Eukaryota	Eukaryota	Eukaryota
AP3M1	HGNC:569	adaptor-related protein complex 3, mu 1 subunit	Q9Y2T2	Golgi apparatus.	Golgi apparatus (GO:0005794); Cytoplasm (GO:0005737); Lysosome (GO:0005764)	10024875, 11071902	golgi apparatus	100	0	cytoplasm. golgi apparatus. lysosome	multiple	Bilateria	Eukaryota	Eukaryota
AP3M2	HGNC:570	adaptor-related protein complex 3, mu 2 subunit	P53677	Golgi apparatus.	Golgi apparatus (GO:0005794)		golgi apparatus	100	0	golgi apparatus	golgi apparatus	Bilateria	Eukaryota	Eukaryota
AP3S1	HGNC:2013	adaptor-related protein complex 3, sigma 1 subunit	Q92572	Golgi apparatus. Cytoplasmic vesicle membrane; Peripheral membrane protein; Cytoplasmic side. Note=Component of the coat surrounding the cytoplasmic face of coated vesicles located at the Golgi complex.	Cytoplasm (GO:0005737); Golgi apparatus (GO:0005794)	9118953, 9151686	nucleus	41	0	cytoplasm. golgi apparatus	multiple	Eukaryota	Eukaryota	Eukaryota
AP3S2	HGNC:571	adaptor-related protein complex 3, sigma 2 subunit	P59780	Golgi apparatus. Cytoplasmic vesicle membrane; Peripheral membrane protein; Cytoplasmic side (By similarity). Note=Component of the coat surrounding the cytoplasmic face of coated vesicles located at the Golgi complex (By similarity).	Endosome (GO:0005768)	12967569	nucleus	49	0	endosome. golgi apparatus	multiple	Eukaryota	Eukaryota	Eukaryota
AP4B1	HGNC:572	adaptor-related protein complex 4, beta 1 subunit	Q9Y6B7	Golgi apparatus, trans-Golgi network. Note=Associated with the trans-Golgi network. Found in soma and dendritic shafts of neuronal cells.	Golgi apparatus (GO:0005794)	10066790	golgi apparatus	100	0	golgi apparatus	golgi apparatus	Euteleostomi	Eukaryota	Eukaryota
AP4E1	HGNC:573	adaptor-related protein complex 4, epsilon 1 subunit	Q9UPM8	Golgi apparatus, trans-Golgi network. Note=Associated with the trans-Golgi network. Found in soma and dendritic shafts of neuronal cells.	Golgi apparatus (GO:0005794)	10066790	golgi apparatus	100	0	golgi apparatus	golgi apparatus	Chordata	Eukaryota	Eukaryota
AP4M1	HGNC:574	adaptor-related protein complex 4, mu 1 subunit	O00189	Golgi apparatus, trans-Golgi network. Membrane, coated pit. Note=Associated with the trans-Golgi network. Found in soma and dendritic shafts of neuronal cells.	Golgi apparatus (GO:0005794); Perinuclear region (GO:0048471); Dendrite (GO:0030425)	10066790, 14572453	golgi apparatus	7	0	cytoplasm. golgi apparatus	multiple			Eukaryota
AP4S1	HGNC:575	adaptor-related protein complex 4, sigma 1 subunit	Q9Y587	Golgi apparatus, trans-Golgi network. Membrane, coated pit. Note=Associated with the trans-Golgi network. Found in soma and dendritic shafts of neuronal cells.	Golgi apparatus (GO:0005794)	10066790	nucleus	40	0	golgi apparatus	golgi apparatus	Euteleostomi	Eukaryota	Eukaryota
AP5B1	HGNC:25104	adaptor-related protein complex 5, beta 1 subunit	Q2VPB7				secreted	82	0	secreted	secreted			Holozoa
AP5M1	HGNC:20192	adaptor-related protein complex 5, mu 1 subunit	Q9H0R1	Cytoplasm, cytosol. Late endosome membrane; Peripheral membrane protein; Cytoplasmic side (Probable). Lysosome membrane; Peripheral membrane protein; Cytoplasmic side (Probable). Note=May cycle on and off membranes.			mitochondrion	12	0	cytoplasm	cytoplasm	Euteleostomi	Eukaryota	Eukaryota
AP5S1	HGNC:15875	adaptor-related protein complex 5, sigma 1 subunit	Q9NUS5	Cytoplasm, cytosol. Late endosome membrane; Peripheral membrane protein; Cytoplasmic side (Probable). Lysosome membrane; Peripheral membrane protein; Cytoplasmic side (Probable).			nucleus	20	1	cytoplasm	cytoplasm	Theria	Eukaryota	Metazoa
AP5Z1	HGNC:22197	adaptor-related protein complex 5, zeta 1 subunit	O43299	Cytoplasm. Nucleus. Note=By SDS-PAGE, 2 isoforms have been observed, the shorter seems to be predominantly nuclear and the longer is mostly cytoplasmic (PubMed:20613862).			secreted	50	0	cytoplasm. nucleus	multiple			Eukaryota
APAF1	HGNC:576	apoptotic peptidase activating factor 1	O14727	Cytoplasm.	Cytoplasm (GO:0005737); Golgi apparatus (GO:0005794);Nucleus (GO:0005634)	9267021	cytoplasm	100	0	cytoplasm. golgi apparatus. nucleus	multiple	Euteleostomi	Cell.Organisms	Cell.Organisms
APBA1	HGNC:578	amyloid beta (A4) precursor protein-binding, family A, member 1	Q02410	Nucleus.	Cytoplasm (GO:0005737); Plasma membrane (GO:0005886); Nucleus (GO:0005634)	9395480, 9952408, 11010978	nucleus	100	3	cytoplasm. nucleus. plasma membrane	multiple	Bilateria	Bilateria	Holozoa
APBA2	HGNC:579	amyloid beta (A4) precursor protein-binding, family A, member 2	Q99767		Endoplasmic reticulum (GO:0005783); Golgi apparatus (GO:0005794); Cytoplasm (GO:0005737)	9890987	nucleus	79	3	cytoplasm. endoplasmic reticulum. golgi apparatus	multiple	Bilateria	Bilateria	Holozoa
APBA3	HGNC:580	amyloid beta (A4) precursor protein-binding, family A, member 3	O96018	Cytoplasm, perinuclear region.	Cytoplasm (GO:0005737); Plasma membrane (GO:0005886); Golgi apparatus (GO:0005794)	11440799	cytoplasm	100	0	cytoplasm. golgi apparatus	multiple	Theria	Amniota	Holozoa
APBB1	HGNC:581	amyloid beta (A4) precursor protein-binding, family B, member 1 (Fe65)	O00213	Cell membrane. Cytoplasm. Nucleus. Cell projection, growth cone (By similarity). Nucleus speckle. Note=Colocalizes with TSHZ3 in axonal growth cone (By similarity). In normal conditions, it mainly localizes to the cytoplasm, while a small fraction is tethered to the cell membrane via its interaction with APP. Following exposure to DNA damaging agents, it is released from cell membrane and translo…	Nucleus (GO:0005634); Cytoplasm (GO:0005737); Cell projection (GO:0042995); Endoplasmic reticulum (GO:0005783); Golgi apparatus (GO:0005794); Plasma membrane (GO:0005886); Endosome (GO:0005768)	10075692, 11085987, 12150997, 12843239	cytoplasm	34	0	cytoplasm. endoplasmic reticulum. endosome. golgi apparatus. nucleus	multiple	Theria	Euteleostomi	Holozoa
APBB1IP	HGNC:17379	amyloid beta (A4) precursor protein-binding, family B, member 1 interacting protein	Q7Z5R6	Cell membrane; Peripheral membrane protein (By similarity). Cell projection, lamellipodium (By similarity). Cell junction, focal adhesion (By similarity). Cytoplasm, cytoskeleton (By similarity). Note=Colocalizes with ENA/VASP proteins at lamellipodia tips and focal adhesions, and F-actin at the leading edge. At the membrane surface, associates, via the PH domain, preferentially with the inositol…	Cytoplasm (GO:0005737); Cytoskeleton (GO:0005856)	14530287, 15469846	cytoplasm	31	0	cytoplasm	cytoplasm	Human	Euteleostomi	Opisthokonta
APBB2	HGNC:582	amyloid beta (A4) precursor protein-binding, family B, member 2	Q92870		Nucleus (GO:0005634); Cytoplasm (GO:0005737)	12089154	cytoplasm	34	0	cytoplasm. nucleus	multiple	Bilateria	Bilateria	Holozoa
APBB3	HGNC:20708	amyloid beta (A4) precursor protein-binding, family B, member 3	O95704		Nucleus (GO:0005634); Cytoplasm (GO:0005737)	12153398	nucleus	41	0	cytoplasm. nucleus	multiple	Amniota	Euteleostomi	Metazoa
APC	HGNC:583	adenomatous polyposis coli	P25054	Cell junction, adherens junction. Cytoplasm, cytoskeleton. Cell projection, lamellipodium. Cell projection, ruffle membrane. Cytoplasm. Cell membrane. Note=Associated with the microtubule network at the growing distal tip of microtubules. Accumulates in the lamellipodium and ruffle membrane in response to hepatocyte growth factor (HGF) treatment. The MEMO1-RHOA-DIAPH1 signaling pathway controls l…	Cytoplasm (GO:0005737); Nucleus (GO:0005634); Plasma membrane (GO:0005886)	11157977, 11241666, 15020226, 17081983	nucleus	18	0	cytoplasm. nucleus	multiple	Deuterostomia	Bilateria	Eukaryota
APC2	HGNC:24036	adenomatosis polyposis coli 2	O95996	Cytoplasm, cytoskeleton. Golgi apparatus membrane; Peripheral membrane protein; Cytoplasmic side. Cell membrane; Peripheral membrane protein; Cytoplasmic side. Note=Associated with actin filaments and the microtubule network.	Cytoplasm (GO:0005737); Golgi apparatus (GO:0005794); Nucleus (GO:0005634); Actin cytoskeleton (GO:0015629)	10021369, 11691822	nucleus	19	0	cytoplasm. golgi apparatus. nucleus	multiple	Deuterostomia	Bilateria	Eukaryota
APCDD1	HGNC:15718	adenomatosis polyposis coli down-regulated 1	Q8J025	Cell membrane; Single-pass type I membrane protein.			plasma membrane	100	1	plasma membrane	plasma membrane	Deuterostomia	Deuterostomia	Opisthokonta
APCDD1L	HGNC:26892	adenomatosis polyposis coli down-regulated 1-like	Q8NCL9	Membrane; Single-pass membrane protein (Potential).			plasma membrane	40	1	plasma membrane	plasma membrane	Tetrapoda	Tetrapoda	Eumetazoa
APCS	HGNC:584	amyloid P component, serum	P02743	Secreted.	Extracellular (GO:0005576); Nucleus (GO:0005634); Cytoplasm (GO:0005737)	12767937, 14519527, 16188874	secreted	100	0	cytoplasm. nucleus. secreted	multiple	Euteleostomi	Euteleostomi	Cell.Organisms
APEH	HGNC:586	acylaminoacyl-peptide hydrolase	P13798	Cytoplasm.	Cytoplasm (GO:0005737)	10719179	cytoplasm	100	1	cytoplasm	cytoplasm	Deuterostomia	Eukaryota	Cell.Organisms
APELA	HGNC:48925	apelin receptor early endogenous ligand	P0DMC3	Secreted, extracellular space (By similarity). Secreted.			secreted	41	0	secreted	secreted
APEX1	HGNC:587	APEX nuclease (multifunctional DNA repair enzyme) 1	P27695	Nucleus. Nucleus, nucleolus. Nucleus speckle. Endoplasmic reticulum. Cytoplasm. DNA-(apurinic or apyrimidinic site) lyase, mitochondrial: Mitochondrion. Note=The cleaved APEX2 is only detected in mitochondria (By similarity). Translocation from the cytoplasm to the mitochondria is mediated by ROS signaling and cleavage mediated by granzyme A. Tom20-dependent translocated mitochondrial APEX1 level…	Cytoplasm (GO:0005737); Nucleus (GO:0005634); Endoplasmic reticulum (GO:0005783); Mitochondrion (GO:0005739); Nucleolus (GO:0005730)	9870152, 11182545, 12384995, 12524539, 14521941, 15598749, 15635413	nucleus	39	0	cytoplasm. endoplasmic reticulum. mitochondrion. nucleus	multiple	Cell.Organisms	Cell.Organisms	Cell.Organisms
APEX2	HGNC:17889	APEX nuclease (apurinic/apyrimidinic endonuclease) 2	Q9UBZ4	Nucleus. Cytoplasm. Mitochondrion (Probable). Note=Together with PCNA, is redistributed in discrete nuclear foci in presence of oxidative DNA damaging agents.	Nucleus (GO:0005634); Mitochondrion (GO:0005739)	11376153	nucleus	29	0	cytoplasm. mitochondrion. nucleus	multiple	Deuterostomia	Eukaryota	Cell.Organisms
APH1A	HGNC:29509	APH1A gamma secretase subunit	Q96BI3	Endoplasmic reticulum membrane; Multi-pass membrane protein. Golgi apparatus, Golgi stack membrane; Multi- pass membrane protein. Note=Predominantly located in the endoplasmic reticulum and in the cis-Golgi.	Golgi apparatus (GO:0005794); Integral to membrane (GO:0016021); Endoplasmic reticulum (GO:0005783); Vesicle (None); Perinuclear region (GO:0048471)	12471034, 14572442	endoplasmic reticulum membrane	47	7	cytoplasm. endoplasmic reticulum. endoplasmic reticulum membrane. golgi apparatus. golgi apparatus membrane	multiple	Bilateria	Eukaryota
APH1B	HGNC:24080	APH1B gamma secretase subunit	Q8WW43	Membrane; Multi-pass membrane protein (Potential).			endoplasmic reticulum membrane	42	7	endoplasmic reticulum membrane	endoplasmic reticulum membrane	Human	Eutheria	Eukaryota
API5	HGNC:594	apoptosis inhibitor 5	Q9BZZ5	Nucleus. Cytoplasm. Isoform 3: Cytoplasm.	Nucleus (GO:0005634); Cytoplasm (GO:0005737); Nucleolus (GO:0005730)	11075807, 15635413	nucleus	79	0	cytoplasm. nucleus	multiple	Euteleostomi	Eukaryota	Eukaryota
APIP	HGNC:17581	APAF1 interacting protein	Q96GX9	Cytoplasm.	Cytoplasm (GO:0005737)	15262985	cytoplasm	100	0	cytoplasm	cytoplasm	Opisthokonta	Cell.Organisms	Cell.Organisms
APITD1	HGNC:23163	apoptosis-inducing, TAF9-like domain 1	Q8N2Z9	Nucleus. Chromosome, centromere. Chromosome, centromere, kinetochore. Note=Constitutively localizes to centromeres throughout the cell cycle, and to kinetochores during mitosis. The CENPA-CAD complex is probably recruited on centromeres by the CENPA-NAC complex.			nucleus	100	0	nucleus	nucleus	Euteleostomi	Eukaryota	Eukaryota
APLF	HGNC:28724	aprataxin and PNKP like factor	Q8IW19	Nucleus. Cytoplasm, cytosol. Note=Localizes to DNA damage sites. Accumulates at single-strand breaks and double-strand breaks via the PBZ-type zinc fingers.	Nucleus (GO:0005634)	17396150	nucleus	84	0	cytoplasm. nucleus	multiple	Deuterostomia	Deuterostomia	Holozoa
APLN	HGNC:16665	apelin	Q9ULZ1	Secreted.	Extracellular (GO:0005576)	12914775	secreted	100	0	secreted	secreted	Theria	Theria	Mammalia
APLNR	HGNC:339	apelin receptor	P35414	Cell membrane; Multi-pass membrane protein.	Plasma membrane (GO:0005886)	8971794	plasma membrane	100	7	plasma membrane	plasma membrane	Euteleostomi	Euteleostomi	Metazoa
APLP1	HGNC:597	amyloid beta (A4) precursor-like protein 1	P51693	Cell membrane; Single-pass type I membrane protein. C30: Cytoplasm. Note=C-terminally processed in the Golgi complex.	Endoplasmic reticulum (GO:0005783);Endoplasmic reticulum (GO:0005783); Cytoplasm (GO:0005737); Extracellular (GO:0005576); Golgi apparatus (GO:0005794); Perinuclear region (GO:0048471)	9428684, 10460257	secreted	28	1	cytoplasm. endoplasmic reticulum. golgi apparatus. plasma membrane. secreted	multiple	Euteleostomi	Deuterostomia	Eumetazoa
APLP2	HGNC:598	amyloid beta (A4) precursor-like protein 2	Q06481	Cell membrane; Single-pass type I membrane protein (Potential). Nucleus (Potential).	Plasma membrane (GO:0005886)	9556595, 12499552	secreted	39	1	plasma membrane	plasma membrane	Euteleostomi	Bilateria	Cell.Organisms
APMAP	HGNC:13238	adipocyte plasma membrane associated protein	Q9HDC9	Membrane; Single-pass type II membrane protein.			secreted	15	1	secreted	secreted	Bilateria	Cell.Organisms	Cell.Organisms
APOA1	HGNC:600	apolipoprotein A-I	P02647	Secreted.	Extracellular (GO:0005576); Cytoplasm (GO:0005737); Golgi apparatus (GO:0005794)	3005308, 3119665, 8740847, 10801839, 11878923, 16188874	secreted	100	0	cytoplasm. golgi apparatus. secreted	multiple	Tetrapoda	Tetrapoda	Craniata
APOA1BP	HGNC:18453	apolipoprotein A-I binding protein	Q8NCW5	Mitochondrion (By similarity). Secreted. Note=In sperm, secretion gradually increases during capacitation (By similarity).	Endoplasmic reticulum (GO:0005783); Extracellular (GO:0005576)	11991719	mitochondrion	42	0	endoplasmic reticulum. secreted	multiple	Eukaryota	Eukaryota	Cell.Organisms
APOA2	HGNC:601	apolipoprotein A-II	P02652	Secreted.	Extracellular (GO:0005576)	1908160, 16188874	secreted	100	0	secreted	secreted	Theria	Theria	Mammalia
APOA4	HGNC:602	apolipoprotein A-IV	P06727	Secreted.	Extracellular (GO:0005576)	6987270, 16188874	secreted	100	0	secreted	secreted			Cell.Organisms
APOA5	HGNC:17288	apolipoprotein A-V	Q6Q788	Secreted.	Extracellular (GO:0005576)	11577099	secreted	100	0	secreted	secreted	Theria	Amniota	Euteleostomi
APOB	HGNC:603	apolipoprotein B	P04114	Cytoplasm. Secreted.	Endoplasmic reticulum (GO:0005783); Golgi apparatus (GO:0005794); Extracellular (GO:0005576)	3346254, 6099394, 9252351, 12397072	secreted	20	0	cytoplasm. endoplasmic reticulum. golgi apparatus. secreted	multiple	Euteleostomi	Euteleostomi	Cell.Organisms
APOBEC1	HGNC:604	apolipoprotein B mRNA editing enzyme, catalytic polypeptide 1	P41238	Cytoplasm.	Nucleus (GO:0005634); Cytoplasm (GO:0005737)	11577082, 12881431, 14559896	cytoplasm	100	1	cytoplasm. nucleus	multiple	Theria	Theria	Craniata
APOBEC2	HGNC:605	apolipoprotein B mRNA editing enzyme, catalytic polypeptide-like 2	Q9Y235		Nucleus (GO:0005634); Cytoplasm (GO:0005737)	11698249	cytoplasm	18	0	cytoplasm. nucleus	multiple	Euteleostomi	Euteleostomi	Craniata
APOBEC3A	HGNC:17343	apolipoprotein B mRNA editing enzyme, catalytic polypeptide-like 3A	P31941	Nucleus. Cytoplasm.	Cytoplasm (GO:0005737)	10469298	nucleus	88	0	cytoplasm. nucleus	multiple	Homininae	Eutheria
APOBEC3B	HGNC:17352	apolipoprotein B mRNA editing enzyme, catalytic polypeptide-like 3B	Q9UH17	Nucleus.	Nucleus (GO:0005634)	15561729	nucleus	100	0	nucleus	nucleus	Eutheria	Eutheria	Craniata
APOBEC3C	HGNC:17353	apolipoprotein B mRNA editing enzyme, catalytic polypeptide-like 3C	Q9NRW3	Nucleus. Cytoplasm.			cytoplasm	74	0	cytoplasm. nucleus	multiple			Craniata
APOBEC3D	HGNC:17354	apolipoprotein B mRNA editing enzyme, catalytic polypeptide-like 3D	Q96AK3	Cytoplasm. Cytoplasm, P-body.			cytoplasm	100	0	cytoplasm	cytoplasm			Craniata
APOBEC3F	HGNC:17356	apolipoprotein B mRNA editing enzyme, catalytic polypeptide-like 3F	Q8IUX4	Cytoplasm. Cytoplasm, P-body.			cytoplasm	100	0	cytoplasm	cytoplasm	Catarrhini	Catarrhini	Craniata
APOBEC3G	HGNC:17357	apolipoprotein B mRNA editing enzyme, catalytic polypeptide-like 3G	Q9HC16	Cytoplasm. Nucleus. Cytoplasm, P-body. Note=Mainly cytoplasmic. Small amount are found in the nucleus. During HIV-1 infection, virion-encapsidated in absence of HIV-1 VIF.	Nucleus (GO:0005634)	12167863	nucleus	47	0	cytoplasm. nucleus	multiple			Craniata
APOBEC3H	HGNC:24100	apolipoprotein B mRNA editing enzyme, catalytic polypeptide-like 3H	Q6NTF7	Nucleus. Cytoplasm. Cytoplasm, P-body. Note=Haplotype 1 is distributed in both the nucleus and cytoplasm, whereas haplotype 2 is predominantly cytoplasmic.			cytoplasm	77	0	cytoplasm. nucleus	multiple	Catarrhini	Eutheria	Craniata
APOBEC4	HGNC:32152	apolipoprotein B mRNA editing enzyme, catalytic polypeptide-like 4 (putative)	Q8WW27				nucleus	32	0	nucleus	nucleus	Euarchontoglires	Tetrapoda	Craniata
APOBR	HGNC:24087	apolipoprotein B receptor	Q0VD83	Cell membrane; Peripheral membrane protein. Note=Binds monocyte-macrophage membrane. Thought to be anchored in the membrane through an interaction with an integral membrane protein.			cytoplasm	68	0	cytoplasm	cytoplasm	Eutheria	Eutheria	Boreoeutheria
APOC1	HGNC:607	apolipoprotein C-I	P02654	Secreted.	Extracellular (GO:0005576)	7471419, 10978346	secreted	100	0	secreted	secreted	Theria	Theria	Mammalia
APOC2	HGNC:609	apolipoprotein C-II	P02655	Secreted.	Extracellular (GO:0005576)	3525527, 16188874	secreted	100	0	secreted	secreted			Mammalia
APOC3	HGNC:610	apolipoprotein C-III	P02656	Secreted.	Extracellular (GO:0005576)	3095836, 16188874	secreted	100	0	secreted	secreted	Theria	Theria	Eutheria
APOC4	HGNC:611	apolipoprotein C-IV	P55056	Secreted.			secreted	100	0	secreted	secreted
APOD	HGNC:612	apolipoprotein D	P05090	Secreted.	Extracellular (GO:0005576)	11744388, 16188874	secreted	100	0	secreted	secreted	Deuterostomia	Cell.Organisms	Cell.Organisms
APOE	HGNC:613	apolipoprotein E	P02649	Secreted.	Cytoplasm (GO:0005737); Extracellular (GO:0005576)	2498325, 7761390, 16188874, 16199891	secreted	100	0	cytoplasm. secreted	multiple	Euteleostomi	Euteleostomi	Euteleostomi
APOF	HGNC:615	apolipoprotein F	Q13790	Secreted.	Extracellular (GO:0005576)	6816269, 16188874	secreted	100	0	secreted	secreted	Euarchontoglires	Eutheria	Euteleostomi
APOH	HGNC:616	apolipoprotein H (beta-2-glycoprotein I)	P02749	Secreted.	Extracellular (GO:0005576); Plasma membrane (GO:0005886); Cytoplasm (GO:0005737)	1748314, 6403535, 8139027, 9352386, 16199891	secreted	100	0	cytoplasm. secreted	multiple	Tetrapoda	Euteleostomi	Holozoa
APOL1	HGNC:618	apolipoprotein L, 1	O14791	Secreted.	Extracellular (GO:0005576)	9325276, 16188874	secreted	100	3	secreted	secreted	Human	Human	Amniota
APOL2	HGNC:619	apolipoprotein L, 2	Q9BQE5	Cytoplasm (Probable).			secreted	52	3	cytoplasm	cytoplasm	Euarchontoglires	Euarchontoglires	Amniota
APOL3	HGNC:14868	apolipoprotein L, 3	O95236	Cytoplasm (Probable).	Cytoplasm (GO:0005737); Extracellular (GO:0005576)	10233894, 11290834	secreted	36	4	cytoplasm. secreted	multiple	Euteleostomi	Euteleostomi	Eumetazoa
APOL4	HGNC:14867	apolipoprotein L, 4	Q9BPW4	Secreted (Potential).			secreted	29	2	n/a	n/a	Human	Catarrhini	Eumetazoa
APOL5	HGNC:14869	apolipoprotein L, 5	Q9BWW9	Cytoplasm (Probable).			secreted	18	3	cytoplasm	cytoplasm	Homininae	Eutheria	Amniota
APOL6	HGNC:14870	apolipoprotein L, 6	Q9BWW8	Cytoplasm (Probable).	Cytoplasm (GO:0005737)		secreted	26	3	cytoplasm	cytoplasm			Amniota
APOLD1	HGNC:25268	apolipoprotein L domain containing 1	Q96LR9	Cell membrane; Multi-pass membrane protein (Probable).			cytoplasm	7	3	plasma membrane	plasma membrane	Tetrapoda	Tetrapoda	Tetrapoda
APOM	HGNC:13916	apolipoprotein M	O95445	Secreted. Note=Present in high density lipoprotein (HDL) and to a lesser extent in triglyceride-rich lipoproteins (TGRLP) and low density lipoproteins (LDL).	Extracellular (GO:0005576); Plasma membrane (GO:0005886); Endoplasmic reticulum (GO:0005783)	10531326, 11944906, 12666989	secreted	100	0	endoplasmic reticulum. secreted	multiple	Mammalia	Tetrapoda
APOO	HGNC:28727	apolipoprotein O	Q9BUR5	Membrane; Single-pass membrane protein (Potential). Secreted.	Mitochondrion (GO:0005739)	15598749	mitochondrion membrane	61	1	mitochondrion. secreted	multiple	Tetrapoda	Euteleostomi	Chordata
APOOL	HGNC:24009	apolipoprotein O-like	Q6UXV4	Secreted (Potential).	Nucleus (GO:0005634)	17081983	mitochondrion membrane	41	2	nucleus	nucleus	Bilateria	Bilateria	Bilateria
APOPT1	HGNC:20492	apoptogenic 1, mitochondrial	Q96IL0	Mitochondrion (By similarity).			mitochondrion	70	0	mitochondrion	mitochondrion			Opisthokonta
APP	HGNC:620	amyloid beta (A4) precursor protein	P05067	Membrane; Single-pass type I membrane protein. Membrane, clathrin-coated pit. Note=Cell surface protein that rapidly becomes internalized via clathrin-coated pits. During maturation, the immature APP (N-glycosylated in the endoplasmic reticulum) moves to the Golgi complex where complete maturation occurs (O-glycosylated and sulfated). After alpha-secretase cleavage, soluble APP is released into t…	Plasma membrane (GO:0005886);Endoplasmic reticulum (GO:0005783); Golgi apparatus (GO:0005794); Endosome (GO:0005768); Cytoplasm (GO:0005737); Extracellular (GO:0005576); Plasma membrane (GO:0005886); Nucleus (GO:0005634);Nucleus (GO:0005634); Integral to membrane (GO:0016021); Cell surface (GO:0009986); Vesicle (None)	7556457, 7593229, 10075692, 11378243, 11423558, 12080182, 12805363, 14722157, 15073156, 15197182, 16049941, 17332754	secreted	39	1	cytoplasm. endoplasmic reticulum. endosome. golgi apparatus. nucleus. plasma membrane. secreted	multiple	Euteleostomi	Bilateria	Cell.Organisms
APPBP2	HGNC:622	amyloid beta precursor protein (cytoplasmic tail) binding protein 2	Q92624	Nucleus. Cytoplasm, cytoskeleton. Membrane; Peripheral membrane protein (Potential). Note=Associated with membranes and microtubules.	Cytoplasm (GO:0005737); Cytoplasmic vesicle (GO:0016023); Golgi apparatus (GO:0005794)	9843960, 14729952	cytoplasm	30	0	cytoplasm. golgi apparatus. nucleus	multiple	Euteleostomi	Bilateria	Cell.Organisms
APPL1	HGNC:24035	adaptor protein, phosphotyrosine interaction, PH domain and leucine zipper containing 1	Q9UKG1	Early endosome membrane; Peripheral membrane protein. Nucleus. Note=Early endosomal membrane-bound and nuclear. Translocated into the nucleus upon release from endosomal membranes following internalization of EGF.	Cytoplasm (GO:0005737)	1043153	cytoplasm	11	0	cytoplasm. nucleus	multiple	Deuterostomia	Deuterostomia	Eukaryota
APPL2	HGNC:18242	adaptor protein, phosphotyrosine interaction, PH domain and leucine zipper containing 2	Q8NEU8	Early endosome membrane; Peripheral membrane protein. Nucleus. Note=Early endosomal membrane-bound and nuclear. Translocated into the nucleus upon release from endosomal membranes following internalization of EGF.	Endosome (GO:0005768)	15016378	cytoplasm	12	0	endosome. nucleus	multiple	Deuterostomia	Deuterostomia	Eukaryota
APRT	HGNC:626	adenine phosphoribosyltransferase	P07741	Cytoplasm.			cytoplasm	100	0	cytoplasm	cytoplasm	Cell.Organisms	Cell.Organisms	Cell.Organisms
APTX	HGNC:15984	aprataxin	Q7Z2E3	Nucleus, nucleoplasm. Nucleus, nucleolus. Isoform 12: Cytoplasm.	Nucleoplasm (GO:0005654); Nucleolus (GO:0005730)	15044383	nucleus	27	0	cytoplasm. nucleus	multiple	Eukaryota	Eukaryota	Cell.Organisms
AQP1	HGNC:633	aquaporin 1 (Colton blood group)	P29972	Membrane; Multi-pass membrane protein.	Plasma membrane (GO:0005886)	3049610, 7517546, 12002613, 14592814	plasma membrane	32	6	plasma membrane	plasma membrane			Cell.Organisms
AQP10	HGNC:16029	aquaporin 10	Q96PS8	Membrane; Multi-pass membrane protein.	Plasma membrane (GO:0005886)	11573934	plasma membrane	39	6	plasma membrane	plasma membrane	Opisthokonta	Cell.Organisms	Cell.Organisms
AQP11	HGNC:19940	aquaporin 11	Q8NBQ7	Membrane; Multi-pass membrane protein (Potential).	Integral to membrane (GO:0016021)		endoplasmic reticulum membrane	79	7	endoplasmic reticulum membrane	endoplasmic reticulum membrane	Amniota	Deuterostomia	Bilateria
AQP12A	HGNC:19941	aquaporin 12A	Q8IXF9	Membrane; Multi-pass membrane protein (Potential).	Integral to membrane (GO:0016021)		vacuole membrane	15	5	vacuole membrane	vacuole membrane	Theria	Bilateria	Eukaryota
AQP12B	HGNC:6096	aquaporin 12B	A6NM10	Membrane; Multi-pass membrane protein (Potential).			vacuole membrane	15	5	vacuole membrane	vacuole membrane	Theria	Bilateria	Eukaryota
AQP2	HGNC:634	aquaporin 2 (collecting duct)	P41181	Apical cell membrane; Multi-pass membrane protein. Basolateral cell membrane; Multi-pass membrane protein (By similarity). Cytoplasmic vesicle membrane; Multi-pass membrane protein. Golgi apparatus, trans-Golgi network membrane; Multi-pass membrane protein. Note=Shuttles from vesicles to the apical membrane. Vasopressin-regulated phosphorylation is required for translocation to the apical cell me…	Plasma membrane (GO:0005886); Cytoplasm (GO:0005737); Endoplasmic reticulum (GO:0005783)	7510718, 10372737, 11297561	plasma membrane	25	6	cytoplasm. endoplasmic reticulum. golgi apparatus membrane. plasma membrane	multiple	Euarchontoglires	Eukaryota	Cell.Organisms
AQP3	HGNC:636	aquaporin 3 (Gill blood group)	Q92482	Basolateral cell membrane; Multi-pass membrane protein. Note=In collecting ducts of kidney.	Plasma membrane (GO:0005886)	9525951, 12239222	plasma membrane	100	6	plasma membrane	plasma membrane	Opisthokonta	Cell.Organisms	Cell.Organisms
AQP4	HGNC:637	aquaporin 4	P55087	Membrane; Multi-pass membrane protein.	Plasma membrane (GO:0005886); Lysosome (GO:0005764); Golgi apparatus (GO:0005794)	8617713, 11245621, 11742978	plasma membrane	28	6	golgi apparatus. lysosome. plasma membrane	multiple	Euteleostomi	Cell.Organisms	Cell.Organisms
AQP5	HGNC:638	aquaporin 5	P55064	Membrane; Multi-pass membrane protein.	Plasma membrane (GO:0005886); Cytoplasmic vesicle (GO:0016023)	10476940, 11773623, 12801959	vacuole membrane	23	6	plasma membrane	plasma membrane	Theria	Cell.Organisms	Cell.Organisms
AQP6	HGNC:639	aquaporin 6, kidney specific	Q13520	Cytoplasmic vesicle membrane; Multi-pass membrane protein (By similarity).	Plasma membrane (GO:0005886); Cytoplasmic vesicle (GO:0016023)	10318966, 12177001	vacuole membrane	23	6	plasma membrane	plasma membrane	Human	Eutheria	Cell.Organisms
AQP7	HGNC:640	aquaporin 7	O14520	Membrane; Multi-pass membrane protein.	Plasma membrane (GO:0005886); Golgi apparatus (GO:0005794); Cytoplasm (GO:0005737)	9824541, 9931374	plasma membrane	71	6	cytoplasm. golgi apparatus. plasma membrane	multiple	Euteleostomi	Euteleostomi	Cell.Organisms
AQP8	HGNC:642	aquaporin 8	O94778	Membrane; Multi-pass membrane protein.	Plasma membrane (GO:0005886)	11717661, 12712100	vacuole membrane	22	6	plasma membrane	plasma membrane	Deuterostomia	Cell.Organisms	Cell.Organisms
AQP9	HGNC:643	aquaporin 9	O43315	Membrane; Multi-pass membrane protein.	Plasma membrane (GO:0005886)	9514918	plasma membrane	35	6	plasma membrane	plasma membrane	Opisthokonta	Cell.Organisms	Cell.Organisms
AQR	HGNC:29513	aquarius intron-binding spliceosomal factor	O60306	Nucleus. Note=Localizes to speckle-like regions of the nucleoplasm.	Nucleus (GO:0005634)	9626505	nucleus	100	0	nucleus	nucleus	Eukaryota	Eukaryota	Cell.Organisms
AR	HGNC:644	androgen receptor	P10275	Nucleus. Cytoplasm. Note=Predominantly cytoplasmic in unligated form but translocates to the nucleus upon ligand-binding. Can also translocate to the nucleus in unligated form in the presence of GNB2L1.	Nucleus (GO:0005634); Cytoplasm (GO:0005737); Plasma membrane (GO:0005886);Nucleus (GO:0005634); Cytoplasm (GO:0005737)	11396657, 11795379, 11916967, 12805653, 12944908, 14517289, 14729952, 15027889, 15062556, 15107424, 15178691, 15288768, 15305378, 15361837, 15466214, 15525515, 15661808, 17183365, 17392787	nucleus	43	1	cytoplasm. nucleus. plasma membrane	multiple	Eutheria	Euteleostomi	Metazoa
ARAF	HGNC:646	v-raf murine sarcoma 3611 viral oncogene homolog	P10398		Mitochondrion (GO:0005739); Cytoplasm (GO:0005737); Nucleus (GO:0005634)	8020955, 10848612, 14684750, 17081983	cytoplasm	12	0	cytoplasm. mitochondrion. nucleus	multiple	Bilateria	Bilateria	Cell.Organisms
ARAP1	HGNC:16925	ArfGAP with RhoGAP domain, ankyrin repeat and PH domain 1	Q96P48	Cytoplasm. Golgi apparatus, Golgi stack membrane; Peripheral membrane protein. Cell membrane. Note=Associated with Golgi stacks in resting cells. Throughout the cytoplasm and in surface protrusion in cells that are in the process of attaching to a surface and spreading.	Golgi apparatus (GO:0005794); Nucleus (GO:0005634); Cytoplasm (GO:0005737)	11804590, 17081983	cytoplasm	28	0	cytoplasm. golgi apparatus. nucleus	multiple	Deuterostomia	Deuterostomia	Eukaryota
ARAP2	HGNC:16924	ArfGAP with RhoGAP domain, ankyrin repeat and PH domain 2	Q8WZ64	Cytoplasm (By similarity).	Nucleus (GO:0005634)	17081983	cytoplasm	26	0	nucleus	nucleus	Deuterostomia	Deuterostomia	Eukaryota
ARAP3	HGNC:24097	ArfGAP with RhoGAP domain, ankyrin repeat and PH domain 3	Q8WWN8	Cytoplasm (By similarity). Cytoplasm, cytoskeleton (By similarity). Cell membrane; Peripheral membrane protein (By similarity). Cell projection, lamellipodium (By similarity). Cell projection, ruffle (By similarity). Note=Cytoplasmic, and associated with F-actin-rich membrane ruffles and lamellipodia (By similarity).	Cytoplasm (GO:0005737); Plasma membrane (GO:0005886)	11804589	cytoplasm	26	0	cytoplasm	cytoplasm	Deuterostomia	Deuterostomia	Eukaryota
ARC	HGNC:648	activity-regulated cytoskeleton-associated protein	Q7LC44	Cytoplasm, cytoskeleton (By similarity). Endosome (By similarity). Cytoplasmic vesicle, secretory vesicle, acrosome (By similarity). Cell junction, synapse, postsynaptic cell membrane, postsynaptic density (By similarity). Cell projection, dendrite (By similarity). Cell projection, dendritic spine (By similarity). Cell junction, synapse (By similarity). Note=Associated with the cell cortex of neu…	Kinetochore (GO:0000776)	11780067	cytoplasm	24	0	cytoplasm	cytoplasm	Tetrapoda	Tetrapoda	Eukaryota
ARCN1	HGNC:649	archain 1	P48444	Cytoplasm (By similarity). Golgi apparatus membrane; Peripheral membrane protein; Cytoplasmic side (By similarity). Cytoplasmic vesicle, COPI-coated vesicle membrane; Peripheral membrane protein; Cytoplasmic side (By similarity). Note=The coatomer is cytoplasmic or polymerized on the cytoplasmic side of the Golgi, as well as on the vesicles/buds originating from it (By similarity).	Cytoplasm (GO:0005737); Golgi apparatus (GO:0005794); Cytosol (GO:0005829)	1898986, 8355790, 15561729	cytoplasm	22	0	cytoplasm. golgi apparatus	multiple	Eukaryota	Eukaryota
AREG	HGNC:651	amphiregulin	P15514	Membrane; Single-pass membrane protein.	Plasma membrane (GO:0005886)	11038170	plasma membrane	9	1	plasma membrane	plasma membrane	Amniota	Amniota	Euteleostomi
AREGB	HGNC:34509	amphiregulin B	P15514	Membrane; Single-pass membrane protein.			plasma membrane	9	1	plasma membrane	plasma membrane	Amniota	Amniota	Euteleostomi
AREL1	HGNC:20363	apoptosis resistant E3 ubiquitin protein ligase 1	O15033	Membrane; Single-pass membrane protein (Potential). Cytoplasm, cytosol.	Integral to membrane (GO:0016021)		nucleus	20	1	cytoplasm	cytoplasm	Deuterostomia	Bilateria	Eukaryota
ARF1	HGNC:652	ADP-ribosylation factor 1	P84077	Golgi apparatus. Cytoplasm, perinuclear region.	Cytoplasm (GO:0005737); Golgi apparatus (GO:0005794); Plasma membrane (GO:0005886); Endosome (GO:0005768); Golgi membrane (GO:0000139)	1680566, 2105501, 9417041, 10828067, 10858454, 11278939, 11726511, 15781476, 15793564	golgi apparatus	96	0	cytoplasm. endosome. golgi apparatus. golgi apparatus membrane	multiple	Eukaryota	Eukaryota	Cell.Organisms
ARF3	HGNC:654	ADP-ribosylation factor 3	P61204	Golgi apparatus. Cytoplasm, perinuclear region.	Plasma membrane (GO:0005886); Cytoplasm (GO:0005737); Golgi apparatus (GO:0005794)	2105501, 8355790, 8491770, 10828067	golgi apparatus	100	0	cytoplasm. golgi apparatus	multiple	Eukaryota	Eukaryota	Cell.Organisms
ARF4	HGNC:655	ADP-ribosylation factor 4	P18085	Golgi apparatus.	Plasma membrane (GO:0005886); Cytoplasm (GO:0005737); Golgi apparatus (GO:0005794)	2105501, 8355790, 8491770, 10828067	golgi apparatus	100	0	cytoplasm. golgi apparatus	multiple	Eukaryota	Eukaryota	Cell.Organisms
ARF5	HGNC:658	ADP-ribosylation factor 5	P84085	Golgi apparatus. Cytoplasm, perinuclear region.	Plasma membrane (GO:0005886); Cytoplasm (GO:0005737); Golgi apparatus (GO:0005794)	2105501, 8355790, 8491770, 10828067	golgi apparatus	88	0	cytoplasm. golgi apparatus	multiple	Eukaryota	Eukaryota	Cell.Organisms
ARF6	HGNC:659	ADP-ribosylation factor 6	P62330	Golgi apparatus. Cell membrane; Lipid- anchor. Endosome membrane; Lipid-anchor. Cell membrane. Cell projection, filopodium membrane; Lipid-anchor. Note=Recruited to the cell membrane in association with CYTH2 and ARL4C. Colocalizes with DAB2IP at the plasma membrane and endocytic vesicles.	Cytosol (GO:0005829); Endosome (GO:0005768); Plasma membrane (GO:0005886); Golgi apparatus (GO:0005794); Cell projection (GO:0042995)	2105501, 8355790, 8491770, 9461590, 11278939, 12860984, 16737952	golgi apparatus	96	0	cytoplasm. endosome. golgi apparatus	multiple	Opisthokonta	Opisthokonta	Cell.Organisms
ARFGAP1	HGNC:15852	ADP-ribosylation factor GTPase activating protein 1	Q8N6T3	Cytoplasm (By similarity). Golgi apparatus (By similarity). Note=Associates with the Golgi complex (By similarity).	Golgi apparatus (GO:0005794); Cytoplasm (GO:0005737)	7969419, 8533093, 9405360, 9733781, 12181329, 12379802	golgi apparatus	23	0	cytoplasm. golgi apparatus	multiple	Eukaryota	Eukaryota	Eukaryota
ARFGAP2	HGNC:13504	ADP-ribosylation factor GTPase activating protein 2	Q8N6H7	Cytoplasm. Golgi apparatus membrane; Peripheral membrane protein; Cytoplasmic side. Note=Also found on peripheral punctate structures likely to be endoplasmic reticulum- Golgi intermediate compartment.	Nucleus (GO:0005634); Cytoplasm (GO:0005737)	11278321	golgi apparatus	34	0	cytoplasm. nucleus	multiple	Eukaryota	Eukaryota	Eukaryota
ARFGAP3	HGNC:661	ADP-ribosylation factor GTPase activating protein 3	Q9NP61	Cytoplasm. Golgi apparatus membrane; Peripheral membrane protein; Cytoplasmic side. Note=Also found on peripheral punctate structures likely to be endoplasmic reticulum- Golgi intermediate compartment.	Cytoplasm (GO:0005737)	11172815, 17081983	cytoplasm	32	0	cytoplasm	cytoplasm			Eukaryota
ARFGEF1	HGNC:15772	ADP-ribosylation factor guanine nucleotide-exchange factor 1 (brefeldin A-inhibited)	Q9Y6D6	Cytoplasm. Cytoplasm, perinuclear region. Golgi apparatus. Golgi apparatus, trans-Golgi network (By similarity). Nucleus. Nucleus, nucleolus. Nucleus matrix. Membrane. Note=Translocates from cytoplasm to membranes and nucleus upon cAMP treatment.	Golgi apparatus (GO:0005794)	10393931	cytoplasm	26	0	cytoplasm. golgi apparatus. nucleus	multiple	Eukaryota	Eukaryota	Cell.Organisms
ARFGEF2	HGNC:15853	ADP-ribosylation factor guanine nucleotide-exchange factor 2 (brefeldin A-inhibited)	Q9Y6D5	Cytoplasm. Membrane. Golgi apparatus. Cytoplasm, perinuclear region. Golgi apparatus, trans-Golgi network (By similarity). Endosome (By similarity). Cytoplasm, cytoskeleton, microtubule organizing center, centrosome. Cell projection, dendrite (By similarity). Cytoplasmic vesicle (By similarity). Cell junction, synapse (By similarity). Cytoplasm, cytoskeleton (By similarity). Note=Translocates fro…	Cytoplasm (GO:0005737); Endoplasmic reticulum (GO:0005783); Golgi apparatus (GO:0005794); Perinuclear region (GO:0048471); Nucleus (GO:0005634); Microtubule (GO:0005874); Golgi vesicle (GO:0005798)	10716990, 11777925, 15198677, 17081983	cytoplasm	22	0	cytoplasm. endoplasmic reticulum. golgi apparatus. nucleus	multiple	Eukaryota	Eukaryota	Cell.Organisms
ARFIP1	HGNC:21496	ADP-ribosylation factor interacting protein 1	P53367		Cytoplasm (GO:0005737); Golgi apparatus (GO:0005794)	9038142	cytoplasm	6	0	cytoplasm. golgi apparatus	multiple	Euteleostomi	Bilateria	Eukaryota
ARFIP2	HGNC:17160	ADP-ribosylation factor interacting protein 2	P53365		Nucleus (GO:0005634); Cytoplasm (GO:0005737)	11854752	nucleus	39	0	cytoplasm. nucleus	multiple	Euteleostomi	Bilateria	Holozoa
ARFRP1	HGNC:662	ADP-ribosylation factor related protein 1	Q13795	Golgi apparatus.	Plasma membrane (GO:0005886)	8530503	golgi apparatus	100	0	golgi apparatus	golgi apparatus	Bilateria	Eukaryota	Cell.Organisms
ARG1	HGNC:663	arginase 1	P05089	Cytoplasm.	Cytoplasm (GO:0005737); Plasma membrane (GO:0005886); Extracellular (GO:0005576)	2913054, 16188874, 17113085	cytoplasm	100	0	cytoplasm. secreted	multiple	Eukaryota	Cell.Organisms	Cell.Organisms
ARG2	HGNC:664	arginase 2	P78540	Mitochondrion.	Mitochondrion (GO:0005739)	8898077, 11370664, 15598749	mitochondrion	100	0	mitochondrion	mitochondrion	Eukaryota	Cell.Organisms	Cell.Organisms
ARGFX	HGNC:30146	arginine-fifty homeobox	A6NJG6	Nucleus (By similarity).	Nucleus (GO:0005634)		nucleus	28	0	nucleus	nucleus	Catarrhini	Eutheria	Opisthokonta
ARGLU1	HGNC:25482	arginine and glutamate rich 1	Q9NWB6	Nucleus. Note=Recruited, in an estrogen- dependent manner, to ESR1 target gene promoters. Colocalizes with MED1.			nucleus	100	0	nucleus	nucleus	Deuterostomia	Eukaryota	Euteleostomi
ARHGAP1	HGNC:673	Rho GTPase activating protein 1	Q07960	Cytoplasm.	Cytoplasm (GO:0005737); Extracellular (GO:0005576)	1905930, 14718574	cytoplasm	100	1	cytoplasm. secreted	multiple	Eukaryota	Eukaryota	Eukaryota
ARHGAP10	HGNC:26099	Rho GTPase activating protein 10	A1A4S6	Cytoplasm (By similarity). Cytoplasm, perinuclear region (By similarity). Cell membrane (By similarity). Note=Association to cell membrane is dependent on PH domain (By similarity).	Cytoplasm (GO:0005737)	15471851	cytoplasm	36	0	cytoplasm	cytoplasm	Bilateria	Bilateria	Eukaryota
ARHGAP11A	HGNC:15783	Rho GTPase activating protein 11A	Q6P4F7				cytoplasm	17	0	cytoplasm	cytoplasm	Euteleostomi	Euteleostomi	Eukaryota
ARHGAP11B	HGNC:15782	Rho GTPase activating protein 11B	Q3KRB8				cytoplasm	16	2	cytoplasm	cytoplasm	Human	Human	Eukaryota
ARHGAP12	HGNC:16348	Rho GTPase activating protein 12	Q8IWW6		Cytoplasm (GO:0005737)	17081983	cytoplasm	21	0	cytoplasm	cytoplasm	Euteleostomi	Euteleostomi	Eukaryota
ARHGAP15	HGNC:21030	Rho GTPase activating protein 15	Q53QZ3	Cytoplasm. Membrane; Peripheral membrane protein.	Cytoplasm (GO:0005737)	12650940	nucleus	18	0	cytoplasm	cytoplasm	Theria	Bilateria	Eukaryota
ARHGAP17	HGNC:18239	Rho GTPase activating protein 17	Q68EM7	Membrane; Peripheral membrane protein. Cytoplasm. Cell junction, tight junction. Note=Associates with membranes and concentrates at sites of cell-cell contact.	Cytoplasm (GO:0005737); Nucleus (GO:0005634)	10967100, 11431473, 17081983	nucleus	12	0	cytoplasm. nucleus	multiple	Bilateria	Bilateria	Eukaryota
ARHGAP18	HGNC:21035	Rho GTPase activating protein 18	Q8N392				cytoplasm	17	0	cytoplasm	cytoplasm	Deuterostomia	Eukaryota	Eukaryota
ARHGAP19	HGNC:23724	Rho GTPase activating protein 19	Q14CB8	Nucleus.			nucleus	100	0	nucleus	nucleus	Euteleostomi	Bilateria	Eukaryota
ARHGAP20	HGNC:18357	Rho GTPase activating protein 20	Q9P2F6				cytoplasm	14	0	cytoplasm	cytoplasm	Euteleostomi	Deuterostomia	Eukaryota
ARHGAP21	HGNC:23725	Rho GTPase activating protein 21	Q5T5U3	Golgi apparatus membrane; Peripheral membrane protein. Cell junction. Cytoplasmic vesicle membrane; Peripheral membrane protein. Cytoplasm, cytoskeleton. Note=Localization to the Golgi is dependent on interaction with GTP-bound ARF1.	Golgi apparatus (GO:0005794)	17347647	cytoplasm	14	0	cytoplasm. golgi apparatus	multiple	Human	Euteleostomi	Cell.Organisms
ARHGAP22	HGNC:30320	Rho GTPase activating protein 22	Q7Z5H3	Cytoplasm (By similarity). Nucleus (By similarity). Note=Mainly cytoplasmic. Some fraction is nuclear (By similarity).			cytoplasm	29	0	cytoplasm	cytoplasm	Deuterostomia	Deuterostomia	Eukaryota
ARHGAP23	HGNC:29293	Rho GTPase activating protein 23	Q9P227				cytoplasm	17	0	cytoplasm	cytoplasm
ARHGAP24	HGNC:25361	Rho GTPase activating protein 24	Q8N264	Cytoplasm, cytoskeleton. Cell junction, adherens junction. Cell junction, focal adhesion. Cell projection. Note=Localizes to actin stress fibers. In migrating cells, localizes to membrane lamellae and protusions.			cytoplasm	18	0	cytoplasm	cytoplasm	Deuterostomia	Deuterostomia	Eukaryota
ARHGAP25	HGNC:28951	Rho GTPase activating protein 25	P42331				cytoplasm	17	0	cytoplasm	cytoplasm	Euteleostomi	Eukaryota	Eukaryota
ARHGAP26	HGNC:17073	Rho GTPase activating protein 26	Q9UNA1	Cell junction, focal adhesion (By similarity). Cytoplasm, cytoskeleton (By similarity). Note=Colocalizes with actin stress fibers and cortical actin structures (By similarity).	Cytoplasm (GO:0005737)	10908648	cytoplasm	26	2	cytoplasm	cytoplasm	Bilateria	Bilateria	Eukaryota
ARHGAP27	HGNC:31813	Rho GTPase activating protein 27	Q6ZUM4	Cytoplasm (By similarity). Membrane; Peripheral membrane protein (By similarity).	Endosome (GO:0005768)	15147912	endoplasmic reticulum	20	0	endosome	endosome			Eukaryota
ARHGAP28	HGNC:25509	Rho GTPase activating protein 28	Q9P2N2				cytoplasm	13	0	cytoplasm	cytoplasm	Tetrapoda	Euteleostomi	Eukaryota
ARHGAP29	HGNC:30207	Rho GTPase activating protein 29	Q52LW3		Cytoplasm (GO:0005737)	17081983	cytoplasm	14	0	cytoplasm	cytoplasm	Euteleostomi	Bilateria	Eukaryota
ARHGAP30	HGNC:27414	Rho GTPase activating protein 30	Q7Z6I6	Cytoplasmic vesicle.			cytoplasm	100	0	cytoplasm	cytoplasm	Euteleostomi	Eukaryota	Eukaryota
ARHGAP31	HGNC:29216	Rho GTPase activating protein 31	Q2M1Z3	Cell projection, lamellipodium. Cell junction, focal adhesion (By similarity).			cytoplasm	47	0	cytoplasm	cytoplasm	Theria	Euteleostomi	Eukaryota
ARHGAP32	HGNC:17399	Rho GTPase activating protein 32	A7KAX9	Cell junction, synapse, postsynaptic cell membrane, postsynaptic density. Cell projection, dendritic spine (By similarity). Cytoplasm, cell cortex. Endosome membrane (By similarity). Golgi apparatus membrane (By similarity). Endoplasmic reticulum membrane (By similarity). Membrane. Note=Association to membrane via PX domain. Associated with cortical actin in undifferentiated neuroblastoma cells, …			cytoplasm	46	0	cytoplasm	cytoplasm	Chordata	Bilateria	Eukaryota
ARHGAP33	HGNC:23085	Rho GTPase activating protein 33	O14559		Cytoplasm (GO:0005737); Plasma membrane (GO:0005886)	12773384	cytoplasm	41	0	cytoplasm	cytoplasm	Chordata	Bilateria	Eukaryota
ARHGAP35	HGNC:4591	Rho GTPase activating protein 35	Q9NRY4	Cytoplasm (By similarity). Nucleus (By similarity).	Nucleus (GO:0005634)	8702520, 17081983	cytoplasm	12	0	nucleus	nucleus	Bilateria	Bilateria	Eukaryota
ARHGAP36	HGNC:26388	Rho GTPase activating protein 36	Q6ZRI8				cytoplasm	24	0	cytoplasm	cytoplasm	Eutheria	Eutheria	Eukaryota
ARHGAP39	HGNC:29351	Rho GTPase activating protein 39	Q9C0H5	Nucleus (Potential).			cytoplasm	18	0	cytoplasm	cytoplasm	Bilateria	Eukaryota	Eukaryota
ARHGAP4	HGNC:674	Rho GTPase activating protein 4	P98171	Cytoplasm. Note=Just below the plasma membrane.	Golgi apparatus (GO:0005794); Perinuclear region (GO:0048471); Cytoplasm (GO:0005737)	8570618, 12115726, 12414125	cytoplasm	100	0	cytoplasm. golgi apparatus	multiple	Bilateria	Bilateria
ARHGAP40	HGNC:16226	Rho GTPase activating protein 40	Q5TG30				cytoplasm	18	0	cytoplasm	cytoplasm	Tetrapoda	Euteleostomi	Eukaryota
ARHGAP42	HGNC:26545	Rho GTPase activating protein 42	A6NI28				cytoplasm	14	0	cytoplasm	cytoplasm	Bilateria	Bilateria	Eukaryota
ARHGAP44	HGNC:29096	Rho GTPase activating protein 44	Q17R89				cytoplasm	15	0	cytoplasm	cytoplasm	Bilateria	Bilateria	Eukaryota
ARHGAP5	HGNC:675	Rho GTPase activating protein 5	Q13017	Cytoplasm. Membrane; Peripheral membrane protein. Note=Also membrane-associated when found in fibrillar patterns that colocalize with the alpha5-beta1 integrin receptor (ITGA5/ITGB1) for fibronectin.	Cytoplasm (GO:0005737); Plasma membrane (GO:0005886)	8537347	nucleus	17	0	cytoplasm	cytoplasm	Bilateria	Bilateria	Eukaryota
ARHGAP6	HGNC:676	Rho GTPase activating protein 6	O43182	Cytoplasm.	Cytoplasm (GO:0005737)	10699171	cytoplasm	100	0	cytoplasm	cytoplasm	Euteleostomi	Bilateria	Eukaryota
ARHGAP8	HGNC:677	Rho GTPase activating protein 8	P85298		Cytoplasm (GO:0005737);Cytoplasm (GO:0005737); Cytoskeleton (GO:0005856); Cell projection (GO:0042995)	12944407, 15064355	cytoplasm	47	0	cytoplasm	cytoplasm			Eukaryota
ARHGAP9	HGNC:14130	Rho GTPase activating protein 9	Q9BRR9				cytoplasm	21	0	cytoplasm	cytoplasm	Eutheria	Euteleostomi	Eukaryota
ARHGDIA	HGNC:678	Rho GDP dissociation inhibitor (GDI) alpha	P52565	Cytoplasm.	Cytoplasm (GO:0005737)	9490022	cytoplasm	100	0	cytoplasm	cytoplasm	Opisthokonta	Eukaryota	Eukaryota
ARHGDIB	HGNC:679	Rho GDP dissociation inhibitor (GDI) beta	P52566	Cytoplasm.	Cytoplasm (GO:0005737); Mitochondrion (GO:0005739)	9490022, 15598749	cytoplasm	100	0	cytoplasm. mitochondrion	multiple	Tetrapoda	Euteleostomi	Eukaryota
ARHGDIG	HGNC:680	Rho GDP dissociation inhibitor (GDI) gamma	Q99819	Cytoplasm.	Cytoplasm (GO:0005737); Golgi apparatus (GO:0005794)	8939998, 11967128	cytoplasm	100	0	cytoplasm. golgi apparatus	multiple			Eukaryota
ARHGEF1	HGNC:681	Rho guanine nucleotide exchange factor (GEF) 1	Q92888	Cytoplasm. Membrane. Note=Translocated to the membrane by activated GNA13 or LPA stimulation.	Plasma membrane (GO:0005886); Cytoplasm (GO:0005737)	12534370	cytoplasm	14	0	cytoplasm	cytoplasm	Eutheria	Bilateria	Eukaryota
ARHGEF10	HGNC:14103	Rho guanine nucleotide exchange factor (GEF) 10	O15013		Cytoplasm (GO:0005737)	17081983	cytoplasm	35	2	cytoplasm	cytoplasm	Tetrapoda	Bilateria	Eukaryota
ARHGEF10L	HGNC:25540	Rho guanine nucleotide exchange factor (GEF) 10-like	Q9HCE6	Cytoplasm.	Cytoplasm (GO:0005737)	16112081	cytoplasm	100	0	cytoplasm	cytoplasm	Tetrapoda	Bilateria	Eukaryota
ARHGEF11	HGNC:14580	Rho guanine nucleotide exchange factor (GEF) 11	O15085	Cytoplasm. Membrane. Note=Translocated to the membrane upon stimulation.	Nucleus (GO:0005634); Cytoplasm (GO:0005737)	10900204	nucleus	24	0	cytoplasm. nucleus	multiple	Euteleostomi	Euteleostomi	Eukaryota
ARHGEF12	HGNC:14193	Rho guanine nucleotide exchange factor (GEF) 12	Q9NZN5	Cytoplasm (Probable). Membrane (Probable). Note=Translocated to the membrane upon stimulation (Probable).	Cytoplasm (GO:0005737); Plasma membrane (GO:0005886)	12220504	cytoplasm	16	0	cytoplasm	cytoplasm	Deuterostomia	Bilateria	Eukaryota
ARHGEF15	HGNC:15590	Rho guanine nucleotide exchange factor (GEF) 15	O94989	Cell projection, dendrite (By similarity). Note=Expressed exclusively in dendrites of the developing hippocampus (By similarity).			cytoplasm	13	0	cytoplasm	cytoplasm	Theria	Euteleostomi	Eukaryota
ARHGEF16	HGNC:15515	Rho guanine nucleotide exchange factor (GEF) 16	Q5VV41	Cytoplasm (Probable).			cytoplasm	5	0	cytoplasm	cytoplasm	Tetrapoda	Euteleostomi	Eukaryota
ARHGEF17	HGNC:21726	Rho guanine nucleotide exchange factor (GEF) 17	Q96PE2				cytoplasm	11	0	cytoplasm	cytoplasm	Bilateria	Bilateria	Eukaryota
ARHGEF18	HGNC:17090	Rho/Rac guanine nucleotide exchange factor (GEF) 18	Q6ZSZ5	Cytoplasm. Note=Colocalizes with actin stress fibers.			cytoplasm	100	0	cytoplasm	cytoplasm	Chordata	Chordata	Eukaryota
ARHGEF19	HGNC:26604	Rho guanine nucleotide exchange factor (GEF) 19	Q8IW93				cytoplasm	7	0	cytoplasm	cytoplasm	Mammalia	Deuterostomia	Eukaryota
ARHGEF2	HGNC:682	Rho/Rac guanine nucleotide exchange factor (GEF) 2	Q92974	Cytoplasm. Cell junction, tight junction. Golgi apparatus. Cytoplasm, cytoskeleton, spindle. Cell projection, ruffle membrane. Note=Localizes to the tips of cortical microtubules of the mitotic spindle during cell division, and is further released upon microtubule depolymerization. Recruited into membrane ruffles induced by S.flexneri at tight junctions of polarized epithelial cells.	Cytoskeleton (GO:0005856); Microtubule (GO:0005874); Cytoplasm (GO:0005737)	9857026, 11912491, 15561729, 17081983	cytoplasm	27	0	cytoplasm. golgi apparatus	multiple	Theria	Euteleostomi	Eukaryota
ARHGEF25	HGNC:30275	Rho guanine nucleotide exchange factor (GEF) 25	Q86VW2	Cell membrane (By similarity). Cytoplasm, myofibril, sarcomere. Note=Highly colocalizes with actin regions.			cytoplasm	55	0	cytoplasm	cytoplasm			Eukaryota
ARHGEF26	HGNC:24490	Rho guanine nucleotide exchange factor (GEF) 26	Q96DR7	Cell projection, ruffle.			cytoplasm	15	0	cytoplasm	cytoplasm	Tetrapoda	Euteleostomi	Eukaryota
ARHGEF28	HGNC:30322	Rho guanine nucleotide exchange factor (GEF) 28	Q8N1W1	Cytoplasm (By similarity). Cell membrane (By similarity). Note=Colocalizes with the microtubule radial and cortical systems (By similarity).			cytoplasm	33	0	cytoplasm	cytoplasm			Eukaryota
ARHGEF3	HGNC:683	Rho guanine nucleotide exchange factor (GEF) 3	Q9NR81	Cytoplasm (By similarity).			cytoplasm	94	0	cytoplasm	cytoplasm	Deuterostomia	Opisthokonta	Eukaryota
ARHGEF33	HGNC:37252	Rho guanine nucleotide exchange factor (GEF) 33	A8MVX0				cytoplasm	11	0	cytoplasm	cytoplasm	Amniota	Amniota	Eukaryota
ARHGEF35	HGNC:33846	Rho guanine nucleotide exchange factor (GEF) 35	A5YM69				cytoplasm	37	0	cytoplasm	cytoplasm	Tetrapoda	Tetrapoda	Boreoeutheria
ARHGEF37	HGNC:34430	Rho guanine nucleotide exchange factor (GEF) 37	A1IGU5				secreted	9	0	secreted	secreted	Euteleostomi	Euteleostomi	Eukaryota
ARHGEF38	HGNC:25968	Rho guanine nucleotide exchange factor (GEF) 38	Q9NXL2				cytoplasm	19	0	cytoplasm	cytoplasm			Eukaryota
ARHGEF39	HGNC:25909	Rho guanine nucleotide exchange factor (GEF) 39	Q8N4T4	Cell membrane.			cytoplasm	9	0	cytoplasm	cytoplasm	Euteleostomi	Euteleostomi	Eukaryota
ARHGEF4	HGNC:684	Rho guanine nucleotide exchange factor (GEF) 4	Q9NR80	Isoform 3: Cytoplasm. Cell projection, ruffle membrane; Peripheral membrane protein; Cytoplasmic side (Probable). Note=Associated with membrane ruffles (Probable).	Cytoplasm (GO:0005737)	10947987	cytoplasm	91	0	cytoplasm	cytoplasm	Deuterostomia	Eukaryota	Eukaryota
ARHGEF40	HGNC:25516	Rho guanine nucleotide exchange factor (GEF) 40	Q8TER5	Cytoplasm. Note=Concentrated in the perinuclear region.			cytoplasm	100	0	cytoplasm	cytoplasm	Mammalia	Deuterostomia	Metazoa
ARHGEF5	HGNC:13209	Rho guanine nucleotide exchange factor (GEF) 5	Q12774				plasma membrane	23	0	n/a	n/a	Tetrapoda	Tetrapoda	Eukaryota
ARHGEF6	HGNC:685	Rac/Cdc42 guanine nucleotide exchange factor (GEF) 6	Q15052	Cell projection, lamellipodium (By similarity).	Cytoplasm (GO:0005737);Nucleus (GO:0005634); Cytoplasm (GO:0005737)	17081983	cytoplasm	23	0	cytoplasm. nucleus	multiple	Bilateria	Bilateria	Eukaryota
ARHGEF7	HGNC:15607	Rho guanine nucleotide exchange factor (GEF) 7	Q14155	Cell junction, focal adhesion (By similarity). Cell projection, ruffle (By similarity). Cytoplasm, cell cortex (By similarity). Cell projection, lamellipodium (By similarity). Note=Detected at cell adhesions. A small proportion is detected at focal adhesions.	Cytoplasm (GO:0005737); Synapse (GO:0045202); Plasma membrane (GO:0005886);Cytoplasm (GO:0005737)	9207241, 15182672	cytoplasm	30	0	cytoplasm	cytoplasm	Bilateria	Bilateria	Eukaryota
ARHGEF9	HGNC:14561	Cdc42 guanine nucleotide exchange factor (GEF) 9	O43307	Cytoplasm.	Plasma membrane (GO:0005886)	10559246, 10607391	cytoplasm	100	0	cytoplasm	cytoplasm	Deuterostomia	Eukaryota
ARID1A	HGNC:11110	AT rich interactive domain 1A (SWI-like)	O14497	Nucleus.	Cytoplasm (GO:0005737); Nucleus (GO:0005634)	9434167, 11159203, 17081983	nucleus	100	0	cytoplasm. nucleus	multiple	Deuterostomia	Bilateria	Eukaryota
ARID1B	HGNC:18040	AT rich interactive domain 1B (SWI1-like)	Q8NFD5	Nucleus.	Nucleus (GO:0005634)	11988099, 17000644	nucleus	100	1	nucleus	nucleus	Deuterostomia	Bilateria	Eukaryota
ARID2	HGNC:18037	AT rich interactive domain 2 (ARID, RFX-like)	Q68CP9	Nucleus.			nucleus	100	0	nucleus	nucleus	Bilateria	Eukaryota	Eukaryota
ARID3A	HGNC:3031	AT rich interactive domain 3A (BRIGHT-like)	Q99856	Nucleus. Cytoplasm. Note=Shuttles between nucleus and cytoplasm.	Nucleus (GO:0005634); Nucleoplasm (GO:0005654); Cytoplasm (GO:0005737)	15017387, 15203319, 17081983	nucleus	61	0	cytoplasm. nucleus	multiple	Euteleostomi	Bilateria	Eukaryota
ARID3B	HGNC:14350	AT rich interactive domain 3B (BRIGHT-like)	Q8IVW6	Nucleus.	Nucleus (GO:0005634)	10446990	nucleus	100	0	nucleus	nucleus	Euteleostomi	Bilateria	Eukaryota
ARID3C	HGNC:21209	AT rich interactive domain 3C (BRIGHT-like)	A6NKF2	Nucleus (By similarity).			nucleus	59	0	nucleus	nucleus	Eutheria	Eutheria	Eukaryota
ARID4A	HGNC:9885	AT rich interactive domain 4A (RBP1-like)	P29374	Nucleus.	Nucleus (GO:0005634)	8455946	nucleus	100	0	nucleus	nucleus	Euteleostomi	Euteleostomi	Eukaryota
ARID4B	HGNC:15550	AT rich interactive domain 4B (RBP1-like)	Q4LE39	Nucleus (By similarity). Cytoplasm. Note=Cytoplasmic in breast cancer cells.	Nucleus (GO:0005634);Nucleus (GO:0005634); Nucleolus (GO:0005730); Cytoplasm (GO:0005737)	10369074, 11481388, 11790298, 15247124, 17081983	nucleus	35	0	cytoplasm. nucleus	multiple	Deuterostomia	Bilateria	Eukaryota
ARID5A	HGNC:17361	AT rich interactive domain 5A (MRF1-like)	Q03989	Nucleus.	Nucleus (GO:0005634)	8649988	nucleus	100	0	nucleus	nucleus	Theria	Amniota	Eukaryota
ARID5B	HGNC:17362	AT rich interactive domain 5B (MRF1-like)	Q14865	Nucleus (By similarity).	Nucleus (GO:0005634);Nucleus (GO:0005634)		nucleus	85	0	nucleus	nucleus	Deuterostomia	Bilateria	Eukaryota
ARIH1	HGNC:689	ariadne RBR E3 ubiquitin protein ligase 1	Q9Y4X5	Cytoplasm. Note=Mainly cytoplasmic.	Nucleus (GO:0005634); Cytoplasm (GO:0005737)	11278816	cytoplasm	100	0	cytoplasm. nucleus	multiple	Eukaryota	Eukaryota	Eukaryota
ARIH2	HGNC:690	ariadne RBR E3 ubiquitin protein ligase 2	O95376	Nucleus. Cytoplasm.	Nucleus (GO:0005634)	10422847	cytoplasm	20	0	cytoplasm. nucleus	multiple	Bilateria	Eukaryota	Eukaryota
ARIH2OS	HGNC:34425	ariadne homolog 2 opposite strand	Q8N7S6	Membrane; Single-pass membrane protein (Potential).			mitochondrion	32	1	mitochondrion	mitochondrion			Eutheria
ARL1	HGNC:692	ADP-ribosylation factor-like 1	P40616	Golgi apparatus membrane; Peripheral membrane protein; Cytoplasmic side.	Golgi apparatus (GO:0005794)	9624189	golgi apparatus	57	0	golgi apparatus	golgi apparatus	Eukaryota	Eukaryota	Cell.Organisms
ARL10	HGNC:22042	ADP-ribosylation factor-like 10	Q8N8L6				golgi apparatus	21	1	golgi apparatus	golgi apparatus	Chordata	Chordata	Eukaryota
ARL11	HGNC:24046	ADP-ribosylation factor-like 11	Q969Q4				cytoplasm	33	0	cytoplasm	cytoplasm	Euteleostomi	Cell.Organisms	Cell.Organisms
ARL13A	HGNC:31709	ADP-ribosylation factor-like 13A	Q5H913				golgi apparatus	14	0	golgi apparatus	golgi apparatus	Euarchontoglires	Euteleostomi	Eukaryota
ARL13B	HGNC:25419	ADP-ribosylation factor-like 13B	Q3SXY8				golgi apparatus	21	0	golgi apparatus	golgi apparatus	Chordata	Eukaryota	Eukaryota
ARL14	HGNC:22974	ADP-ribosylation factor-like 14	Q8N4G2	Cytoplasmic vesicle. Note=Colocalizes with MHC II-containing cytoplasmic vesicles.			cytoplasm	100	0	cytoplasm	cytoplasm	Euteleostomi	Euteleostomi	Cell.Organisms
ARL14EP	HGNC:26798	ADP-ribosylation factor-like 14 effector protein	Q8N8R7	Cytoplasm.			cytoplasm	100	0	cytoplasm	cytoplasm	Euteleostomi	Bilateria	Eumetazoa
ARL14EPL	HGNC:44201	ADP-ribosylation factor-like 14 effector protein-like	P0DKL9				cytoplasm	38	0	cytoplasm	cytoplasm
ARL15	HGNC:25945	ADP-ribosylation factor-like 15	Q9NXU5				golgi apparatus	18	0	golgi apparatus	golgi apparatus	Chordata	Chordata	Eukaryota
ARL16	HGNC:27902	ADP-ribosylation factor-like 16	Q0P5N6				golgi apparatus	15	0	golgi apparatus	golgi apparatus	Chordata	Chordata	Eukaryota
ARL17A	HGNC:24096	ADP-ribosylation factor-like 17A	Q8IVW1	Golgi apparatus (By similarity).			golgi apparatus	67	0	golgi apparatus	golgi apparatus	Homininae	Homininae	Eukaryota
ARL17B	HGNC:32387	ADP-ribosylation factor-like 17B	Q8IVW1	Golgi apparatus (By similarity).			golgi apparatus	67	0	golgi apparatus	golgi apparatus			Eukaryota
ARL2	HGNC:693	ADP-ribosylation factor-like 2	P36404	Mitochondrion intermembrane space. Cytoplasm, cytoskeleton, microtubule organizing center, centrosome. Nucleus. Cytoplasm. Note=The complex formed with ARL2BP, ARL2 and SLC25A6 is expressed in mitochondria. The complex formed with ARL2BP, ARL2 and SLC25A4 is expressed in mitochondria (By similarity). Not detected in the Golgi, nucleus and on the mitotic spindle. Centrosome-associated throughout t…	Cytoplasm (GO:0005737)	8415637, 12912990	cytoplasm	43	0	cytoplasm. nucleus	multiple	Eukaryota	Eukaryota	Cell.Organisms
ARL2BP	HGNC:17146	ADP-ribosylation factor-like 2 binding protein	Q9Y2Y0	Cytoplasm. Mitochondrion intermembrane space. Cytoplasm, cytoskeleton, microtubule organizing center, centrosome. Nucleus. Cytoplasm, cytoskeleton, spindle. Note=The complex formed with ARL2BP, ARL2 and SLC25A4 is expressed in mitochondria (By similarity). Detected in the midbody matrix. Not detected in the Golgi, nucleus and on the mitotic spindle. Centrosome-associated throughout the cell cycle…			nucleus	50	0	cytoplasm. nucleus	multiple	Euteleostomi	Eukaryota	Eukaryota
ARL3	HGNC:694	ADP-ribosylation factor-like 3	P36405	Golgi apparatus membrane; Peripheral membrane protein; Cytoplasmic side. Cytoplasm, cytoskeleton, spindle. Nucleus. Cytoplasm, cytoskeleton, microtubule organizing center, centrosome. Cytoplasm. Cell projection, cilium. Note=Detected predominantly in the photoreceptor connecting cilium. Present on the mitotic spindle. Centrosome-associated throughout the cell cycle. Not detected to interphase mic…	Cytoplasm (GO:0005737); Nucleus (GO:0005634)	12417528	cytoplasm	34	0	cytoplasm. nucleus	multiple	Bilateria	Eukaryota	Cell.Organisms
ARL4A	HGNC:695	ADP-ribosylation factor-like 4A	P40617	Cell membrane. Cytoplasm. Nucleus, nucleolus. Note=Localization in the nucleolus is dependent by nucleotide binding.	Nucleolus (GO:0005730); Nucleus (GO:0005634)	10462049, 10980193	golgi apparatus	34	0	cytoplasm. nucleus	multiple	Euteleostomi	Bilateria	Cell.Organisms
ARL4C	HGNC:698	ADP-ribosylation factor-like 4C	P56559	Cell projection, filopodium. Cell membrane. Cytoplasm.	Nucleus (GO:0005634)	10462049	golgi apparatus	37	0	cytoplasm. nucleus	multiple	Euteleostomi	Euteleostomi	Cell.Organisms
ARL4D	HGNC:656	ADP-ribosylation factor-like 4D	P49703	Nucleus, nucleolus (By similarity). Cell membrane. Nucleus. Cytoplasm.	Nucleus (GO:0005634)	10462049	golgi apparatus	29	0	cytoplasm. nucleus	multiple	Theria	Euteleostomi	Cell.Organisms
ARL5A	HGNC:696	ADP-ribosylation factor-like 5A	Q9Y689		Nucleus (GO:0005634); Nucleolus (GO:0005730)	12414990	golgi apparatus	38	0	nucleus	nucleus	Bilateria	Eukaryota	Cell.Organisms
ARL5B	HGNC:23052	ADP-ribosylation factor-like 5B	Q96KC2				golgi apparatus	40	0	golgi apparatus	golgi apparatus	Bilateria	Eukaryota	Eukaryota
ARL5C	HGNC:31111	ADP-ribosylation factor-like 5C	A6NH57				golgi apparatus	29	0	golgi apparatus	golgi apparatus	Eutheria	Euteleostomi	Eukaryota
ARL6	HGNC:13210	ADP-ribosylation factor-like 6	Q9H0F7	Cell projection, cilium membrane; Peripheral membrane protein; Cytoplasmic side. Cytoplasm, cytoskeleton, cilium axoneme. Cytoplasm, cytoskeleton, cilium basal body. Note=Appears in a pattern of punctae flanking the microtubule axoneme that likely correspond to small membrane-associated patches. Localizes to the so-called ciliary gate where vesicles carrying ciliary cargo fuse with the membrane.	Nucleus (GO:0005634); Cytoplasm (GO:0005737); Membrane fraction (GO:0005624)	10462049, 10508919	cytoplasm	30	0	cytoplasm. nucleus	multiple	Bilateria	Eukaryota	Cell.Organisms
ARL6IP1	HGNC:697	ADP-ribosylation factor-like 6 interacting protein 1	Q15041	Endomembrane system; Multi-pass membrane protein. Note=Predominantly localized to intracytoplasmic membranes.	Cytoplasm (GO:0005737); Plasma membrane (GO:0005886)	10995579	endoplasmic reticulum membrane	43	4	cytoplasm. endomembrane system. plasma membrane	multiple	Euteleostomi	Bilateria	Bilateria
ARL6IP4	HGNC:18076	ADP-ribosylation-like factor 6 interacting protein 4	Q66PJ3		Nucleus (GO:0005634); Cytoplasm (GO:0005737);Nucleus (GO:0005634); Nucleolus (GO:0005730)	15635413, 17081983	nucleus	14	0	cytoplasm. nucleus	multiple	Eutheria	Bilateria	Eukaryota
ARL6IP5	HGNC:16937	ADP-ribosylation-like factor 6 interacting protein 5	O75915	Endoplasmic reticulum membrane; Multi-pass membrane protein (By similarity). Cytoplasm (By similarity). Note=Also exists as a soluble form in the cytoplasm. Associated with microtubules (By similarity).	Cytoplasm (GO:0005737); Plasma membrane (GO:0005886)	11242046	endoplasmic reticulum membrane	52	4	cytoplasm. plasma membrane	multiple	Bilateria	Bilateria	Eumetazoa
ARL6IP6	HGNC:24048	ADP-ribosylation-like factor 6 interacting protein 6	Q8N6S5	Membrane; Multi-pass membrane protein (Potential).			plasma membrane	66	3	plasma membrane	plasma membrane	Theria	Euteleostomi	Craniata
ARL8A	HGNC:25192	ADP-ribosylation factor-like 8A	Q96BM9	Late endosome membrane. Lysosome membrane.			golgi apparatus	17	0	golgi apparatus	golgi apparatus	Bilateria	Eukaryota	Cell.Organisms
ARL8B	HGNC:25564	ADP-ribosylation factor-like 8B	Q9NVJ2	Late endosome membrane. Lysosome membrane. Cytoplasm, cytoskeleton, spindle. Note=According to PubMed:15331635, it localizes with microtubules at the spindle mid-zone during mitosis.	Cytoskeleton (GO:0005856)	15331635	golgi apparatus	20	0	cytoplasm	cytoplasm	Bilateria	Eukaryota	Cell.Organisms
ARL9	HGNC:23592	ADP-ribosylation factor-like 9	Q6T311				golgi apparatus	21	0	golgi apparatus	golgi apparatus	Euteleostomi	Euteleostomi	Cell.Organisms
ARMC1	HGNC:17684	armadillo repeat containing 1	Q9NVT9				cytoplasm	33	0	cytoplasm	cytoplasm	Deuterostomia	Eukaryota	Eukaryota
ARMC10	HGNC:21706	armadillo repeat containing 10	Q8N2F6	Endoplasmic reticulum membrane; Single-pass membrane protein.	Endoplasmic reticulum (GO:0005783)	12839973	endoplasmic reticulum membrane	100	1	endoplasmic reticulum. endoplasmic reticulum membrane	multiple	Euteleostomi	Euteleostomi	Eumetazoa
ARMC12	HGNC:21099	armadillo repeat containing 12	Q5T9G4		Nucleus (GO:0005634); Cytoplasm (GO:0005737)	17081983	endoplasmic reticulum membrane	5	1	cytoplasm. nucleus	multiple	Mammalia	Mammalia	Chordata
ARMC2	HGNC:23045	armadillo repeat containing 2	Q8NEN0				nucleus	37	0	nucleus	nucleus	Deuterostomia	Eukaryota	Eukaryota
ARMC3	HGNC:30964	armadillo repeat containing 3	Q5W041				secreted	6	0	secreted	secreted	Deuterostomia	Deuterostomia	Eukaryota
ARMC4	HGNC:25583	armadillo repeat containing 4	Q5T2S8				nucleus	10	0	nucleus	nucleus	Deuterostomia	Eukaryota	Cell.Organisms
ARMC5	HGNC:25781	armadillo repeat containing 5	Q96C12				nucleus	11	0	nucleus	nucleus	Mammalia	Euteleostomi	Eukaryota
ARMC6	HGNC:25049	armadillo repeat containing 6	Q6NXE6				nucleus	12	0	nucleus	nucleus	Deuterostomia	Eukaryota	Eukaryota
ARMC7	HGNC:26168	armadillo repeat containing 7	Q9H6L4				nucleus	14	0	nucleus	nucleus	Deuterostomia	Eukaryota	Eukaryota
ARMC8	HGNC:24999	armadillo repeat containing 8	Q8IUR7				cytoplasm	20	0	cytoplasm	cytoplasm	Deuterostomia	Eukaryota	Eukaryota
ARMC9	HGNC:20730	armadillo repeat containing 9	Q7Z3E5				nucleus	73	0	nucleus	nucleus	Deuterostomia	Eukaryota	Eukaryota
ARMCX1	HGNC:18073	armadillo repeat containing, X-linked 1	Q9P291	Membrane; Single-pass membrane protein (Potential).	Plasma membrane (GO:0005886)	11162520	endoplasmic reticulum membrane	38	1	plasma membrane	plasma membrane	Eutheria	Eutheria
ARMCX2	HGNC:16869	armadillo repeat containing, X-linked 2	Q7L311	Membrane; Single-pass membrane protein (Potential).	Plasma membrane (GO:0005886)	11162520	endoplasmic reticulum membrane	32	0	endoplasmic reticulum membrane	endoplasmic reticulum membrane	Eutheria	Eutheria
ARMCX3	HGNC:24065	armadillo repeat containing, X-linked 3	Q9UH62	Membrane; Single-pass membrane protein (Potential).	Plasma membrane (GO:0005886); Cytoplasm (GO:0005737)	11162520, 17081983	endoplasmic reticulum membrane	38	1	cytoplasm. plasma membrane	multiple	Eutheria	Eutheria
ARMCX4	HGNC:28615	armadillo repeat containing, X-linked 4	Q5H9R4	Membrane; Single-pass membrane protein (Potential).			cytoplasm	12	1	cytoplasm	cytoplasm	Eutheria	Eutheria
ARMCX5	HGNC:25772	armadillo repeat containing, X-linked 5	Q6P1M9		Nucleus (GO:0005634)		endoplasmic reticulum membrane	17	0	endoplasmic reticulum membrane	endoplasmic reticulum membrane	Eutheria	Eutheria	Euteleostomi
ARMCX6	HGNC:26094	armadillo repeat containing, X-linked 6	Q7L4S7	Membrane; Single-pass membrane protein (Potential).	Plasma membrane (GO:0005886); Cytoplasm (GO:0005737)	17081983	endoplasmic reticulum membrane	21	1	plasma membrane	plasma membrane	Eutheria	Eutheria
ARMS2	HGNC:32685	age-related maculopathy susceptibility 2	P0C7Q2	Cytoplasm.			cytoplasm	100	0	cytoplasm	cytoplasm			Primates
ARNT	HGNC:700	aryl hydrocarbon receptor nuclear translocator	P27540	Nucleus.	Nucleus (GO:0005634)	1317062	nucleus	100	0	nucleus	nucleus	Bilateria	Bilateria	Cell.Organisms
ARNT2	HGNC:16876	aryl-hydrocarbon receptor nuclear translocator 2	Q9HBZ2	Nucleus (Potential).	Nucleus (GO:0005634)	12239177	nucleus	58	0	nucleus	nucleus	Bilateria	Bilateria	Cell.Organisms
ARNTL	HGNC:701	aryl hydrocarbon receptor nuclear translocator-like	O00327	Nucleus (By similarity).	Nucleus (GO:0005634); Cytoplasm (GO:0005737)	12897057, 18644859	nucleus	98	0	cytoplasm. nucleus	multiple	Euteleostomi	Bilateria	Cell.Organisms
ARNTL2	HGNC:18984	aryl hydrocarbon receptor nuclear translocator-like 2	Q8WYA1	Nucleus.	Nucleus (GO:0005634); Cytoplasm (GO:0005737)	10964693	nucleus	100	0	cytoplasm. nucleus	multiple	Euteleostomi	Bilateria	Cell.Organisms
ARPC1A	HGNC:703	actin related protein 2/3 complex, subunit 1A, 41kDa	Q92747	Cytoplasm, cytoskeleton (Probable).	Cytoplasm (GO:0005737); Nucleolus (GO:0005730)	9359840, 15635413	cytoplasm	62	0	cytoplasm. nucleus	multiple			Cell.Organisms
ARPC1B	HGNC:704	actin related protein 2/3 complex, subunit 1B, 41kDa	O15143	Cytoplasm, cytoskeleton.	Plasma membrane (GO:0005886); Nucleolus (GO:0005730); Cytoplasm (GO:0005737)	9230079, 15635413, 17081983	cytoplasm	100	0	cytoplasm. nucleus	multiple	Euteleostomi	Eukaryota	Cell.Organisms
ARPC2	HGNC:705	actin related protein 2/3 complex, subunit 2, 34kDa	O15144	Cytoplasm, cytoskeleton. Cell projection.	Actin cytoskeleton (GO:0015629);Actin cytoskeleton (GO:0015629); Nucleolus (GO:0005730)	15635413	cytoplasm	38	0	cytoplasm. nucleus	multiple	Opisthokonta	Eukaryota	Eukaryota
ARPC3	HGNC:706	actin related protein 2/3 complex, subunit 3, 21kDa	O15145	Cytoplasm, cytoskeleton. Cell projection.	Cytoplasm (GO:0005737); Nucleolus (GO:0005730)	9230079, 9359840, 11790298, 15635413	cytoplasm	42	0	cytoplasm. nucleus	multiple	Eukaryota	Eukaryota	Eukaryota
ARPC4	HGNC:707	actin related protein 2/3 complex, subunit 4, 20kDa	P59998	Cytoplasm, cytoskeleton. Cell projection.	Cytoskeleton (GO:0005856); Nucleolus (GO:0005730)	9230079, 15635413	cytoplasm	61	0	cytoplasm. nucleus	multiple			Eukaryota
ARPC5	HGNC:708	actin related protein 2/3 complex, subunit 5, 16kDa	O15511	Cytoplasm, cytoskeleton. Cell projection.	Cytoskeleton (GO:0005856)	9230079	cytoplasm	14	0	cytoplasm	cytoplasm	Opisthokonta	Eukaryota	Eukaryota
ARPC5L	HGNC:23366	actin related protein 2/3 complex, subunit 5-like	Q9BPX5	Cytoplasm, cytoskeleton (By similarity).			cytoplasm	12	0	cytoplasm	cytoplasm	Opisthokonta	Eukaryota	Eukaryota
ARPP19	HGNC:16967	cAMP-regulated phosphoprotein, 19kDa	P56211	Cytoplasm (By similarity).	Cytoplasm (GO:0005737)	2160982	cytoplasm	99	0	cytoplasm	cytoplasm	Chordata	Opisthokonta	Opisthokonta
ARPP21	HGNC:16968	cAMP-regulated phosphoprotein, 21kDa	Q9UBL0	Cytoplasm (By similarity).			cytoplasm	84	0	cytoplasm	cytoplasm	Euteleostomi	Deuterostomia	Eukaryota
ARR3	HGNC:710	arrestin 3, retinal (X-arrestin)	P36575		Cytoplasm (GO:0005737); Plasma membrane (GO:0005886)	11063754, 12853434	cytoplasm	44	0	cytoplasm	cytoplasm	Theria	Tetrapoda	Holozoa
ARRB1	HGNC:711	arrestin, beta 1	P49407	Cytoplasm. Nucleus. Cell membrane. Membrane, clathrin-coated pit (Probable). Cell projection, pseudopodium (By similarity). Cytoplasmic vesicle. Note=Translocates to the plasma membrane and colocalizes with antagonist-stimulated GPCRs. The monomeric form is predominantly located in the nucleus. The oligomeric form is located in the cytoplasm. Translocates to the nucleus upon stimulation of OPRD1 …	Cytoplasm (GO:0005737); Endosome (GO:0005768); Plasma membrane (GO:0005886); Nucleus (GO:0005634)	9924018, 10347182, 10770944, 12399592, 12538596	nucleus	37	0	cytoplasm. endosome. nucleus	multiple	Bilateria	Bilateria	Holozoa
ARRB2	HGNC:712	arrestin, beta 2	P32121	Cytoplasm. Nucleus. Cell membrane. Membrane, clathrin-coated pit (By similarity). Cytoplasmic vesicle. Note=Translocates to the plasma membrane and colocalizes with antagonist-stimulated GPCRs.	Cytoplasm (GO:0005737); Nucleus (GO:0005634); Plasma membrane (GO:0005886)	9346876, 12538596	cytoplasm	54	0	cytoplasm. nucleus	multiple	Bilateria	Bilateria	Holozoa
ARRDC1	HGNC:28633	arrestin domain containing 1	Q8N5I2				cytoplasm	12	0	cytoplasm	cytoplasm	Euteleostomi	Euteleostomi	Opisthokonta
ARRDC2	HGNC:25225	arrestin domain containing 2	Q8TBH0				cytoplasm	43	0	cytoplasm	cytoplasm	Euteleostomi	Opisthokonta	Eukaryota
ARRDC3	HGNC:29263	arrestin domain containing 3	Q96B67	Cytoplasm. Note=Associated with plasma membrane, as well as with endodomes and lysosomes during endocytosis.			cytoplasm	100	0	cytoplasm	cytoplasm	Bilateria	Bilateria	Eukaryota
ARRDC4	HGNC:28087	arrestin domain containing 4	Q8NCT1				cytoplasm	42	0	cytoplasm	cytoplasm	Tetrapoda	Tetrapoda	Eukaryota
ARRDC5	HGNC:31407	arrestin domain containing 5	A6NEK1				cytoplasm	10	0	cytoplasm	cytoplasm	Eutheria	Eutheria	Opisthokonta
ARSA	HGNC:713	arylsulfatase A	P15289	Lysosome.	Extracellular (GO:0005576); Lysosome (GO:0005764)	10359658	secreted	26	0	lysosome. secreted	multiple	Euteleostomi	Cell.Organisms	Cell.Organisms
ARSB	HGNC:714	arylsulfatase B	P15848	Lysosome.	Lysosome (GO:0005764)	2303452	golgi apparatus	17	0	lysosome	lysosome	Bilateria	Cell.Organisms	Cell.Organisms
ARSD	HGNC:717	arylsulfatase D	P51689	Lysosome (Potential).	Endoplasmic reticulum (GO:0005783)	11177574	golgi apparatus	54	2	endoplasmic reticulum	endoplasmic reticulum	Euteleostomi	Cell.Organisms	Cell.Organisms
ARSE	HGNC:719	arylsulfatase E (chondrodysplasia punctata 1)	P51690	Golgi apparatus, Golgi stack.	Golgi apparatus (GO:0005794)	9497243	golgi apparatus	100	2	golgi apparatus	golgi apparatus	Euteleostomi	Cell.Organisms	Cell.Organisms
ARSF	HGNC:721	arylsulfatase F	P54793	Secreted (Potential).	Endoplasmic reticulum (GO:0005783)	9229115	golgi apparatus	48	2	endoplasmic reticulum	endoplasmic reticulum	Euteleostomi	Cell.Organisms	Cell.Organisms
ARSG	HGNC:24102	arylsulfatase G	Q96EG1	Lysosome. Note=Previously observed endoplasmic reticulum localization is most likely due to folding/maturation problems for overexpressed proteins.	Endoplasmic reticulum (GO:0005783)	12461688	secreted	23	0	endoplasmic reticulum. lysosome	multiple	Chordata	Chordata
ARSH	HGNC:32488	arylsulfatase family, member H	Q5FYA8	Membrane; Multi-pass membrane protein (Potential).			golgi apparatus	51	2	golgi apparatus	golgi apparatus	Euteleostomi	Cell.Organisms	Cell.Organisms
ARSI	HGNC:32521	arylsulfatase family, member I	Q5FYB1	Secreted. Endoplasmic reticulum. Note=Localized in the intracellular granular structures.			golgi apparatus	27	0	endoplasmic reticulum. secreted	multiple	Bilateria	Cell.Organisms	Cell.Organisms
ARSJ	HGNC:26286	arylsulfatase family, member J	Q5FYB0	Secreted (Potential).			secreted	11	1	secreted	secreted	Bilateria	Cell.Organisms	Cell.Organisms
ARSK	HGNC:25239	arylsulfatase family, member K	Q6UWY0	Secreted (Potential).			golgi apparatus	17	0	golgi apparatus	golgi apparatus	Euteleostomi	Cell.Organisms	Cell.Organisms
ART1	HGNC:723	ADP-ribosyltransferase 1	P52961	Sarcoplasmic reticulum membrane; Lipid- anchor, GPI-anchor.	Plasma membrane (GO:0005886)	7947688, 10092875	secreted	33	1	plasma membrane	plasma membrane	Tetrapoda	Euteleostomi	Eumetazoa
ART3	HGNC:725	ADP-ribosyltransferase 3	Q13508	Cell membrane; Lipid-anchor, GPI-anchor.	Plasma membrane (GO:0005886)	9119374, 10460751	secreted	21	1	plasma membrane	plasma membrane	Theria	Theria	Euteleostomi
ART4	HGNC:726	ADP-ribosyltransferase 4 (Dombrock blood group)	Q93070	Cell membrane; Lipid-anchor, GPI-anchor.	Plasma membrane (GO:0005886)	9119374	secreted	26	1	plasma membrane	plasma membrane	Eutheria	Amniota	Eumetazoa
ART5	HGNC:24049	ADP-ribosyltransferase 5	Q96L15	Secreted (Potential).	Extracellular (GO:0005576)	10448534, 11587854, 12070318	secreted	28	1	secreted	secreted	Mammalia	Tetrapoda	Eumetazoa
ARTN	HGNC:727	artemin	Q5T4W7	Secreted (By similarity).	Extracellular (GO:0005576)	9883723	secreted	35	1	secreted	secreted	Euarchontoglires	Euteleostomi	Craniata
ARV1	HGNC:29561	ARV1 homolog (S. cerevisiae)	Q9H2C2	Membrane; Multi-pass membrane protein (Potential).	Endoplasmic reticulum (GO:0005783); Golgi apparatus (GO:0005794)	12145310	secreted	59	5	endoplasmic reticulum. golgi apparatus	multiple	Bilateria	Eukaryota	Eukaryota
ARVCF	HGNC:728	armadillo repeat gene deleted in velocardiofacial syndrome	O00192		Plasma membrane (GO:0005886); Nucleus (GO:0005634)	10725230, 11058098	secreted	23	0	nucleus	nucleus	Chordata	Chordata	Eukaryota
ARX	HGNC:18060	aristaless related homeobox	Q96QS3	Nucleus (By similarity).	Nucleus (GO:0005634)	11971879	nucleus	33	0	nucleus	nucleus	Euteleostomi	Bilateria	Eukaryota
AS3MT	HGNC:17452	arsenic (+3 oxidation state) methyltransferase	Q9HBK9	Cytoplasm (By similarity).	Cytoplasm (GO:0005737)	11790780	cytoplasm	72	0	cytoplasm	cytoplasm	Deuterostomia	Cell.Organisms	Cell.Organisms
ASAH1	HGNC:735	N-acylsphingosine amidohydrolase (acid ceramidase) 1	Q13510	Lysosome.	Lysosome (GO:0005764)	11451951	secreted	64	0	lysosome	lysosome	Deuterostomia	Eukaryota	Eukaryota
ASAH2	HGNC:18860	N-acylsphingosine amidohydrolase (non-lysosomal ceramidase) 2	Q9NR71	Cell membrane; Single-pass type II membrane protein. Note=The neutral ceramidase soluble form is a secreted protein. According to PubMed:10781606, it is mitochondrial. However, they used a shorter form in its N-terminus, which may explain this localization which probably does not exist in vivo.	Plasma membrane (GO:0005886); Endoplasmic reticulum (GO:0005783); Golgi apparatus (GO:0005794); Mitochondrion (GO:0005739)	10781606, 15845354	plasma membrane	100	0	endoplasmic reticulum. golgi apparatus. mitochondrion. plasma membrane	multiple	Deuterostomia	Cell.Organisms	Cell.Organisms
ASAH2B	HGNC:23456	N-acylsphingosine amidohydrolase (non-lysosomal ceramidase) 2B	P0C7U1				plasma membrane	93	0	n/a	n/a	Homininae	Homininae	Cell.Organisms
ASAP1	HGNC:2720	ArfGAP with SH3 domain, ankyrin repeat and PH domain 1	Q9ULH1	Cytoplasm (By similarity). Membrane (By similarity). Note=Predominantly cytoplasmic (By similarity). Partially membrane-associated (By similarity).	Cytoplasm (GO:0005737); Cell projection (GO:0042995)	9819391, 17255943	cytoplasm	36	0	cytoplasm	cytoplasm	Deuterostomia	Eukaryota	Eukaryota
ASAP2	HGNC:2721	ArfGAP with SH3 domain, ankyrin repeat and PH domain 2	O43150	Cytoplasm. Golgi apparatus, Golgi stack membrane; Peripheral membrane protein. Cell membrane; Peripheral membrane protein. Note=Colocalizes with F-actin and ARF6 in phagocytic cups.	Cytoplasm (GO:0005737); Plasma membrane (GO:0005886); Golgi apparatus (GO:0005794);Cytoplasm (GO:0005737)	10022920, 10749932	cytoplasm	36	0	cytoplasm. golgi apparatus	multiple	Deuterostomia	Eukaryota	Cell.Organisms
ASAP3	HGNC:14987	ArfGAP with SH3 domain, ankyrin repeat and PH domain 3	Q8TDY4	Cytoplasm.	Cell projection (GO:0042995); Endosome (GO:0005768); Cytosol (GO:0005829)	16737952	cytoplasm	100	0	cytoplasm. endosome	multiple	Deuterostomia	Eukaryota	Cell.Organisms
ASB1	HGNC:16011	ankyrin repeat and SOCS box containing 1	Q9Y576		Cytoplasm (GO:0005737)	11509662	mitochondrion	15	0	cytoplasm	cytoplasm	Euteleostomi	Euteleostomi	Cell.Organisms
ASB10	HGNC:17185	ankyrin repeat and SOCS box containing 10	Q8WXI3				nucleus	20	0	nucleus	nucleus	Amniota	Euteleostomi	Cell.Organisms
ASB11	HGNC:17186	ankyrin repeat and SOCS box containing 11, E3 ubiquitin protein ligase	Q8WXH4				mitochondrion	44	0	mitochondrion	mitochondrion	Amniota	Amniota	Cell.Organisms
ASB12	HGNC:19763	ankyrin repeat and SOCS box containing 12	Q8WXK4				nucleus	15	0	nucleus	nucleus	Euteleostomi	Euteleostomi	Cell.Organisms
ASB13	HGNC:19765	ankyrin repeat and SOCS box containing 13	Q8WXK3				mitochondrion	28	0	mitochondrion	mitochondrion	Deuterostomia	Eukaryota	Cell.Organisms
ASB14	HGNC:19766	ankyrin repeat and SOCS box containing 14	A6NK59				nucleus	17	0	nucleus	nucleus			Cell.Organisms
ASB15	HGNC:19767	ankyrin repeat and SOCS box containing 15	Q8WXK1				cytoplasm	17	0	cytoplasm	cytoplasm	Euteleostomi	Euteleostomi	Cell.Organisms
ASB16	HGNC:19768	ankyrin repeat and SOCS box containing 16	Q96NS5				nucleus	20	0	nucleus	nucleus	Theria	Euteleostomi	Cell.Organisms
ASB17	HGNC:19769	ankyrin repeat and SOCS box containing 17	Q8WXJ9				mitochondrion	24	0	mitochondrion	mitochondrion	Mammalia	Mammalia	Bilateria
ASB18	HGNC:19770	ankyrin repeat and SOCS box containing 18	Q6ZVZ8				cytoplasm	18	0	cytoplasm	cytoplasm	Human	Euteleostomi	Cell.Organisms
ASB2	HGNC:16012	ankyrin repeat and SOCS box containing 2	Q96Q27		Cytoplasm (GO:0005737)	11509662	nucleus membrane	21	0	cytoplasm	cytoplasm	Euteleostomi	Euteleostomi	Cell.Organisms
ASB3	HGNC:16013	ankyrin repeat and SOCS box containing 3	Q9Y575				nucleus	20	0	nucleus	nucleus	Euteleostomi	Deuterostomia
ASB4	HGNC:16009	ankyrin repeat and SOCS box containing 4	Q9Y574				cytoplasm	19	0	cytoplasm	cytoplasm	Euteleostomi	Euteleostomi	Cell.Organisms
ASB5	HGNC:17180	ankyrin repeat and SOCS box containing 5	Q8WWX0		Integral to membrane (GO:0016021)		mitochondrion	41	0	mitochondrion	mitochondrion	Euteleostomi	Deuterostomia	Cell.Organisms
ASB6	HGNC:17181	ankyrin repeat and SOCS box containing 6	Q9NWX5	Cytoplasm (By similarity).	Cytoplasm (GO:0005737)		cytoplasm	88	0	cytoplasm	cytoplasm	Euteleostomi	Euteleostomi	Cell.Organisms
ASB7	HGNC:17182	ankyrin repeat and SOCS box containing 7	Q9H672				nucleus	19	0	nucleus	nucleus	Euteleostomi	Deuterostomia	Cell.Organisms
ASB8	HGNC:17183	ankyrin repeat and SOCS box containing 8	Q9H765	Cytoplasm.	Cytoplasm (GO:0005737); Nucleus (GO:0005634)	12559969	cytoplasm	100	0	cytoplasm. nucleus	multiple	Euteleostomi	Deuterostomia	Cell.Organisms
ASB9	HGNC:17184	ankyrin repeat and SOCS box containing 9	Q96DX5	Mitochondrion.			mitochondrion	100	0	mitochondrion	mitochondrion	Tetrapoda	Euteleostomi	Cell.Organisms
ASCC1	HGNC:24268	activating signal cointegrator 1 complex subunit 1	Q8N9N2	Cytoplasm.	Nucleus (GO:0005634)	12077347	cytoplasm	100	0	cytoplasm. nucleus	multiple	Bilateria	Eukaryota	Eukaryota
ASCC2	HGNC:24103	activating signal cointegrator 1 complex subunit 2	Q9H1I8		Nucleus (GO:0005634)	12077347	nucleus	93	0	nucleus	nucleus	Theria	Eukaryota	Eukaryota
ASCC3	HGNC:18697	activating signal cointegrator 1 complex subunit 3	Q8N3C0	Nucleus. Cytoplasm.	Nucleus (GO:0005634)	12077347, 17000644	cytoplasm	36	0	cytoplasm. nucleus	multiple	Eukaryota	Cell.Organisms	Cell.Organisms
ASCL1	HGNC:738	achaete-scute family bHLH transcription factor 1	P50553	Nucleus (Probable).	Nucleus (GO:0005634); Cytoplasm (GO:0005737)	11171979, 11309412	nucleus	51	0	cytoplasm. nucleus	multiple	Euteleostomi	Bilateria	Metazoa
ASCL2	HGNC:739	achaete-scute family bHLH transcription factor 2	Q99929	Nucleus.	Nucleus (GO:0005634)	11440538	nucleus	100	0	nucleus	nucleus	Eutheria	Eutheria	Eumetazoa
ASCL3	HGNC:740	achaete-scute family bHLH transcription factor 3	Q9NQ33	Nucleus.	Nucleus (GO:0005634)	11784080	nucleus	100	0	nucleus	nucleus	Amniota	Bilateria	Metazoa
ASCL4	HGNC:24311	achaete-scute family bHLH transcription factor 4	Q6XD76	Nucleus (By similarity).	Nucleus (GO:0005634)		nucleus	55	0	nucleus	nucleus	Amniota	Amniota	Eumetazoa
ASCL5	HGNC:33169	achaete-scute family bHLH transcription factor 5	Q7RTU5	Nucleus (By similarity).			nucleus	45	0	nucleus	nucleus
ASF1A	HGNC:20995	anti-silencing function 1A histone chaperone	Q9Y294	Nucleus.	Nucleus (GO:0005634)	12842904	nucleus	100	0	nucleus	nucleus	Eukaryota	Eukaryota	Eukaryota
ASF1B	HGNC:20996	anti-silencing function 1B histone chaperone	Q9NVP2	Nucleus.	Nucleus (GO:0005634); Cytoplasm (GO:0005737)	12842904	nucleus	100	0	cytoplasm. nucleus	multiple	Human	Human	Eukaryota
ASGR1	HGNC:742	asialoglycoprotein receptor 1	P07306	Isoform H1a: Membrane; Single-pass type II membrane protein. Isoform H1b: Secreted.	Plasma membrane (GO:0005886); Endoplasmic reticulum (GO:0005783)	2982798, 3234178	secreted	20	1	endoplasmic reticulum. plasma membrane. secreted	multiple	Eutheria	Tetrapoda	Cell.Organisms
ASGR2	HGNC:743	asialoglycoprotein receptor 2	P07307	Membrane; Single-pass type II membrane protein.	Plasma membrane (GO:0005886); Endoplasmic reticulum (GO:0005783); Golgi apparatus (GO:0005794); Extracellular (GO:0005576)	1597447, 3234178, 7843709, 8397210	secreted	25	1	endoplasmic reticulum. golgi apparatus. plasma membrane. secreted	multiple	Theria	Theria	Cell.Organisms
ASH1L	HGNC:19088	ash1 (absent, small, or homeotic)-like (Drosophila)	Q9NR48	Nucleus. Cell junction, tight junction. Chromosome (Probable). Note=The relevance of tight junction localization is however unclear.	Nucleus (GO:0005634); Plasma membrane (GO:0005886)	10860993	nucleus	36	0	nucleus	nucleus	Bilateria	Bilateria	Cell.Organisms
ASH2L	HGNC:744	ash2 (absent, small, or homeotic)-like (Drosophila)	Q9UBL3	Nucleus (Probable).	Nucleus (GO:0005634)	10393421, 15199122, 16253997	nucleus	23	0	nucleus	nucleus	Eukaryota	Eukaryota	Eukaryota
ASIC1	HGNC:100	acid-sensing (proton-gated) ion channel 1	P78348	Cell membrane; Multi-pass membrane protein (By similarity). Note=Localizes in synaptosomes at dendritic synapses of neurons. Colocalizes with DLG4 (By similarity).	Plasma membrane (GO:0005886); Extracellular (GO:0005576)	9037075, 11988176	plasma membrane	60	2	plasma membrane. secreted	multiple	Bilateria	Bilateria	Metazoa
ASIC2	HGNC:99	acid-sensing (proton-gated) ion channel 2	Q16515	Cell membrane; Multi-pass membrane protein (By similarity). Note=Localized at the plasma membrane of neurons, in the soma and punctated peripheral processes (By similarity).	Plasma membrane (GO:0005886)	8626462, 9037075, 11739374	plasma membrane	99	2	plasma membrane	plasma membrane	Bilateria	Bilateria	Metazoa
ASIC3	HGNC:101	acid-sensing (proton-gated) ion channel 3	Q9UHC3	Cell membrane; Multi-pass membrane protein (By similarity). Cytoplasm (By similarity). Note=Cell surface expression may be stabilized by interaction with LIN7B and cytoplasmic retention by interaction with DLG4. In part cytoplasmic in cochlea cells (By similarity).	Plasma membrane (GO:0005886)	11842212, 15317815	plasma membrane	40	2	plasma membrane	plasma membrane	Bilateria	Bilateria	Metazoa
ASIC4	HGNC:21263	acid-sensing (proton-gated) ion channel family member 4	Q96FT7	Membrane; Multi-pass membrane protein (By similarity).			plasma membrane	41	2	plasma membrane	plasma membrane	Theria	Bilateria	Metazoa
ASIC5	HGNC:17537	acid-sensing (proton-gated) ion channel family member 5	Q9NY37	Cell membrane; Multi-pass membrane protein.	Integral to membrane (GO:0016021)		plasma membrane	100	2	plasma membrane	plasma membrane			Metazoa
ASIP	HGNC:745	agouti signaling protein	P42127	Secreted.			secreted	100	0	secreted	secreted	Theria	Euteleostomi	Eutheria
ASL	HGNC:746	argininosuccinate lyase	P04424				cytoplasm	65	0	cytoplasm	cytoplasm	Opisthokonta	Eukaryota	Cell.Organisms
ASMT	HGNC:750	acetylserotonin O-methyltransferase	P46597		Cytoplasm (GO:0005737)	1878930	cytoplasm	18	0	cytoplasm	cytoplasm	Euteleostomi	Cell.Organisms	Cell.Organisms
ASMTL	HGNC:751	acetylserotonin O-methyltransferase-like	O95671		Cytoplasm (GO:0005737)	17081983	cytoplasm	17	0	cytoplasm	cytoplasm	Cell.Organisms	Cell.Organisms	Cell.Organisms
ASNA1	HGNC:752	arsA arsenite transporter, ATP-binding, homolog 1 (bacterial)	O43681	Cytoplasm. Endoplasmic reticulum. Nucleus, nucleolus.	Cytoplasm (GO:0005737); Nucleus (GO:0005634); Nucleolus (GO:0005730)	9736449	mitochondrion	43	0	cytoplasm. endoplasmic reticulum. nucleus	multiple	Eukaryota	Cell.Organisms	Cell.Organisms
ASNS	HGNC:753	asparagine synthetase (glutamine-hydrolyzing)	P08243		Cytoplasm (GO:0005737); Cytosol (GO:0005829)	8093451, 15561729	cytoplasm	12	0	cytoplasm	cytoplasm	Cell.Organisms	Cell.Organisms	Cell.Organisms
ASNSD1	HGNC:24910	asparagine synthetase domain containing 1	Q9NWL6				cytoplasm	24	0	cytoplasm	cytoplasm	Eukaryota	Eukaryota	Cell.Organisms
ASPA	HGNC:756	aspartoacylase	P45381	Cytoplasm. Nucleus (By similarity).	Mitochondrion (GO:0005739)	10837925	cytoplasm	32	0	cytoplasm. mitochondrion	multiple	Euteleostomi	Euteleostomi	Cell.Organisms
ASPDH	HGNC:33856	aspartate dehydrogenase domain containing	A6ND91				mitochondrion	33	0	mitochondrion	mitochondrion	Eutheria	Cell.Organisms	Cell.Organisms
ASPG	HGNC:20123	asparaginase	Q86U10				plasma membrane	18	0	n/a	n/a	Cell.Organisms	Cell.Organisms	Cell.Organisms
ASPH	HGNC:757	aspartate beta-hydroxylase	Q12797	Isoform 1: Endoplasmic reticulum membrane; Single-pass type II membrane protein. Isoform 8: Endoplasmic reticulum membrane; Single-pass type II membrane protein.	Endoplasmic reticulum (GO:0005783)	11007777	endoplasmic reticulum membrane	100	1	endoplasmic reticulum. endoplasmic reticulum membrane	multiple	Bilateria	Cell.Organisms	Cell.Organisms
ASPHD1	HGNC:27380	aspartate beta-hydroxylase domain containing 1	Q5U4P2	Membrane; Single-pass type II membrane protein (Potential).			endoplasmic reticulum membrane	26	1	endoplasmic reticulum membrane	endoplasmic reticulum membrane	Theria	Theria	Cell.Organisms
ASPHD2	HGNC:30437	aspartate beta-hydroxylase domain containing 2	Q6ICH7	Membrane; Single-pass type II membrane protein (Potential).			endoplasmic reticulum membrane	17	1	endoplasmic reticulum membrane	endoplasmic reticulum membrane	Theria	Eukaryota	Cell.Organisms
ASPM	HGNC:19048	asp (abnormal spindle) homolog, microcephaly associated (Drosophila)	Q8IZT6	Cytoplasm (By similarity). Cytoplasm, cytoskeleton, spindle. Nucleus (By similarity). Note=The nuclear- cytoplasmic distribution could be regulated by the availability of calmodulin (By similarity). Localizes to spindle poles during mitosis.	Nucleus (GO:0005634); Microtubule (GO:0005874)	12355089, 15561729, 17081983	nucleus	12	0	cytoplasm. nucleus	multiple	Euteleostomi	Eukaryota	Eukaryota
ASPN	HGNC:14872	asporin	Q9BXN1	Secreted, extracellular space, extracellular matrix.	Extracellular (GO:0005576)	11152692	secreted	100	0	secreted	secreted	Tetrapoda	Tetrapoda	Cell.Organisms
ASPRV1	HGNC:26321	aspartic peptidase, retroviral-like 1	Q53RT3	Membrane; Single-pass membrane protein (Potential).			cytoplasm	20	1	cytoplasm	cytoplasm			Olfactores
ASPSCR1	HGNC:13825	alveolar soft part sarcoma chromosome region, candidate 1	Q9BZE9	Endomembrane system; Peripheral membrane protein (By similarity). Cytoplasm. Nucleus.	Nucleus (GO:0005634); Plasma membrane (GO:0005886); Cytoplasm (GO:0005737)	14562105	cytoplasm	18	0	cytoplasm. nucleus	multiple	Euteleostomi	Eukaryota	Eukaryota
ASRGL1	HGNC:16448	asparaginase like 1	Q7L266	Cytoplasm. Note=Midpiece of sperm tail.	Mitochondrion (GO:0005739)	11984834	cytoplasm	100	0	cytoplasm. mitochondrion	multiple	Deuterostomia	Cell.Organisms	Cell.Organisms
ASS1	HGNC:758	argininosuccinate synthase 1	P00966		Cytosol (GO:0005829); Nucleus (GO:0005634); Microsome (GO:0005792)	1312326	cytoplasm	43	0	cytoplasm. nucleus	multiple	Cell.Organisms	Cell.Organisms	Cell.Organisms
ASTE1	HGNC:25021	asteroid homolog 1 (Drosophila)	Q2TB18				nucleus	55	0	nucleus	nucleus	Deuterostomia	Opisthokonta	Opisthokonta
ASTL	HGNC:31704	astacin-like metallo-endopeptidase (M12 family)	Q6HA08	Cytoplasm (By similarity). Cell membrane (By similarity). Cytoplasmic granule (By similarity). Cytoplasmic vesicle, secretory vesicle (By similarity). Note=Secretory granules. Localizes to the peripheral cortical granules of ovulated eggs. Probably exocytosed from cortical granules during post-fertilization. Detected throughout the ooplasm of germinal vesicle stage oocytes in early bilaminar seco…			secreted	25	0	secreted	secreted	Bilateria	Bilateria	Cell.Organisms
ASTN1	HGNC:773	astrotactin 1	O14525	Membrane; Multi-pass membrane protein (Potential).	Plasma membrane (GO:0005886)	3276720	secreted	30	2	plasma membrane	plasma membrane	Euteleostomi	Euteleostomi	Eumetazoa
ASTN2	HGNC:17021	astrotactin 2	O75129	Membrane; Multi-pass membrane protein (Potential).	Integral to membrane (GO:0016021)		secreted	28	2	n/a	n/a	Euteleostomi	Euteleostomi	Holozoa
ASUN	HGNC:20174	asunder spermatogenesis regulator	Q9NVM9	Cytoplasm.			cytoplasm	100	0	cytoplasm	cytoplasm	Bilateria	Bilateria	Eukaryota
ASXL1	HGNC:18318	additional sex combs like 1 (Drosophila)	Q8IXJ9	Nucleus (By similarity).	Nucleus (GO:0005634)		nucleus	69	0	nucleus	nucleus	Theria	Amniota	Metazoa
ASXL2	HGNC:23805	additional sex combs like 2 (Drosophila)	Q76L83	Nucleus (Probable).			nucleus	28	0	nucleus	nucleus	Tetrapoda	Tetrapoda	Metazoa
ASXL3	HGNC:29357	additional sex combs like 3 (Drosophila)	Q9C0F0	Nucleus (Probable).			nucleus	40	1	nucleus	nucleus	Tetrapoda	Bilateria	Eumetazoa
ASZ1	HGNC:1350	ankyrin repeat, SAM and basic leucine zipper domain containing 1	Q8WWH4	Cytoplasm (By similarity). Note=Component of the meiotic nuage, also named P granule, a germ-cell-specific organelle required to repress transposon during meiosis. Specifically localizes to pi-bodies, a subset of the nuage which contains primary piRNAs (By similarity).	Nucleus (GO:0005634); Cytoplasm (GO:0005737)	12040005, 15364959	cytoplasm	82	1	cytoplasm. nucleus	multiple	Deuterostomia	Deuterostomia	Cell.Organisms
ATAD1	HGNC:25903	ATPase family, AAA domain containing 1	Q8NBU5	Peroxisome (By similarity). Cell junction, synapse, postsynaptic cell membrane (By similarity).	Mitochondrion (GO:0005739); Nucleus (GO:0005634)	15598749, 17081983	mitochondrion membrane	33	1	mitochondrion. nucleus	multiple	Eukaryota	Eukaryota	Cell.Organisms
ATAD2	HGNC:30123	ATPase family, AAA domain containing 2	Q6PL18	Nucleus.	Nucleus (GO:0005634)	17081983	nucleus	100	0	nucleus	nucleus	Opisthokonta	Eukaryota	Cell.Organisms
ATAD2B	HGNC:29230	ATPase family, AAA domain containing 2B	Q9ULI0				nucleus	46	0	nucleus	nucleus	Opisthokonta	Eukaryota	Cell.Organisms
ATAD3A	HGNC:25567	ATPase family, AAA domain containing 3A	Q9NVI7	Mitochondrion inner membrane; Single-pass membrane protein. Mitochondrion matrix, mitochondrion nucleoid. Note=In the mitochondrial inner membrane, enriched in sites with the potential to form contacts with the outer membrane. The N- terminal domain interacts with the inner surface of the mitochondrial outer membrane and the C-terminal domain localizes in a specific matrix compartment, where it i…			nucleus	30	0	mitochondrion. mitochondrion membrane	multiple	Bilateria	Eukaryota	Cell.Organisms
ATAD3B	HGNC:24007	ATPase family, AAA domain containing 3B	Q5T9A4	Mitochondrion inner membrane; Peripheral membrane protein. Note=Has been found to co-purify with nucleoids (PubMed:22453275). Since it does not face the mitochondrial matrix, the association with nucleoids could be mediated by ATAD3A.	Mitochondrion (GO:0005739)	15598749	cytoplasm	19	0	mitochondrion	mitochondrion	Bilateria	Eukaryota	Cell.Organisms
ATAD3C	HGNC:32151	ATPase family, AAA domain containing 3C	Q5T2N8				mitochondrion membrane	17	0	mitochondrion membrane	mitochondrion membrane	Bilateria	Eukaryota	Cell.Organisms
ATAD5	HGNC:25752	ATPase family, AAA domain containing 5	Q96QE3	Nucleus (Potential).			nucleus	16	0	nucleus	nucleus	Chordata	Chordata	Cell.Organisms
ATAT1	HGNC:21186	alpha tubulin acetyltransferase 1	Q5SQI0				nucleus	45	0	nucleus	nucleus	Bilateria	Eukaryota
ATCAY	HGNC:779	ataxia, cerebellar, Cayman type	Q86WG3	Cell projection, axon (By similarity). Cell projection, dendrite (By similarity). Cell junction, synapse (By similarity). Cytoplasm. Mitochondrion envelope. Note=Localizes presynaptically into neuron projections.			cytoplasm	54	3	cytoplasm. mitochondrion	multiple	Chordata	Chordata	Eukaryota
ATE1	HGNC:782	arginyltransferase 1	O95260	Isoform ATE1-1: Nucleus (By similarity). Cytoplasm (By similarity). Isoform ATE1-2: Cytoplasm (By similarity).	Cytoplasm (GO:0005737); Nucleus (GO:0005634)	9858543	cytoplasm	29	0	cytoplasm. nucleus	multiple	Opisthokonta	Cell.Organisms	Cell.Organisms
ATF1	HGNC:783	activating transcription factor 1	P18846	Nucleus.	Nucleus (GO:0005634)	11014230	nucleus	100	0	nucleus	nucleus	Euteleostomi	Eukaryota	Opisthokonta
ATF2	HGNC:784	activating transcription factor 2	P15336	Nucleus.	Nucleus (GO:0005634); Cytoplasm (GO:0005737)	9488727, 16511568, 17081983, 19059367	nucleus	36	0	cytoplasm. nucleus	multiple	Deuterostomia	Eukaryota	Eukaryota
ATF3	HGNC:785	activating transcription factor 3	P18847	Nucleus.	Nucleus (GO:0005634)	8622660	nucleus	100	0	nucleus	nucleus	Chordata	Bilateria	Eumetazoa
ATF4	HGNC:786	activating transcription factor 4	P18848	Cytoplasm. Cell membrane. Nucleus. Cytoplasm, cytoskeleton, microtubule organizing center, centrosome. Note=Colocalizes with GABBR1 in hippocampal neuron dendritic membranes (By similarity). Co- localizes with NEK6 in the centrosome.	Nucleus (GO:0005634); Cytoplasm (GO:0005737)	9190894, 11087824	nucleus	18	0	cytoplasm. nucleus	multiple	Euteleostomi	Euteleostomi	Craniata
ATF5	HGNC:790	activating transcription factor 5	Q9Y2D1	Cytoplasm. Nucleus.	Nucleus (GO:0005634)	1371974, 15358120	secreted	27	0	cytoplasm. nucleus	multiple	Catarrhini	Euteleostomi	Holozoa
ATF6	HGNC:791	activating transcription factor 6	P18850	Endoplasmic reticulum membrane; Single-pass type II membrane protein. Processed cyclic AMP-dependent transcription factor ATF-6 alpha: Nucleus. Note=Under ER stress the cleaved N- terminal cytoplasmic domain translocates into the nucleus.	Endoplasmic reticulum (GO:0005783); Nucleus (GO:0005634); Golgi apparatus (GO:0005794)	9271374, 12076252, 12782636	nucleus	39	1	endoplasmic reticulum. endoplasmic reticulum membrane. golgi apparatus. nucleus	multiple	Euteleostomi	Bilateria	Eukaryota
ATF6B	HGNC:2349	activating transcription factor 6 beta	Q99941	Endoplasmic reticulum membrane; Single-pass type II membrane protein. Processed cyclic AMP-dependent transcription factor ATF-6 beta: Nucleus. Note=Under ER stress the cleaved N- terminal cytoplasmic domain translocates into the nucleus.	Nucleus (GO:0005634); Cytoplasm (GO:0005737); Endoplasmic reticulum (GO:0005783); Golgi apparatus (GO:0005794)	8870652, 11256944, 12782636	nucleus	35	1	cytoplasm. endoplasmic reticulum. endoplasmic reticulum membrane. golgi apparatus. nucleus	multiple	Euteleostomi	Eukaryota
ATF7	HGNC:792	activating transcription factor 7	P17544	Nucleus. Nucleus, nucleoplasm. Isoform 5: Cytoplasm.	Nucleus (GO:0005634);Nucleus (GO:0005634); Cytoplasm (GO:0005737)	10698518, 17081983	nucleus	38	0	cytoplasm. nucleus	multiple	Eutheria	Euteleostomi	Eukaryota
ATF7IP	HGNC:20092	activating transcription factor 7 interacting protein	Q6VMQ6	Nucleus.	Nucleus (GO:0005634)	10777215	nucleus	100	0	nucleus	nucleus	Amniota	Amniota	Eumetazoa
ATF7IP2	HGNC:20397	activating transcription factor 7 interacting protein 2	Q5U623	Nucleus.			nucleus	100	0	nucleus	nucleus	Mammalia	Mammalia	Eumetazoa
ATG10	HGNC:20315	autophagy related 10	Q9H0Y0	Cytoplasm (Probable).			cytoplasm	14	1	cytoplasm	cytoplasm	Amniota	Eukaryota	Eukaryota
ATG101	HGNC:25679	autophagy related 101	Q9BSB4	Cytoplasm. Preautophagosomal structure. Note=Under starvation conditions, it is localized to puncate structures primarily representing the isolation membrane; the isolation membrane sequesters a portion of the cytoplasm resulting in autophagosome formation.			nucleus	21	0	cytoplasm. preautophagosomal structure	multiple	Eutheria	Eukaryota	Eukaryota
ATG12	HGNC:588	autophagy related 12	O94817	Cytoplasm (By similarity). Preautophagosomal structure membrane; Peripheral membrane protein. Note=TECPR1 recruits the ATG12-ATG5 conjugate to the autolysosomal membrane.	Cytoplasm (GO:0005737)		cytoplasm	17	0	cytoplasm	cytoplasm	Opisthokonta	Eukaryota	Eukaryota
ATG13	HGNC:29091	autophagy related 13	O75143	Cytoplasm, cytosol (By similarity). Preautophagosomal structure (By similarity). Note=Under starvation conditions, is localized to puncate structures primarily representing the isolation membrane; the isolation membrane sequesters a portion of the cytoplasm resulting in autophagosome formation (By similarity).			nucleus	68	0	nucleus	nucleus	Euteleostomi	Deuterostomia	Metazoa
ATG14	HGNC:19962	autophagy related 14	Q6ZNE5	Cytoplasm. Endoplasmic reticulum membrane; Peripheral membrane protein. Preautophagosomal structure membrane; Peripheral membrane protein. Note=Cytosolic under nutrient-rich conditions. Following autophagy stimuli, such as starvation or rapamycin induction, predominantly detected in cytoplasmic foci, identified as isolation membranes and autophagosomes. Accumulates on highly curved PtdIns(3)P enr…	Nucleus (GO:0005634)	17081983	nucleus	80	0	cytoplasm. nucleus	multiple	Tetrapoda	Bilateria	Metazoa
ATG16L1	HGNC:21498	autophagy related 16-like 1 (S. cerevisiae)	Q676U5	Cytoplasm (By similarity). Preautophagosomal structure membrane; Peripheral membrane protein (By similarity). Note=Localized to preautophagosomal structure (PAS) where it is involved in the membrane targeting of ATG5 (By similarity).	Cytosol (GO:0005829); Integral to membrane (GO:0016021)	12665549	nucleus	11	0	cytoplasm	cytoplasm	Eukaryota	Eukaryota	Cell.Organisms
ATG16L2	HGNC:25464	autophagy related 16-like 2 (S. cerevisiae)	Q8NAA4	Cytoplasm (By similarity).			nucleus	13	0	nucleus	nucleus	Mammalia	Tetrapoda	Cell.Organisms
ATG2A	HGNC:29028	autophagy related 2A	Q2TAZ0	Preautophagosomal structure membrane; Peripheral membrane protein. Lipid droplet.			nucleus	34	0	lipid droplet	lipid droplet	Bilateria	Eukaryota	Eukaryota
ATG2B	HGNC:20187	autophagy related 2B	Q96BY7	Preautophagosomal structure membrane; Peripheral membrane protein. Lipid droplet.			nucleus	36	0	lipid droplet	lipid droplet	Bilateria	Eukaryota	Eukaryota
ATG3	HGNC:20962	autophagy related 3	Q9NT62	Cytoplasm.	Cytoplasm (GO:0005737)	11825910	cytoplasm	100	0	cytoplasm	cytoplasm	Eukaryota	Eukaryota	Eukaryota
ATG4A	HGNC:16489	autophagy related 4A, cysteine peptidase	Q8WYN0	Cytoplasm (Probable).	Cytoplasm (GO:0005737)	12446702	cytoplasm	23	0	cytoplasm	cytoplasm	Bilateria	Eukaryota	Eukaryota
ATG4B	HGNC:20790	autophagy related 4B, cysteine peptidase	Q9Y4P1	Cytoplasm (Probable).	Cytoplasm (GO:0005737);Nucleus (GO:0005634); Cytoplasm (GO:0005737)	17081983	cytoplasm	24	0	cytoplasm. nucleus	multiple	Bilateria	Eukaryota	Eukaryota
ATG4C	HGNC:16040	autophagy related 4C, cysteine peptidase	Q96DT6	Cytoplasm (Probable).			cytoplasm	26	0	cytoplasm	cytoplasm	Eukaryota	Eukaryota	Eukaryota
ATG4D	HGNC:20789	autophagy related 4D, cysteine peptidase	Q86TL0	Cytoplasm (Probable).	Cytoplasm (GO:0005737)	12446702	cytoplasm	23	0	cytoplasm	cytoplasm	Eukaryota	Eukaryota	Eukaryota
ATG5	HGNC:589	autophagy related 5	Q9H1Y0	Cytoplasm. Note=Colocalizes with nonmuscle actin.	Cytoskeleton (GO:0005856)	7796880	nucleus	13	0	cytoplasm	cytoplasm	Eukaryota	Eukaryota	Eukaryota
ATG7	HGNC:16935	autophagy related 7	O95352	Cytoplasm (Probable).	Cytoplasm (GO:0005737)	10233149	nucleus	17	0	cytoplasm	cytoplasm	Eukaryota	Eukaryota	Cell.Organisms
ATG9A	HGNC:22408	autophagy related 9A	Q7Z3C6	Cytoplasmic vesicle, autophagosome membrane; Multi-pass membrane protein. Golgi apparatus, trans-Golgi network membrane; Multi-pass membrane protein. Late endosome membrane; Multi-pass membrane protein. Endoplasmic reticulum membrane; Multi-pass membrane protein. Note=Under amino acid starvation or rapamycin treatment, redistributes from a juxtanuclear clustered pool to a dispersed peripheral cyt…	Cytosol (GO:0005829); Perinuclear region (GO:0048471);Nucleus (GO:0005634)	15755735	endoplasmic reticulum membrane	29	9	cytoplasm. endoplasmic reticulum membrane. endosome membrane. golgi apparatus membrane. nucleus	multiple	Opisthokonta	Eukaryota	Eukaryota
ATG9B	HGNC:21899	autophagy related 9B	Q674R7	Cytoplasmic vesicle, autophagosome membrane; Multi-pass membrane protein. Note=Under amino acid starvation or rapamycin treatment, redistributes from a juxtanuclear clustered pool to a dispersed peripheral cytosolic pool. The starvation- induced redistribution depends on ULK1 and ATG13.	Perinuclear region (GO:0048471); Cytoplasm (GO:0005737)	15755735	plasma membrane	80	8	cytoplasm	cytoplasm	Catarrhini	Mammalia
ATHL1	HGNC:26210	ATH1, acid trehalase-like 1 (yeast)	Q32M88				vacuole	14	0	vacuole	vacuole	Deuterostomia	Cell.Organisms	Cell.Organisms
ATIC	HGNC:794	5-aminoimidazole-4-carboxamide ribonucleotide formyltransferase/IMP cyclohydrolase	P31939				cytoplasm	42	0	cytoplasm	cytoplasm	Cell.Organisms	Cell.Organisms	Cell.Organisms
ATL1	HGNC:11231	atlastin GTPase 1	Q8WXF7	Endoplasmic reticulum membrane; Multi-pass membrane protein. Golgi apparatus membrane; Multi-pass membrane protein. Cell projection, axon (By similarity).	Golgi apparatus (GO:0005794)	14506257	endoplasmic reticulum membrane	65	2	endoplasmic reticulum membrane. golgi apparatus. golgi apparatus membrane	multiple	Bilateria	Bilateria	Eukaryota
ATL2	HGNC:24047	atlastin GTPase 2	Q8NHH9	Endoplasmic reticulum membrane; Multi-pass membrane protein.	Nucleus (GO:0005634)	17081983	endoplasmic reticulum membrane	100	2	endoplasmic reticulum membrane. nucleus	multiple	Bilateria	Bilateria	Eukaryota
ATL3	HGNC:24526	atlastin GTPase 3	Q6DD88	Endoplasmic reticulum membrane; Multi-pass membrane protein.	Mitochondrion (GO:0005739)	15598749	endoplasmic reticulum membrane	100	2	endoplasmic reticulum membrane. mitochondrion	multiple	Bilateria	Bilateria	Eukaryota
ATM	HGNC:795	ataxia telangiectasia mutated	Q13315	Nucleus. Cytoplasmic vesicle. Note=Primarily nuclear. Found also in endocytic vesicles in association with beta-adaptin.	Nucleus (GO:0005634); Peroxisome (GO:0005777); Cytoplasm (GO:0005737); Nucleolus (GO:0005730); Microsome (GO:0005792)	10567403, 15561729, 15635413, 16221682, 16293623	nucleus	11	0	cytoplasm. nucleus. peroxisome	multiple	Opisthokonta	Eukaryota	Eukaryota
ATMIN	HGNC:29034	ATM interactor	O43313	Nucleus. Note=Nuclear, in discrete foci during G1 phase.	Nucleus (GO:0005634)		nucleus	100	0	nucleus	nucleus	Euteleostomi	Bilateria	Eukaryota
ATN1	HGNC:3033	atrophin 1	P54259	Nucleus. Cytoplasm, perinuclear region. Cell junction (By similarity). Note=Shuttles between nucleus and cytoplasm. Colocalizes with FAT1 in the perinuclear area, at cell- cell junctions and leading edges of cells (By similarity). Colocalizes with MTG8 in discrete nuclear dots. Proteolytic fragment F1 appears to remain in nucleus. Fragment F2 is exported into the cytoplasm. Fragment F2 from mutan…	Cytoplasm (GO:0005737); Nucleus (GO:0005634)	7647802, 10814707, 12464607, 17081983	nucleus	36	0	cytoplasm. nucleus	multiple	Tetrapoda	Euteleostomi
ATOH1	HGNC:797	atonal homolog 1 (Drosophila)	Q92858	Nucleus (Probable).	Nucleus (GO:0005634)	9449674	nucleus	86	0	nucleus	nucleus	Theria	Bilateria	Metazoa
ATOH7	HGNC:13907	atonal homolog 7 (Drosophila)	Q8N100	Nucleus (Probable).	Nucleus (GO:0005634)	11889557	nucleus	62	0	nucleus	nucleus	Euteleostomi	Euteleostomi	Metazoa
ATOH8	HGNC:24126	atonal homolog 8 (Drosophila)	Q96SQ7	Nucleus (By similarity).	Nucleus (GO:0005634)		nucleus	86	0	nucleus	nucleus	Deuterostomia	Bilateria	Metazoa
ATOX1	HGNC:798	antioxidant 1 copper chaperone	O00244		Cytoplasm (GO:0005737); Nucleus (GO:0005634)	10497213, 10557326	cytoplasm	30	0	cytoplasm. nucleus	multiple	Tetrapoda	Eukaryota	Eukaryota
ATP10A	HGNC:13542	ATPase, class V, type 10A	O60312	Cell membrane; Multi-pass membrane protein. Endoplasmic reticulum membrane. Note=Exit from the endoplasmic reticulum requires the presence of TMEM30A, but not that of TMEM30B.	Plasma membrane (GO:0005886)	11015572	golgi apparatus membrane	21	10	plasma membrane	plasma membrane	Eukaryota	Eukaryota	Cell.Organisms
ATP10B	HGNC:13543	ATPase, class V, type 10B	O94823	Cytoplasmic vesicle membrane; Multi-pass membrane protein. Endoplasmic reticulum membrane. Note=Exit from the endoplasmic reticulum requires the presence of TMEM30A, but not TMEM30B.	Plasma membrane (GO:0005886)	11015572	golgi apparatus membrane	27	10	plasma membrane	plasma membrane	Eukaryota	Eukaryota	Cell.Organisms
ATP10D	HGNC:13549	ATPase, class V, type 10D	Q9P241	Cell membrane; Multi-pass membrane protein. Endoplasmic reticulum membrane. Note=Exit from the endoplasmic reticulum requires the presence of TMEM30A, but not that of TMEM30B.	Plasma membrane (GO:0005886)	12532265	plasma membrane	25	10	plasma membrane	plasma membrane	Eukaryota	Eukaryota	Cell.Organisms
ATP11A	HGNC:13552	ATPase, class VI, type 11A	P98196	Cell membrane; Multi-pass membrane protein. Early endosome. Recycling endosome. Endoplasmic reticulum. Note=Exit from the endoplasmic reticulum requires the presence of TMEM30A, but not TMEM30B. In the presence of TMEM30A, predominantly located in the plasma membrane.	Integral to membrane (GO:0016021)	15533723	golgi apparatus membrane	23	10	endoplasmic reticulum. endosome. plasma membrane	multiple	Eukaryota	Eukaryota	Cell.Organisms
ATP11AUN	HGNC:33793	ATP11A upstream neighbor	Q6ZP68				secreted	68	0	secreted	secreted	Homininae	Homininae	Primates
ATP11B	HGNC:13553	ATPase, class VI, type 11B	Q9Y2G3	Recycling endosome membrane; Multi-pass membrane protein. Early endosome. Endoplasmic reticulum. Note=Exit from the endoplasmic reticulum requires the presence of TMEM30A, but not TMEM30B. In the presence of TMEM30A, mainly located in recycling endosomes.	Plasma membrane (GO:0005886)	11015572	golgi apparatus membrane	25	10	endoplasmic reticulum. endosome. plasma membrane	multiple	Eukaryota	Eukaryota	Cell.Organisms
ATP11C	HGNC:13554	ATPase, class VI, type 11C	Q8NB49	Cell membrane; Multi-pass membrane protein. Endoplasmic reticulum membrane. Note=Efficient exit from the endoplasmic reticulum requires the presence of TMEM30A. Some cell membrane localization observed in the presence of TMEM30B.			golgi apparatus membrane	22	10	plasma membrane	plasma membrane	Eukaryota	Eukaryota	Cell.Organisms
ATP12A	HGNC:13816	ATPase, H+/K+ transporting, nongastric, alpha polypeptide	P54707	Membrane; Multi-pass membrane protein.	Plasma membrane (GO:0005886)	8838794	plasma membrane	56	10	plasma membrane	plasma membrane	Eukaryota	Cell.Organisms	Cell.Organisms
ATP13A1	HGNC:24215	ATPase type 13A1	Q9HD20	Membrane; Multi-pass membrane protein (By similarity).	Integral to membrane (GO:0016021); Nucleus (GO:0005634)	17081983	endoplasmic reticulum membrane	28	12	endoplasmic reticulum membrane	endoplasmic reticulum membrane	Eukaryota	Eukaryota	Cell.Organisms
ATP13A2	HGNC:30213	ATPase type 13A2	Q9NQ11	Membrane; Multi-pass membrane protein (By similarity). Lysosome.			vacuole membrane	21	11	lysosome	lysosome	Opisthokonta	Eukaryota	Cell.Organisms
ATP13A3	HGNC:24113	ATPase type 13A3	Q9H7F0	Membrane; Multi-pass membrane protein (By similarity).	Nucleus (GO:0005634)	17081983	vacuole membrane	25	11	nucleus	nucleus	Opisthokonta	Eukaryota	Cell.Organisms
ATP13A4	HGNC:25422	ATPase type 13A4	Q4VNC1	Membrane; Multi-pass membrane protein (Potential).	Plasma membrane (GO:0005886)		vacuole membrane	20	11	vacuole membrane	vacuole membrane	Opisthokonta	Eukaryota	Cell.Organisms
ATP13A5	HGNC:31789	ATPase type 13A5	Q4VNC0	Membrane; Multi-pass membrane protein (Potential).			vacuole membrane	19	11	vacuole membrane	vacuole membrane	Opisthokonta	Eukaryota	Cell.Organisms
ATP1A1	HGNC:799	ATPase, Na+/K+ transporting, alpha 1 polypeptide	P05023	Cell membrane; Multi-pass membrane protein. Melanosome. Note=Identified by mass spectrometry in melanosome fractions from stage I to stage IV.	Plasma membrane (GO:0005886); Mitochondrion (GO:0005739); Mitochondrion (GO:0005739)	12031509, 15561729, 15598749	plasma membrane	91	10	melanosome. mitochondrion. plasma membrane	multiple	Eukaryota	Cell.Organisms	Cell.Organisms
ATP1A2	HGNC:800	ATPase, Na+/K+ transporting, alpha 2 polypeptide	P50993	Membrane; Multi-pass membrane protein. Cell membrane; Multi-pass membrane protein.	Plasma membrane (GO:0005886)	12805306	plasma membrane	86	10	plasma membrane	plasma membrane	Eukaryota	Cell.Organisms	Cell.Organisms
ATP1A3	HGNC:801	ATPase, Na+/K+ transporting, alpha 3 polypeptide	P13637	Cell membrane; Multi-pass membrane protein.	Plasma membrane (GO:0005886)	2842249	plasma membrane	100	10	plasma membrane	plasma membrane	Eukaryota	Cell.Organisms
ATP1A4	HGNC:14073	ATPase, Na+/K+ transporting, alpha 4 polypeptide	Q13733	Cell membrane; Multi-pass membrane protein. Note=In mature sperm, located in the principle piece of the sperm flagellum.	Plasma membrane (GO:0005886)	12763850	plasma membrane	100	10	plasma membrane	plasma membrane	Eukaryota	Cell.Organisms	Cell.Organisms
ATP1B1	HGNC:804	ATPase, Na+/K+ transporting, beta 1 polypeptide	P05026	Cell membrane; Single-pass type II membrane protein.	Plasma membrane (GO:0005886)	11193188	plasma membrane	100	1	plasma membrane	plasma membrane	Bilateria	Bilateria	Eumetazoa
ATP1B2	HGNC:805	ATPase, Na+/K+ transporting, beta 2 polypeptide	P14415	Cell membrane; Single-pass type II membrane protein.	Plasma membrane (GO:0005886)	11193188	plasma membrane	100	1	plasma membrane	plasma membrane	Theria	Bilateria	Eumetazoa
ATP1B3	HGNC:806	ATPase, Na+/K+ transporting, beta 3 polypeptide	P54709	Cell membrane; Single-pass type II membrane protein. Melanosome. Note=Identified by mass spectrometry in melanosome fractions from stage I to stage IV.	Plasma membrane (GO:0005886)	6289898, 8798450	plasma membrane	37	1	melanosome. plasma membrane	multiple	Euteleostomi	Euteleostomi	Holozoa
ATP1B4	HGNC:808	ATPase, Na+/K+ transporting, beta 4 polypeptide	Q9UN42	Nucleus inner membrane; Single-pass type II membrane protein (By similarity). Note=Detected in nuclear envelops.	Plasma membrane (GO:0005886)		nucleus membrane	90	1	nucleus membrane	nucleus membrane	Euteleostomi	Euteleostomi	Eumetazoa
ATP2A1	HGNC:811	ATPase, Ca++ transporting, cardiac muscle, fast twitch 1	O14983	Endoplasmic reticulum membrane; Multi-pass membrane protein. Sarcoplasmic reticulum membrane; Multi-pass membrane protein.	Sarcoplasmic reticulum (GO:0016529); Endoplasmic reticulum (GO:0005783); Extracellular (GO:0005576); Mitochondrion (GO:0005739)	14638697, 15598749, 16188874	endoplasmic reticulum membrane	100	10	endoplasmic reticulum. endoplasmic reticulum membrane. mitochondrion. secreted	multiple	Eukaryota	Cell.Organisms	Cell.Organisms
ATP2A2	HGNC:812	ATPase, Ca++ transporting, cardiac muscle, slow twitch 2	P16615	Endoplasmic reticulum membrane; Multi-pass membrane protein. Sarcoplasmic reticulum membrane; Multi-pass membrane protein.	Endoplasmic reticulum (GO:0005783); Cytoplasm (GO:0005737); Mitochondrion (GO:0005739);Nucleus (GO:0005634); Cytoplasm (GO:0005737)	10441324, 15561729, 17081983	endoplasmic reticulum membrane	100	10	cytoplasm. endoplasmic reticulum. endoplasmic reticulum membrane. mitochondrion. nucleus	multiple	Eukaryota	Cell.Organisms	Cell.Organisms
ATP2A3	HGNC:813	ATPase, Ca++ transporting, ubiquitous	Q93084	Nucleus membrane; Multi-pass membrane protein. Endoplasmic reticulum membrane; Multi-pass membrane protein. Sarcoplasmic reticulum membrane; Multi-pass membrane protein.	Endoplasmic reticulum (GO:0005783); Sarcoplasmic reticulum (GO:0016529); Nuclear membrane (GO:0005635); Mitochondrion (GO:0005739)	8809064, 9843705, 15598749	endoplasmic reticulum membrane	71	10	endoplasmic reticulum. endoplasmic reticulum membrane. mitochondrion. nucleus membrane	multiple	Eukaryota	Cell.Organisms	Cell.Organisms
ATP2B1	HGNC:814	ATPase, Ca++ transporting, plasma membrane 1	P20020	Cell membrane; Multi-pass membrane protein.	Plasma membrane (GO:0005886); Mitochondrion (GO:0005739); Nucleus (GO:0005634); Cytoplasm (GO:0005737)	1674727, 15598749, 17081983	plasma membrane	100	10	cytoplasm. mitochondrion. nucleus. plasma membrane	multiple	Eukaryota	Cell.Organisms	Cell.Organisms
ATP2B2	HGNC:815	ATPase, Ca++ transporting, plasma membrane 2	Q01814	Cell membrane; Multi-pass membrane protein.	Plasma membrane (GO:0005886)	1313367	plasma membrane	100	10	plasma membrane	plasma membrane	Eukaryota	Cell.Organisms	Cell.Organisms
ATP2B3	HGNC:816	ATPase, Ca++ transporting, plasma membrane 3	Q16720	Cell membrane; Multi-pass membrane protein.	Plasma membrane (GO:0005886)	8765088	plasma membrane	100	10	plasma membrane	plasma membrane	Eukaryota	Cell.Organisms
ATP2B4	HGNC:817	ATPase, Ca++ transporting, plasma membrane 4	P23634	Cell membrane; Multi-pass membrane protein.	Plasma membrane (GO:0005886); Cytoplasm (GO:0005737); Basolateral membrane (GO:0016323);Plasma membrane (GO:0005886); Nucleus (GO:0005634)	15145946, 17081983	plasma membrane	100	10	cytoplasm. nucleus. plasma membrane	multiple	Eukaryota	Cell.Organisms	Cell.Organisms
ATP2C1	HGNC:13211	ATPase, Ca++ transporting, type 2C, member 1	P98194	Golgi apparatus membrane; Multi-pass membrane protein.	Golgi apparatus (GO:0005794)	10615129	golgi apparatus membrane	100	10	golgi apparatus. golgi apparatus membrane	multiple	Eukaryota	Cell.Organisms	Cell.Organisms
ATP2C2	HGNC:29103	ATPase, Ca++ transporting, type 2C, member 2	O75185	Membrane; Multi-pass membrane protein (Potential).	Integral to membrane (GO:0016021)		golgi apparatus membrane	59	10	golgi apparatus membrane	golgi apparatus membrane	Eukaryota	Cell.Organisms	Cell.Organisms
ATP4A	HGNC:819	ATPase, H+/K+ exchanging, alpha polypeptide	P20648	Cell membrane; Multi-pass membrane protein.	Plasma membrane (GO:0005886); Cytoplasm (GO:0005737)	2160952	plasma membrane	100	10	cytoplasm. plasma membrane	multiple	Eukaryota	Cell.Organisms	Cell.Organisms
ATP4B	HGNC:820	ATPase, H+/K+ exchanging, beta polypeptide	P51164	Cell membrane; Single-pass type II membrane protein.	Plasma membrane (GO:0005886); Cytoplasm (GO:0005737)	2160952	plasma membrane	100	1	cytoplasm. plasma membrane	multiple	Tetrapoda	Tetrapoda	Eumetazoa
ATP5A1	HGNC:823	ATP synthase, H+ transporting, mitochondrial F1 complex, alpha subunit 1, cardiac muscle	P25705	Mitochondrion inner membrane. Cell membrane; Peripheral membrane protein; Extracellular side. Note=Colocalizes with HRG on the cell surface of T-cells.	Mitochondrion (GO:0005739); Extracellular (GO:0005576); Zymogen granule (GO:0042588);Mitochondrion (GO:0005739)	1830491, 15598749, 16188874, 17510655	mitochondrion	56	0	mitochondrion. secreted	multiple	Cell.Organisms	Cell.Organisms	Cell.Organisms
ATP5B	HGNC:830	ATP synthase, H+ transporting, mitochondrial F1 complex, beta polypeptide	P06576	Mitochondrion. Mitochondrion inner membrane. Note=Peripheral membrane protein.	Mitochondrion (GO:0005739); Plasma membrane (GO:0005886); Nucleolus (GO:0005730); Extracellular (GO:0005576); Zymogen granule (GO:0042588)	10077593, 11790298, 12511957, 15033988, 15598749, 15635413, 16188874, 16278343	mitochondrion	52	0	mitochondrion. nucleus. secreted	multiple	Cell.Organisms	Cell.Organisms	Cell.Organisms
ATP5C1	HGNC:833	ATP synthase, H+ transporting, mitochondrial F1 complex, gamma polypeptide 1	P36542	Mitochondrion. Mitochondrion inner membrane; Peripheral membrane protein (By similarity).	Mitochondrion (GO:0005739)	8227057, 15598749	mitochondrion	45	0	mitochondrion	mitochondrion	Cell.Organisms	Cell.Organisms	Cell.Organisms
ATP5D	HGNC:837	ATP synthase, H+ transporting, mitochondrial F1 complex, delta subunit	P30049	Mitochondrion. Mitochondrion inner membrane.	Mitochondrial membrane (GO:0005740); Mitochondrion (GO:0005739)	1531933, 11533724, 15598749	mitochondrion	83	0	mitochondrion. mitochondrion membrane	multiple	Cell.Organisms	Cell.Organisms	Cell.Organisms
ATP5E	HGNC:838	ATP synthase, H+ transporting, mitochondrial F1 complex, epsilon subunit	P56381	Mitochondrion. Mitochondrion inner membrane.	Mitochondrial membrane (GO:0005740)	9461222, 10727396	mitochondrion	53	0	mitochondrion. mitochondrion membrane	multiple	Amniota	Eukaryota	Opisthokonta
ATP5F1	HGNC:840	ATP synthase, H+ transporting, mitochondrial Fo complex, subunit B1	P24539	Mitochondrion. Mitochondrion inner membrane.	Mitochondrion (GO:0005739)	1831354, 15598749	mitochondrion	40	0	mitochondrion	mitochondrion	Bilateria	Bilateria	Opisthokonta
ATP5G1	HGNC:841	ATP synthase, H+ transporting, mitochondrial Fo complex, subunit C1 (subunit 9)	P05496	Mitochondrion membrane; Multi-pass membrane protein.	Mitochondrial membrane (GO:0005740)	9834036	mitochondrion membrane	100	2	mitochondrion membrane	mitochondrion membrane	Eukaryota	Eukaryota	Cell.Organisms
ATP5G2	HGNC:842	ATP synthase, H+ transporting, mitochondrial Fo complex, subunit C2 (subunit 9)	Q06055	Mitochondrion membrane; Multi-pass membrane protein.	Mitochondrion (GO:0005739);Mitochondrion (GO:0005739)	2883974, 7698763	mitochondrion membrane	100	2	mitochondrion. mitochondrion membrane	multiple	Eukaryota	Eukaryota	Cell.Organisms
ATP5G3	HGNC:843	ATP synthase, H+ transporting, mitochondrial Fo complex, subunit C3 (subunit 9)	P48201	Mitochondrion membrane; Multi-pass membrane protein.	Mitochondrion (GO:0005739)	7698763	mitochondrion membrane	100	2	mitochondrion. mitochondrion membrane	multiple	Eukaryota	Eukaryota	Cell.Organisms
ATP5H	HGNC:845	ATP synthase, H+ transporting, mitochondrial Fo complex, subunit d	O75947	Mitochondrion. Mitochondrion inner membrane.	Mitochondrial membrane (GO:0005740); Mitochondrion (GO:0005739)	7509337, 15598749	cytoplasm	40	0	mitochondrion. mitochondrion membrane	multiple	Opisthokonta	Opisthokonta	Eukaryota
ATP5I	HGNC:846	ATP synthase, H+ transporting, mitochondrial Fo complex, subunit E	P56385	Mitochondrion. Mitochondrion inner membrane.	Mitochondrion (GO:0005739); Extracellular (GO:0005576)	8702853, 16188874	cytoplasm	28	1	mitochondrion. secreted	multiple	Tetrapoda	Euteleostomi	Bilateria
ATP5J	HGNC:847	ATP synthase, H+ transporting, mitochondrial Fo complex, subunit F6	P18859	Mitochondrion. Mitochondrion inner membrane.	Mitochondrion (GO:0005739); Extracellular (GO:0005576)	1825642, 1830479, 14633154	mitochondrion	82	0	mitochondrion. secreted	multiple	Deuterostomia	Bilateria	Eumetazoa
ATP5J2	HGNC:848	ATP synthase, H+ transporting, mitochondrial Fo complex, subunit F2	P56134	Mitochondrion. Mitochondrion inner membrane; Single-pass membrane protein (Potential).	Mitochondrion (GO:0005739)	11959398	mitochondrion	15	1	mitochondrion	mitochondrion			Bilateria
ATP5L	HGNC:14247	ATP synthase, H+ transporting, mitochondrial Fo complex, subunit G	O75964	Mitochondrion. Mitochondrion inner membrane.	Mitochondrion (GO:0005739)	15598749	mitochondrion	19	1	mitochondrion	mitochondrion	Bilateria	Bilateria
ATP5L2	HGNC:13213	ATP synthase, H+ transporting, mitochondrial Fo complex, subunit G2	Q7Z4Y8	Mitochondrion membrane (By similarity).			mitochondrion	21	0	mitochondrion	mitochondrion			Holozoa
ATP5O	HGNC:850	ATP synthase, H+ transporting, mitochondrial F1 complex, O subunit	P48047	Mitochondrion (By similarity). Mitochondrion inner membrane (By similarity).	Mitochondrion (GO:0005739)	12110673	mitochondrion	75	0	mitochondrion	mitochondrion			Cell.Organisms
ATP5S	HGNC:18799	ATP synthase, H+ transporting, mitochondrial Fo complex, subunit s (factor B)	Q99766	Mitochondrion (By similarity). Mitochondrion inner membrane (By similarity).	Mitochondrion (GO:0005739)	6143319	nucleus	80	0	mitochondrion	mitochondrion	Bilateria	Bilateria	Holozoa
ATP5SL	HGNC:25496	ATP5S-like	Q9NW81				cytoplasm	17	0	cytoplasm	cytoplasm	Eutheria	Bilateria
ATP6AP1	HGNC:868	ATPase, H+ transporting, lysosomal accessory protein 1	Q15904	Vacuole membrane; Single-pass membrane protein (By similarity).			vacuole membrane	81	1	vacuole membrane	vacuole membrane	Deuterostomia	Bilateria
ATP6AP1L	HGNC:28091	ATPase, H+ transporting, lysosomal accessory protein 1-like	Q52LC2	Membrane; Single-pass membrane protein (Potential).	Integral to membrane (GO:0016021)		vacuole membrane	31	1	vacuole membrane	vacuole membrane	Theria	Euteleostomi	Euteleostomi
ATP6AP2	HGNC:18305	ATPase, H+ transporting, lysosomal accessory protein 2	O75787	Membrane; Single-pass type I membrane protein (Potential).	Plasma membrane (GO:0005886)	12045255	plasma membrane	46	1	plasma membrane	plasma membrane	Bilateria	Bilateria	Metazoa
ATP6V0A1	HGNC:865	ATPase, H+ transporting, lysosomal V0 subunit a1	Q93050	Cytoplasmic vesicle membrane; Multi-pass membrane protein. Melanosome. Note=Coated vesicle. Identified by mass spectrometry in melanosome fractions from stage I to stage IV.	Brush border (GO:0005903); Zymogen granule (GO:0042588); Mitochondrion (GO:0005739)	15598749, 16278343, 16415858	plasma membrane	53	7	melanosome. mitochondrion	multiple	Eukaryota	Eukaryota	Cell.Organisms
ATP6V0A2	HGNC:18481	ATPase, H+ transporting, lysosomal V0 subunit a2	Q9Y487	Cell membrane; Multi-pass membrane protein. Endosome membrane. Note=In kidney proximal tubules, also detected in subapical vesicles (By similarity).	Integral to membrane (GO:0016021); Early endosome (GO:0005769); Nucleus (GO:0005634)	16415858, 17081983	plasma membrane	44	7	endosome. plasma membrane	multiple	Eukaryota	Eukaryota	Cell.Organisms
ATP6V0A4	HGNC:866	ATPase, H+ transporting, lysosomal V0 subunit a4	Q9HBG4	Apical cell membrane; Multi-pass membrane protein. Note=Present at high density almost exclusively on the apical surface of alpha-intercalated cells in the cortical collecting ducts of the distal nephron.	Plasma membrane (GO:0005886); Cytoplasm (GO:0005737); Brush border (GO:0005903)	10973252, 16415858	plasma membrane	100	7	cytoplasm. plasma membrane	multiple	Eukaryota	Eukaryota	Cell.Organisms
ATP6V0B	HGNC:861	ATPase, H+ transporting, lysosomal 21kDa, V0 subunit b	Q99437	Vacuole membrane; Multi-pass membrane protein.			vacuole membrane	100	5	vacuole membrane	vacuole membrane	Eukaryota	Eukaryota	Cell.Organisms
ATP6V0C	HGNC:855	ATPase, H+ transporting, lysosomal 16kDa, V0 subunit c	P27449	Vacuole membrane; Multi-pass membrane protein.	Lysosome (GO:0005764); Plasma membrane (GO:0005886); Endosome (GO:0005768); Golgi apparatus (GO:0005794); Endoplasmic reticulum (GO:0005783)	8250920, 10221984, 10440860, 12438748	vacuole membrane	100	4	endoplasmic reticulum. endosome. golgi apparatus. lysosome. plasma membrane. vacuole membrane	multiple	Eukaryota	Eukaryota	Cell.Organisms
ATP6V0D1	HGNC:13724	ATPase, H+ transporting, lysosomal 38kDa, V0 subunit d1	P61421	Membrane; Peripheral membrane protein; Cytoplasmic side (Probable). Note=Localizes to centrosome and the base of the cilium.			cytoplasm	31	0	cytoplasm	cytoplasm	Eukaryota	Eukaryota	Eukaryota
ATP6V0D2	HGNC:18266	ATPase, H+ transporting, lysosomal 38kDa, V0 subunit d2	Q8N8Y2		Integral to membrane (GO:0016021)	12788495, 14580332	cytoplasm	29	0	cytoplasm	cytoplasm	Eukaryota	Eukaryota	Cell.Organisms
ATP6V0E1	HGNC:863	ATPase, H+ transporting, lysosomal 9kDa, V0 subunit e1	O15342	Membrane; Multi-pass membrane protein (Potential).	Plasma membrane (GO:0005886)	9556572	vacuole membrane	43	2	plasma membrane	plasma membrane	Bilateria	Eukaryota	Opisthokonta
ATP6V0E2	HGNC:21723	ATPase, H+ transporting V0 subunit e2	Q8NHE4	Membrane; Multi-pass membrane protein (Potential).	Integral to membrane (GO:0016021)		vacuole membrane	60	2	vacuole membrane	vacuole membrane	Bilateria	Eukaryota	Opisthokonta
ATP6V1A	HGNC:851	ATPase, H+ transporting, lysosomal 70kDa, V1 subunit A	P38606		Plasma membrane (GO:0005886); Lysosome (GO:0005764); Endosome (GO:0005768); Secretory vesicle (None)	8463241, 11836511, 16415858	cytoplasm	41	0	endosome. lysosome	multiple	Cell.Organisms	Cell.Organisms	Cell.Organisms
ATP6V1B1	HGNC:853	ATPase, H+ transporting, lysosomal 56/58kDa, V1 subunit B1	P15313	Endomembrane system; Peripheral membrane protein. Note=Endomembrane.	Plasma membrane (GO:0005886); Cytoplasm (GO:0005737); Lysosome (GO:0005764); Golgi apparatus (GO:0005794); Secretory granule (GO:0030141); Endosome (GO:0005768); Endoplasmic reticulum (GO:0005783)	10221984, 10915794	cytoplasm	32	0	cytoplasm. endoplasmic reticulum. endosome. golgi apparatus. lysosome	multiple	Cell.Organisms	Cell.Organisms
ATP6V1B2	HGNC:854	ATPase, H+ transporting, lysosomal 56/58kDa, V1 subunit B2	P21281	Endomembrane system; Peripheral membrane protein. Melanosome. Note=Endomembrane. Identified by mass spectrometry in melanosome fractions from stage I to stage IV.	Endosome (GO:0005768)	12670943, 16415858	mitochondrion	15	0	endosome. melanosome	multiple	Cell.Organisms	Cell.Organisms	Cell.Organisms
ATP6V1C1	HGNC:856	ATPase, H+ transporting, lysosomal 42kDa, V1 subunit C1	P21283				cytoplasm	46	0	cytoplasm	cytoplasm	Eukaryota	Eukaryota	Eukaryota
ATP6V1C2	HGNC:18264	ATPase, H+ transporting, lysosomal 42kDa, V1 subunit C2	Q8NEY4				cytoplasm	38	0	cytoplasm	cytoplasm	Tetrapoda	Tetrapoda	Eukaryota
ATP6V1D	HGNC:13527	ATPase, H+ transporting, lysosomal 34kDa, V1 subunit D	Q9Y5K8	Membrane; Peripheral membrane protein; Cytoplasmic side (Probable). Note=Localizes to centrosome and the base of the cilium.	Integral to membrane (GO:0016021); Cytosol (GO:0005829)	15561729	nucleus	52	0	nucleus	nucleus	Cell.Organisms	Cell.Organisms	Cell.Organisms
ATP6V1E1	HGNC:857	ATPase, H+ transporting, lysosomal 31kDa, V1 subunit E1	P36543		Plasma membrane (GO:0005886); Endosome (GO:0005768); Lysosome (GO:0005764); Golgi apparatus (GO:0005794); Endoplasmic reticulum (GO:0005783); Cytoplasm (GO:0005737)	8250920, 10221984, 10440860, 10915794, 16415858	cytoplasm	37	0	cytoplasm. endoplasmic reticulum. endosome. golgi apparatus. lysosome	multiple	Eukaryota	Cell.Organisms	Eukaryota
ATP6V1E2	HGNC:18125	ATPase, H+ transporting, lysosomal 31kDa, V1 subunit E2	Q96A05		Integral to membrane (GO:0016021)		cytoplasm	33	0	cytoplasm	cytoplasm			Eukaryota
ATP6V1F	HGNC:16832	ATPase, H+ transporting, lysosomal 14kDa, V1 subunit F	Q16864		Plasma membrane (GO:0005886); Mitochondrion (GO:0005739)	9442887, 15598749	mitochondrion	13	0	mitochondrion	mitochondrion	Eukaryota	Eukaryota	Cell.Organisms
ATP6V1G1	HGNC:864	ATPase, H+ transporting, lysosomal 13kDa, V1 subunit G1	O75348		Lysosome (GO:0005764)		cytoplasm	45	0	cytoplasm	cytoplasm	Eukaryota	Eukaryota	Opisthokonta
ATP6V1G2	HGNC:862	ATPase, H+ transporting, lysosomal 13kDa, V1 subunit G2	O95670	Melanosome. Note=Highly enriched in late- stage melanosomes.			cytoplasm	44	0	melanosome	melanosome	Eukaryota	Eukaryota
ATP6V1G3	HGNC:18265	ATPase, H+ transporting, lysosomal 13kDa, V1 subunit G3	Q96LB4		Plasma membrane (GO:0005886)	1415677, 11836511	cytoplasm	42	0	cytoplasm	cytoplasm	Tetrapoda	Tetrapoda
ATP6V1H	HGNC:18303	ATPase, H+ transporting, lysosomal 50/57kDa, V1 subunit H	Q9UI12				nucleus	55	0	nucleus	nucleus	Eukaryota	Eukaryota	Eukaryota
ATP7A	HGNC:869	ATPase, Cu++ transporting, alpha polypeptide	Q04656	Golgi apparatus, trans-Golgi network membrane; Multi-pass membrane protein. Cell membrane; Multi-pass membrane protein. Isoform 3: Cytoplasm, cytosol (Probable). Isoform 5: Endoplasmic reticulum.	Plasma membrane (GO:0005886); Golgi apparatus (GO:0005794); Endoplasmic reticulum (GO:0005783); Extracellular (GO:0005576)	9467005, 9817923, 14718574	golgi apparatus membrane	27	8	cytoplasm. endoplasmic reticulum. golgi apparatus. golgi apparatus membrane. plasma membrane. secreted	multiple	Cell.Organisms	Cell.Organisms
ATP7B	HGNC:870	ATPase, Cu++ transporting, beta polypeptide	P35670	Golgi apparatus, trans-Golgi network membrane; Multi-pass membrane protein (By similarity). Isoform 2: Cytoplasm. WND/140 kDa: Mitochondrion.	Cytoplasm (GO:0005737);Golgi apparatus (GO:0005794); Endosome (GO:0005768); Mitochondrion (GO:0005739);Golgi apparatus (GO:0005794)	9307043, 12579329	golgi apparatus membrane	22	8	cytoplasm. endosome. golgi apparatus. mitochondrion	multiple	Cell.Organisms	Cell.Organisms	Cell.Organisms
ATP8A1	HGNC:13531	ATPase, aminophospholipid transporter (APLT), class I, type 8A, member 1	Q9Y2Q0	Cytoplasmic vesicle, secretory vesicle, chromaffin granule membrane; Multi-pass membrane protein (By similarity). Cytoplasmic granule. Cell membrane. Endoplasmic reticulum. Note=Exit from the endoplasmic reticulum requires the presence of TMEM30A, but not TMEM30B. In the presence of TMEM30A, predominantly located in cytoplasmic punctate structures.	Integral to membrane (GO:0016021)		golgi apparatus membrane	34	10	endoplasmic reticulum	endoplasmic reticulum	Eukaryota	Eukaryota	Cell.Organisms
ATP8A2	HGNC:13533	ATPase, aminophospholipid transporter, class I, type 8A, member 2	Q9NTI2	Membrane; Multi-pass membrane protein.			golgi apparatus membrane	33	10	golgi apparatus membrane	golgi apparatus membrane	Eukaryota	Eukaryota	Cell.Organisms
ATP8B1	HGNC:3706	ATPase, aminophospholipid transporter, class I, type 8B, member 1	O43520	Cell membrane; Multi-pass membrane protein. Endoplasmic reticulum. Note=Exit from the endoplasmic reticulum requires the presence of TMEM30A or TMEM30B.			golgi apparatus membrane	25	10	endoplasmic reticulum. plasma membrane	multiple	Eukaryota	Eukaryota	Cell.Organisms
ATP8B2	HGNC:13534	ATPase, aminophospholipid transporter, class I, type 8B, member 2	P98198	Membrane; Multi-pass membrane protein.	Plasma membrane (GO:0005886)		golgi apparatus membrane	27	10	golgi apparatus membrane	golgi apparatus membrane	Eukaryota	Eukaryota	Cell.Organisms
ATP8B3	HGNC:13535	ATPase, aminophospholipid transporter, class I, type 8B, member 3	O60423	Membrane; Multi-pass membrane protein.			golgi apparatus membrane	25	10	golgi apparatus membrane	golgi apparatus membrane	Eukaryota	Eukaryota	Cell.Organisms
ATP8B4	HGNC:13536	ATPase, class I, type 8B, member 4	Q8TF62	Membrane; Multi-pass membrane protein.	Integral to membrane (GO:0016021)		golgi apparatus membrane	26	10	golgi apparatus membrane	golgi apparatus membrane	Eukaryota	Eukaryota	Cell.Organisms
ATP9A	HGNC:13540	ATPase, class II, type 9A	O75110	Early endosome membrane; Multi-pass membrane protein. Recycling endosome. Golgi apparatus, trans-Golgi network membrane. Note=Efficient exit from the endoplasmic reticulum does not require TMEM30A, nor TMEM30B.			golgi apparatus membrane	71	10	endosome	endosome	Eukaryota	Eukaryota	Cell.Organisms
ATP9B	HGNC:13541	ATPase, class II, type 9B	O43861	Golgi apparatus, trans-Golgi network membrane; Multi-pass membrane protein. Note=Efficient exit from the endoplasmic reticulum does not require TMEM30A, nor TMEM30B.	Integral to membrane (GO:0016021)		golgi apparatus membrane	100	10	golgi apparatus membrane	golgi apparatus membrane	Eukaryota	Eukaryota
ATPAF1	HGNC:18803	ATP synthase mitochondrial F1 complex assembly factor 1	Q5TC12	Mitochondrion (By similarity).	Mitochondrion (GO:0005739)	11410595, 12206899	mitochondrion	17	0	mitochondrion	mitochondrion	Eukaryota	Eukaryota	Eukaryota
ATPAF2	HGNC:18802	ATP synthase mitochondrial F1 complex assembly factor 2	Q8N5M1	Mitochondrion (Probable).	Mitochondrion (GO:0005739)	11410595	mitochondrion	14	0	mitochondrion	mitochondrion	Eukaryota	Cell.Organisms	Cell.Organisms
ATPIF1	HGNC:871	ATPase inhibitory factor 1	Q9UII2	Mitochondrion.	Mitochondrion (GO:0005739); Nucleolus (GO:0005730); Plasma membrane (GO:0005886)	10664857, 15598749, 15635413, 15809073	mitochondrion	100	0	mitochondrion. nucleus	multiple	Bilateria	Bilateria	Metazoa
ATR	HGNC:882	ataxia telangiectasia and Rad3 related	Q13535	Nucleus. Nucleus, PML body (By similarity). Chromosome (By similarity). Note=Depending on the cell type, it can also be found in PML nuclear bodies. Recruited to chromatin during S-phase. Redistributes to discrete nuclear foci upon DNA damage, hypoxia or replication fork stalling.	Nucleus (GO:0005634); Nucleolus (GO:0005730)	11278964, 11721054, 11790298, 14724280, 15635413	nucleus	100	2	nucleus	nucleus	Eukaryota	Eukaryota	Eukaryota
ATRAID	HGNC:24090	all-trans retinoic acid-induced differentiation factor	Q6UW56	Nucleus envelope. Cell membrane; Single-pass membrane protein. Note=Colocalizes with NELL1 on the nuclear envelope and the perinuclear region.			plasma membrane	34	1	plasma membrane	plasma membrane	Chordata	Chordata	Eumetazoa
ATRIP	HGNC:33499	ATR interacting protein	Q8WXE1	Nucleus. Note=Redistributes to discrete nuclear foci upon DNA damage.			nucleus	100	0	nucleus	nucleus	Euteleostomi	Deuterostomia	Eumetazoa
ATRN	HGNC:885	attractin	O75882	Isoform 1: Cell membrane; Single-pass type I membrane protein. Isoform 2: Secreted. Isoform 3: Secreted.	Plasma membrane (GO:0005886);Extracellular (GO:0005576)		secreted	28	5	plasma membrane. secreted	multiple	Bilateria	Eukaryota	Cell.Organisms
ATRNL1	HGNC:29063	attractin-like 1	Q5VV63	Membrane; Single-pass type I membrane protein (Potential).	Plasma membrane (GO:0005886)		secreted	32	5	n/a	n/a	Bilateria	Eukaryota	Cell.Organisms
ATRX	HGNC:886	alpha thalassemia/mental retardation syndrome X-linked	P46100	Nucleus. Note=Associated with pericentromeric heterochromatin during interphase and mitosis, probably by interacting with HP1.	Nucleus (GO:0005634); Nucleolus (GO:0005730); Cytoplasm (GO:0005737);Nucleus (GO:0005634); Cytoplasm (GO:0005737)	9499421, 15065660, 15635413, 17081983	nucleus	100	0	cytoplasm. nucleus	multiple	Chordata	Eukaryota
ATXN1	HGNC:10548	ataxin 1	P54253	Cytoplasm (By similarity). Nucleus. Note=Colocalizes with USP7 in the nucleus.	Nucleus (GO:0005634); Cytoplasm (GO:0005737)	7647801, 17110330	nucleus	15	0	cytoplasm. nucleus	multiple	Euteleostomi	Bilateria	Eumetazoa
ATXN10	HGNC:10549	ataxin 10	Q9UBB4	Cytoplasm, perinuclear region.			cytoplasm	100	0	cytoplasm	cytoplasm	Eukaryota	Eukaryota	Eukaryota
ATXN1L	HGNC:33279	ataxin 1-like	P0C7T5	Nucleus. Cell projection, dendrite. Note=Forms nuclear foci. Colocalizes with NCOR2 and HDAC3. Distributed beyond the nucleus into the cell body and dendrites in Purkinje cells and in inferior olive cells.			nucleus	23	0	nucleus	nucleus			Eumetazoa
ATXN2	HGNC:10555	ataxin 2	Q99700	Cytoplasm (By similarity).	Cytoplasm (GO:0005737); Nucleus (GO:0005634)	9989626, 11471052, 15663938, 17000644	cytoplasm	87	0	cytoplasm. nucleus	multiple	Euteleostomi	Bilateria	Eukaryota
ATXN2L	HGNC:31326	ataxin 2-like	Q8WWM7	Membrane; Peripheral membrane protein.	Nucleus (GO:0005634); Cytoplasm (GO:0005737);Nucleus (GO:0005634); Cytosol (GO:0005829); Cytoplasm (GO:0005737)	15561729, 17000644, 17081983	cytoplasm	35	0	cytoplasm. nucleus	multiple	Euteleostomi	Euteleostomi	Eukaryota
ATXN3	HGNC:7106	ataxin 3	P54252	Nucleus matrix. Note=Predominantly nuclear, but not exclusively, inner nuclear matrix.	Cytoplasm (GO:0005737); Nucleus (GO:0005634)	9124802, 9580663	nucleus	100	0	cytoplasm. nucleus	multiple	Euteleostomi	Eukaryota	Eukaryota
ATXN3L	HGNC:24173	ataxin 3-like	Q9H3M9	Nucleus (By similarity).			nucleus	65	0	nucleus	nucleus	Human	Catarrhini	Eukaryota
ATXN7	HGNC:10560	ataxin 7	O15265	Isoform a: Nucleus. Nucleus, nucleolus. Nucleus matrix. Cytoplasm, cytoskeleton. Isoform b: Cytoplasm.	Nucleus (GO:0005634); Cytoplasm (GO:0005737); Nucleolus (GO:0005730)	10441328, 11709544, 15115762	nucleus	20	0	cytoplasm. nucleus	multiple	Deuterostomia	Deuterostomia	Opisthokonta
ATXN7L1	HGNC:22210	ataxin 7-like 1	Q9ULK2				nucleus	24	0	nucleus	nucleus	Tetrapoda	Euteleostomi	Opisthokonta
ATXN7L2	HGNC:28713	ataxin 7-like 2	Q5T6C5				cytoplasm	19	0	cytoplasm	cytoplasm	Mammalia	Euteleostomi	Opisthokonta
ATXN7L3	HGNC:25416	ataxin 7-like 3	Q14CW9	Nucleus (Probable).			nucleus	97	0	nucleus	nucleus	Chordata	Eukaryota	Eukaryota
ATXN7L3B	HGNC:37931	ataxin 7-like 3B	Q96GX2				nucleus	33	0	nucleus	nucleus			Craniata
ATXN8	HGNC:32925	ataxin 8	Q156A1	Nucleus. Note=Present in SCA8-specific 1C2- positive intranuclear inclusions.			nucleus	100	0	nucleus	nucleus
AUH	HGNC:890	AU RNA binding protein/enoyl-CoA hydratase	Q13825	Mitochondrion (By similarity).	Mitochondrion (GO:0005739)	10072761	mitochondrion	93	0	mitochondrion	mitochondrion	Eukaryota	Cell.Organisms	Cell.Organisms
AUNIP	HGNC:28363	aurora kinase A and ninein interacting protein	Q9H7T9	Cytoplasm, cytoskeleton, microtubule organizing center, centrosome. Cytoplasm, cytoskeleton, spindle pole. Note=Localizes to the centrosome in interphase and to the spindle pole in metaphase.			cytoplasm	100	0	cytoplasm	cytoplasm	Theria	Theria	Mammalia
AUP1	HGNC:891	ancient ubiquitous protein 1	Q9Y679	Endoplasmic reticulum membrane; Single-pass type III membrane protein; Cytoplasmic side.	Cytoplasm (GO:0005737)	12534238	secreted	8	5	cytoplasm. endoplasmic reticulum membrane	multiple	Deuterostomia	Eukaryota	Metazoa
AURKA	HGNC:11393	aurora kinase A	O14965	Cytoplasm, cytoskeleton, microtubule organizing center, centrosome. Cytoplasm, cytoskeleton, spindle pole. Note=Detected at the neurite hillock in developing neurons (By similarity). Localizes at the centrosome in mitotic cells from early prophase until telophase, but also localizes to the spindle pole MTs from prophase to anaphase. Moves to the midbody during both telophase and cytokinesis. Asso…	Centrosome (GO:0005813); Mitochondrion (GO:0005739)	9153231, 15561729	cytoplasm	100	0	cytoplasm. mitochondrion	multiple	Cell.Organisms	Cell.Organisms	Cell.Organisms
AURKAIP1	HGNC:24114	aurora kinase A interacting protein 1	Q9NWT8	Nucleus.	Nucleus (GO:0005634)	12244051	nucleus	49	0	nucleus	nucleus	Amniota	Euteleostomi	Craniata
AURKB	HGNC:11390	aurora kinase B	Q96GD4	Nucleus. Chromosome. Chromosome, centromere. Cytoplasm, cytoskeleton, spindle. Note=Localizes on chromosome arms and inner centromeres from prophase through metaphase and then transferring to the spindle midzone and midbody from anaphase through cytokinesis. Colocalized with gamma tubulin in the mid- body. Proper localization of the active, Thr-232-phosphorylated form during metaphase may be depe…	Centrosome (GO:0005813); Nucleolus (GO:0005730); Chromosome (GO:0005694); Mitochondrion (GO:0005739)	9514916, 15561729, 15635413, 17099693, 17113138	nucleus	62	0	cytoplasm. mitochondrion. nucleus	multiple	Cell.Organisms	Cell.Organisms	Cell.Organisms
AURKC	HGNC:11391	aurora kinase C	Q9UQB9	Nucleus. Chromosome. Chromosome, centromere. Cytoplasm, cytoskeleton, spindle. Note=Distributes in the condensed chromosomes during prophase to metaphase. After entering anaphase, there is a dissociation from separated chromosomes and a redistribution to midzone microtubules, and finally remains in the midbody during cytokinesis.	Centrosome (GO:0005813)	10066797	nucleus	60	0	cytoplasm. nucleus	multiple	Cell.Organisms	Cell.Organisms	Cell.Organisms
AUTS2	HGNC:14262	autism susceptibility candidate 2	Q8WXX7				nucleus	18	0	nucleus	nucleus	Euteleostomi	Euteleostomi	Bilateria
AVEN	HGNC:13509	apoptosis, caspase activation inhibitor	Q9NQS1	Endomembrane system; Peripheral membrane protein. Note=Associated with intracellular membranes.	Nucleus (GO:0005634); Integral to membrane (GO:0016021)	10949025	nucleus	85	0	nucleus	nucleus	Euteleostomi	Euteleostomi	Bilateria
AVIL	HGNC:14188	advillin	O75366	Cytoplasm, cytoskeleton. Cell projection (By similarity). Cell projection, axon (By similarity).	Cytoskeleton (GO:0005856)	15561729	cytoplasm	37	0	cytoplasm	cytoplasm	Bilateria	Eukaryota	Eukaryota
AVL9	HGNC:28994	AVL9 homolog (S. cerevisiase)	Q8NBF6	Recycling endosome. Membrane; Single-pass membrane protein (Potential).			cytoplasm	22	1	endosome	endosome	Opisthokonta	Eukaryota	Eukaryota
AVP	HGNC:894	arginine vasopressin	P01185	Secreted.	Extracellular (GO:0005576); Nucleus (GO:0005634)	11384615, 11713645	secreted	100	0	nucleus. secreted	multiple	Euteleostomi	Euteleostomi	Bilateria
AVPI1	HGNC:30898	arginine vasopressin-induced 1	Q5T686				nucleus	84	0	nucleus	nucleus	Human	Tetrapoda	Euteleostomi
AVPR1A	HGNC:895	arginine vasopressin receptor 1A	P37288	Cell membrane; Multi-pass membrane protein.	Plasma membrane (GO:0005886)	8838314	plasma membrane	100	7	plasma membrane	plasma membrane	Bilateria	Bilateria	Metazoa
AVPR1B	HGNC:896	arginine vasopressin receptor 1B	P47901	Cell membrane; Multi-pass membrane protein.	Plasma membrane (GO:0005886)	7805841	plasma membrane	100	7	plasma membrane	plasma membrane	Tetrapoda	Chordata
AVPR2	HGNC:897	arginine vasopressin receptor 2	P30518	Cell membrane; Multi-pass membrane protein.	Plasma membrane (GO:0005886)	9224808	plasma membrane	100	7	plasma membrane	plasma membrane	Euteleostomi	Euteleostomi
AWAT1	HGNC:23252	acyl-CoA wax alcohol acyltransferase 1	Q58HT5	Endoplasmic reticulum membrane; Multi-pass membrane protein (By similarity).	Integral to membrane (GO:0016021)		endoplasmic reticulum membrane	45	2	endoplasmic reticulum membrane	endoplasmic reticulum membrane	Theria	Tetrapoda	Eukaryota
AWAT2	HGNC:23251	acyl-CoA wax alcohol acyltransferase 2	Q6E213	Endoplasmic reticulum membrane; Multi-pass membrane protein.			endoplasmic reticulum membrane	100	2	endoplasmic reticulum membrane	endoplasmic reticulum membrane	Theria	Theria	Eukaryota
AXDND1	HGNC:26564	axonemal dynein light chain domain containing 1	Q5T1B0				cytoplasm	18	0	cytoplasm	cytoplasm	Deuterostomia	Deuterostomia	Eukaryota
AXIN1	HGNC:903	axin 1	O15169	Cytoplasm. Nucleus. Membrane (By similarity). Cell membrane (By similarity). Note=MACF1 is required for its translocation to cell membrane (By similarity). On UV irradiation, translocates to the nucleus and colocalizes with DAAX.	Nucleus (GO:0005634); Cytoplasm (GO:0005737); Plasma membrane (GO:0005886)	12072559, 12138115, 14630927, 14970870, 16601693	cytoplasm	33	0	cytoplasm. nucleus	multiple	Euteleostomi	Bilateria	Eukaryota
AXIN2	HGNC:904	axin 2	Q9Y2T1	Cytoplasm.	Nucleus (GO:0005634)	12072559	cytoplasm	100	0	cytoplasm. nucleus	multiple	Chordata	Chordata	Eukaryota
AXL	HGNC:905	AXL receptor tyrosine kinase	P30530	Cell membrane; Single-pass type I membrane protein.	Plasma membrane (GO:0005886); Extracellular (GO:0005576)	7822279, 11290560	plasma membrane	100	1	plasma membrane. secreted	multiple	Chordata	Chordata	Cell.Organisms
AZGP1	HGNC:910	alpha-2-glycoprotein 1, zinc-binding	P25311	Secreted.	Extracellular (GO:0005576)	10462714, 16188874	secreted	100	0	secreted	secreted	Theria	Theria	Craniata
AZI2	HGNC:24002	5-azacytidine induced 2	Q9H6S1	Cytoplasm.	Cytoplasm (GO:0005737);Nucleus (GO:0005634); Cytoplasm (GO:0005737)	17081983	cytoplasm	100	0	cytoplasm. nucleus	multiple	Euteleostomi	Euteleostomi	Chordata
AZIN1	HGNC:16432	antizyme inhibitor 1	O14977				mitochondrion	32	0	mitochondrion	mitochondrion	Euteleostomi	Euteleostomi	Cell.Organisms
AZU1	HGNC:913	azurocidin 1	P20160	Cytoplasmic granule. Note=Cytoplasmic granules of neutrophils.	Cytoplasmic vesicle (GO:0016023); Extracellular (GO:0005576); Plasma membrane (GO:0005886); Nucleus (GO:0005634); Mitochondrion (GO:0005739)	2332502, 10510329, 11861296, 12135665	cytoplasm	100	0	mitochondrion. nucleus. secreted	multiple	Catarrhini	Catarrhini	Cell.Organisms
B2M	HGNC:914	beta-2-microglobulin	P61769	Secreted. Note=Detected in serum and urine.	Extracellular (GO:0005576)	3048575, 12006623	secreted	100	0	secreted	secreted	Amniota	Euteleostomi	Craniata
B3GALNT1	HGNC:918	beta-1,3-N-acetylgalactosaminyltransferase 1 (globoside blood group)	O75752	Golgi apparatus membrane; Single-pass type II membrane protein.	Plasma membrane (GO:0005886); Endoplasmic reticulum (GO:0005783)	6425294, 10993897	golgi apparatus membrane	100	0	endoplasmic reticulum. golgi apparatus membrane	multiple	Amniota	Amniota	Eukaryota
B3GALNT2	HGNC:28596	beta-1,3-N-acetylgalactosaminyltransferase 2	Q8NCR0	Golgi apparatus membrane; Single-pass type II membrane protein (By similarity).	Integral to membrane (GO:0016021)	14724282	golgi apparatus membrane	12	0	golgi apparatus membrane	golgi apparatus membrane	Euteleostomi	Deuterostomia	Eukaryota
B3GALT1	HGNC:916	UDP-Gal:betaGlcNAc beta 1,3-galactosyltransferase, polypeptide 1	Q9Y5Z6	Golgi apparatus membrane; Single-pass type II membrane protein (Probable).	Golgi apparatus (GO:0005794)	9417100	golgi apparatus membrane	27	0	golgi apparatus. golgi apparatus membrane	multiple	Bilateria	Eukaryota	Eukaryota
B3GALT2	HGNC:917	UDP-Gal:betaGlcNAc beta 1,3-galactosyltransferase, polypeptide 2	O43825	Golgi apparatus membrane; Single-pass type II membrane protein (Probable).	Golgi apparatus (GO:0005794)	9417100	golgi apparatus membrane	20	1	golgi apparatus. golgi apparatus membrane	multiple	Euteleostomi	Euteleostomi	Eukaryota
B3GALT4	HGNC:919	UDP-Gal:betaGlcNAc beta 1,3-galactosyltransferase, polypeptide 4	O96024	Golgi apparatus membrane; Single-pass type II membrane protein.	Golgi apparatus (GO:0005794)		golgi apparatus membrane	100	0	golgi apparatus membrane	golgi apparatus membrane	Theria	Euteleostomi
B3GALT5	HGNC:920	UDP-Gal:betaGlcNAc beta 1,3-galactosyltransferase, polypeptide 5	Q9Y2C3	Golgi apparatus membrane; Single-pass type II membrane protein (Potential).	Integral to membrane (GO:0016021)	10212226	golgi apparatus membrane	24	0	golgi apparatus membrane	golgi apparatus membrane	Tetrapoda	Bilateria	Eukaryota
B3GALT6	HGNC:17978	UDP-Gal:betaGal beta 1,3-galactosyltransferase polypeptide 6	Q96L58	Golgi apparatus, Golgi stack membrane; Single-pass type II membrane protein.	Golgi apparatus (GO:0005794); Cytoplasm (GO:0005737)	11551958	golgi apparatus membrane	100	0	cytoplasm. golgi apparatus. golgi apparatus membrane	multiple	Bilateria	Bilateria	Eukaryota
B3GALTL	HGNC:20207	beta 1,3-galactosyltransferase-like	Q6Y288	Endoplasmic reticulum membrane; Single-pass type II membrane protein.	Integral to membrane (GO:0016021)	12943678	endoplasmic reticulum membrane	100	0	endoplasmic reticulum membrane	endoplasmic reticulum membrane	Bilateria	Bilateria	Metazoa
B3GAT1	HGNC:921	beta-1,3-glucuronyltransferase 1 (glucuronosyltransferase P)	Q9P2W7	Golgi apparatus membrane; Single-pass type II membrane protein.	Golgi apparatus (GO:0005794)	10783264, 10946001	golgi apparatus membrane	100	1	golgi apparatus. golgi apparatus membrane	multiple	Euteleostomi	Euteleostomi	Eukaryota
B3GAT2	HGNC:922	beta-1,3-glucuronyltransferase 2 (glucuronosyltransferase S)	Q9NPZ5	Golgi apparatus membrane; Single-pass type II membrane protein.	Golgi apparatus (GO:0005794)		golgi apparatus membrane	100	1	golgi apparatus membrane	golgi apparatus membrane	Euteleostomi	Eukaryota	Eukaryota
B3GAT3	HGNC:923	beta-1,3-glucuronyltransferase 3 (glucuronosyltransferase I)	O94766	Golgi apparatus membrane; Single-pass type II membrane protein. Golgi apparatus, cis-Golgi network.	Golgi apparatus (GO:0005794); Extracellular (GO:0005576)	10842173	golgi apparatus membrane	94	1	golgi apparatus. golgi apparatus membrane. secreted	multiple	Bilateria	Bilateria	Eukaryota
B3GNT1	HGNC:15685	UDP-GlcNAc:betaGal beta-1,3-N-acetylglucosaminyltransferase 1	O43505	Golgi apparatus membrane; Single-pass type II membrane protein.	Golgi apparatus (GO:0005794)		golgi apparatus membrane	100	0	golgi apparatus membrane	golgi apparatus membrane	Mammalia	Bilateria	Eukaryota
B3GNT2	HGNC:15629	UDP-GlcNAc:betaGal beta-1,3-N-acetylglucosaminyltransferase 2	Q9NY97	Golgi apparatus membrane; Single-pass type II membrane protein (Potential).	Integral to membrane (GO:0016021)	11042166	golgi apparatus membrane	28	0	golgi apparatus membrane	golgi apparatus membrane	Chordata	Chordata	Eukaryota
B3GNT3	HGNC:13528	UDP-GlcNAc:betaGal beta-1,3-N-acetylglucosaminyltransferase 3	Q9Y2A9	Golgi apparatus membrane; Single-pass type II membrane protein (Potential).	Golgi apparatus (GO:0005794)		golgi apparatus membrane	44	0	golgi apparatus membrane	golgi apparatus membrane	Euteleostomi	Bilateria	Eukaryota
B3GNT4	HGNC:15683	UDP-GlcNAc:betaGal beta-1,3-N-acetylglucosaminyltransferase 4	Q9C0J1	Golgi apparatus membrane; Single-pass type II membrane protein (By similarity).	Integral to membrane (GO:0016021)		golgi apparatus membrane	32	2	golgi apparatus membrane	golgi apparatus membrane	Mammalia	Tetrapoda	Eukaryota
B3GNT5	HGNC:15684	UDP-GlcNAc:betaGal beta-1,3-N-acetylglucosaminyltransferase 5	Q9BYG0	Golgi apparatus membrane; Single-pass type II membrane protein (By similarity).			golgi apparatus membrane	22	1	golgi apparatus membrane	golgi apparatus membrane	Euteleostomi	Euteleostomi	Eukaryota
B3GNT6	HGNC:24141	UDP-GlcNAc:betaGal beta-1,3-N-acetylglucosaminyltransferase 6 (core 3 synthase)	Q6ZMB0	Golgi apparatus membrane; Single-pass type II membrane protein.	Integral to membrane (GO:0016021)	11821425	golgi apparatus membrane	100	0	golgi apparatus membrane	golgi apparatus membrane	Euteleostomi	Bilateria
B3GNT7	HGNC:18811	UDP-GlcNAc:betaGal beta-1,3-N-acetylglucosaminyltransferase 7	Q8NFL0	Golgi apparatus membrane; Single-pass type II membrane protein (Potential).	Integral to membrane (GO:0016021)		golgi apparatus membrane	31	0	golgi apparatus membrane	golgi apparatus membrane	Euteleostomi	Euteleostomi	Eukaryota
B3GNT8	HGNC:24139	UDP-GlcNAc:betaGal beta-1,3-N-acetylglucosaminyltransferase 8	Q7Z7M8	Golgi apparatus membrane; Single-pass type II membrane protein (By similarity).	Integral to membrane (GO:0016021)	15620693	golgi apparatus membrane	24	0	golgi apparatus membrane	golgi apparatus membrane	Theria	Theria	Eumetazoa
B3GNT9	HGNC:28714	UDP-GlcNAc:betaGal beta-1,3-N-acetylglucosaminyltransferase 9	Q6UX72	Golgi apparatus membrane; Single-pass type II membrane protein (Potential).			golgi apparatus membrane	28	0	golgi apparatus membrane	golgi apparatus membrane			Eukaryota
B3GNTL1	HGNC:21727	UDP-GlcNAc:betaGal beta-1,3-N-acetylglucosaminyltransferase-like 1	Q67FW5				cytoplasm	27	0	cytoplasm	cytoplasm	Deuterostomia	Cell.Organisms	Cell.Organisms
B4GALNT1	HGNC:4117	beta-1,4-N-acetyl-galactosaminyl transferase 1	Q00973	Golgi apparatus membrane; Single-pass type II membrane protein.	Golgi apparatus (GO:0005794); Endoplasmic reticulum (GO:0005783)	8824296, 10477274	golgi apparatus membrane	100	0	endoplasmic reticulum. golgi apparatus. golgi apparatus membrane	multiple	Theria	Euteleostomi	Cell.Organisms
B4GALNT2	HGNC:24136	beta-1,4-N-acetyl-galactosaminyl transferase 2	Q8NHY0	Golgi apparatus membrane; Single-pass type II membrane protein (Potential).	Golgi apparatus (GO:0005794); Plasma membrane (GO:0005886)	11886838, 12678917	golgi apparatus membrane	68	1	golgi apparatus. plasma membrane	multiple	Mammalia	Mammalia	Cell.Organisms
B4GALNT3	HGNC:24137	beta-1,4-N-acetyl-galactosaminyl transferase 3	Q6L9W6	Golgi apparatus, Golgi stack membrane; Single-pass type II membrane protein. Note=Localizes to apical Golgi.	Extracellular (GO:0005576)	12966086	golgi apparatus membrane	100	0	golgi apparatus membrane. secreted	multiple	Amniota	Euteleostomi	Cell.Organisms
B4GALNT4	HGNC:26315	beta-1,4-N-acetyl-galactosaminyl transferase 4	Q76KP1	Golgi apparatus, Golgi stack membrane; Single-pass type II membrane protein (By similarity).			golgi apparatus membrane	40	0	golgi apparatus membrane	golgi apparatus membrane	Euteleostomi	Euteleostomi	Cell.Organisms
B4GALT1	HGNC:924	UDP-Gal:betaGlcNAc beta 1,4- galactosyltransferase, polypeptide 1	P15291	Isoform Long: Golgi apparatus, Golgi stack membrane; Single-pass type II membrane protein. Cell membrane; Single-pass type II membrane protein. Cell surface. Isoform Short: Golgi apparatus, Golgi stack membrane; Single-pass type II membrane protein. Processed beta-1,4-galactosyltransferase 1: Secreted. Note=Soluble form found in body fluids.	Extracellular (GO:0005576); Plasma membrane (GO:0005886); Golgi apparatus (GO:0005794)	1384956, 8540625	golgi apparatus membrane	48	1	golgi apparatus. golgi apparatus membrane. plasma membrane. secreted	multiple	Chordata	Bilateria	Cell.Organisms
B4GALT2	HGNC:925	UDP-Gal:betaGlcNAc beta 1,4- galactosyltransferase, polypeptide 2	O60909	Golgi apparatus, Golgi stack membrane; Single-pass type II membrane protein. Note=Trans cisternae of Golgi stack.	Golgi membrane (GO:0000139)	9405390, 9597550	golgi apparatus membrane	100	1	golgi apparatus membrane	golgi apparatus membrane	Tetrapoda	Bilateria	Cell.Organisms
B4GALT3	HGNC:926	UDP-Gal:betaGlcNAc beta 1,4- galactosyltransferase, polypeptide 3	O60512	Golgi apparatus, Golgi stack membrane; Single-pass type II membrane protein. Note=Trans cisternae of Golgi stack.	Golgi apparatus (GO:0005794)	9405390, 9597550	golgi apparatus membrane	100	0	golgi apparatus. golgi apparatus membrane	multiple	Euteleostomi	Bilateria	Cell.Organisms
B4GALT4	HGNC:927	UDP-Gal:betaGlcNAc beta 1,4- galactosyltransferase, polypeptide 4	O60513	Golgi apparatus, Golgi stack membrane; Single-pass type II membrane protein. Note=Trans cisternae of Golgi stack.	Golgi membrane (GO:0000139)	9597550, 9792633	golgi apparatus membrane	100	0	golgi apparatus membrane	golgi apparatus membrane	Euteleostomi	Euteleostomi	Cell.Organisms
B4GALT5	HGNC:928	UDP-Gal:betaGlcNAc beta 1,4- galactosyltransferase, polypeptide 5	O43286	Golgi apparatus, Golgi stack membrane; Single-pass type II membrane protein. Note=Trans cisternae of Golgi stack.	Golgi apparatus (GO:0005794)		golgi apparatus membrane	100	0	golgi apparatus membrane	golgi apparatus membrane	Euteleostomi	Deuterostomia	Cell.Organisms
B4GALT6	HGNC:929	UDP-Gal:betaGlcNAc beta 1,4- galactosyltransferase, polypeptide 6	Q9UBX8	Golgi apparatus, Golgi stack membrane; Single-pass type II membrane protein. Note=Trans cisternae of Golgi stack.	Golgi apparatus (GO:0005794)		golgi apparatus membrane	100	0	golgi apparatus membrane	golgi apparatus membrane	Euteleostomi	Deuterostomia	Cell.Organisms
B4GALT7	HGNC:930	xylosylprotein beta 1,4-galactosyltransferase, polypeptide 7	Q9UBV7	Golgi apparatus, Golgi stack membrane; Single-pass type II membrane protein. Note=Cis cisternae of Golgi stack.	Golgi apparatus (GO:0005794)	10473568	golgi apparatus membrane	100	1	golgi apparatus. golgi apparatus membrane	multiple	Bilateria	Bilateria	Cell.Organisms
B9D1	HGNC:24123	B9 protein domain 1	Q9UPM9	Cytoplasm, cytoskeleton, cilium basal body. Cytoplasm, cytoskeleton, cilium axoneme. Note=Localizes at the transition zone, a region between the basal body and the ciliary axoneme (By similarity).			cytoplasm	100	0	cytoplasm	cytoplasm	Bilateria	Eukaryota	Eukaryota
B9D2	HGNC:28636	B9 protein domain 2	Q9BPU9	Cytoplasm, cytoskeleton, cilium basal body. Cytoplasm, cytoskeleton, cilium axoneme. Nucleus (By similarity).			cytoplasm	15	0	cytoplasm	cytoplasm	Theria	Eukaryota	Eukaryota
BAALC	HGNC:14333	brain and acute leukemia, cytoplasmic	Q8WXS3	Cytoplasm. Membrane. Note=Postsynaptic lipid rafts (By similarity).	Cytoplasm (GO:0005737)	11707601	nucleus	27	0	cytoplasm	cytoplasm	Theria	Euteleostomi	Euteleostomi
BAAT	HGNC:932	bile acid CoA: amino acid N-acyltransferase (glycine N-choloyltransferase)	Q14032	Cytoplasm.	Cytoplasm (GO:0005737); Peroxisome (GO:0005777); Mitochondrion (GO:0005739)	2037576, 8034703, 10884298, 12810727	cytoplasm	100	0	cytoplasm. mitochondrion. peroxisome	multiple	Tetrapoda	Bilateria	Cell.Organisms
BABAM1	HGNC:25008	BRISC and BRCA1 A complex member 1	Q9NWV8	Cytoplasm. Nucleus. Note=Localizes at sites of DNA damage at double-strand breaks (DSBs).			nucleus	62	0	cytoplasm. nucleus	multiple	Tetrapoda	Eukaryota	Eukaryota
BACE1	HGNC:933	beta-site APP-cleaving enzyme 1	P56817	Membrane; Single-pass type I membrane protein. Golgi apparatus, trans-Golgi network. Endoplasmic reticulum. Endosome. Cell surface. Cytoplasmic vesicle membrane. Note=Predominantly localized to the later Golgi/trans-Golgi network (TGN) and minimally detectable in the early Golgi compartments. A small portion is also found in the endoplasmic reticulum, endosomes and on the cell surface.	Plasma membrane (GO:0005886); Golgi apparatus (GO:0005794); Endoplasmic reticulum (GO:0005783); Endosome (GO:0005768); Lysosome (GO:0005764)	10677483, 10887202, 11152683, 11466313	vacuole	9	1	endoplasmic reticulum. endosome. golgi apparatus. lysosome. plasma membrane	multiple	Deuterostomia	Deuterostomia	Eukaryota
BACE2	HGNC:934	beta-site APP-cleaving enzyme 2	Q9Y5Z0	Membrane; Single-pass type I membrane protein. Golgi apparatus. Endoplasmic reticulum. Endosome. Cell surface.	Golgi apparatus (GO:0005794); Plasma membrane (GO:0005886); Endosome (GO:0005768); Integral to membrane (GO:0016021); Endoplasmic reticulum (GO:0005783); Cytoplasm (GO:0005737)	10749877, 11423558	secreted	24	1	cytoplasm. endoplasmic reticulum. endosome. golgi apparatus. plasma membrane	multiple	Euteleostomi	Euteleostomi	Eukaryota
BACH1	HGNC:935	BTB and CNC homology 1, basic leucine zipper transcription factor 1	O14867	Nucleus (By similarity).	Nucleus (GO:0005634); Cytoplasm (GO:0005737)	11069897	nucleus	31	0	cytoplasm. nucleus	multiple	Tetrapoda	Euteleostomi	Eukaryota
BACH2	HGNC:14078	BTB and CNC homology 1, basic leucine zipper transcription factor 2	Q9BYV9	Nucleus (By similarity).	Nucleus (GO:0005634); Cytoplasm (GO:0005737)	10809773, 11923289, 15060166	nucleus	25	0	cytoplasm. nucleus	multiple	Euteleostomi	Euteleostomi	Eukaryota
BAD	HGNC:936	BCL2-associated agonist of cell death	Q92934	Mitochondrion outer membrane. Cytoplasm. Note=Upon phosphorylation, locates to the cytoplasm.	Mitochondrion (GO:0005739); Cytoplasm (GO:0005737)	10949026, 12657644, 15849194, 16413544	nucleus	67	0	cytoplasm. mitochondrion	multiple	Eutheria	Euteleostomi	Euteleostomi
BAG1	HGNC:937	BCL2-associated athanogene	Q99933	Isoform 1: Nucleus. Cytoplasm. Isoform 2: Cytoplasm. Nucleus. Isoform 4: Cytoplasm. Nucleus. Note=Isoform 4 localizes predominantly to the cytoplasm. The cellular background in which it is expressed can influence whether it resides primarily in the cytoplasm or is also found in the nucleus. In the presence of BCL2, localizes to intracellular membranes (what appears to be the nuclear envelope and …	Nucleus (GO:0005634); Cytoplasm (GO:0005737)	9679980, 14517289	nucleus	9	0	cytoplasm. nucleus	multiple	Deuterostomia	Bilateria	Holozoa
BAG2	HGNC:938	BCL2-associated athanogene 2	O95816		Nucleus (GO:0005634); Cytosol (GO:0005829)	9873016, 15561729	cytoplasm	33	0	cytoplasm. nucleus	multiple	Bilateria	Bilateria	Bilateria
BAG3	HGNC:939	BCL2-associated athanogene 3	O95817		Cytoplasm (GO:0005737)	10597216, 17081983	cytoplasm	62	0	cytoplasm	cytoplasm	Amniota	Chordata	Eukaryota
BAG4	HGNC:940	BCL2-associated athanogene 4	O95429	Cytoplasm.	Cytoplasm (GO:0005737)	12017295	cytoplasm	100	0	cytoplasm	cytoplasm	Euteleostomi	Euteleostomi	Eumetazoa
BAG5	HGNC:941	BCL2-associated athanogene 5	Q9UL15				cytoplasm	27	0	cytoplasm	cytoplasm	Human	Human	Eumetazoa
BAG6	HGNC:13919	BCL2-associated athanogene 6	P46379	Cytoplasm, cytosol. Nucleus. Note=The C- terminal fragment generated by caspase-3 is cytoplasmic. Also found in extracellular vesicular exosomes in some tumor cells.	Nucleus (GO:0005634); Cytoplasm (GO:0005737); Cytosol (GO:0005829)	10390159, 11587531, 17081983, 17403783	nucleus	22	2	cytoplasm. nucleus	multiple	Theria	Eukaryota
BAGE	HGNC:942	B melanoma antigen	Q13072	Secreted (Potential).			secreted	66	0	secreted	secreted
BAGE2	HGNC:15723	B melanoma antigen family, member 2	Q86Y30	Secreted (Potential).			secreted	68	0	secreted	secreted	Human	Human
BAGE3	HGNC:15728	B melanoma antigen family, member 3	Q86Y29	Secreted (Potential).			secreted	65	0	secreted	secreted
BAGE4	HGNC:15730	B melanoma antigen family, member 4	Q86Y28	Secreted (Potential).			secreted	62	0	secreted	secreted
BAGE5	HGNC:15732	B melanoma antigen family, member 5	Q86Y27	Secreted (Potential).			secreted	67	0	secreted	secreted
BAHCC1	HGNC:29279	BAH domain and coiled-coil containing 1	Q9P281		Nucleus (GO:0005634)		nucleus	47	0	nucleus	nucleus	Tetrapoda	Euteleostomi	Eukaryota
BAHD1	HGNC:29153	bromo adjacent homology domain containing 1	Q8TBE0	Nucleus. Chromosome. Note=Localizes to heterochromatin and inactive X chromosome. Colocalizes with histone H3 trimethylated at 'Lys-27' (H3K27me3).			nucleus	100	0	nucleus	nucleus	Chordata	Bilateria	Eukaryota
BAI1	HGNC:943	brain-specific angiogenesis inhibitor 1	O14514	Cell membrane; Multi-pass membrane protein. Note=Likely to be concentrated at cell-cell adhesion sites.	Plasma membrane (GO:0005886); Cytoplasm (GO:0005737); Extracellular (GO:0005576)	12074842, 12543931	plasma membrane	100	7	cytoplasm. plasma membrane. secreted	multiple	Euteleostomi	Euteleostomi	Eukaryota
BAI2	HGNC:944	brain-specific angiogenesis inhibitor 2	O60241	Cell membrane; Multi-pass membrane protein.	Plasma membrane (GO:0005886); Extracellular (GO:0005576)	12543931	plasma membrane	100	7	plasma membrane	plasma membrane	Euteleostomi	Euteleostomi	Eukaryota
BAI3	HGNC:945	brain-specific angiogenesis inhibitor 3	O60242	Cell membrane; Multi-pass membrane protein.	Plasma membrane (GO:0005886)		plasma membrane	100	7	plasma membrane	plasma membrane	Euteleostomi	Euteleostomi	Eukaryota
BAIAP2	HGNC:947	BAI1-associated protein 2	Q9UQB8	Cytoplasm. Membrane; Peripheral membrane protein. Cell projection, filopodium. Cell projection, ruffle. Cytoplasm, cytoskeleton. Note=Detected throughout the cytoplasm in the absence of specific binding partners. Detected in filopodia and close to membrane ruffles. Recruited to actin pedestals that are formed upon infection by bacteria at bacterial attachment sites.	Nucleus (GO:0005634); Cytoplasm (GO:0005737);Perinuclear region (GO:0048471); Cytoplasm (GO:0005737)	10332026, 10343108, 12598619	cytoplasm	31	0	cytoplasm. nucleus	multiple	Euteleostomi	Bilateria	Holozoa
BAIAP2L1	HGNC:21649	BAI1-associated protein 2-like 1	Q9UHR4	Cytoplasm, cytoskeleton. Note=Recruited to actin pedestals that are formed upon infection by bacteria at bacterial attachment sites.			cytoplasm	100	0	cytoplasm	cytoplasm			Holozoa
BAIAP2L2	HGNC:26203	BAI1-associated protein 2-like 2	Q6UXY1	Cell membrane; Peripheral membrane protein. Cell junction. Cytoplasmic vesicle membrane. Note=Localizes to RAB13-positive vesicles and to the plasma membrane at intercellular contacts.			cytoplasm	21	0	cytoplasm	cytoplasm	Euteleostomi	Euteleostomi	Bilateria
BAIAP3	HGNC:948	BAI1-associated protein 3	O94812				endoplasmic reticulum membrane	21	0	endoplasmic reticulum membrane	endoplasmic reticulum membrane	Bilateria	Bilateria	Eukaryota
BAK1	HGNC:949	BCL2-antagonist/killer 1	Q16611	Mitochondrion membrane; Single-pass membrane protein (Potential).	Mitochondrion (GO:0005739); Endoplasmic reticulum (GO:0005783); Membrane fraction (GO:0005624)	11929871, 12624108, 12624178, 12847083, 15077116	cytoplasm	11	4	endoplasmic reticulum. mitochondrion	multiple	Tetrapoda	Deuterostomia	Cell.Organisms
BAMBI	HGNC:30251	BMP and activin membrane-bound inhibitor	Q13145	Membrane; Single-pass type I membrane protein (Potential).	Plasma membrane (GO:0005886)	11165491, 12489181, 14660579	secreted	87	2	plasma membrane	plasma membrane	Euteleostomi	Euteleostomi	Bilateria
BANF1	HGNC:17397	barrier to autointegration factor 1	O75531	Nucleus. Cytoplasm. Chromosome. Note=Significantly enriched at the nuclear inner membrane, diffusely throughout the nucleus during interphase and concentrated at the chromosomes during the M-phase. May be included in HIV-1 virions via its interaction with viral GAG polyprotein. The phosphorylated form (by VRK1) shows a cytoplasmic localization.	Nucleus (GO:0005634); Nucleolus (GO:0005730)	10393804, 15635413	nucleus	50	0	cytoplasm. nucleus	multiple	Bilateria	Bilateria	Holozoa
BANF2	HGNC:16172	barrier to autointegration factor 2	Q9H503	Nucleus. Cytoplasm.			nucleus	22	0	cytoplasm. nucleus	multiple	Theria	Theria	Holozoa
BANK1	HGNC:18233	B-cell scaffold protein with ankyrin repeats 1	Q8NDB2		Cytoplasm (GO:0005737)		cytoplasm	54	0	cytoplasm	cytoplasm	Tetrapoda	Tetrapoda	Eumetazoa
BANP	HGNC:13450	BTG3 associated nuclear protein	Q8N9N5	Nucleus.	Nucleus (GO:0005634)	12494467, 15701641	nucleus	100	0	nucleus	nucleus	Human	Human	Bilateria
BAP1	HGNC:950	BRCA1 associated protein-1 (ubiquitin carboxy-terminal hydrolase)	Q92560	Cytoplasm. Nucleus. Note=Mainly nuclear. Binds to chromatin.	Nucleus (GO:0005634)	9528852, 17081983	nucleus	50	0	cytoplasm. nucleus	multiple	Euteleostomi	Opisthokonta	Eukaryota
BARD1	HGNC:952	BRCA1 associated RING domain 1	Q99728	Nucleus. Note=During S phase of the cell cycle, colocalizes with BRCA1 into discrete subnuclear foci. Can translocate to the cytoplasm. Localizes at sites of DNA damage at double-strand breaks (DSBs); recruitment to DNA damage sites is mediated by the BRCA1-A complex.	Nucleus (GO:0005634); Cytoplasm (GO:0005737); Microtubule (GO:0005874)	9342365, 11925436, 19176389	nucleus	100	0	cytoplasm. nucleus	multiple	Deuterostomia	Eukaryota	Cell.Organisms
BARHL1	HGNC:953	BarH-like homeobox 1	Q9BZE3	Nucleus (Probable).	Nucleus (GO:0005634)		nucleus	52	0	nucleus	nucleus	Euteleostomi	Deuterostomia	Eukaryota
BARHL2	HGNC:954	BarH-like homeobox 2	Q9NY43	Nucleus (Probable).	Nucleus (GO:0005634)		nucleus	90	0	nucleus	nucleus	Euteleostomi	Euteleostomi	Eukaryota
BARX1	HGNC:955	BARX homeobox 1	Q9HBU1	Nucleus (Probable).	Nucleus (GO:0005634)		nucleus	38	0	nucleus	nucleus	Deuterostomia	Deuterostomia	Eukaryota
BARX2	HGNC:956	BARX homeobox 2	Q9UMQ3	Nucleus.	Nucleus (GO:0005634)		nucleus	100	0	nucleus	nucleus	Amniota	Euteleostomi	Eukaryota
BASP1	HGNC:957	brain abundant, membrane attached signal protein 1	P80723	Cell membrane; Lipid-anchor. Cell projection, growth cone. Note=Associated with the membranes of growth cones that form the tips of elongating axons.	Nucleus (GO:0005634); Plasma membrane (GO:0005886); Cytoplasm (GO:0005737)	9749536, 14701728	cytoplasm	49	0	cytoplasm. nucleus	multiple	Tetrapoda	Tetrapoda	Amniota
BATF	HGNC:958	basic leucine zipper transcription factor, ATF-like	Q16520	Nucleus (By similarity). Cytoplasm (By similarity). Note=Present in the nucleus and cytoplasm, but shows increased nuclear translocation after activation of T-cells (By similarity).	Nucleus (GO:0005634)	8570175	nucleus	51	0	nucleus	nucleus	Euteleostomi	Euteleostomi	Eumetazoa
BATF2	HGNC:25163	basic leucine zipper transcription factor, ATF-like 2	Q8N1L9	Nucleus (By similarity).			nucleus	36	0	nucleus	nucleus	Eutheria	Mammalia	Bilateria
BATF3	HGNC:28915	basic leucine zipper transcription factor, ATF-like 3	Q9NR55	Nucleus.	Nucleus (GO:0005634)	10878360	nucleus	100	0	nucleus	nucleus	Amniota	Euteleostomi	Bilateria
BAX	HGNC:959	BCL2-associated X protein	Q07812	Isoform Alpha: Mitochondrion membrane; Single-pass membrane protein. Cytoplasm. Isoform Beta: Cytoplasm. Isoform Gamma: Cytoplasm. Isoform Delta: Cytoplasm (Potential).	Mitochondrion (GO:0005739); Nucleus (GO:0005634); Cytoplasm (GO:0005737); Cytosol (GO:0005829); Membrane fraction (GO:0005624); Mitochondrial membrane (GO:0005740);Mitochondrion (GO:0005739)	10629050, 10908576, 11106734, 11175336, 12624108, 15231068	plasma membrane	18	4	cytoplasm. mitochondrion. mitochondrion membrane. nucleus	multiple	Human	Deuterostomia	Cell.Organisms
BAZ1A	HGNC:960	bromodomain adjacent to zinc finger domain, 1A	Q9NRL2	Nucleus. Note=May target the CHRAC complex to heterochromatin.	Nucleus (GO:0005634)	10880450	nucleus	100	0	nucleus	nucleus	Bilateria	Bilateria	Eukaryota
BAZ1B	HGNC:961	bromodomain adjacent to zinc finger domain, 1B	Q9UIG0	Nucleus. Note=Accumulates in pericentromeric heterochromatin during replication. Targeted to replication foci throughout S phase via its association with PCNA.	Nucleus (GO:0005634); Nucleolus (GO:0005730);Nucleus (GO:0005634); Cytoplasm (GO:0005737)	11980720, 15561729, 15635413, 17081983	nucleus	100	0	cytoplasm. nucleus	multiple	Deuterostomia	Deuterostomia
BAZ2A	HGNC:962	bromodomain adjacent to zinc finger domain, 2A	Q9UIF9	Nucleus, nucleolus (By similarity). Note=Colocalizes with the basal RNA polymerase I transcription factor UBF in the nucleolus (By similarity).	Nucleolus (GO:0005730); Nucleus (GO:0005634)	11532953, 17081983	nucleus	81	0	nucleus	nucleus	Eutheria	Bilateria	Eukaryota
BAZ2B	HGNC:963	bromodomain adjacent to zinc finger domain, 2B	Q9UIF8	Nucleus (Potential).	Nucleus (GO:0005634)	10662543, 17081983	nucleus	32	0	nucleus	nucleus	Deuterostomia	Bilateria	Eukaryota
BBC3	HGNC:17868	BCL2 binding component 3	Q96PG8	Mitochondrion. Note=Localized to the mitochondria in order to induce cytochrome c release. Isoform 3 is not found in mitochondria.	Mitochondrion (GO:0005739); Cytoplasm (GO:0005737)	11463391, 11463392	mitochondrion	100	0	cytoplasm. mitochondrion	multiple	Theria	Theria	Mammalia
BBIP1	HGNC:28093	BBSome interacting protein 1	A8MTZ0	Cell projection, cilium. Cytoplasm. Note=Localizes inside the primary cilium but not at centriolar satellites.			cytoplasm	38	0	cytoplasm	cytoplasm	Mammalia	Deuterostomia	Euteleostomi
BBOX1	HGNC:964	butyrobetaine (gamma), 2-oxoglutarate dioxygenase (gamma-butyrobetaine hydroxylase) 1	O75936	Cytoplasm.	Peroxisome (GO:0005777); Cytoplasm (GO:0005737)	1735445	cytoplasm	100	0	cytoplasm. peroxisome	multiple	Bilateria	Cell.Organisms	Cell.Organisms
BBS1	HGNC:966	Bardet-Biedl syndrome 1	Q8NFJ9	Cell projection, cilium membrane. Cytoplasm. Note=Localizes to nonmembranous centriolar satellites in the cytoplasm.	Cytoplasm (GO:0005737)		cytoplasm	4	0	cytoplasm	cytoplasm	Bilateria	Cell.Organisms	Eukaryota
BBS10	HGNC:26291	Bardet-Biedl syndrome 10	Q8TAM1	Cell projection, cilium. Note=Located within the basal body of the primary cilium of differentiating preadipocytes.			cytoplasm	11	3	cytoplasm	cytoplasm	Theria	Euteleostomi	Cell.Organisms
BBS12	HGNC:26648	Bardet-Biedl syndrome 12	Q6ZW61	Cell projection, cilium. Note=Located within the basal body of the primary cilium of differentiating preadipocytes.			cytoplasm	94	0	cytoplasm	cytoplasm	Tetrapoda	Euteleostomi	Eukaryota
BBS2	HGNC:967	Bardet-Biedl syndrome 2	Q9BXC9	Cell projection, cilium membrane. Cytoplasm. Note=Localizes to nonmembranous centriolar satellites in the cytoplasm.	Cytoplasm (GO:0005737)		cytoplasm	63	0	cytoplasm	cytoplasm	Bilateria	Eukaryota	Eukaryota
BBS4	HGNC:969	Bardet-Biedl syndrome 4	Q96RK4	Cytoplasm, cytoskeleton, microtubule organizing center, centrosome. Cytoplasm, cytoskeleton. Cell projection, cilium membrane. Cytoplasm. Note=Localizes to the pericentriolar region throughout the cell cycle. Centrosomal localization requires dynein. Localizes to nonmembranous centriolar satellites in the cytoplasm.	Centrosome (GO:0005813)	1138127	cytoplasm	15	0	cytoplasm	cytoplasm	Bilateria	Eukaryota	Cell.Organisms
BBS5	HGNC:970	Bardet-Biedl syndrome 5	Q8N3I7	Cell projection, cilium membrane. Cytoplasm. Cytoplasm, cytoskeleton, cilium basal body (By similarity). Note=Localizes to basal bodies (By similarity). Localizes to nonmembranous centriolar satellites.			cytoplasm	12	0	cytoplasm	cytoplasm	Bilateria	Eukaryota	Cell.Organisms
BBS7	HGNC:18758	Bardet-Biedl syndrome 7	Q8IWZ6	Cell projection, cilium membrane. Cytoplasm. Note=Localizes to nonmembranous centriolar satellites in the cytoplasm.			cytoplasm	45	0	cytoplasm	cytoplasm	Mammalia	Eukaryota	Eukaryota
BBS9	HGNC:30000	Bardet-Biedl syndrome 9	Q3SYG4	Cytoplasm, cytoskeleton, microtubule organizing center, centrosome. Cell projection, cilium membrane. Cytoplasm. Note=Localizes to nonmembranous centriolar satellites in the cytoplasm.			nucleus	36	0	cytoplasm	cytoplasm	Bilateria	Eukaryota	Eukaryota
BBX	HGNC:14422	bobby sox homolog (Drosophila)	Q8WY36	Nucleus (Probable).	Nucleus (GO:0005634)		nucleus	31	1	nucleus	nucleus	Euteleostomi	Euteleostomi	Eukaryota
BCAM	HGNC:6722	basal cell adhesion molecule (Lutheran blood group)	P50895	Membrane; Single-pass type I membrane protein.	Plasma membrane (GO:0005886)	12244066	plasma membrane	8	1	plasma membrane	plasma membrane	Eutheria	Euteleostomi	Metazoa
BCAN	HGNC:23059	brevican	Q96GW7	Isoform 1: Secreted, extracellular space, extracellular matrix. Isoform 2: Membrane; Lipid-anchor, GPI- anchor.	Extracellular (GO:0005576); Plasma membrane (GO:0005886)	11054543	secreted	29	0	secreted	secreted	Euteleostomi	Euteleostomi	Cell.Organisms
BCAP29	HGNC:24131	B-cell receptor-associated protein 29	Q9UHQ4	Endoplasmic reticulum membrane; Multi-pass membrane protein (By similarity).	Endoplasmic reticulum membrane (GO:0005789)	12886015	endoplasmic reticulum membrane	78	3	endoplasmic reticulum membrane	endoplasmic reticulum membrane	Euteleostomi	Eukaryota	Eukaryota
BCAP31	HGNC:16695	B-cell receptor-associated protein 31	P51572	Endoplasmic reticulum membrane; Multi-pass membrane protein. Endoplasmic reticulum-Golgi intermediate compartment membrane; Multi-pass membrane protein. Note=May shuttle between the ER and the intermediate compartment/cis-Golgi complex.	Endoplasmic reticulum (GO:0005783); Golgi apparatus (GO:0005794); Mitochondrion (GO:0005739)	11042173, 12668660, 15598749	endoplasmic reticulum membrane	40	3	endoplasmic reticulum. endoplasmic reticulum membrane. golgi apparatus. mitochondrion	multiple	Bilateria	Bilateria
BCAR1	HGNC:971	breast cancer anti-estrogen resistance 1	P56945	Cell junction, focal adhesion. Cytoplasm. Note=Unphosphorylated form localizes in the cytoplasm and can move to the membrane upon tyrosine phosphorylation (By similarity).	Cytoplasm (GO:0005737); Plasma membrane (GO:0005886); Endoplasmic reticulum (GO:0005783); Nucleus (GO:0005634)	8940134, 9697683, 10787408, 11937718, 17081983	cytoplasm	35	0	cytoplasm. endoplasmic reticulum. nucleus	multiple	Deuterostomia	Bilateria	Eukaryota
BCAR3	HGNC:973	breast cancer anti-estrogen resistance 3	O75815		Nucleus (GO:0005634)	17081983	cytoplasm	30	0	nucleus	nucleus	Euteleostomi	Euteleostomi	Holozoa
BCAS1	HGNC:974	breast carcinoma amplified sequence 1	O75363	Cytoplasm.	Cytoplasm (GO:0005737)	14567997	cytoplasm	100	0	cytoplasm	cytoplasm	Amniota	Amniota	Amniota
BCAS2	HGNC:975	breast carcinoma amplified sequence 2	O75934	Nucleus, nucleolus.	Nucleus (GO:0005634)	12169396	nucleus	100	0	nucleus	nucleus	Opisthokonta	Eukaryota	Eukaryota
BCAS3	HGNC:14347	breast carcinoma amplified sequence 3	Q9H6U6	Nucleus (Potential).			nucleus	49	0	nucleus	nucleus	Bilateria	Bilateria	Eukaryota
BCAS4	HGNC:14367	breast carcinoma amplified sequence 4	Q8TDM0	Cytoplasm (Potential).	Cytoplasm (GO:0005737)	12378525	cytoplasm	52	0	cytoplasm	cytoplasm	Theria	Theria	Eukaryota
BCAT1	HGNC:976	branched chain amino-acid transaminase 1, cytosolic	P54687	Cytoplasm.	Cytoplasm (GO:0005737); Mitochondrion (GO:0005739)	9165094, 10471790, 15598749	cytoplasm	100	0	cytoplasm. mitochondrion	multiple	Cell.Organisms	Cell.Organisms	Cell.Organisms
BCAT2	HGNC:977	branched chain amino-acid transaminase 2, mitochondrial	O15382	Isoform A: Mitochondrion. Isoform B: Cytoplasm.	Mitochondrion (GO:0005739)	12119021	mitochondrion	80	0	cytoplasm. mitochondrion	multiple	Cell.Organisms	Cell.Organisms	Cell.Organisms
BCCIP	HGNC:978	BRCA2 and CDKN1A interacting protein	Q9P287	Nucleus. Note=Colocalizes with BRCA2 in discrete nuclear foci.	Nucleus (GO:0005634);Nucleus (GO:0005634);Nucleus (GO:0005634)	1571364, 10878006, 12527204	nucleus	100	0	nucleus	nucleus	Opisthokonta	Eukaryota	Eukaryota
BCDIN3D	HGNC:27050	BCDIN3 domain containing	Q7Z5W3	Cytoplasm.			cytoplasm	100	0	cytoplasm	cytoplasm	Tetrapoda	Bilateria	Eukaryota
BCHE	HGNC:983	butyrylcholinesterase	P06276	Secreted.	Extracellular (GO:0005576)	9673783	secreted	100	0	secreted	secreted	Bilateria	Cell.Organisms	Cell.Organisms
BCKDHA	HGNC:986	branched chain keto acid dehydrogenase E1, alpha polypeptide	P12694	Mitochondrion matrix.	Mitochondrion (GO:0005739)	1861457	mitochondrion	100	0	mitochondrion	mitochondrion			Cell.Organisms
BCKDHB	HGNC:987	branched chain keto acid dehydrogenase E1, beta polypeptide	P21953	Mitochondrion matrix.	Mitochondrion (GO:0005739)	1889817, 12902323, 15598749	mitochondrion	100	0	mitochondrion	mitochondrion	Cell.Organisms	Cell.Organisms	Cell.Organisms
BCKDK	HGNC:16902	branched chain ketoacid dehydrogenase kinase	O14874	Mitochondrion matrix.	Mitochondrion (GO:0005739)	1377677	mitochondrion	100	0	mitochondrion	mitochondrion	Euteleostomi	Opisthokonta	Eukaryota
BCL10	HGNC:989	B-cell CLL/lymphoma 10	O95999	Cytoplasm, perinuclear region. Membrane raft. Note=Appears to have a perinuclear, compact and filamentous pattern of expression. Also found in the nucleus of several types of tumor cells. Colocalized with DPP4 in membrane rafts.	Cytoplasm (GO:0005737); Nucleus (GO:0005634)	11021819	nucleus	80	0	cytoplasm. nucleus	multiple	Tetrapoda	Euteleostomi	Metazoa
BCL11A	HGNC:13221	B-cell CLL/lymphoma 11A (zinc finger protein)	Q9H165	Cytoplasm. Nucleus. Note=Associates with the nuclear body. Colocalizes with SUMO1 and SENP2 in nuclear speckles (By similarity).	Cytoplasm (GO:0005737); Nucleus (GO:0005634);Nucleus (GO:0005634)	10757802	nucleus	19	0	cytoplasm. nucleus	multiple	Euteleostomi	Deuterostomia	Eukaryota
BCL11B	HGNC:13222	B-cell CLL/lymphoma 11B (zinc finger protein)	Q9C0K0	Nucleus (Potential).	Nucleus (GO:0005634)	12692243, 12930829, 17245431	nucleus	20	0	nucleus	nucleus	Euteleostomi	Deuterostomia	Eukaryota
BCL2	HGNC:990	B-cell CLL/lymphoma 2	P10415	Mitochondrion outer membrane; Single-pass membrane protein. Nucleus membrane; Single-pass membrane protein. Endoplasmic reticulum membrane; Single-pass membrane protein.	Mitochondrion (GO:0005739); Endoplasmic reticulum (GO:0005783); Nucleus (GO:0005634); Cytoplasm (GO:0005737); Cytosol (GO:0005829); Mitochondrial membrane (GO:0005740)	2250705, 8551385, 10567572, 15210690, 15231068, 16642033, 17418785	cytoplasm	25	1	cytoplasm. endoplasmic reticulum. endoplasmic reticulum membrane. mitochondrion. mitochondrion membrane. nucleus. nucleus membrane	multiple	Chordata	Chordata	Cell.Organisms
BCL2A1	HGNC:991	BCL2-related protein A1	Q16548	Cytoplasm.	Mitochondrion (GO:0005739); Cytoplasm (GO:0005737)	8952545, 11929871	cytoplasm	100	1	cytoplasm. mitochondrion	multiple	Amniota	Amniota	Cell.Organisms
BCL2L1	HGNC:992	BCL2-like 1	Q07817	Mitochondrion membrane; Single-pass membrane protein. Nucleus membrane; Single-pass membrane protein; Cytoplasmic side (By similarity). Cytoplasm, cytoskeleton, microtubule organizing center, centrosome. Note=Mitochondrial membranes and perinuclear envelope (By similarity). Localizes to the centrosome when phosphorylated at Ser-49.	Mitochondrial membrane (GO:0005740); Nucleus (GO:0005634); Cytosol (GO:0005829); Cytoplasm (GO:0005737)	11279541, 11423909, 15131699, 17167422	cytoplasm	22	2	cytoplasm. mitochondrion membrane. nucleus	multiple	Euteleostomi	Euteleostomi	Cell.Organisms
BCL2L10	HGNC:993	BCL2-like 10 (apoptosis facilitator)	Q9HD36	Mitochondrion. Nucleus membrane.	Plasma membrane (GO:0005886)	11689480	plasma membrane	17	2	mitochondrion. plasma membrane	multiple	Theria	Euteleostomi	Euteleostomi
BCL2L11	HGNC:994	BCL2-like 11 (apoptosis facilitator)	O43521	Endomembrane system; Peripheral membrane protein (By similarity). Isoform BimEL: Mitochondrion. Isoform BimL: Mitochondrion. Isoform BimS: Mitochondrion. Isoform Bim-alpha1: Mitochondrion.	Mitochondrion (GO:0005739); Cytoplasm (GO:0005737); Nucleus (GO:0005634); Membrane fraction (GO:0005624)	8918887, 8929531, 9430630, 11301022, 11734221	nucleus	38	0	cytoplasm. mitochondrion. nucleus	multiple	Mammalia	Mammalia	Olfactores
BCL2L12	HGNC:13787	BCL2-like 12 (proline rich)	Q9HB09		Nucleus (GO:0005634)	17081983	nucleus	56	0	nucleus	nucleus	Eutheria	Eutheria	Euteleostomi
BCL2L13	HGNC:17164	BCL2-like 13 (apoptosis facilitator)	Q9BXK5	Isoform 2: Mitochondrion membrane; Single- pass membrane protein (Potential). Nucleus (Probable). Isoform 1: Nucleus (Probable).	Mitochondrion (GO:0005739); Cytoplasm (GO:0005737)	11262395, 15598749, 17081983	plasma membrane	60	1	cytoplasm. mitochondrion. nucleus	multiple	Euteleostomi	Euteleostomi	Bilateria
BCL2L14	HGNC:16657	BCL2-like 14 (apoptosis facilitator)	Q9BZR8	Cytoplasm. Isoform 1: Cytoplasm, cytosol. Isoform 2: Endomembrane system. Note=Predominantly localized to cytosolic organelles.	Cytosol (GO:0005829);Cytosol (GO:0005829); Mitochondrion (GO:0005739)	11054413	nucleus	57	0	cytoplasm. mitochondrion	multiple	Euarchontoglires	Tetrapoda	Euteleostomi
BCL2L15	HGNC:33624	BCL2-like 15	Q5TBC7		Cytoplasm (GO:0005737)	15961081	secreted	12	0	cytoplasm	cytoplasm	Theria	Amniota	Euteleostomi
BCL2L2	HGNC:995	BCL2-like 2	Q92843	Mitochondrion membrane; Peripheral membrane protein. Note=Loosely associated with the mitochondrial membrane in healthy cells. During apoptosis, tightly bound to the membrane.	Cytoplasm (GO:0005737); Mitochondrion (GO:0005739); Nucleus (GO:0005634)	11423909	cytoplasm	14	2	cytoplasm. mitochondrion. nucleus	multiple	Mammalia	Tetrapoda	Cell.Organisms
BCL3	HGNC:998	B-cell CLL/lymphoma 3	P20749	Nucleus. Cytoplasm (By similarity). Cytoplasm, perinuclear region (By similarity). Note=Ubiquitination via 'Lys-63'-linked ubiquitin chains is required for nuclear accumulation (By similarity).	Nucleus (GO:0005634); Cytoplasm (GO:0005737)	8497270, 11707390, 14678988	golgi apparatus	22	0	cytoplasm. nucleus	multiple	Mammalia	Deuterostomia	Cell.Organisms
BCL6	HGNC:1001	B-cell CLL/lymphoma 6	P41182	Nucleus (By similarity).	Nucleus (GO:0005634)	7795255, 9927193	nucleus	94	0	nucleus	nucleus	Euteleostomi	Euteleostomi	Eukaryota
BCL6B	HGNC:1002	B-cell CLL/lymphoma 6, member B	Q8N143	Nucleus (By similarity).	Nucleus (GO:0005634)	9632807	nucleus	89	0	nucleus	nucleus	Theria	Chordata	Eukaryota
BCL7A	HGNC:1004	B-cell CLL/lymphoma 7A	Q4VC05		Cytoplasm (GO:0005737)	9931421	nucleus	80	0	cytoplasm	cytoplasm	Euteleostomi	Euteleostomi	Metazoa
BCL7B	HGNC:1005	B-cell CLL/lymphoma 7B	Q9BQE9		Nucleus (GO:0005634)	17081983	nucleus	85	0	nucleus	nucleus	Chordata	Chordata
BCL7C	HGNC:1006	B-cell CLL/lymphoma 7C	Q8WUZ0		Cytoplasm (GO:0005737); Nucleus (GO:0005634)	9931421, 17081983	nucleus	81	0	cytoplasm. nucleus	multiple	Mammalia	Tetrapoda	Metazoa
BCL9	HGNC:1008	B-cell CLL/lymphoma 9	O00512	Nucleus (By similarity).	Nucleus (GO:0005634)	9490669	nucleus	94	0	nucleus	nucleus	Euteleostomi	Euteleostomi
BCL9L	HGNC:23688	B-cell CLL/lymphoma 9-like	Q86UU0	Nucleus.	Nucleus (GO:0005634); Cytoplasm (GO:0005737)	12964048, 15574752, 17081983	nucleus	100	0	cytoplasm. nucleus	multiple	Euteleostomi	Euteleostomi	Craniata
BCLAF1	HGNC:16863	BCL2-associated transcription factor 1	Q9NYF8	Cytoplasm. Nucleus.	Nucleus (GO:0005634); Cytoplasm (GO:0005737)	10330179, 15009215, 17081983	nucleus	23	0	cytoplasm. nucleus	multiple	Amniota	Amniota	Craniata
BCMO1	HGNC:13815	beta-carotene 15,15'-monooxygenase 1	Q9HAY6				mitochondrion	29	0	mitochondrion	mitochondrion	Deuterostomia	Eukaryota	Cell.Organisms
BCO2	HGNC:18503	beta-carotene oxygenase 2	Q9BYV7	Mitochondrion.	Cytoplasm (GO:0005737)		mitochondrion	100	0	mitochondrion	mitochondrion	Deuterostomia	Eukaryota	Cell.Organisms
BCOR	HGNC:20893	BCL6 corepressor	Q6W2J9	Nucleus.	Nucleus (GO:0005634);Nucleus (GO:0005634);Cytoplasm (GO:0005737); Nucleus (GO:0005634)	10898795	nucleus	100	0	cytoplasm. nucleus	multiple	Deuterostomia	Deuterostomia	Cell.Organisms
BCORL1	HGNC:25657	BCL6 corepressor-like 1	Q5H9F3	Nucleus.			nucleus	100	0	nucleus	nucleus	Tetrapoda	Euteleostomi	Cell.Organisms
BCR	HGNC:1014	breakpoint cluster region	P11274		Cytoplasm (GO:0005737); Nucleus (GO:0005634)	7724587, 11069024	nucleus	18	1	cytoplasm. nucleus	multiple	Deuterostomia	Bilateria	Eukaryota
BCS1L	HGNC:1020	BC1 (ubiquinol-cytochrome c reductase) synthesis-like	Q9Y276	Mitochondrion inner membrane; Single-pass membrane protein.	Mitochondrion (GO:0005739)	8599931, 9878253, 15598749	mitochondrion membrane	100	1	mitochondrion. mitochondrion membrane	multiple	Eukaryota	Eukaryota	Cell.Organisms
BDH1	HGNC:1027	3-hydroxybutyrate dehydrogenase, type 1	Q02338	Mitochondrion matrix.	Mitochondrial membrane (GO:0005740)	11009606	mitochondrion	100	0	mitochondrion. mitochondrion membrane	multiple	Deuterostomia	Eukaryota	Cell.Organisms
BDH2	HGNC:32389	3-hydroxybutyrate dehydrogenase, type 2	Q9BUT1	Cytoplasm.			cytoplasm	100	0	cytoplasm	cytoplasm	Deuterostomia	Cell.Organisms	Cell.Organisms
BDKRB1	HGNC:1029	bradykinin receptor B1	P46663	Cell membrane; Multi-pass membrane protein.	Plasma membrane (GO:0005886)	8995263	plasma membrane	100	7	plasma membrane	plasma membrane	Amniota	Euteleostomi	Eumetazoa
BDKRB2	HGNC:1030	bradykinin receptor B2	P30411	Cell membrane; Multi-pass membrane protein.	Plasma membrane (GO:0005886)	1314587	plasma membrane	100	7	plasma membrane	plasma membrane	Euteleostomi	Euteleostomi	Metazoa
BDNF	HGNC:1033	brain-derived neurotrophic factor	P23560	Secreted.	Extracellular (GO:0005576); Secretory granule (GO:0030141); Golgi apparatus (GO:0005794)	9580557, 12912764	secreted	100	0	golgi apparatus. secreted	multiple	Euteleostomi	Euteleostomi	Bilateria
BDP1	HGNC:13652	B double prime 1, subunit of RNA polymerase III transcription initiation factor IIIB	A6H8Y1	Nucleus.	Nucleus (GO:0005634)	11161782	nucleus	100	1	nucleus	nucleus	Amniota	Euteleostomi
BEAN1	HGNC:24160	brain expressed, associated with NEDD4, 1	Q3B7T3	Membrane; Single-pass membrane protein (Potential).			nucleus	31	1	nucleus	nucleus	Eutheria	Euteleostomi	Opisthokonta
BECN1	HGNC:1034	beclin 1, autophagy related	Q14457	Golgi apparatus, trans-Golgi network membrane; Peripheral membrane protein. Note=Interaction with ATG14 promotes translocation to autophagosomes. Expressed in dendrites and cell bodies of cerebellar Purkinje cells (By similarity).	Nucleus (GO:0005634); Cytoplasm (GO:0005737); Golgi apparatus (GO:0005794)	11306555, 11309306	nucleus	18	0	cytoplasm. golgi apparatus. nucleus	multiple	Opisthokonta	Eukaryota	Eukaryota
BEGAIN	HGNC:24163	brain-enriched guanylate kinase-associated	Q9BUH8	Cytoplasm (By similarity). Membrane; Peripheral membrane protein (By similarity).	Nucleus (GO:0005634); Cytoplasm (GO:0005737)	12097487, 17081983	cytoplasm	12	0	cytoplasm. nucleus	multiple	Amniota	Euteleostomi	Eumetazoa
BEND2	HGNC:28509	BEN domain containing 2	Q8NDZ0				secreted	56	0	secreted	secreted	Amniota	Euteleostomi	Opisthokonta
BEND3	HGNC:23040	BEN domain containing 3	Q5T5X7		Nucleus (GO:0005634)	17000644	nucleus	87	0	nucleus	nucleus	Tetrapoda	Euteleostomi
BEND4	HGNC:23815	BEN domain containing 4	Q6ZU67				plasma membrane	15	0	n/a	n/a	Tetrapoda	Euteleostomi	Bilateria
BEND5	HGNC:25668	BEN domain containing 5	Q7L4P6				nucleus	83	0	nucleus	nucleus	Tetrapoda	Euteleostomi	Bilateria
BEND6	HGNC:20871	BEN domain containing 6	Q5SZJ8				nucleus	78	0	nucleus	nucleus	Theria	Amniota	Bilateria
BEND7	HGNC:23514	BEN domain containing 7	Q8N7W2				nucleus	87	0	nucleus	nucleus	Euteleostomi	Euteleostomi	Craniata
BEST1	HGNC:12703	bestrophin 1	O76090	Cell membrane; Multi-pass membrane protein. Basolateral cell membrane.	Plasma membrane (GO:0005886)	11050159, 12058047	plasma membrane	55	6	plasma membrane	plasma membrane	Tetrapoda	Euteleostomi	Holozoa
BEST2	HGNC:17107	bestrophin 2	Q8NFU1	Cell membrane; Multi-pass membrane protein.	Integral to membrane (GO:0016021)	12032738	plasma membrane	100	6	plasma membrane	plasma membrane	Theria	Bilateria	Holozoa
BEST3	HGNC:17105	bestrophin 3	Q8N1M1	Cell membrane; Multi-pass membrane protein.	Integral to membrane (GO:0016021)		plasma membrane	100	6	plasma membrane	plasma membrane	Human	Bilateria	Holozoa
BEST4	HGNC:17106	bestrophin 4	Q8NFU0	Cell membrane; Multi-pass membrane protein.	Integral to membrane (GO:0016021)		plasma membrane	100	5	plasma membrane	plasma membrane	Tetrapoda	Tetrapoda	Holozoa
BET1	HGNC:14562	Bet1 golgi vesicular membrane trafficking protein	O15155	Golgi apparatus membrane; Single-pass type IV membrane protein (By similarity). Endoplasmic reticulum membrane; Single-pass type IV membrane protein (By similarity).	Golgi apparatus (GO:0005794); Nucleus (GO:0005634); Cytoplasm (GO:0005737)	8621431, 9382863, 17081983	golgi apparatus membrane	25	1	cytoplasm. golgi apparatus. nucleus	multiple	Eukaryota	Eukaryota	Eukaryota
BET1L	HGNC:19348	Bet1 golgi vesicular membrane trafficking protein-like	Q9NYM9	Golgi apparatus membrane; Single-pass type IV membrane protein (By similarity).	Golgi apparatus (GO:0005794); Endosome (GO:0005768)	9242691, 15215310	golgi apparatus membrane	85	1	endosome. golgi apparatus	multiple	Tetrapoda	Eukaryota	Eukaryota
BEX1	HGNC:1036	brain expressed, X-linked 1	Q9HBH7	Nucleus. Cytoplasm. Note=Shuttles between the cytoplasm and the nucleus (By similarity).	Nucleus (GO:0005634); Cytoplasm (GO:0005737)	16498402	cytoplasm	30	0	cytoplasm. nucleus	multiple	Eutheria	Eutheria	Eutheria
BEX2	HGNC:30933	brain expressed X-linked 2	Q9BXY8	Cytoplasm (By similarity). Nucleus.			cytoplasm	32	0	nucleus	nucleus	Eutheria	Eutheria	Eutheria
BEX4	HGNC:25475	brain expressed, X-linked 4	Q9NWD9	Nucleus (By similarity). Cytoplasm (By similarity).	Cytoplasm (GO:0005737)		cytoplasm	47	0	cytoplasm	cytoplasm	Eutheria	Eutheria	Eutheria
BEX5	HGNC:27990	brain expressed, X-linked 5	Q5H9J7	Cytoplasm.			cytoplasm	100	0	cytoplasm	cytoplasm	Catarrhini	Eutheria
BFAR	HGNC:17613	bifunctional apoptosis regulator	Q9NZS9	Endoplasmic reticulum membrane; Multi-pass membrane protein.	Integral to membrane (GO:0016021)	10716992	endoplasmic reticulum membrane	100	4	endoplasmic reticulum membrane	endoplasmic reticulum membrane	Tetrapoda	Eukaryota	Eukaryota
BFSP1	HGNC:1040	beaded filament structural protein 1, filensin	Q12934	Membrane. Cytoplasm. Cytoplasm, cytoskeleton. Note=Membrane- and cytoskeleton-associated.	Cytoplasm (GO:0005737); Plasma membrane (GO:0005886)	7615661, 7679620, 9628810	cytoplasm	9	0	cytoplasm	cytoplasm	Tetrapoda	Euteleostomi	Olfactores
BFSP2	HGNC:1041	beaded filament structural protein 2, phakinin	Q13515	Membrane. Cytoplasm. Cytoplasm, cytoskeleton. Note=Membrane- and cytoskeleton-associated.	Plasma membrane (GO:0005886); Cytoplasm (GO:0005737)	7504675, 8636093, 10753642	cytoplasm	13	0	cytoplasm	cytoplasm	Amniota	Euteleostomi	Bilateria
BGLAP	HGNC:1043	bone gamma-carboxyglutamate (gla) protein	P02818	Secreted.	Extracellular (GO:0005576)	7768973	secreted	100	0	secreted	secreted			Euteleostomi
BGN	HGNC:1044	biglycan	P21810	Secreted, extracellular space, extracellular matrix (By similarity).	Extracellular (GO:0005576)	11709279	secreted	94	0	secreted	secreted	Euteleostomi	Euteleostomi
BHLHA15	HGNC:22265	basic helix-loop-helix family, member a15	Q7RTS1	Nucleus (Probable).	Nucleus (GO:0005634)	9073453, 11696558	cytoplasm	53	0	nucleus	nucleus	Amniota	Bilateria	Holozoa
BHLHA9	HGNC:35126	basic helix-loop-helix family, member a9	Q7RTU4	Nucleus (By similarity).			nucleus	35	0	nucleus	nucleus	Amniota	Amniota	Bilateria
BHLHB9	HGNC:29353	basic helix-loop-helix domain containing, class B, 9	Q6PI77	Cytoplasm. Nucleus. Note=Mainly cytoplasmic, and nuclear at lower level.	Nucleus (GO:0005634); Cytoplasm (GO:0005737)	15034937	cytoplasm	21	0	cytoplasm. nucleus	multiple	Euarchontoglires	Euarchontoglires	Euteleostomi
BHLHE22	HGNC:11963	basic helix-loop-helix family, member e22	Q8NFJ8	Nucleus (Probable).			nucleus	40	0	nucleus	nucleus	Theria	Bilateria	Metazoa
BHLHE23	HGNC:16093	basic helix-loop-helix family, member e23	Q8NDY6	Nucleus (Probable).	Nucleus (GO:0005634)		nucleus	52	0	nucleus	nucleus	Bilateria	Bilateria	Metazoa
BHLHE40	HGNC:1046	basic helix-loop-helix family, member e40	O14503	Nucleus.	Nucleus (GO:0005634)	12119049, 12297495, 12624110, 12754744	nucleus	100	0	nucleus	nucleus	Euteleostomi	Euteleostomi	Holozoa
BHLHE41	HGNC:16617	basic helix-loop-helix family, member e41	Q9C0J9	Nucleus (By similarity).			nucleus	35	3	nucleus	nucleus	Theria	Euteleostomi	Metazoa
BHMT	HGNC:1047	betaine--homocysteine S-methyltransferase	Q93088	Cytoplasm.	Cytoplasm (GO:0005737)	11516176	cytoplasm	100	0	cytoplasm	cytoplasm	Deuterostomia	Cell.Organisms	Cell.Organisms
BHMT2	HGNC:1048	betaine--homocysteine S-methyltransferase 2	Q9H2M3				cytoplasm	73	0	cytoplasm	cytoplasm	Deuterostomia	Cell.Organisms	Cell.Organisms
BICC1	HGNC:19351	BicC family RNA binding protein 1	Q9H694				cytoplasm	18	0	cytoplasm	cytoplasm	Chordata	Bilateria	Opisthokonta
BICD1	HGNC:1049	bicaudal D homolog 1 (Drosophila)	Q96G01	Golgi apparatus.	Golgi apparatus (GO:0005794); Cytoplasmic vesicle (GO:0016023); Centrosome (GO:0005813); Plasma membrane (GO:0005886)	12447383, 12892780, 17139249	golgi apparatus	100	0	golgi apparatus	golgi apparatus	Bilateria	Bilateria	Eukaryota
BICD2	HGNC:17208	bicaudal D homolog 2 (Drosophila)	Q8TD16	Golgi apparatus. Cytoplasm, cytoskeleton. Note=In interphase cells mainly localizes to the Golgi complex and colocalizes with dynactin at microtubule plus ends (By similarity). Its localization is dependent on microtubule morphology.	Nucleus (GO:0005634); Cytoplasm (GO:0005737);Cytoplasm (GO:0005737); Golgi apparatus (GO:0005794); Centrosome (GO:0005813); Microtubule (GO:0005874)	11483508, 17081983, 17139249	golgi apparatus	59	0	cytoplasm. golgi apparatus. nucleus	multiple	Bilateria	Bilateria	Eukaryota
BID	HGNC:1050	BH3 interacting domain death agonist	P55957	Cytoplasm (By similarity). Mitochondrion membrane (By similarity). BH3-interacting domain death agonist p15: Mitochondrion membrane (By similarity). BH3-interacting domain death agonist p13: Mitochondrion membrane (By similarity). Isoform 1: Cytoplasm. Isoform 3: Cytoplasm. Isoform 2: Mitochondrion membrane. Note=A significant proportion of isoform 2 localizes to mitochondria, it may be cleaved c…	Mitochondrion (GO:0005739); Cytoplasm (GO:0005737); Cytosol (GO:0005829); Membrane fraction (GO:0005624); Lysosome (GO:0005764)	9727492, 11099414, 12624108, 15598749	nucleus	31	0	cytoplasm. lysosome. mitochondrion	multiple	Tetrapoda	Tetrapoda	Tetrapoda
BIK	HGNC:1051	BCL2-interacting killer (apoptosis-inducing)	Q13323	Endomembrane system; Single-pass membrane protein. Mitochondrion membrane; Single-pass membrane protein (By similarity). Note=Around the nuclear envelope, and in cytoplasmic membranes.	Cytoplasm (GO:0005737); Endoplasmic reticulum (GO:0005783); Nucleus (GO:0005634)	8816500, 11884414, 12853473	secreted	84	1	cytoplasm. endomembrane system. endoplasmic reticulum. nucleus	multiple	Euarchontoglires	Eutheria	Boreoeutheria
BIN1	HGNC:1052	bridging integrator 1	O00499	Isoform BIN1: Nucleus. Isoform IIA: Cytoplasm.	Cytoplasm (GO:0005737); Nucleus (GO:0005634); Plasma membrane (GO:0005886);Nucleus (GO:0005634); Cytoplasm (GO:0005737);Cytoplasm (GO:0005737)	9182667, 12532338	cytoplasm	9	0	cytoplasm. nucleus	multiple	Deuterostomia	Bilateria	Eukaryota
BIN2	HGNC:1053	bridging integrator 2	Q9UBW5	Cytoplasm. Cell projection, podosome membrane; Peripheral membrane protein; Cytoplasmic side. Cytoplasm, cell cortex. Cell projection, phagocytic cup. Note=Associates with membranes enriched in phosphoinositides. Detected in the actin-rich cell cortex at the leading edge of migrating cells. Detected at podosomes, at an actin-rich ring-like structure.	Cytoplasm (GO:0005737)	10903846	plasma membrane	22	0	cytoplasm	cytoplasm	Eutheria	Euteleostomi	Eukaryota
BIN3	HGNC:1054	bridging integrator 3	Q9NQY0	Cytoplasm, cytoskeleton.	Mitochondrion (GO:0005739); Golgi apparatus (GO:0005794)	11274158	cytoplasm	100	0	cytoplasm. golgi apparatus. mitochondrion	multiple	Chordata	Chordata	Eukaryota
BIRC2	HGNC:590	baculoviral IAP repeat containing 2	Q13490	Cytoplasm. Nucleus. Note=Agents that induce either the extrinsic or intrinsic apoptotic pathways promote its redistribution from the nuclear compartment to the cytoplasmic compartment. Associated with the midbody in telophase cells, and found diffusely in the nucleus of interphase cells.	Cytoplasm (GO:0005737); Cytosol (GO:0005829); Plasma membrane (GO:0005886)	9384571, 19898473	cytoplasm	32	0	cytoplasm. nucleus	multiple	Deuterostomia	Bilateria	Eukaryota
BIRC3	HGNC:591	baculoviral IAP repeat containing 3	Q13489	Cytoplasm. Nucleus.	Cytoplasm (GO:0005737); Plasma membrane (GO:0005886); Cytosol (GO:0005829)	19898473	cytoplasm	32	0	cytoplasm. nucleus	multiple	Deuterostomia	Bilateria	Eukaryota
BIRC5	HGNC:593	baculoviral IAP repeat containing 5	O15392	Cytoplasm. Nucleus. Chromosome. Chromosome, centromere. Cytoplasm, cytoskeleton, spindle. Chromosome, centromere, kinetochore. Midbody. Note=Localizes on chromosome arms and inner centromeres from prophase through metaphase. Localizes to kinetochores in metaphase, distributes to the midzone microtubules in anaphase and at telophase, localizes exclusively to the midbody. Colocalizes with AURKB at …	Nucleus (GO:0005634); Cytoskeleton (GO:0005856); Centrosome (GO:0005813); Chromosome (GO:0005694); Microtubule (GO:0005874);Cytoplasm (GO:0005737);Nucleus (GO:0005634); Cytoplasm (GO:0005737)	11134084, 11861764, 16291752, 17099693	secreted	10	0	cytoplasm. nucleus	multiple	Opisthokonta	Opisthokonta	Opisthokonta
BIRC6	HGNC:13516	baculoviral IAP repeat containing 6	Q9NR09	Golgi apparatus, trans-Golgi network membrane. Midbody. Endosome. Cytoplasm, cytoskeleton, spindle pole. Cytoplasm, cytoskeleton, microtubule organizing center, centrosome. Note=Concentrates in a pericentriolar compartment in interphase, moves partially to spindle poles in metaphase, and finally localizes to the spindle midzone and the midbody in telophase and during cytokinesis.	Cytoplasm (GO:0005737); Nucleus (GO:0005634)	10544019, 17081983	nucleus	18	8	cytoplasm. endosome. nucleus	multiple	Bilateria	Eukaryota	Eukaryota
BIRC7	HGNC:13702	baculoviral IAP repeat containing 7	Q96CA5	Nucleus. Cytoplasm. Golgi apparatus. Note=Nuclear, and in a filamentous pattern throughout the cytoplasm. Full-length livin is detected exclusively in the cytoplasm, whereas the truncated form (tLivin) is found in the peri-nuclear region with marked localization to the Golgi apparatus; the accumulation of tLivin in the nucleus shows positive correlation with the increase in apoptosis.	Nucleus (GO:0005634); Cytoplasm (GO:0005737)	11024045, 11084335	nucleus	39	0	cytoplasm. golgi apparatus. nucleus	multiple	Theria	Bilateria	Eukaryota
BIRC8	HGNC:14878	baculoviral IAP repeat containing 8	Q96P09	Cytoplasm (Probable).			cytoplasm	17	0	cytoplasm	cytoplasm			Eukaryota
BIVM	HGNC:16034	basic, immunoglobulin-like variable motif containing	Q86UB2	Cytoplasm. Nucleus.	Cytoplasm (GO:0005737); Nucleus (GO:0005634)	12036287	nucleus	74	0	cytoplasm. nucleus	multiple	Amniota	Eukaryota	Eukaryota
BLACE	HGNC:20484	B-cell acute lymphoblastic leukemia expressed	A4D250				secreted	25	0	secreted	secreted			Homo
BLCAP	HGNC:1055	bladder cancer associated protein	P62952	Membrane; Multi-pass membrane protein (Potential).	Integral to membrane (GO:0016021)		endoplasmic reticulum membrane	13	2	endoplasmic reticulum membrane	endoplasmic reticulum membrane	Theria	Bilateria	Opisthokonta
BLID	HGNC:33495	BH3-like motif containing, cell death inducer	Q8IZY5	Cytoplasm. Mitochondrion. Note=Lower abundance in mitochondrion than in cytoplasm.	Cytoplasm (GO:0005737); Mitochondrion (GO:0005739)	15069058	secreted	25	0	cytoplasm. mitochondrion	multiple			Boreoeutheria
BLK	HGNC:1057	B lymphoid tyrosine kinase	P51451	Cell membrane; Lipid-anchor (By similarity). Note=Present and active in lipid rafts. Membrane location is required for the phosphorylation of CD79A and CD79B (By similarity).	Mitochondrion (GO:0005739)	9525867	cytoplasm	30	0	mitochondrion	mitochondrion	Deuterostomia	Bilateria	Cell.Organisms
BLM	HGNC:1058	Bloom syndrome, RecQ helicase-like	P54132	Nucleus.	Nucleus (GO:0005634); Nucleolus (GO:0005730)	10779560, 11399766, 11691925, 11790298, 14688284, 15143166, 15229185, 15257300, 15364958, 15561729, 15635413, 15775963	nucleus	100	0	nucleus	nucleus	Cell.Organisms	Cell.Organisms	Cell.Organisms
BLMH	HGNC:1059	bleomycin hydrolase	Q13867	Cytoplasm.	Cytoplasm (GO:0005737); Nucleus (GO:0005634); Endoplasmic reticulum (GO:0005783); Ribosome (GO:0005840)	8639621, 10353821	cytoplasm	100	0	cytoplasm. endoplasmic reticulum. nucleus	multiple	Euteleostomi	Cell.Organisms	Cell.Organisms
BLNK	HGNC:14211	B-cell linker	Q8WV28	Cytoplasm. Cell membrane. Note=BCR activation results in the translocation to membrane fraction.	Cytoplasm (GO:0005737); Plasma membrane (GO:0005886)	11071869, 11449366	cytoplasm	22	0	cytoplasm	cytoplasm	Deuterostomia	Deuterostomia
BLOC1S1	HGNC:4200	biogenesis of lysosomal organelles complex-1, subunit 1	P78537	Mitochondrion intermembrane space. Mitochondrion matrix. Cytoplasm, cytosol.			cytoplasm	33	0	cytoplasm. mitochondrion	multiple	Eutheria	Eukaryota	Eukaryota
[truncated: 17,525 more rows]

## Sheet: Localizations.ProteinNumbers
Consensus_SL	No. of Proteins		6class_consensus_SL (Fig.1)	No. of Proteins
cytoplasm	3320		cytoplasm	3320
endomembrane system	1		nucleus	4294
endoplasmic reticulum	191		multiple	5308
[truncated: 22 more rows]

## Sheet: Localizations.Ages.Stats
Phylostrata	Taxon.Tautz2013	Taxon.Wagner.Dollo	Age.Wagner.Dolo		Localization	Phylostrata	ProteinsNumber.Wagner.Fig1C	ProteinsNumber.WagnerSuppFig2A	ProteinsNumbers.DolloFSupFig2B	ProteinsNumber.Tautz2013SuppFig2C
[truncated: 120 more rows]
