# Supplementary material for: A draft network of ligand–receptor-mediated multicellular signalling in human
Source: Nat Commun. 2015 Jul 22;6:7866. doi: 10.1038/ncomms8866 (PMC4525178; doi:10.1038/ncomms8866)
Supplement: Supplementary Data 2 — Curated and putative ligand-receptor pairs in human. [file ncomms8866-s3.xlsx]

## Sheet: README
Reference and putative ligand-receptor pairs in human.
1. "All.Pairs" Summary of all ligand-receptors pairs with hyperlinks to their sources of origin.
2. DLRP database ligand-receptor pairs
3. HPMR database ligand-receptor pairs
4. IUPHAR database ligand-receptor pairs
5. HPRD database ligand-receptor pairs
6. STRING database ligand-receptor pairs with binding interactions
7.STRING ligand-receptor pairs with exerimental interactions
For the 'All.Pairs' hyperlinks to other tabs to work properly, ensure that table is named exactly as "SupplementaryData2.xlsx" !
Questions: jordan.ramilowski@riken.jp

## Sheet: All.Pairs
Pair.Name	Ligand.ApprovedSymbol	Ligand.Name	Receptor.ApprovedSymbol	Receptor.Name	DLRP	HPMR	IUPHAR	HPRD	STRING.binding	STRING.experiment	HPMR.Ligand	HPMR.Receptor	PMID.Manual	Pair.Source	Pair.Evidence
A2M_LRP1	A2M	alpha-2-macroglobulin	LRP1	low density lipoprotein receptor-related protein 1		HPMR		HPRD	STRING.binding	STRING.experiment	A2M	LRP1		known	literature supported
AANAT_MTNR1A	AANAT	aralkylamine N-acetyltransferase	MTNR1A	melatonin receptor 1A		HPMR					AANAT	MTNR1A		known	literature supported
AANAT_MTNR1B	AANAT	aralkylamine N-acetyltransferase	MTNR1B	melatonin receptor 1B		HPMR					AANAT	MTNR1B		known	literature supported
ACE_AGTR2	ACE	angiotensin I converting enzyme	AGTR2	angiotensin II receptor, type 2				HPRD			ACE	AGTR2		novel	literature supported
ACE_BDKRB2	ACE	angiotensin I converting enzyme	BDKRB2	bradykinin receptor B2				HPRD			ACE	BDKRB2		novel	literature supported
ADAM10_AXL	ADAM10	ADAM metallopeptidase domain 10	AXL	AXL receptor tyrosine kinase				HPRD			ADAM10	AXL		novel	literature supported
ADAM10_EPHA3	ADAM10	ADAM metallopeptidase domain 10	EPHA3	EPH receptor A3				HPRD		STRING.experiment	ADAM10	EPHA3		novel	literature supported
ADAM12_ITGA9	ADAM12	ADAM metallopeptidase domain 12	ITGA9	integrin, alpha 9		HPMR			STRING.binding		ADAM12	ITGA9		known	literature supported
ADAM12_ITGB1	ADAM12	ADAM metallopeptidase domain 12	ITGB1	integrin, beta 1 (fibronectin receptor, beta polypeptide, antigen CD29 includes MDF2, MSK12)		HPMR			STRING.binding		ADAM12	ITGB1		known	literature supported
ADAM12_SDC4	ADAM12	ADAM metallopeptidase domain 12	SDC4	syndecan 4		HPMR			STRING.binding		ADAM12	SDC4		known	literature supported
ADAM15_ITGA5	ADAM15	ADAM metallopeptidase domain 15	ITGA5	integrin, alpha 5 (fibronectin receptor, alpha polypeptide)		HPMR					ADAM15	ITGA5		known	literature supported
ADAM15_ITGA9	ADAM15	ADAM metallopeptidase domain 15	ITGA9	integrin, alpha 9		HPMR			STRING.binding		ADAM15	ITGA9		known	literature supported
ADAM15_ITGAV	ADAM15	ADAM metallopeptidase domain 15	ITGAV	integrin, alpha V					STRING.binding		ADAM15	ITGAV	9914169	novel	literature supported
ADAM15_ITGB1	ADAM15	ADAM metallopeptidase domain 15	ITGB1	integrin, beta 1 (fibronectin receptor, beta polypeptide, antigen CD29 includes MDF2, MSK12)		HPMR			STRING.binding		ADAM15	ITGB1		known	literature supported
ADAM15_ITGB3	ADAM15	ADAM metallopeptidase domain 15	ITGB3	integrin, beta 3 (platelet glycoprotein IIIa, antigen CD61)		HPMR					ADAM15	ITGB3		known	literature supported
ADAM17_ERBB4	ADAM17	ADAM metallopeptidase domain 17	ERBB4	v-erb-b2 avian erythroblastic leukemia viral oncogene homolog 4				HPRD			ADAM17	ERBB4		novel	literature supported
ADAM17_ITGA5	ADAM17	ADAM metallopeptidase domain 17	ITGA5	integrin, alpha 5 (fibronectin receptor, alpha polypeptide)		HPMR					ADAM17	ITGA5		known	literature supported
ADAM17_ITGB1	ADAM17	ADAM metallopeptidase domain 17	ITGB1	integrin, beta 1 (fibronectin receptor, beta polypeptide, antigen CD29 includes MDF2, MSK12)		HPMR					ADAM17	ITGB1		known	literature supported
ADAM17_NOTCH1	ADAM17	ADAM metallopeptidase domain 17	NOTCH1	notch 1				HPRD	STRING.binding		ADAM17	NOTCH1		novel	literature supported
ADAM23_ITGA5	ADAM23	ADAM metallopeptidase domain 23	ITGA5	integrin, alpha 5 (fibronectin receptor, alpha polypeptide)		HPMR					ADAM23	ITGA5		known	literature supported
ADAM23_ITGB3	ADAM23	ADAM metallopeptidase domain 23	ITGB3	integrin, beta 3 (platelet glycoprotein IIIa, antigen CD61)		HPMR					ADAM23	ITGB3		known	literature supported
ADAM28_ITGA4	ADAM28	ADAM metallopeptidase domain 28	ITGA4	integrin, alpha 4 (antigen CD49D, alpha 4 subunit of VLA-4 receptor)				HPRD			ADAM28	ITGA4		novel	literature supported
ADAM2_CD9	ADAM2	ADAM metallopeptidase domain 2	CD9	CD9 molecule				HPRD			ADAM2	CD9		novel	literature supported
ADAM2_ITGA6	ADAM2	ADAM metallopeptidase domain 2	ITGA6	integrin, alpha 6		HPMR					ADAM2	ITGA6		known	literature supported
ADAM2_ITGA9	ADAM2	ADAM metallopeptidase domain 2	ITGA9	integrin, alpha 9					STRING.binding		ADAM2	ITGA9	21060781	novel	literature supported
ADAM2_ITGB1	ADAM2	ADAM metallopeptidase domain 2	ITGB1	integrin, beta 1 (fibronectin receptor, beta polypeptide, antigen CD29 includes MDF2, MSK12)		HPMR			STRING.binding		ADAM2	ITGB1		known	literature supported
ADAM2_ITGB7	ADAM2	ADAM metallopeptidase domain 2	ITGB7	integrin, beta 7									21060781	novel	literature supported
ADAM9_ITGA3	ADAM9	ADAM metallopeptidase domain 9	ITGA3	integrin, alpha 3 (antigen CD49C, alpha 3 subunit of VLA-3 receptor)				HPRD			ADAM9	ITGA3		novel	literature supported
ADAM9_ITGA6	ADAM9	ADAM metallopeptidase domain 9	ITGA6	integrin, alpha 6		HPMR		HPRD			ADAM9	ITGA6		known	literature supported
ADAM9_ITGAV	ADAM9	ADAM metallopeptidase domain 9	ITGAV	integrin, alpha V		HPMR		HPRD			ADAM9	ITGAV		known	literature supported
ADAM9_ITGB1	ADAM9	ADAM metallopeptidase domain 9	ITGB1	integrin, beta 1 (fibronectin receptor, beta polypeptide, antigen CD29 includes MDF2, MSK12)		HPMR					ADAM9	ITGB1		known	literature supported
ADAM9_ITGB5	ADAM9	ADAM metallopeptidase domain 9	ITGB5	integrin, beta 5		HPMR					ADAM9	ITGB5		known	literature supported
ADCYAP1_ADCYAP1R1	ADCYAP1	adenylate cyclase activating polypeptide 1 (pituitary)	ADCYAP1R1	adenylate cyclase activating polypeptide 1 (pituitary) receptor type I		HPMR	IUPHAR	HPRD			ADCYAP1	ADCYAP1R1		known	literature supported
ADCYAP1_SCTR	ADCYAP1	adenylate cyclase activating polypeptide 1 (pituitary)	SCTR	secretin receptor				HPRD			ADCYAP1	SCTR		novel	literature supported
ADCYAP1_VIPR1	ADCYAP1	adenylate cyclase activating polypeptide 1 (pituitary)	VIPR1	vasoactive intestinal peptide receptor 1		HPMR	IUPHAR	HPRD			ADCYAP1	VIPR1		known	literature supported
ADCYAP1_VIPR2	ADCYAP1	adenylate cyclase activating polypeptide 1 (pituitary)	VIPR2	vasoactive intestinal peptide receptor 2			IUPHAR	HPRD			ADCYAP1	VIPR2		known	literature supported
ADIPOQ_ADIPOR1	ADIPOQ	adiponectin, C1Q and collagen domain containing	ADIPOR1	adiponectin receptor 1		HPMR			STRING.binding		ADIPOQ	ADIPOR1		known	literature supported
ADIPOQ_ADIPOR2	ADIPOQ	adiponectin, C1Q and collagen domain containing	ADIPOR2	adiponectin receptor 2		HPMR		HPRD			ADIPOQ	ADIPOR2		known	literature supported
ADM2_CALCR	ADM2	adrenomedullin 2	CALCR	calcitonin receptor			IUPHAR				ADM2	CALCR		known	literature supported
ADM2_CALCRL	ADM2	adrenomedullin 2	CALCRL	calcitonin receptor-like		HPMR					ADM2	CALCRL		known	literature supported
ADM2_RAMP1	ADM2	adrenomedullin 2	RAMP1	receptor (G protein-coupled) activity modifying protein 1		HPMR					ADM2	RAMP1		known	literature supported
ADM_CALCR	ADM	adrenomedullin	CALCR	calcitonin receptor			IUPHAR				ADM	CALCR		known	literature supported
ADM_CALCRL	ADM	adrenomedullin	CALCRL	calcitonin receptor-like		HPMR		HPRD			ADM	CALCRL		known	literature supported
ADM_GPR182	ADM	adrenomedullin	GPR182	G protein-coupled receptor 182		HPMR					ADM	ADMR		known	literature supported
ADM_MRGPRX2	ADM	adrenomedullin	MRGPRX2	MAS-related GPR, member X2		HPMR	IUPHAR				ADM	MRGPRX2		known	literature supported
ADM_RAMP2	ADM	adrenomedullin	RAMP2	receptor (G protein-coupled) activity modifying protein 2		HPMR					ADM	RAMP2		known	literature supported
AGRN_ATP1A3	AGRN	agrin	ATP1A3	ATPase, Na+/K+ transporting, alpha 3 polypeptide					STRING.binding				16630822	novel	literature supported
AGRN_LRP4	AGRN	agrin	LRP4	low density lipoprotein receptor-related protein 4									18848351	novel	literature supported
AGRN_MUSK	AGRN	agrin	MUSK	muscle, skeletal, receptor tyrosine kinase		HPMR						MUSK		known	literature supported
AGRP_MC3R	AGRP	agouti related protein homolog (mouse)	MC3R	melanocortin 3 receptor		HPMR	IUPHAR	HPRD	STRING.binding		AGRP	MC3R		known	literature supported
AGRP_MC4R	AGRP	agouti related protein homolog (mouse)	MC4R	melanocortin 4 receptor		HPMR	IUPHAR	HPRD	STRING.binding	STRING.experiment	AGRP	MC4R		known	literature supported
AGRP_MC5R	AGRP	agouti related protein homolog (mouse)	MC5R	melanocortin 5 receptor			IUPHAR	HPRD			AGRP	MC5R		known	literature supported
AGRP_SDC3	AGRP	agouti related protein homolog (mouse)	SDC3	syndecan 3					STRING.binding		AGRP	SDC3	11461706	novel	literature supported
AGT_AGTR1	AGT	angiotensinogen (serpin peptidase inhibitor, clade A, member 8)	AGTR1	angiotensin II receptor, type 1		HPMR	IUPHAR	HPRD			AGT	AGTR1		known	literature supported
AGT_AGTR2	AGT	angiotensinogen (serpin peptidase inhibitor, clade A, member 8)	AGTR2	angiotensin II receptor, type 2		HPMR	IUPHAR	HPRD			AGT	AGTR2		known	literature supported
AGT_LRP2	AGT	angiotensinogen (serpin peptidase inhibitor, clade A, member 8)	LRP2	low density lipoprotein receptor-related protein 2		HPMR					AGT	LRP2		known	literature supported
AGT_MAS1	AGT	angiotensinogen (serpin peptidase inhibitor, clade A, member 8)	MAS1	MAS1 oncogene		HPMR		HPRD			AGT	MAS1		known	literature supported
AHSG_INSR	AHSG	alpha-2-HS-glycoprotein	INSR	insulin receptor				HPRD				INSR		novel	literature supported
ALB_LRP2	ALB	albumin	LRP2	low density lipoprotein receptor-related protein 2				HPRD	STRING.binding		ALB	LRP2		novel	literature supported
ALOX5AP_ALOX5	ALOX5AP	arachidonate 5-lipoxygenase-activating protein	ALOX5	arachidonate 5-lipoxygenase			IUPHAR	HPRD	STRING.binding					known	EXCLUDED not receptor
AMELX_LAMP1	AMELX	amelogenin, X-linked	LAMP1	lysosomal-associated membrane protein 1									20382373	novel	literature supported
AMELY_LAMP1	AMELY	amelogenin, Y-linked	LAMP1	lysosomal-associated membrane protein 1									20382373	novel	literature supported
AMH_ACVR1	AMH	anti-Mullerian hormone	ACVR1	activin A receptor, type I					STRING.binding		AMH	ACVR1	14656470	novel	literature supported
AMH_AMHR2	AMH	anti-Mullerian hormone	AMHR2	anti-Mullerian hormone receptor, type II	DLRP	HPMR		HPRD	STRING.binding		AMH	AMHR2		known	literature supported
AMH_EGFR	AMH	anti-Mullerian hormone	EGFR	epidermal growth factor receptor				HPRD			AMH	EGFR		novel	literature supported
ANGPT1_ITGA5	ANGPT1	angiopoietin 1	ITGA5	integrin, alpha 5 (fibronectin receptor, alpha polypeptide)				HPRD	STRING.binding		ANGPT1	ITGA5		novel	literature supported
ANGPT1_ITGB1	ANGPT1	angiopoietin 1	ITGB1	integrin, beta 1 (fibronectin receptor, beta polypeptide, antigen CD29 includes MDF2, MSK12)					STRING.binding		ANGPT1	ITGB1		novel	putative
ANGPT1_TEK	ANGPT1	angiopoietin 1	TEK	TEK tyrosine kinase, endothelial	DLRP	HPMR	IUPHAR	HPRD	STRING.binding	STRING.experiment	ANGPT1	TEK		known	literature supported
ANGPT1_TIE1	ANGPT1	angiopoietin 1	TIE1	tyrosine kinase with immunoglobulin-like and EGF-like domains 1		HPMR					ANGPT1	TIE1		known	literature supported
ANGPT2_TEK	ANGPT2	angiopoietin 2	TEK	TEK tyrosine kinase, endothelial	DLRP	HPMR		HPRD	STRING.binding	STRING.experiment	ANGPT2	TEK		known	literature supported
ANGPT2_TIE1	ANGPT2	angiopoietin 2	TIE1	tyrosine kinase with immunoglobulin-like and EGF-like domains 1					STRING.binding	STRING.experiment	ANGPT2	TIE1		novel	putative
ANGPT4_TEK	ANGPT4	angiopoietin 4	TEK	TEK tyrosine kinase, endothelial			IUPHAR	HPRD	STRING.binding	STRING.experiment		TEK		known	literature supported
ANGPT4_TIE1	ANGPT4	angiopoietin 4	TIE1	tyrosine kinase with immunoglobulin-like and EGF-like domains 1					STRING.binding	STRING.experiment		TIE1		novel	putative
ANGPTL1_TEK	ANGPTL1	angiopoietin-like 1	TEK	TEK tyrosine kinase, endothelial	DLRP			HPRD				TEK		known	literature supported
ANGPTL2_TIE1	ANGPTL2	angiopoietin-like 2	TIE1	tyrosine kinase with immunoglobulin-like and EGF-like domains 1					STRING.binding			TIE1		novel	putative
ANGPTL3_ITGA5	ANGPTL3	angiopoietin-like 3	ITGA5	integrin, alpha 5 (fibronectin receptor, alpha polypeptide)				HPRD				ITGA5		novel	literature supported
ANGPTL3_ITGAV	ANGPTL3	angiopoietin-like 3	ITGAV	integrin, alpha V				HPRD	STRING.binding			ITGAV		novel	literature supported
ANGPTL3_ITGB3	ANGPTL3	angiopoietin-like 3	ITGB3	integrin, beta 3 (platelet glycoprotein IIIa, antigen CD61)				HPRD				ITGB3		novel	literature supported
ANGPTL4_TIE1	ANGPTL4	angiopoietin-like 4	TIE1	tyrosine kinase with immunoglobulin-like and EGF-like domains 1					STRING.binding		ANGPTL4	TIE1		novel	putative
ANXA1_DYSF	ANXA1	annexin A1	DYSF	dysferlin				HPRD	STRING.binding		ANXA1			novel	literature supported
ANXA1_EGFR	ANXA1	annexin A1	EGFR	epidermal growth factor receptor				HPRD	STRING.binding		ANXA1	EGFR		novel	literature supported
ANXA1_FPR1	ANXA1	annexin A1	FPR1	formyl peptide receptor 1		HPMR	IUPHAR	HPRD			ANXA1	FPR1		known	literature supported
ANXA1_FPR2	ANXA1	annexin A1	FPR2	formyl peptide receptor 2			IUPHAR		STRING.binding		ANXA1	FPRL1		known	literature supported
ANXA1_FPR3	ANXA1	annexin A1	FPR3	formyl peptide receptor 3			IUPHAR		STRING.binding		ANXA1	FPRL2		known	literature supported
APLN_APLNR	APLN	apelin	APLNR	apelin receptor		HPMR	IUPHAR	HPRD	STRING.binding		APLN	AGTRL1		known	literature supported
APOB_CALCR	APOB	apolipoprotein B	CALCR	calcitonin receptor					STRING.binding	STRING.experiment	APOB	CALCR		novel	putative
APOB_ITGAM	APOB	apolipoprotein B	ITGAM	integrin, alpha M (complement component 3 receptor 3 subunit)					STRING.binding		APOB	ITGAM		novel	putative
APOB_ITGB2	APOB	apolipoprotein B	ITGB2	integrin, beta 2 (complement component 3 receptor 3 and 4 subunit)					STRING.binding		APOB	ITGB2		novel	putative
APOB_LDLR	APOB	apolipoprotein B	LDLR	low density lipoprotein receptor		HPMR		HPRD	STRING.binding		APOB	LDLR		known	literature supported
APOB_LRP2	APOB	apolipoprotein B	LRP2	low density lipoprotein receptor-related protein 2				HPRD			APOB	LRP2		novel	literature supported
APOB_LRP6	APOB	apolipoprotein B	LRP6	low density lipoprotein receptor-related protein 6					STRING.binding		APOB	LRP6		novel	putative
APOB_LRP8	APOB	apolipoprotein B	LRP8	low density lipoprotein receptor-related protein 8, apolipoprotein e receptor					STRING.binding		APOB	LRP8		novel	putative
APOB_LSR	APOB	apolipoprotein B	LSR	lipolysis stimulated lipoprotein receptor					STRING.binding		APOB		7615497	novel	literature supported
APOB_OLR1	APOB	apolipoprotein B	OLR1	oxidized low density lipoprotein (lectin-like) receptor 1					STRING.binding		APOB	OLR1	9763524	novel	literature supported
APOC3_SDC2	APOC3	apolipoprotein C-III	SDC2	syndecan 2					STRING.binding		APOC3	SDC2		novel	putative
APOC3_TLR2	APOC3	apolipoprotein C-III	TLR2	toll-like receptor 2					STRING.binding		APOC3	TLR2		novel	putative
APOD_LEPR	APOD	apolipoprotein D	LEPR	leptin receptor				HPRD	STRING.binding			LEPR		novel	literature supported
APOE_CHRNA4	APOE	apolipoprotein E	CHRNA4	cholinergic receptor, nicotinic, alpha 4 (neuronal)					STRING.binding		APOE			novel	putative
APOE_LDLR	APOE	apolipoprotein E	LDLR	low density lipoprotein receptor		HPMR		HPRD	STRING.binding		APOE	LDLR		known	literature supported
APOE_LRP1	APOE	apolipoprotein E	LRP1	low density lipoprotein receptor-related protein 1				HPRD	STRING.binding	STRING.experiment	APOE	LRP1		novel	literature supported
APOE_LRP2	APOE	apolipoprotein E	LRP2	low density lipoprotein receptor-related protein 2				HPRD		STRING.experiment	APOE	LRP2		novel	literature supported
APOE_LRP5	APOE	apolipoprotein E	LRP5	low density lipoprotein receptor-related protein 5		HPMR			STRING.binding		APOE	LRP5		known	literature supported
APOE_LRP8	APOE	apolipoprotein E	LRP8	low density lipoprotein receptor-related protein 8, apolipoprotein e receptor		HPMR		HPRD	STRING.binding	STRING.experiment	APOE	LRP8		known	literature supported
APOE_SCARB1	APOE	apolipoprotein E	SCARB1	scavenger receptor class B, member 1				HPRD	STRING.binding		APOE	SCARB1		novel	literature supported
APOE_SORL1	APOE	apolipoprotein E	SORL1	sortilin-related receptor, L(DLR class) A repeats containing		HPMR					APOE	SORL1		known	literature supported
APOE_VLDLR	APOE	apolipoprotein E	VLDLR	very low density lipoprotein receptor		HPMR		HPRD	STRING.binding	STRING.experiment	APOE	VLDLR		known	literature supported
APP_CAV1	APP	amyloid beta (A4) precursor protein	CAV1	caveolin 1, caveolae protein, 22kDa				HPRD						novel	literature supported
APP_CD74	APP	amyloid beta (A4) precursor protein	CD74	CD74 molecule, major histocompatibility complex, class II invariant chain									19849849	novel	literature supported
APP_FPR2	APP	amyloid beta (A4) precursor protein	FPR2	formyl peptide receptor 2			IUPHAR		STRING.binding			FPRL1		known	literature supported
APP_GPC1	APP	amyloid beta (A4) precursor protein	GPC1	glypican 1				HPRD	STRING.binding			GPC1		novel	literature supported
APP_LRP1	APP	amyloid beta (A4) precursor protein	LRP1	low density lipoprotein receptor-related protein 1				HPRD		STRING.experiment		LRP1		novel	literature supported
APP_NCSTN	APP	amyloid beta (A4) precursor protein	NCSTN	nicastrin				HPRD				NCSTN		novel	literature supported
APP_NGFR	APP	amyloid beta (A4) precursor protein	NGFR	nerve growth factor receptor					STRING.binding			NGFR		novel	putative
APP_SLC45A3	APP	amyloid beta (A4) precursor protein	SLC45A3	solute carrier family 45, member 3					STRING.binding					novel	putative
APP_TNFRSF21	APP	amyloid beta (A4) precursor protein	TNFRSF21	tumor necrosis factor receptor superfamily, member 21					STRING.binding			TNFRSF21	19225519	novel	literature supported
AREGB_EGFR	AREGB	amphiregulin B	EGFR	epidermal growth factor receptor			IUPHAR					EGFR		known	literature supported
AREGB_ERBB3	AREGB	amphiregulin B	ERBB3	v-erb-b2 avian erythroblastic leukemia viral oncogene homolog 3					STRING.binding			ERBB3		novel	putative
AREG_EGFR	AREG	amphiregulin	EGFR	epidermal growth factor receptor	DLRP	HPMR	IUPHAR	HPRD			AREG	EGFR		known	literature supported
AREG_ERBB3	AREG	amphiregulin	ERBB3	v-erb-b2 avian erythroblastic leukemia viral oncogene homolog 3					STRING.binding		AREG	ERBB3	8702723	novel	literature supported
ARF1_CHRM3	ARF1	ADP-ribosylation factor 1	CHRM3	cholinergic receptor, muscarinic 3				HPRD				CHRM3		novel	literature supported
ARF1_INSR	ARF1	ADP-ribosylation factor 1	INSR	insulin receptor				HPRD				INSR		novel	literature supported
ARF1_PLD2	ARF1	ADP-ribosylation factor 1	PLD2	phospholipase D2			IUPHAR	HPRD	STRING.binding	STRING.experiment				known	literature supported
ARTN_GFRA1	ARTN	artemin	GFRA1	GDNF family receptor alpha 1					STRING.binding		ARTN	GFRA1	9883723	novel	literature supported
ARTN_GFRA3	ARTN	artemin	GFRA3	GDNF family receptor alpha 3		HPMR		HPRD	STRING.binding	STRING.experiment	ARTN	GFRA3		known	literature supported
ARTN_RET	ARTN	artemin	RET	ret proto-oncogene		HPMR					ARTN	RET		known	literature supported
ASIP_ATRN	ASIP	agouti signaling protein	ATRN	attractin		HPMR					ASIP	ATRN		known	literature supported
ASIP_F11R	ASIP	agouti signaling protein	F11R	F11 receptor				HPRD			ASIP			novel	literature supported
ASIP_MC1R	ASIP	agouti signaling protein	MC1R	melanocortin 1 receptor (alpha melanocyte stimulating hormone receptor)		HPMR		HPRD			ASIP	MC1R		known	literature supported
ASIP_MC2R	ASIP	agouti signaling protein	MC2R	melanocortin 2 receptor (adrenocorticotropic hormone)				HPRD			ASIP	MC2R		novel	literature supported
ASIP_MC3R	ASIP	agouti signaling protein	MC3R	melanocortin 3 receptor				HPRD			ASIP	MC3R		novel	literature supported
ASIP_MC4R	ASIP	agouti signaling protein	MC4R	melanocortin 4 receptor				HPRD			ASIP	MC4R		novel	literature supported
ASIP_MC5R	ASIP	agouti signaling protein	MC5R	melanocortin 5 receptor				HPRD			ASIP	MC5R		novel	literature supported
ASIP_MGRN1	ASIP	agouti signaling protein	MGRN1	mahogunin ring finger 1, E3 ubiquitin protein ligase		HPMR					ASIP	MGRN1		known	EXCLUDED not receptor
AVP_AVPR1A	AVP	arginine vasopressin	AVPR1A	arginine vasopressin receptor 1A		HPMR	IUPHAR	HPRD			AVP	AVPR1A		known	literature supported
AVP_AVPR1B	AVP	arginine vasopressin	AVPR1B	arginine vasopressin receptor 1B		HPMR	IUPHAR	HPRD			AVP	AVPR1B		known	literature supported
AVP_AVPR2	AVP	arginine vasopressin	AVPR2	arginine vasopressin receptor 2		HPMR	IUPHAR	HPRD			AVP	AVPR2		known	literature supported
AVP_OXTR	AVP	arginine vasopressin	OXTR	oxytocin receptor			IUPHAR	HPRD			AVP	OXTR		known	literature supported
AZGP1_ITGAV	AZGP1	alpha-2-glycoprotein 1, zinc-binding	ITGAV	integrin, alpha V				HPRD				ITGAV		novel	literature supported
B2M_CD1A	B2M	beta-2-microglobulin	CD1A	CD1a molecule				HPRD	STRING.binding	STRING.experiment				novel	literature supported
B2M_CD1B	B2M	beta-2-microglobulin	CD1B	CD1b molecule				HPRD	STRING.binding	STRING.experiment				novel	literature supported
B2M_CD247	B2M	beta-2-microglobulin	CD247	CD247 molecule					STRING.binding					novel	putative
B2M_CD3D	B2M	beta-2-microglobulin	CD3D	CD3d molecule, delta (CD3-TCR complex)					STRING.binding					novel	putative
B2M_CD3G	B2M	beta-2-microglobulin	CD3G	CD3g molecule, gamma (CD3-TCR complex)					STRING.binding			CD3G		novel	putative
B2M_HFE	B2M	beta-2-microglobulin	HFE	hemochromatosis				HPRD	STRING.binding	STRING.experiment		HFE		novel	literature supported
B2M_HLA-F	B2M	beta-2-microglobulin	HLA-F	major histocompatibility complex, class I, F				HPRD						novel	literature supported
B2M_KIR2DL1	B2M	beta-2-microglobulin	KIR2DL1	killer cell immunoglobulin-like receptor, two domains, long cytoplasmic tail, 1					STRING.binding	STRING.experiment		KIR2DL1		novel	putative
B2M_KIR2DL3	B2M	beta-2-microglobulin	KIR2DL3	killer cell immunoglobulin-like receptor, two domains, long cytoplasmic tail, 3					STRING.binding	STRING.experiment		KIR2DL3		novel	putative
B2M_KIR3DL1	B2M	beta-2-microglobulin	KIR3DL1	killer cell immunoglobulin-like receptor, three domains, long cytoplasmic tail, 1					STRING.binding	STRING.experiment		KIR3DL1		novel	putative
B2M_KLRC1	B2M	beta-2-microglobulin	KLRC1	killer cell lectin-like receptor subfamily C, member 1					STRING.binding	STRING.experiment		KLRC1		novel	putative
B2M_KLRD1	B2M	beta-2-microglobulin	KLRD1	killer cell lectin-like receptor subfamily D, member 1					STRING.binding	STRING.experiment		KLRD1		novel	putative
B2M_LILRB1	B2M	beta-2-microglobulin	LILRB1	leukocyte immunoglobulin-like receptor, subfamily B (with TM and ITIM domains), member 1				HPRD	STRING.binding	STRING.experiment		LILRB1		novel	literature supported
B2M_LILRB2	B2M	beta-2-microglobulin	LILRB2	leukocyte immunoglobulin-like receptor, subfamily B (with TM and ITIM domains), member 2					STRING.binding	STRING.experiment		LILRB2		novel	putative
B2M_TFRC	B2M	beta-2-microglobulin	TFRC	transferrin receptor					STRING.binding	STRING.experiment		TFRC		novel	putative
BCAN_EGFR	BCAN	brevican	EGFR	epidermal growth factor receptor					STRING.binding			EGFR		novel	putative
BCAN_NRCAM	BCAN	brevican	NRCAM	neuronal cell adhesion molecule					STRING.binding					novel	putative
BDNF_DDR1	BDNF	brain-derived neurotrophic factor	DDR1	discoidin domain receptor tyrosine kinase 1					STRING.binding		BDNF	DDR1		novel	putative
BDNF_DRD4	BDNF	brain-derived neurotrophic factor	DRD4	dopamine receptor D4					STRING.binding		BDNF	DRD4		novel	putative
BDNF_NGFR	BDNF	brain-derived neurotrophic factor	NGFR	nerve growth factor receptor	DLRP		IUPHAR		STRING.binding		BDNF	NGFR		known	literature supported
BDNF_NGFRAP1	BDNF	brain-derived neurotrophic factor	NGFRAP1	nerve growth factor receptor (TNFRSF16) associated protein 1		HPMR					BDNF	NGFRAP1		known	literature supported
BDNF_NTRK2	BDNF	brain-derived neurotrophic factor	NTRK2	neurotrophic tyrosine kinase, receptor, type 2	DLRP	HPMR		HPRD	STRING.binding	STRING.experiment	BDNF	NTRK2		known	literature supported
BDNF_SORT1	BDNF	brain-derived neurotrophic factor	SORT1	sortilin 1				HPRD	STRING.binding	STRING.experiment	BDNF	SORT1		novel	literature supported
BGN_LY96	BGN	biglycan	LY96	lymphocyte antigen 96					STRING.binding			LY96		novel	putative
BGN_TLR1	BGN	biglycan	TLR1	toll-like receptor 1					STRING.binding			TLR1		novel	putative
BGN_TLR2	BGN	biglycan	TLR2	toll-like receptor 2					STRING.binding			TLR2	16025156	novel	literature supported
BGN_TLR4	BGN	biglycan	TLR4	toll-like receptor 4					STRING.binding			TLR4	16025156	novel	literature supported
BMP10_ACVR1	BMP10	bone morphogenetic protein 10	ACVR1	activin A receptor, type I	DLRP						BMP10	ACVR1		known	putative
BMP10_ACVR2A	BMP10	bone morphogenetic protein 10	ACVR2A	activin A receptor, type IIA	DLRP	HPMR					BMP10	ACVR2A		known	literature supported
BMP10_ACVR2B	BMP10	bone morphogenetic protein 10	ACVR2B	activin A receptor, type IIB	DLRP						BMP10	ACVR2B		known	putative
BMP10_ACVRL1	BMP10	bone morphogenetic protein 10	ACVRL1	activin A receptor type II-like 1		HPMR					BMP10	ACVRL1		known	literature supported
BMP10_BMPR1A	BMP10	bone morphogenetic protein 10	BMPR1A	bone morphogenetic protein receptor, type IA	DLRP	HPMR					BMP10	BMPR1A		known	literature supported
BMP10_BMPR1B	BMP10	bone morphogenetic protein 10	BMPR1B	bone morphogenetic protein receptor, type IB	DLRP						BMP10	BMPR1B	16049014	known	literature supported
BMP10_BMPR2	BMP10	bone morphogenetic protein 10	BMPR2	bone morphogenetic protein receptor, type II (serine/threonine kinase)	DLRP	HPMR					BMP10	BMPR2		known	literature supported
BMP10_ENG	BMP10	bone morphogenetic protein 10	ENG	endoglin									21737454	novel	literature supported
BMP15_ACVR1	BMP15	bone morphogenetic protein 15	ACVR1	activin A receptor, type I	DLRP						BMP15	ACVR1		known	putative
BMP15_ACVR2A	BMP15	bone morphogenetic protein 15	ACVR2A	activin A receptor, type IIA	DLRP						BMP15	ACVR2A	2419820	known	literature supported
BMP15_ACVR2B	BMP15	bone morphogenetic protein 15	ACVR2B	activin A receptor, type IIB	DLRP						BMP15	ACVR2B		known	putative
BMP15_BMPR1A	BMP15	bone morphogenetic protein 15	BMPR1A	bone morphogenetic protein receptor, type IA	DLRP						BMP15	BMPR1A	2419820	known	literature supported
BMP15_BMPR1B	BMP15	bone morphogenetic protein 15	BMPR1B	bone morphogenetic protein receptor, type IB	DLRP	HPMR		HPRD	STRING.binding		BMP15	BMPR1B		known	literature supported
BMP15_BMPR2	BMP15	bone morphogenetic protein 15	BMPR2	bone morphogenetic protein receptor, type II (serine/threonine kinase)	DLRP	HPMR			STRING.binding		BMP15	BMPR2		known	literature supported
BMP2_ACVR1	BMP2	bone morphogenetic protein 2	ACVR1	activin A receptor, type I	DLRP			HPRD			BMP2	ACVR1		known	literature supported
BMP2_ACVR2A	BMP2	bone morphogenetic protein 2	ACVR2A	activin A receptor, type IIA	DLRP				STRING.binding		BMP2	ACVR2A	21702718	known	literature supported
BMP2_ACVR2B	BMP2	bone morphogenetic protein 2	ACVR2B	activin A receptor, type IIB	DLRP			HPRD	STRING.binding	STRING.experiment	BMP2	ACVR2B		known	literature supported
BMP2_BMPR1A	BMP2	bone morphogenetic protein 2	BMPR1A	bone morphogenetic protein receptor, type IA	DLRP	HPMR		HPRD			BMP2	BMPR1A		known	literature supported
BMP2_BMPR1B	BMP2	bone morphogenetic protein 2	BMPR1B	bone morphogenetic protein receptor, type IB	DLRP	HPMR		HPRD	STRING.binding	STRING.experiment	BMP2	BMPR1B		known	literature supported
BMP2_BMPR2	BMP2	bone morphogenetic protein 2	BMPR2	bone morphogenetic protein receptor, type II (serine/threonine kinase)	DLRP	HPMR		HPRD	STRING.binding	STRING.experiment	BMP2	BMPR2		known	literature supported
BMP2_ENG	BMP2	bone morphogenetic protein 2	ENG	endoglin				HPRD	STRING.binding		BMP2	ENG		novel	literature supported
BMP2_HFE2	BMP2	bone morphogenetic protein 2	HFE2	hemochromatosis type 2 (juvenile)					STRING.binding		BMP2		18287331	novel	literature supported
BMP3_ACVR1	BMP3	bone morphogenetic protein 3	ACVR1	activin A receptor, type I	DLRP							ACVR1		known	putative
BMP3_ACVR2A	BMP3	bone morphogenetic protein 3	ACVR2A	activin A receptor, type IIA	DLRP				STRING.binding			ACVR2A		known	putative
BMP3_ACVR2B	BMP3	bone morphogenetic protein 3	ACVR2B	activin A receptor, type IIB	DLRP							ACVR2B	22074949	known	literature supported
BMP3_BMPR1A	BMP3	bone morphogenetic protein 3	BMPR1A	bone morphogenetic protein receptor, type IA	DLRP							BMPR1A		known	putative
BMP3_BMPR1B	BMP3	bone morphogenetic protein 3	BMPR1B	bone morphogenetic protein receptor, type IB	DLRP							BMPR1B		known	putative
BMP3_BMPR2	BMP3	bone morphogenetic protein 3	BMPR2	bone morphogenetic protein receptor, type II (serine/threonine kinase)	DLRP							BMPR2		known	putative
BMP4_ACVR1	BMP4	bone morphogenetic protein 4	ACVR1	activin A receptor, type I	DLRP						BMP4	ACVR1		known	putative
BMP4_ACVR2A	BMP4	bone morphogenetic protein 4	ACVR2A	activin A receptor, type IIA	DLRP						BMP4	ACVR2A		known	putative
BMP4_ACVR2B	BMP4	bone morphogenetic protein 4	ACVR2B	activin A receptor, type IIB	DLRP						BMP4	ACVR2B		known	putative
BMP4_BMPR1A	BMP4	bone morphogenetic protein 4	BMPR1A	bone morphogenetic protein receptor, type IA	DLRP	HPMR		HPRD			BMP4	BMPR1A		known	literature supported
BMP4_BMPR1B	BMP4	bone morphogenetic protein 4	BMPR1B	bone morphogenetic protein receptor, type IB	DLRP	HPMR		HPRD	STRING.binding	STRING.experiment	BMP4	BMPR1B		known	literature supported
BMP4_BMPR2	BMP4	bone morphogenetic protein 4	BMPR2	bone morphogenetic protein receptor, type II (serine/threonine kinase)	DLRP	HPMR		HPRD	STRING.binding	STRING.experiment	BMP4	BMPR2		known	literature supported
BMP4_HFE2	BMP4	bone morphogenetic protein 4	HFE2	hemochromatosis type 2 (juvenile)					STRING.binding		BMP4			novel	putative
BMP5_ACVR1	BMP5	bone morphogenetic protein 5	ACVR1	activin A receptor, type I	DLRP							ACVR1		known	putative
BMP5_ACVR2A	BMP5	bone morphogenetic protein 5	ACVR2A	activin A receptor, type IIA	DLRP							ACVR2A		known	putative
BMP5_ACVR2B	BMP5	bone morphogenetic protein 5	ACVR2B	activin A receptor, type IIB	DLRP							ACVR2B		known	putative
BMP5_BMPR1A	BMP5	bone morphogenetic protein 5	BMPR1A	bone morphogenetic protein receptor, type IA	DLRP			HPRD				BMPR1A		known	literature supported
BMP5_BMPR1B	BMP5	bone morphogenetic protein 5	BMPR1B	bone morphogenetic protein receptor, type IB	DLRP							BMPR1B		known	putative
BMP5_BMPR2	BMP5	bone morphogenetic protein 5	BMPR2	bone morphogenetic protein receptor, type II (serine/threonine kinase)	DLRP							BMPR2		known	putative
BMP5_HFE2	BMP5	bone morphogenetic protein 5	HFE2	hemochromatosis type 2 (juvenile)					STRING.binding					novel	putative
BMP6_ACVR1	BMP6	bone morphogenetic protein 6	ACVR1	activin A receptor, type I	DLRP	HPMR					BMP6	ACVR1		known	literature supported
BMP6_ACVR2A	BMP6	bone morphogenetic protein 6	ACVR2A	activin A receptor, type IIA	DLRP			HPRD	STRING.binding	STRING.experiment	BMP6	ACVR2A		known	literature supported
BMP6_ACVR2B	BMP6	bone morphogenetic protein 6	ACVR2B	activin A receptor, type IIB	DLRP						BMP6	ACVR2B		known	putative
BMP6_BMPR1A	BMP6	bone morphogenetic protein 6	BMPR1A	bone morphogenetic protein receptor, type IA	DLRP	HPMR		HPRD			BMP6	BMPR1A		known	literature supported
BMP6_BMPR1B	BMP6	bone morphogenetic protein 6	BMPR1B	bone morphogenetic protein receptor, type IB	DLRP			HPRD	STRING.binding		BMP6	BMPR1B		known	literature supported
BMP6_BMPR2	BMP6	bone morphogenetic protein 6	BMPR2	bone morphogenetic protein receptor, type II (serine/threonine kinase)	DLRP			HPRD	STRING.binding	STRING.experiment	BMP6	BMPR2		known	literature supported
BMP7_ACVR1	BMP7	bone morphogenetic protein 7	ACVR1	activin A receptor, type I	DLRP	HPMR		HPRD	STRING.binding		BMP7	ACVR1		known	literature supported
BMP7_ACVR2A	BMP7	bone morphogenetic protein 7	ACVR2A	activin A receptor, type IIA	DLRP	HPMR		HPRD	STRING.binding	STRING.experiment	BMP7	ACVR2A		known	literature supported
BMP7_ACVR2B	BMP7	bone morphogenetic protein 7	ACVR2B	activin A receptor, type IIB	DLRP			HPRD			BMP7	ACVR2B		known	literature supported
BMP7_BMPR1A	BMP7	bone morphogenetic protein 7	BMPR1A	bone morphogenetic protein receptor, type IA	DLRP	HPMR		HPRD			BMP7	BMPR1A		known	literature supported
BMP7_BMPR1B	BMP7	bone morphogenetic protein 7	BMPR1B	bone morphogenetic protein receptor, type IB	DLRP	HPMR		HPRD	STRING.binding	STRING.experiment	BMP7	BMPR1B		known	literature supported
BMP7_BMPR2	BMP7	bone morphogenetic protein 7	BMPR2	bone morphogenetic protein receptor, type II (serine/threonine kinase)	DLRP			HPRD	STRING.binding	STRING.experiment	BMP7	BMPR2		known	literature supported
BMP7_ENG	BMP7	bone morphogenetic protein 7	ENG	endoglin				HPRD			BMP7	ENG		novel	literature supported
BMP8B_ACVR1	BMP8B	bone morphogenetic protein 8b	ACVR1	activin A receptor, type I	DLRP							ACVR1		known	putative
BMP8B_ACVR2A	BMP8B	bone morphogenetic protein 8b	ACVR2A	activin A receptor, type IIA	DLRP							ACVR2A		known	putative
BMP8B_ACVR2B	BMP8B	bone morphogenetic protein 8b	ACVR2B	activin A receptor, type IIB	DLRP							ACVR2B		known	putative
BMP8B_BMPR1A	BMP8B	bone morphogenetic protein 8b	BMPR1A	bone morphogenetic protein receptor, type IA	DLRP							BMPR1A		known	putative
BMP8B_BMPR1B	BMP8B	bone morphogenetic protein 8b	BMPR1B	bone morphogenetic protein receptor, type IB	DLRP							BMPR1B		known	putative
BMP8B_BMPR2	BMP8B	bone morphogenetic protein 8b	BMPR2	bone morphogenetic protein receptor, type II (serine/threonine kinase)	DLRP							BMPR2		known	putative
BST1_CAV1	BST1	bone marrow stromal cell antigen 1	CAV1	caveolin 1, caveolae protein, 22kDa				HPRD						novel	literature supported
BTC_EGFR	BTC	betacellulin	EGFR	epidermal growth factor receptor	DLRP	HPMR	IUPHAR	HPRD			BTC	EGFR		known	literature supported
BTC_ERBB2	BTC	betacellulin	ERBB2	v-erb-b2 avian erythroblastic leukemia viral oncogene homolog 2				HPRD			BTC	ERBB2		novel	literature supported
BTC_ERBB3	BTC	betacellulin	ERBB3	v-erb-b2 avian erythroblastic leukemia viral oncogene homolog 3	DLRP						BTC	ERBB3	9312020	known	literature supported
BTC_ERBB4	BTC	betacellulin	ERBB4	v-erb-b2 avian erythroblastic leukemia viral oncogene homolog 4	DLRP	HPMR	IUPHAR	HPRD			BTC	ERBB4		known	literature supported
BTLA_CD247	BTLA	B and T lymphocyte associated	CD247	CD247 molecule					STRING.binding					novel	putative
BTLA_CD79A	BTLA	B and T lymphocyte associated	CD79A	CD79a molecule, immunoglobulin-associated alpha					STRING.binding				19155498	novel	literature supported
BTLA_TNFRSF14	BTLA	B and T lymphocyte associated	TNFRSF14	tumor necrosis factor receptor superfamily, member 14			IUPHAR	HPRD	STRING.binding	STRING.experiment		TNFRSF14		known	literature supported
BTLA_VTCN1	BTLA	B and T lymphocyte associated	VTCN1	V-set domain containing T cell activation inhibitor 1				HPRD						novel	literature supported
C1QA_CD93	C1QA	complement component 1, q subcomponent, A chain	CD93	CD93 molecule				HPRD				CD93		novel	literature supported
C1QA_CR1	C1QA	complement component 1, q subcomponent, A chain	CR1	complement component (3b/4b) receptor 1 (Knops blood group)				HPRD						novel	literature supported
C1QA_CSPG4	C1QA	complement component 1, q subcomponent, A chain	CSPG4	chondroitin sulfate proteoglycan 4				HPRD						novel	literature supported
C1QB_LRP1	C1QB	complement component 1, q subcomponent, B chain	LRP1	low density lipoprotein receptor-related protein 1									11560994	novel	literature supported
C1QTNF1_AVPR2	C1QTNF1	C1q and tumor necrosis factor related protein 1	AVPR2	arginine vasopressin receptor 2				HPRD				AVPR2		novel	literature supported
C1QTNF5_MFRP	C1QTNF5	C1q and tumor necrosis factor related protein 5	MFRP	membrane frizzled-related protein				HPRD						novel	literature supported
C1orf112_PLSCR4	C1orf112	chromosome 1 open reading frame 112	PLSCR4	phospholipid scramblase 4					STRING.binding					novel	putative
C1orf194_PLSCR4	C1orf194	chromosome 1 open reading frame 194	PLSCR4	phospholipid scramblase 4					STRING.binding					novel	putative
C1orf200_LY6G6C	C1orf200	chromosome 1 open reading frame 200	LY6G6C	lymphocyte antigen 6 complex, locus G6C					STRING.binding					novel	putative
C1orf200_SLC16A4	C1orf200	chromosome 1 open reading frame 200	SLC16A4	solute carrier family 16, member 4					STRING.binding					novel	putative
C3_C3AR1	C3	complement component 3	C3AR1	complement component 3a receptor 1		HPMR	IUPHAR	HPRD	STRING.binding		C3	C3AR1		known	literature supported
C3_C5AR2	C3	complement component 3	C5AR2	complement component 5a receptor 2				HPRD			C3	GPR77		novel	literature supported
C3_CD19	C3	complement component 3	CD19	CD19 molecule					STRING.binding		C3		15454921	novel	literature supported
C3_CD46	C3	complement component 3	CD46	CD46 molecule, complement regulatory protein				HPRD	STRING.binding		C3			novel	literature supported
C3_CD81	C3	complement component 3	CD81	CD81 molecule					STRING.binding		C3	CD81		novel	putative
C3_CR1	C3	complement component 3	CR1	complement component (3b/4b) receptor 1 (Knops blood group)				HPRD	STRING.binding		C3			novel	literature supported
C3_IFITM1	C3	complement component 3	IFITM1	interferon induced transmembrane protein 1					STRING.binding		C3			novel	putative
C3_ITGAM	C3	complement component 3	ITGAM	integrin, alpha M (complement component 3 receptor 3 subunit)				HPRD	STRING.binding		C3	ITGAM		novel	literature supported
C3_ITGAX	C3	complement component 3	ITGAX	integrin, alpha X (complement component 3 receptor 4 subunit)		HPMR		HPRD	STRING.binding	STRING.experiment	C3	ITGAX		known	literature supported
C3_ITGB2	C3	complement component 3	ITGB2	integrin, beta 2 (complement component 3 receptor 3 and 4 subunit)		HPMR			STRING.binding		C3	ITGB2		known	literature supported
C3_LRP1	C3	complement component 3	LRP1	low density lipoprotein receptor-related protein 1		HPMR		HPRD			C3	LRP1		known	literature supported
C4A_C3AR1	C4A	complement component 4A (Rodgers blood group)	C3AR1	complement component 3a receptor 1				HPRD				C3AR1		novel	literature supported
C4A_C5AR2	C4A	complement component 4A (Rodgers blood group)	C5AR2	complement component 5a receptor 2				HPRD				GPR77		novel	literature supported
C4A_CR1	C4A	complement component 4A (Rodgers blood group)	CR1	complement component (3b/4b) receptor 1 (Knops blood group)				HPRD						novel	literature supported
C4BPA_BMPR2	C4BPA	complement component 4 binding protein, alpha	BMPR2	bone morphogenetic protein receptor, type II (serine/threonine kinase)				HPRD				BMPR2		novel	literature supported
C4BPA_CD40	C4BPA	complement component 4 binding protein, alpha	CD40	CD40 molecule, TNF receptor superfamily member 5					STRING.binding			CD40	12818164	novel	literature supported
C4BPA_LRP1	C4BPA	complement component 4 binding protein, alpha	LRP1	low density lipoprotein receptor-related protein 1				HPRD				LRP1		novel	literature supported
C4B_CD46	C4B	complement component 4B (Chido blood group)	CD46	CD46 molecule, complement regulatory protein				HPRD						novel	literature supported
C4B_CR1	C4B	complement component 4B (Chido blood group)	CR1	complement component (3b/4b) receptor 1 (Knops blood group)				HPRD						novel	literature supported
C5_C5AR1	C5	complement component 5	C5AR1	complement component 5a receptor 1		HPMR	IUPHAR	HPRD	STRING.binding		C5	C5AR1		known	literature supported
C5_C5AR2	C5	complement component 5	C5AR2	complement component 5a receptor 2		HPMR	IUPHAR		STRING.binding		C5	GPR77		known	literature supported
C5orf55_TRAF2	C5orf55	chromosome 5 open reading frame 55	TRAF2	TNF receptor-associated factor 2				HPRD				TRAF2		novel	literature supported
C6orf15_DDR1	C6orf15	chromosome 6 open reading frame 15	DDR1	discoidin domain receptor tyrosine kinase 1					STRING.binding			DDR1		novel	putative
CALCA_CALCR	CALCA	calcitonin-related polypeptide alpha	CALCR	calcitonin receptor		HPMR	IUPHAR		STRING.binding		CALCA	CALCR		known	literature supported
CALCA_CALCRL	CALCA	calcitonin-related polypeptide alpha	CALCRL	calcitonin receptor-like		HPMR		HPRD	STRING.binding	STRING.experiment	CALCA	CALCRL		known	literature supported
CALCA_RAMP1	CALCA	calcitonin-related polypeptide alpha	RAMP1	receptor (G protein-coupled) activity modifying protein 1		HPMR		HPRD	STRING.binding		CALCA	RAMP1		known	literature supported
CALCA_RAMP2	CALCA	calcitonin-related polypeptide alpha	RAMP2	receptor (G protein-coupled) activity modifying protein 2				HPRD			CALCA	RAMP2		novel	literature supported
CALCB_CALCR	CALCB	calcitonin-related polypeptide beta	CALCR	calcitonin receptor			IUPHAR				CALCB	CALCR		known	literature supported
CALCB_CALCRL	CALCB	calcitonin-related polypeptide beta	CALCRL	calcitonin receptor-like		HPMR			STRING.binding		CALCB	CALCRL		known	literature supported
CALCB_RAMP1	CALCB	calcitonin-related polypeptide beta	RAMP1	receptor (G protein-coupled) activity modifying protein 1		HPMR			STRING.binding		CALCB	RAMP1		known	literature supported
CALM1_ABCA1	CALM1	calmodulin 1 (phosphorylase kinase, delta)	ABCA1	ATP-binding cassette, sub-family A (ABC1), member 1					STRING.binding					novel	EXCLUDED not ligand
CALM1_ADCY8	CALM1	calmodulin 1 (phosphorylase kinase, delta)	ADCY8	adenylate cyclase 8 (brain)				HPRD	STRING.binding					novel	EXCLUDED not ligand
CALM1_ADCYAP1R1	CALM1	calmodulin 1 (phosphorylase kinase, delta)	ADCYAP1R1	adenylate cyclase activating polypeptide 1 (pituitary) receptor type I				HPRD				ADCYAP1R1		novel	EXCLUDED not ligand
CALM1_AQP6	CALM1	calmodulin 1 (phosphorylase kinase, delta)	AQP6	aquaporin 6, kidney specific					STRING.binding					novel	EXCLUDED not ligand
CALM1_CACNA1C	CALM1	calmodulin 1 (phosphorylase kinase, delta)	CACNA1C	calcium channel, voltage-dependent, L type, alpha 1C subunit						STRING.experiment				novel	EXCLUDED not ligand
CALM1_CALCR	CALM1	calmodulin 1 (phosphorylase kinase, delta)	CALCR	calcitonin receptor				HPRD				CALCR		novel	EXCLUDED not ligand
CALM1_CNGA2	CALM1	calmodulin 1 (phosphorylase kinase, delta)	CNGA2	cyclic nucleotide gated channel alpha 2				HPRD						novel	EXCLUDED not ligand
CALM1_CRHR1	CALM1	calmodulin 1 (phosphorylase kinase, delta)	CRHR1	corticotropin releasing hormone receptor 1				HPRD				CRHR1		novel	EXCLUDED not ligand
CALM1_EGFR	CALM1	calmodulin 1 (phosphorylase kinase, delta)	EGFR	epidermal growth factor receptor				HPRD	STRING.binding	STRING.experiment		EGFR		novel	EXCLUDED not ligand
CALM1_FAS	CALM1	calmodulin 1 (phosphorylase kinase, delta)	FAS	Fas cell surface death receptor				HPRD				FAS		novel	EXCLUDED not ligand
CALM1_GLP1R	CALM1	calmodulin 1 (phosphorylase kinase, delta)	GLP1R	glucagon-like peptide 1 receptor				HPRD				GLP1R		novel	EXCLUDED not ligand
CALM1_GLP2R	CALM1	calmodulin 1 (phosphorylase kinase, delta)	GLP2R	glucagon-like peptide 2 receptor				HPRD				GLP2R		novel	EXCLUDED not ligand
CALM1_GP6	CALM1	calmodulin 1 (phosphorylase kinase, delta)	GP6	glycoprotein VI (platelet)					STRING.binding					novel	EXCLUDED not ligand
CALM1_GRM3	CALM1	calmodulin 1 (phosphorylase kinase, delta)	GRM3	glutamate receptor, metabotropic 3				HPRD				GRM3		novel	EXCLUDED not ligand
CALM1_GRM4	CALM1	calmodulin 1 (phosphorylase kinase, delta)	GRM4	glutamate receptor, metabotropic 4				HPRD				GRM4		novel	EXCLUDED not ligand
CALM1_GRM5	CALM1	calmodulin 1 (phosphorylase kinase, delta)	GRM5	glutamate receptor, metabotropic 5				HPRD		STRING.experiment		GRM5		novel	EXCLUDED not ligand
CALM1_GRM7	CALM1	calmodulin 1 (phosphorylase kinase, delta)	GRM7	glutamate receptor, metabotropic 7				HPRD		STRING.experiment		GRM7		novel	EXCLUDED not ligand
CALM1_HMMR	CALM1	calmodulin 1 (phosphorylase kinase, delta)	HMMR	hyaluronan-mediated motility receptor (RHAMM)				HPRD				HMMR		novel	EXCLUDED not ligand
CALM1_HTR2C	CALM1	calmodulin 1 (phosphorylase kinase, delta)	HTR2C	5-hydroxytryptamine (serotonin) receptor 2C, G protein-coupled				HPRD	STRING.binding			HTR2C		novel	EXCLUDED not ligand
CALM1_INSR	CALM1	calmodulin 1 (phosphorylase kinase, delta)	INSR	insulin receptor				HPRD		STRING.experiment		INSR		novel	EXCLUDED not ligand
CALM1_KCNN4	CALM1	calmodulin 1 (phosphorylase kinase, delta)	KCNN4	potassium intermediate/small conductance calcium-activated channel, subfamily N, member 4				HPRD		STRING.experiment				novel	EXCLUDED not ligand
CALM1_KCNQ1	CALM1	calmodulin 1 (phosphorylase kinase, delta)	KCNQ1	potassium voltage-gated channel, KQT-like subfamily, member 1					STRING.binding					novel	EXCLUDED not ligand
CALM1_KCNQ3	CALM1	calmodulin 1 (phosphorylase kinase, delta)	KCNQ3	potassium voltage-gated channel, KQT-like subfamily, member 3				HPRD	STRING.binding					novel	EXCLUDED not ligand
CALM1_KCNQ5	CALM1	calmodulin 1 (phosphorylase kinase, delta)	KCNQ5	potassium voltage-gated channel, KQT-like subfamily, member 5				HPRD	STRING.binding					novel	EXCLUDED not ligand
CALM1_MIP	CALM1	calmodulin 1 (phosphorylase kinase, delta)	MIP	major intrinsic protein of lens fiber				HPRD		STRING.experiment				novel	EXCLUDED not ligand
CALM1_MYLK	CALM1	calmodulin 1 (phosphorylase kinase, delta)	MYLK	myosin light chain kinase			IUPHAR	HPRD	STRING.binding	STRING.experiment				known	EXCLUDED not ligand
CALM1_MYLK2	CALM1	calmodulin 1 (phosphorylase kinase, delta)	MYLK2	myosin light chain kinase 2			IUPHAR							known	EXCLUDED not ligand
CALM1_OPRM1	CALM1	calmodulin 1 (phosphorylase kinase, delta)	OPRM1	opioid receptor, mu 1				HPRD				OPRM1		novel	EXCLUDED not ligand
CALM1_PDE1A	CALM1	calmodulin 1 (phosphorylase kinase, delta)	PDE1A	phosphodiesterase 1A, calmodulin-dependent			IUPHAR	HPRD						known	EXCLUDED not ligand
CALM1_PDE1B	CALM1	calmodulin 1 (phosphorylase kinase, delta)	PDE1B	phosphodiesterase 1B, calmodulin-dependent			IUPHAR							known	EXCLUDED not ligand
CALM1_PDE1C	CALM1	calmodulin 1 (phosphorylase kinase, delta)	PDE1C	phosphodiesterase 1C, calmodulin-dependent 70kDa			IUPHAR							known	EXCLUDED not ligand
CALM1_PPAPDC2	CALM1	calmodulin 1 (phosphorylase kinase, delta)	PPAPDC2	phosphatidic acid phosphatase type 2 domain containing 2					STRING.binding					novel	EXCLUDED not ligand
CALM1_PTH2R	CALM1	calmodulin 1 (phosphorylase kinase, delta)	PTH2R	parathyroid hormone 2 receptor				HPRD				PTHR2		novel	EXCLUDED not ligand
CALM1_PTPRA	CALM1	calmodulin 1 (phosphorylase kinase, delta)	PTPRA	protein tyrosine phosphatase, receptor type, A				HPRD				PTPRA		novel	EXCLUDED not ligand
CALM1_SCN10A	CALM1	calmodulin 1 (phosphorylase kinase, delta)	SCN10A	sodium channel, voltage-gated, type X, alpha subunit					STRING.binding					novel	EXCLUDED not ligand
CALM1_SCN4A	CALM1	calmodulin 1 (phosphorylase kinase, delta)	SCN4A	sodium channel, voltage-gated, type IV, alpha subunit					STRING.binding					novel	EXCLUDED not ligand
CALM1_SCTR	CALM1	calmodulin 1 (phosphorylase kinase, delta)	SCTR	secretin receptor				HPRD				SCTR		novel	EXCLUDED not ligand
CALM1_SELL	CALM1	calmodulin 1 (phosphorylase kinase, delta)	SELL	selectin L					STRING.binding			SELL		novel	EXCLUDED not ligand
CALM1_TRPC3	CALM1	calmodulin 1 (phosphorylase kinase, delta)	TRPC3	transient receptor potential cation channel, subfamily C, member 3				HPRD						novel	EXCLUDED not ligand
CALM1_TRPC5	CALM1	calmodulin 1 (phosphorylase kinase, delta)	TRPC5	transient receptor potential cation channel, subfamily C, member 5					STRING.binding				15987684	novel	EXCLUDED not ligand
CALM1_VIPR1	CALM1	calmodulin 1 (phosphorylase kinase, delta)	VIPR1	vasoactive intestinal peptide receptor 1				HPRD				VIPR1		novel	EXCLUDED not ligand
CALM2_ABCA1	CALM2	calmodulin 2 (phosphorylase kinase, delta)	ABCA1	ATP-binding cassette, sub-family A (ABC1), member 1					STRING.binding					novel	EXCLUDED not ligand
CALM2_ADCY8	CALM2	calmodulin 2 (phosphorylase kinase, delta)	ADCY8	adenylate cyclase 8 (brain)					STRING.binding					novel	EXCLUDED not ligand
CALM2_AQP6	CALM2	calmodulin 2 (phosphorylase kinase, delta)	AQP6	aquaporin 6, kidney specific					STRING.binding					novel	EXCLUDED not ligand
CALM2_CACNA1C	CALM2	calmodulin 2 (phosphorylase kinase, delta)	CACNA1C	calcium channel, voltage-dependent, L type, alpha 1C subunit					STRING.binding	STRING.experiment				novel	EXCLUDED not ligand
CALM2_EGFR	CALM2	calmodulin 2 (phosphorylase kinase, delta)	EGFR	epidermal growth factor receptor				HPRD	STRING.binding			EGFR		novel	EXCLUDED not ligand
CALM2_GP6	CALM2	calmodulin 2 (phosphorylase kinase, delta)	GP6	glycoprotein VI (platelet)					STRING.binding					novel	EXCLUDED not ligand
CALM2_GRM5	CALM2	calmodulin 2 (phosphorylase kinase, delta)	GRM5	glutamate receptor, metabotropic 5				HPRD				GRM5		novel	EXCLUDED not ligand
CALM2_GRM7	CALM2	calmodulin 2 (phosphorylase kinase, delta)	GRM7	glutamate receptor, metabotropic 7				HPRD				GRM7		novel	EXCLUDED not ligand
CALM2_INSR	CALM2	calmodulin 2 (phosphorylase kinase, delta)	INSR	insulin receptor				HPRD				INSR		novel	EXCLUDED not ligand
CALM2_KCNQ1	CALM2	calmodulin 2 (phosphorylase kinase, delta)	KCNQ1	potassium voltage-gated channel, KQT-like subfamily, member 1					STRING.binding					novel	EXCLUDED not ligand
CALM2_KCNQ3	CALM2	calmodulin 2 (phosphorylase kinase, delta)	KCNQ3	potassium voltage-gated channel, KQT-like subfamily, member 3				HPRD						novel	EXCLUDED not ligand
CALM2_KCNQ5	CALM2	calmodulin 2 (phosphorylase kinase, delta)	KCNQ5	potassium voltage-gated channel, KQT-like subfamily, member 5				HPRD						novel	EXCLUDED not ligand
CALM2_MYLK	CALM2	calmodulin 2 (phosphorylase kinase, delta)	MYLK	myosin light chain kinase			IUPHAR		STRING.binding					known	EXCLUDED not ligand
CALM2_MYLK2	CALM2	calmodulin 2 (phosphorylase kinase, delta)	MYLK2	myosin light chain kinase 2			IUPHAR							known	EXCLUDED not ligand
CALM2_PDE1A	CALM2	calmodulin 2 (phosphorylase kinase, delta)	PDE1A	phosphodiesterase 1A, calmodulin-dependent			IUPHAR							known	EXCLUDED not ligand
CALM2_PDE1B	CALM2	calmodulin 2 (phosphorylase kinase, delta)	PDE1B	phosphodiesterase 1B, calmodulin-dependent			IUPHAR							known	EXCLUDED not ligand
CALM2_PDE1C	CALM2	calmodulin 2 (phosphorylase kinase, delta)	PDE1C	phosphodiesterase 1C, calmodulin-dependent 70kDa			IUPHAR							known	EXCLUDED not ligand
CALM2_PPAPDC2	CALM2	calmodulin 2 (phosphorylase kinase, delta)	PPAPDC2	phosphatidic acid phosphatase type 2 domain containing 2					STRING.binding					novel	EXCLUDED not ligand
CALM2_SCN10A	CALM2	calmodulin 2 (phosphorylase kinase, delta)	SCN10A	sodium channel, voltage-gated, type X, alpha subunit					STRING.binding					novel	EXCLUDED not ligand
CALM2_SCN4A	CALM2	calmodulin 2 (phosphorylase kinase, delta)	SCN4A	sodium channel, voltage-gated, type IV, alpha subunit					STRING.binding					novel	EXCLUDED not ligand
CALM2_SELL	CALM2	calmodulin 2 (phosphorylase kinase, delta)	SELL	selectin L					STRING.binding			SELL		novel	EXCLUDED not ligand
CALM2_TRPC5	CALM2	calmodulin 2 (phosphorylase kinase, delta)	TRPC5	transient receptor potential cation channel, subfamily C, member 5					STRING.binding					novel	EXCLUDED not ligand
CALM3_ABCA1	CALM3	calmodulin 3 (phosphorylase kinase, delta)	ABCA1	ATP-binding cassette, sub-family A (ABC1), member 1					STRING.binding					novel	EXCLUDED not ligand
CALM3_ADCY8	CALM3	calmodulin 3 (phosphorylase kinase, delta)	ADCY8	adenylate cyclase 8 (brain)					STRING.binding					novel	EXCLUDED not ligand
CALM3_AQP6	CALM3	calmodulin 3 (phosphorylase kinase, delta)	AQP6	aquaporin 6, kidney specific					STRING.binding					novel	EXCLUDED not ligand
CALM3_EGFR	CALM3	calmodulin 3 (phosphorylase kinase, delta)	EGFR	epidermal growth factor receptor				HPRD	STRING.binding			EGFR		novel	EXCLUDED not ligand
CALM3_GP6	CALM3	calmodulin 3 (phosphorylase kinase, delta)	GP6	glycoprotein VI (platelet)					STRING.binding					novel	EXCLUDED not ligand
CALM3_GRM5	CALM3	calmodulin 3 (phosphorylase kinase, delta)	GRM5	glutamate receptor, metabotropic 5				HPRD				GRM5		novel	EXCLUDED not ligand
CALM3_GRM7	CALM3	calmodulin 3 (phosphorylase kinase, delta)	GRM7	glutamate receptor, metabotropic 7				HPRD				GRM7		novel	EXCLUDED not ligand
CALM3_INSR	CALM3	calmodulin 3 (phosphorylase kinase, delta)	INSR	insulin receptor				HPRD				INSR		novel	EXCLUDED not ligand
CALM3_KCNQ1	CALM3	calmodulin 3 (phosphorylase kinase, delta)	KCNQ1	potassium voltage-gated channel, KQT-like subfamily, member 1					STRING.binding					novel	EXCLUDED not ligand
CALM3_KCNQ3	CALM3	calmodulin 3 (phosphorylase kinase, delta)	KCNQ3	potassium voltage-gated channel, KQT-like subfamily, member 3				HPRD						novel	EXCLUDED not ligand
CALM3_KCNQ5	CALM3	calmodulin 3 (phosphorylase kinase, delta)	KCNQ5	potassium voltage-gated channel, KQT-like subfamily, member 5				HPRD						novel	EXCLUDED not ligand
CALM3_MYLK	CALM3	calmodulin 3 (phosphorylase kinase, delta)	MYLK	myosin light chain kinase			IUPHAR		STRING.binding					known	EXCLUDED not ligand
CALM3_MYLK2	CALM3	calmodulin 3 (phosphorylase kinase, delta)	MYLK2	myosin light chain kinase 2			IUPHAR							known	EXCLUDED not ligand
CALM3_PDE1A	CALM3	calmodulin 3 (phosphorylase kinase, delta)	PDE1A	phosphodiesterase 1A, calmodulin-dependent			IUPHAR							known	EXCLUDED not ligand
CALM3_PDE1B	CALM3	calmodulin 3 (phosphorylase kinase, delta)	PDE1B	phosphodiesterase 1B, calmodulin-dependent			IUPHAR							known	EXCLUDED not ligand
CALM3_PDE1C	CALM3	calmodulin 3 (phosphorylase kinase, delta)	PDE1C	phosphodiesterase 1C, calmodulin-dependent 70kDa			IUPHAR							known	EXCLUDED not ligand
CALM3_PPAPDC2	CALM3	calmodulin 3 (phosphorylase kinase, delta)	PPAPDC2	phosphatidic acid phosphatase type 2 domain containing 2					STRING.binding					novel	EXCLUDED not ligand
CALM3_SCN10A	CALM3	calmodulin 3 (phosphorylase kinase, delta)	SCN10A	sodium channel, voltage-gated, type X, alpha subunit					STRING.binding					novel	EXCLUDED not ligand
CALM3_SCN4A	CALM3	calmodulin 3 (phosphorylase kinase, delta)	SCN4A	sodium channel, voltage-gated, type IV, alpha subunit					STRING.binding					novel	EXCLUDED not ligand
CALM3_SELL	CALM3	calmodulin 3 (phosphorylase kinase, delta)	SELL	selectin L					STRING.binding			SELL		novel	EXCLUDED not ligand
CALM3_TRPC5	CALM3	calmodulin 3 (phosphorylase kinase, delta)	TRPC5	transient receptor potential cation channel, subfamily C, member 5					STRING.binding					novel	EXCLUDED not ligand
CALR_HLA-F	CALR	calreticulin	HLA-F	major histocompatibility complex, class I, F					STRING.binding		CALR			novel	putative
CALR_ITGA2B	CALR	calreticulin	ITGA2B	integrin, alpha 2b (platelet glycoprotein IIb of IIb/IIIa complex, antigen CD41)				HPRD			CALR	ITGA2B		novel	literature supported
CALR_ITGA3	CALR	calreticulin	ITGA3	integrin, alpha 3 (antigen CD49C, alpha 3 subunit of VLA-3 receptor)				HPRD			CALR	ITGA3		novel	literature supported
CALR_ITGAV	CALR	calreticulin	ITGAV	integrin, alpha V				HPRD			CALR	ITGAV		novel	literature supported
CALR_LRP1	CALR	calreticulin	LRP1	low density lipoprotein receptor-related protein 1				HPRD	STRING.binding	STRING.experiment	CALR	LRP1		novel	literature supported
CALR_MTNR1A	CALR	calreticulin	MTNR1A	melatonin receptor 1A				HPRD			CALR	MTNR1A		novel	literature supported
CALR_SCARF1	CALR	calreticulin	SCARF1	scavenger receptor class F, member 1		HPMR		HPRD			CALR	SCARF1		known	literature supported
CALR_TSHR	CALR	calreticulin	TSHR	thyroid stimulating hormone receptor				HPRD			CALR	TSHR		novel	literature supported
CAMP_EGFR	CAMP	cathelicidin antimicrobial peptide	EGFR	epidermal growth factor receptor					STRING.binding		CAMP	EGFR		novel	putative
CAMP_FPR2	CAMP	cathelicidin antimicrobial peptide	FPR2	formyl peptide receptor 2		HPMR	IUPHAR	HPRD			CAMP	FPRL1		known	literature supported
CAMP_IGF1R	CAMP	cathelicidin antimicrobial peptide	IGF1R	insulin-like growth factor 1 receptor					STRING.binding		CAMP	IGF1R		novel	putative
CAMP_P2RX7	CAMP	cathelicidin antimicrobial peptide	P2RX7	purinergic receptor P2X, ligand-gated ion channel, 7					STRING.binding		CAMP			novel	putative
CCK_CCKAR	CCK	cholecystokinin	CCKAR	cholecystokinin A receptor		HPMR		HPRD	STRING.binding	STRING.experiment	CCK	CCKAR		known	literature supported
CCK_CCKBR	CCK	cholecystokinin	CCKBR	cholecystokinin B receptor		HPMR	IUPHAR	HPRD	STRING.binding	STRING.experiment	CCK	CCKBR		known	literature supported
CCL11_ACKR2	CCL11	chemokine (C-C motif) ligand 11	ACKR2	atypical chemokine receptor 2	DLRP			HPRD			CCL11	CCBP2		known	literature supported
CCL11_ACKR4	CCL11	chemokine (C-C motif) ligand 11	ACKR4	atypical chemokine receptor 4				HPRD			CCL11	CCRL1		novel	literature supported
CCL11_CCR2	CCL11	chemokine (C-C motif) ligand 11	CCR2	chemokine (C-C motif) receptor 2			IUPHAR	HPRD			CCL11	CCR2		known	literature supported
CCL11_CCR3	CCL11	chemokine (C-C motif) ligand 11	CCR3	chemokine (C-C motif) receptor 3	DLRP	HPMR	IUPHAR	HPRD		STRING.experiment	CCL11	CCR3		known	literature supported
CCL11_CCR5	CCL11	chemokine (C-C motif) ligand 11	CCR5	chemokine (C-C motif) receptor 5 (gene/pseudogene)	DLRP		IUPHAR	HPRD		STRING.experiment	CCL11	CCR5		known	literature supported
CCL11_CXCR3	CCL11	chemokine (C-C motif) ligand 11	CXCR3	chemokine (C-X-C motif) receptor 3	DLRP		IUPHAR		STRING.binding		CCL11	CXCR3		known	literature supported
CCL13_ACKR2	CCL13	chemokine (C-C motif) ligand 13	ACKR2	atypical chemokine receptor 2	DLRP			HPRD			CCL13	CCBP2		known	literature supported
CCL13_ACKR4	CCL13	chemokine (C-C motif) ligand 13	ACKR4	atypical chemokine receptor 4				HPRD			CCL13	CCRL1		novel	literature supported
CCL13_CCR1	CCL13	chemokine (C-C motif) ligand 13	CCR1	chemokine (C-C motif) receptor 1	DLRP		IUPHAR				CCL13	CCR1		known	literature supported
CCL13_CCR2	CCL13	chemokine (C-C motif) ligand 13	CCR2	chemokine (C-C motif) receptor 2	DLRP	HPMR	IUPHAR	HPRD		STRING.experiment	CCL13	CCR2		known	literature supported
CCL13_CCR3	CCL13	chemokine (C-C motif) ligand 13	CCR3	chemokine (C-C motif) receptor 3	DLRP	HPMR	IUPHAR	HPRD		STRING.experiment	CCL13	CCR3		known	literature supported
CCL13_CCR5	CCL13	chemokine (C-C motif) ligand 13	CCR5	chemokine (C-C motif) receptor 5 (gene/pseudogene)	DLRP		IUPHAR	HPRD			CCL13	CCR5		known	literature supported
CCL13_CCR9	CCL13	chemokine (C-C motif) ligand 13	CCR9	chemokine (C-C motif) receptor 9					STRING.binding		CCL13	CCR9		novel	putative
CCL13_CXCR3	CCL13	chemokine (C-C motif) ligand 13	CXCR3	chemokine (C-X-C motif) receptor 3			IUPHAR				CCL13	CXCR3		known	literature supported
CCL14_ACKR2	CCL14	chemokine (C-C motif) ligand 14	ACKR2	atypical chemokine receptor 2	DLRP			HPRD			CCL14	CCBP2		known	literature supported
CCL14_CCR1	CCL14	chemokine (C-C motif) ligand 14	CCR1	chemokine (C-C motif) receptor 1	DLRP	HPMR	IUPHAR	HPRD		STRING.experiment	CCL14	CCR1		known	literature supported
CCL14_CCR3	CCL14	chemokine (C-C motif) ligand 14	CCR3	chemokine (C-C motif) receptor 3				HPRD			CCL14	CCR3		novel	literature supported
CCL14_CCR5	CCL14	chemokine (C-C motif) ligand 14	CCR5	chemokine (C-C motif) receptor 5 (gene/pseudogene)		HPMR	IUPHAR	HPRD			CCL14	CCR5		known	literature supported
CCL15_CCR1	CCL15	chemokine (C-C motif) ligand 15	CCR1	chemokine (C-C motif) receptor 1	DLRP	HPMR	IUPHAR	HPRD			CCL15	CCR1		known	literature supported
CCL15_CCR3	CCL15	chemokine (C-C motif) ligand 15	CCR3	chemokine (C-C motif) receptor 3	DLRP	HPMR	IUPHAR	HPRD			CCL15	CCR3		known	literature supported
CCL16_CCR1	CCL16	chemokine (C-C motif) ligand 16	CCR1	chemokine (C-C motif) receptor 1		HPMR		HPRD	STRING.binding	STRING.experiment	CCL16	CCR1		known	literature supported
CCL16_CCR2	CCL16	chemokine (C-C motif) ligand 16	CCR2	chemokine (C-C motif) receptor 2		HPMR	IUPHAR	HPRD			CCL16	CCR2		known	literature supported
CCL16_CCR5	CCL16	chemokine (C-C motif) ligand 16	CCR5	chemokine (C-C motif) receptor 5 (gene/pseudogene)			IUPHAR	HPRD			CCL16	CCR5		known	literature supported
CCL16_CCR8	CCL16	chemokine (C-C motif) ligand 16	CCR8	chemokine (C-C motif) receptor 8				HPRD	STRING.binding		CCL16	CCR8		novel	literature supported
CCL16_HRH4	CCL16	chemokine (C-C motif) ligand 16	HRH4	histamine receptor H4			IUPHAR	HPRD			CCL16	HRH4		known	literature supported
CCL17_CCR4	CCL17	chemokine (C-C motif) ligand 17	CCR4	chemokine (C-C motif) receptor 4	DLRP	HPMR	IUPHAR	HPRD		STRING.experiment	CCL17	CCR4		known	literature supported
CCL17_CCR8	CCL17	chemokine (C-C motif) ligand 17	CCR8	chemokine (C-C motif) receptor 8	DLRP			HPRD	STRING.binding	STRING.experiment	CCL17	CCR8		known	literature supported
CCL17_DARC	CCL17	chemokine (C-C motif) ligand 17	DARC	Duffy blood group, atypical chemokine receptor				HPRD			CCL17	DARC		novel	literature supported
CCL18_C14orf1	CCL18	chemokine (C-C motif) ligand 18 (pulmonary and activation-regulated)	C14orf1	chromosome 14 open reading frame 1				HPRD			CCL18			novel	literature supported
CCL19_ACKR2	CCL19	chemokine (C-C motif) ligand 19	ACKR2	atypical chemokine receptor 2				HPRD			CCL19	CCBP2		novel	literature supported
CCL19_ACKR4	CCL19	chemokine (C-C motif) ligand 19	ACKR4	atypical chemokine receptor 4			IUPHAR	HPRD			CCL19	CCRL1		known	literature supported
CCL19_CCR10	CCL19	chemokine (C-C motif) ligand 19	CCR10	chemokine (C-C motif) receptor 10				HPRD			CCL19	CCR10		novel	literature supported
CCL19_CCR7	CCL19	chemokine (C-C motif) ligand 19	CCR7	chemokine (C-C motif) receptor 7	DLRP	HPMR	IUPHAR	HPRD	STRING.binding		CCL19	CCR7		known	literature supported
CCL19_CCRL2	CCL19	chemokine (C-C motif) ligand 19	CCRL2	chemokine (C-C motif) receptor-like 2			IUPHAR				CCL19	CCRL2		known	literature supported
CCL19_CXCR3	CCL19	chemokine (C-C motif) ligand 19	CXCR3	chemokine (C-X-C motif) receptor 3			IUPHAR				CCL19	CXCR3		known	literature supported
CCL1_CCR8	CCL1	chemokine (C-C motif) ligand 1	CCR8	chemokine (C-C motif) receptor 8	DLRP	HPMR	IUPHAR	HPRD	STRING.binding	STRING.experiment	CCL1	CCR8		known	literature supported
CCL20_CCR6	CCL20	chemokine (C-C motif) ligand 20	CCR6	chemokine (C-C motif) receptor 6	DLRP	HPMR	IUPHAR	HPRD	STRING.binding	STRING.experiment	CCL20	CCR6		known	literature supported
CCL20_CXCR3	CCL20	chemokine (C-C motif) ligand 20	CXCR3	chemokine (C-X-C motif) receptor 3			IUPHAR				CCL20	CXCR3		known	literature supported
CCL21_ACKR2	CCL21	chemokine (C-C motif) ligand 21	ACKR2	atypical chemokine receptor 2				HPRD			CCL21	CCBP2		novel	literature supported
CCL21_ACKR4	CCL21	chemokine (C-C motif) ligand 21	ACKR4	atypical chemokine receptor 4			IUPHAR	HPRD			CCL21	CCRL1		known	literature supported
CCL21_CCR7	CCL21	chemokine (C-C motif) ligand 21	CCR7	chemokine (C-C motif) receptor 7	DLRP	HPMR	IUPHAR	HPRD	STRING.binding	STRING.experiment	CCL21	CCR7		known	literature supported
CCL21_CXCR3	CCL21	chemokine (C-C motif) ligand 21	CXCR3	chemokine (C-X-C motif) receptor 3	DLRP						CCL21	CXCR3	11907075	known	literature supported
CCL22_CCR4	CCL22	chemokine (C-C motif) ligand 22	CCR4	chemokine (C-C motif) receptor 4	DLRP	HPMR	IUPHAR	HPRD		STRING.experiment	CCL22	CCR4		known	literature supported
CCL23_CCR1	CCL23	chemokine (C-C motif) ligand 23	CCR1	chemokine (C-C motif) receptor 1	DLRP	HPMR	IUPHAR	HPRD		STRING.experiment	CCL23	CCR1		known	literature supported
CCL24_CCR2	CCL24	chemokine (C-C motif) ligand 24	CCR2	chemokine (C-C motif) receptor 2			IUPHAR				CCL24	CCR2		known	literature supported
CCL24_CCR3	CCL24	chemokine (C-C motif) ligand 24	CCR3	chemokine (C-C motif) receptor 3	DLRP	HPMR	IUPHAR	HPRD		STRING.experiment	CCL24	CCR3		known	literature supported
CCL25_ACKR2	CCL25	chemokine (C-C motif) ligand 25	ACKR2	atypical chemokine receptor 2				HPRD			CCL25	CCBP2		novel	literature supported
CCL25_ACKR4	CCL25	chemokine (C-C motif) ligand 25	ACKR4	atypical chemokine receptor 4			IUPHAR	HPRD			CCL25	CCRL1		known	literature supported
CCL25_CCR10	CCL25	chemokine (C-C motif) ligand 25	CCR10	chemokine (C-C motif) receptor 10				HPRD			CCL25	CCR10		novel	literature supported
CCL25_CCR9	CCL25	chemokine (C-C motif) ligand 25	CCR9	chemokine (C-C motif) receptor 9	DLRP	HPMR	IUPHAR	HPRD	STRING.binding	STRING.experiment	CCL25	CCR9		known	literature supported
CCL26_CCR1	CCL26	chemokine (C-C motif) ligand 26	CCR1	chemokine (C-C motif) receptor 1				HPRD			CCL26	CCR1		novel	literature supported
CCL26_CCR2	CCL26	chemokine (C-C motif) ligand 26	CCR2	chemokine (C-C motif) receptor 2			IUPHAR				CCL26	CCR2		known	literature supported
CCL26_CCR3	CCL26	chemokine (C-C motif) ligand 26	CCR3	chemokine (C-C motif) receptor 3	DLRP	HPMR	IUPHAR	HPRD			CCL26	CCR3		known	literature supported
CCL27_ACKR2	CCL27	chemokine (C-C motif) ligand 27	ACKR2	atypical chemokine receptor 2				HPRD	STRING.binding		CCL27	CCBP2		novel	literature supported
CCL27_CCR10	CCL27	chemokine (C-C motif) ligand 27	CCR10	chemokine (C-C motif) receptor 10	DLRP	HPMR	IUPHAR	HPRD	STRING.binding	STRING.experiment	CCL27	CCR10		known	literature supported
CCL28_ACKR2	CCL28	chemokine (C-C motif) ligand 28	ACKR2	atypical chemokine receptor 2				HPRD	STRING.binding		CCL28	CCBP2		novel	literature supported
CCL28_CCR10	CCL28	chemokine (C-C motif) ligand 28	CCR10	chemokine (C-C motif) receptor 10		HPMR	IUPHAR	HPRD			CCL28	CCR10		known	literature supported
CCL28_CCR3	CCL28	chemokine (C-C motif) ligand 28	CCR3	chemokine (C-C motif) receptor 3		HPMR	IUPHAR	HPRD			CCL28	CCR3		known	literature supported
CCL2_ACKR2	CCL2	chemokine (C-C motif) ligand 2	ACKR2	atypical chemokine receptor 2	DLRP			HPRD			CCL2	CCBP2		known	literature supported
CCL2_ACKR4	CCL2	chemokine (C-C motif) ligand 2	ACKR4	atypical chemokine receptor 4				HPRD			CCL2	CCRL1		novel	literature supported
CCL2_CCR1	CCL2	chemokine (C-C motif) ligand 2	CCR1	chemokine (C-C motif) receptor 1	DLRP	HPMR		HPRD		STRING.experiment	CCL2	CCR1		known	literature supported
CCL2_CCR10	CCL2	chemokine (C-C motif) ligand 2	CCR10	chemokine (C-C motif) receptor 10				HPRD			CCL2	CCR10		novel	literature supported
CCL2_CCR2	CCL2	chemokine (C-C motif) ligand 2	CCR2	chemokine (C-C motif) receptor 2	DLRP	HPMR	IUPHAR	HPRD	STRING.binding	STRING.experiment	CCL2	CCR2		known	literature supported
CCL2_CCR3	CCL2	chemokine (C-C motif) ligand 2	CCR3	chemokine (C-C motif) receptor 3			IUPHAR				CCL2	CCR3		known	literature supported
CCL2_CCR4	CCL2	chemokine (C-C motif) ligand 2	CCR4	chemokine (C-C motif) receptor 4		HPMR					CCL2	CCR4		known	literature supported
CCL2_CCR5	CCL2	chemokine (C-C motif) ligand 2	CCR5	chemokine (C-C motif) receptor 5 (gene/pseudogene)			IUPHAR	HPRD			CCL2	CCR5		known	literature supported
CCL2_DARC	CCL2	chemokine (C-C motif) ligand 2	DARC	Duffy blood group, atypical chemokine receptor	DLRP			HPRD	STRING.binding	STRING.experiment	CCL2	DARC		known	literature supported
CCL3L1_CCR1	CCL3L1	chemokine (C-C motif) ligand 3-like 1	CCR1	chemokine (C-C motif) receptor 1				HPRD				CCR1		novel	literature supported
CCL3L1_CCR3	CCL3L1	chemokine (C-C motif) ligand 3-like 1	CCR3	chemokine (C-C motif) receptor 3				HPRD				CCR3		novel	literature supported
CCL3L1_CCR5	CCL3L1	chemokine (C-C motif) ligand 3-like 1	CCR5	chemokine (C-C motif) receptor 5 (gene/pseudogene)				HPRD				CCR5		novel	literature supported
CCL3L3_ACKR2	CCL3L3	chemokine (C-C motif) ligand 3-like 3	ACKR2	atypical chemokine receptor 2				HPRD				CCBP2		novel	literature supported
CCL3L3_CCR5	CCL3L3	chemokine (C-C motif) ligand 3-like 3	CCR5	chemokine (C-C motif) receptor 5 (gene/pseudogene)				HPRD	STRING.binding	STRING.experiment		CCR5		novel	literature supported
CCL3_ACKR2	CCL3	chemokine (C-C motif) ligand 3	ACKR2	atypical chemokine receptor 2				HPRD			CCL3	CCBP2		novel	literature supported
CCL3_CCR1	CCL3	chemokine (C-C motif) ligand 3	CCR1	chemokine (C-C motif) receptor 1	DLRP	HPMR	IUPHAR	HPRD	STRING.binding	STRING.experiment	CCL3	CCR1		known	literature supported
CCL3_CCR3	CCL3	chemokine (C-C motif) ligand 3	CCR3	chemokine (C-C motif) receptor 3				HPRD		STRING.experiment	CCL3	CCR3		novel	literature supported
CCL3_CCR4	CCL3	chemokine (C-C motif) ligand 3	CCR4	chemokine (C-C motif) receptor 4				HPRD			CCL3	CCR4		novel	literature supported
CCL3_CCR5	CCL3	chemokine (C-C motif) ligand 3	CCR5	chemokine (C-C motif) receptor 5 (gene/pseudogene)	DLRP	HPMR	IUPHAR	HPRD		STRING.experiment	CCL3	CCR5		known	literature supported
CCL4_ACKR2	CCL4	chemokine (C-C motif) ligand 4	ACKR2	atypical chemokine receptor 2	DLRP			HPRD			CCL4	CCBP2		known	literature supported
CCL4_CCR1	CCL4	chemokine (C-C motif) ligand 4	CCR1	chemokine (C-C motif) receptor 1	DLRP		IUPHAR	HPRD	STRING.binding		CCL4	CCR1		known	literature supported
CCL4_CCR3	CCL4	chemokine (C-C motif) ligand 4	CCR3	chemokine (C-C motif) receptor 3				HPRD			CCL4	CCR3		novel	literature supported
CCL4_CCR5	CCL4	chemokine (C-C motif) ligand 4	CCR5	chemokine (C-C motif) receptor 5 (gene/pseudogene)	DLRP	HPMR	IUPHAR	HPRD			CCL4	CCR5		known	literature supported
CCL4_CCR8	CCL4	chemokine (C-C motif) ligand 4	CCR8	chemokine (C-C motif) receptor 8	DLRP			HPRD			CCL4	CCR8		known	literature supported
CCL5_ACKR2	CCL5	chemokine (C-C motif) ligand 5	ACKR2	atypical chemokine receptor 2	DLRP			HPRD			CCL5	CCBP2		known	literature supported
CCL5_ACKR4	CCL5	chemokine (C-C motif) ligand 5	ACKR4	atypical chemokine receptor 4				HPRD			CCL5	CCRL1		novel	literature supported
CCL5_CCR1	CCL5	chemokine (C-C motif) ligand 5	CCR1	chemokine (C-C motif) receptor 1	DLRP		IUPHAR	HPRD	STRING.binding	STRING.experiment	CCL5	CCR1		known	literature supported
CCL5_CCR3	CCL5	chemokine (C-C motif) ligand 5	CCR3	chemokine (C-C motif) receptor 3	DLRP	HPMR	IUPHAR	HPRD	STRING.binding	STRING.experiment	CCL5	CCR3		known	literature supported
CCL5_CCR4	CCL5	chemokine (C-C motif) ligand 5	CCR4	chemokine (C-C motif) receptor 4	DLRP			HPRD		STRING.experiment	CCL5	CCR4		known	literature supported
CCL5_CCR5	CCL5	chemokine (C-C motif) ligand 5	CCR5	chemokine (C-C motif) receptor 5 (gene/pseudogene)	DLRP	HPMR	IUPHAR	HPRD	STRING.binding	STRING.experiment	CCL5	CCR5		known	literature supported
CCL5_CXCR3	CCL5	chemokine (C-C motif) ligand 5	CXCR3	chemokine (C-X-C motif) receptor 3			IUPHAR				CCL5	CXCR3		known	literature supported
CCL5_DARC	CCL5	chemokine (C-C motif) ligand 5	DARC	Duffy blood group, atypical chemokine receptor	DLRP			HPRD			CCL5	DARC		known	literature supported
CCL5_GPR75	CCL5	chemokine (C-C motif) ligand 5	GPR75	G protein-coupled receptor 75			IUPHAR				CCL5	GPR75		known	literature supported
CCL5_SDC1	CCL5	chemokine (C-C motif) ligand 5	SDC1	syndecan 1				HPRD	STRING.binding		CCL5	SDC1		novel	literature supported
CCL5_SDC4	CCL5	chemokine (C-C motif) ligand 5	SDC4	syndecan 4				HPRD	STRING.binding		CCL5	SDC4		novel	literature supported
CCL7_ACKR2	CCL7	chemokine (C-C motif) ligand 7	ACKR2	atypical chemokine receptor 2	DLRP			HPRD		STRING.experiment	CCL7	CCBP2		known	literature supported
CCL7_ACKR4	CCL7	chemokine (C-C motif) ligand 7	ACKR4	atypical chemokine receptor 4				HPRD			CCL7	CCRL1		novel	literature supported
CCL7_CCR1	CCL7	chemokine (C-C motif) ligand 7	CCR1	chemokine (C-C motif) receptor 1	DLRP	HPMR	IUPHAR	HPRD		STRING.experiment	CCL7	CCR1		known	literature supported
CCL7_CCR10	CCL7	chemokine (C-C motif) ligand 7	CCR10	chemokine (C-C motif) receptor 10				HPRD			CCL7	CCR10		novel	literature supported
CCL7_CCR2	CCL7	chemokine (C-C motif) ligand 7	CCR2	chemokine (C-C motif) receptor 2	DLRP	HPMR	IUPHAR	HPRD			CCL7	CCR2		known	literature supported
CCL7_CCR3	CCL7	chemokine (C-C motif) ligand 7	CCR3	chemokine (C-C motif) receptor 3	DLRP	HPMR	IUPHAR	HPRD		STRING.experiment	CCL7	CCR3		known	literature supported
CCL7_CCR5	CCL7	chemokine (C-C motif) ligand 7	CCR5	chemokine (C-C motif) receptor 5 (gene/pseudogene)	DLRP		IUPHAR	HPRD			CCL7	CCR5		known	literature supported
CCL7_CXCR3	CCL7	chemokine (C-C motif) ligand 7	CXCR3	chemokine (C-X-C motif) receptor 3			IUPHAR				CCL7	CXCR3		known	literature supported
CCL7_DARC	CCL7	chemokine (C-C motif) ligand 7	DARC	Duffy blood group, atypical chemokine receptor				HPRD			CCL7	DARC		novel	literature supported
CCL8_ACKR2	CCL8	chemokine (C-C motif) ligand 8	ACKR2	atypical chemokine receptor 2	DLRP			HPRD			CCL8	CCBP2		known	literature supported
CCL8_ACKR4	CCL8	chemokine (C-C motif) ligand 8	ACKR4	atypical chemokine receptor 4				HPRD			CCL8	CCRL1		novel	literature supported
CCL8_CCR1	CCL8	chemokine (C-C motif) ligand 8	CCR1	chemokine (C-C motif) receptor 1	DLRP		IUPHAR	HPRD			CCL8	CCR1		known	literature supported
CCL8_CCR2	CCL8	chemokine (C-C motif) ligand 8	CCR2	chemokine (C-C motif) receptor 2	DLRP		IUPHAR	HPRD			CCL8	CCR2		known	literature supported
CCL8_CCR3	CCL8	chemokine (C-C motif) ligand 8	CCR3	chemokine (C-C motif) receptor 3	DLRP	HPMR	IUPHAR	HPRD			CCL8	CCR3		known	literature supported
CCL8_CCR5	CCL8	chemokine (C-C motif) ligand 8	CCR5	chemokine (C-C motif) receptor 5 (gene/pseudogene)	DLRP	HPMR	IUPHAR	HPRD			CCL8	CCR5		known	literature supported
CCL8_DARC	CCL8	chemokine (C-C motif) ligand 8	DARC	Duffy blood group, atypical chemokine receptor				HPRD			CCL8	DARC		novel	literature supported
CD14_ITGA4	CD14	CD14 molecule	ITGA4	integrin, alpha 4 (antigen CD49D, alpha 4 subunit of VLA-4 receptor)									17274987	novel	literature supported
CD14_ITGB1	CD14	CD14 molecule	ITGB1	integrin, beta 1 (fibronectin receptor, beta polypeptide, antigen CD29 includes MDF2, MSK12)									17274987	novel	literature supported
CD24_SELP	CD24	CD24 molecule	SELP	selectin P (granule membrane protein 140kDa, antigen CD62)		HPMR		HPRD			CD24	SELP		known	literature supported
CD34_SELL	CD34	CD34 molecule	SELL	selectin L		HPMR			STRING.binding		CD34	SELL		known	literature supported
CD34_SELP	CD34	CD34 molecule	SELP	selectin P (granule membrane protein 140kDa, antigen CD62)					STRING.binding		CD34	SELP		novel	putative
CD40LG_CD40	CD40LG	CD40 ligand	CD40	CD40 molecule, TNF receptor superfamily member 5	DLRP	HPMR	IUPHAR	HPRD	STRING.binding	STRING.experiment	CD40LG	CD40		known	literature supported
CD40LG_ITGAM	CD40LG	CD40 ligand	ITGAM	integrin, alpha M (complement component 3 receptor 3 subunit)					STRING.binding		CD40LG	ITGAM		novel	putative
CD40LG_ITGB2	CD40LG	CD40 ligand	ITGB2	integrin, beta 2 (complement component 3 receptor 3 and 4 subunit)					STRING.binding		CD40LG	ITGB2		novel	putative
CD40LG_TRAF3	CD40LG	CD40 ligand	TRAF3	TNF receptor-associated factor 3					STRING.binding		CD40LG	TRAF3		novel	putative
CD55_CD97	CD55	CD55 molecule, decay accelerating factor for complement (Cromer blood group)	CD97	CD97 molecule		HPMR		HPRD	STRING.binding		CD55	CD97		known	literature supported
CD55_CR1	CD55	CD55 molecule, decay accelerating factor for complement (Cromer blood group)	CR1	complement component (3b/4b) receptor 1 (Knops blood group)				HPRD			CD55			novel	literature supported
CD55_EMR2	CD55	CD55 molecule, decay accelerating factor for complement (Cromer blood group)	EMR2	egf-like module containing, mucin-like, hormone receptor-like 2					STRING.binding		CD55	EMR2		novel	putative
CD5L_CD5	CD5L	CD5 molecule-like	CD5	CD5 molecule					STRING.binding				9723705	novel	literature supported
CD70_CD27	CD70	CD70 molecule	CD27	CD27 molecule	DLRP	HPMR	IUPHAR	HPRD	STRING.binding		TNFSF7	TNFRSF7		known	literature supported
CDH1_CDH2	CDH1	cadherin 1, type 1, E-cadherin (epithelial)	CDH2	cadherin 2, type 1, N-cadherin (neuronal)					STRING.binding		CDH1			novel	putative
CDH1_EGFR	CDH1	cadherin 1, type 1, E-cadherin (epithelial)	EGFR	epidermal growth factor receptor				HPRD	STRING.binding		CDH1	EGFR		novel	literature supported
CDH1_ERBB3	CDH1	cadherin 1, type 1, E-cadherin (epithelial)	ERBB3	v-erb-b2 avian erythroblastic leukemia viral oncogene homolog 3					STRING.binding		CDH1	ERBB3		novel	putative
CDH1_IGF1R	CDH1	cadherin 1, type 1, E-cadherin (epithelial)	IGF1R	insulin-like growth factor 1 receptor					STRING.binding		CDH1	IGF1R	22479204	novel	literature supported
CDH1_ITGAE	CDH1	cadherin 1, type 1, E-cadherin (epithelial)	ITGAE	integrin, alpha E (antigen CD103, human mucosal lymphocyte antigen 1; alpha polypeptide)		HPMR		HPRD			CDH1	ITGAE		known	literature supported
CDH1_ITGB7	CDH1	cadherin 1, type 1, E-cadherin (epithelial)	ITGB7	integrin, beta 7		HPMR		HPRD			CDH1	ITGB7		known	literature supported
CDH1_KLRG1	CDH1	cadherin 1, type 1, E-cadherin (epithelial)	KLRG1	killer cell lectin-like receptor subfamily G, member 1					STRING.binding	STRING.experiment	CDH1	KLRG1		novel	putative
CDH1_LRP5	CDH1	cadherin 1, type 1, E-cadherin (epithelial)	LRP5	low density lipoprotein receptor-related protein 5					STRING.binding		CDH1	LRP5		novel	putative
CDH1_PTPRF	CDH1	cadherin 1, type 1, E-cadherin (epithelial)	PTPRF	protein tyrosine phosphatase, receptor type, F				HPRD			CDH1	PTPRF		novel	literature supported
CDH1_PTPRM	CDH1	cadherin 1, type 1, E-cadherin (epithelial)	PTPRM	protein tyrosine phosphatase, receptor type, M				HPRD		STRING.experiment	CDH1	PTPRM		novel	literature supported
CELA3B_CHRM3	CELA3B	chymotrypsin-like elastase family, member 3B	CHRM3	cholinergic receptor, muscarinic 3					STRING.binding			CHRM3		novel	putative
CEL_CXCR4	CEL	carboxyl ester lipase	CXCR4	chemokine (C-X-C motif) receptor 4									18037996	novel	literature supported
CFH_ITGAM	CFH	complement factor H	ITGAM	integrin, alpha M (complement component 3 receptor 3 subunit)				HPRD			CFH	ITGAM		novel	literature supported
CFH_SELL	CFH	complement factor H	SELL	selectin L		HPMR		HPRD			CFH	SELL		known	literature supported
CGA_FSHR	CGA	glycoprotein hormones, alpha polypeptide	FSHR	follicle stimulating hormone receptor			IUPHAR		STRING.binding	STRING.experiment	CGA	FSHR		known	literature supported
CGA_LHCGR	CGA	glycoprotein hormones, alpha polypeptide	LHCGR	luteinizing hormone/choriogonadotropin receptor		HPMR	IUPHAR	HPRD	STRING.binding		CGA	LHCGR		known	literature supported
CGA_SIRPA	CGA	glycoprotein hormones, alpha polypeptide	SIRPA	signal-regulatory protein alpha					STRING.binding	STRING.experiment	CGA			novel	putative
CGA_TSHR	CGA	glycoprotein hormones, alpha polypeptide	TSHR	thyroid stimulating hormone receptor			IUPHAR		STRING.binding		CGA	TSHR		known	literature supported
CGB8_SIRPA	CGB8	chorionic gonadotropin, beta polypeptide 8	SIRPA	signal-regulatory protein alpha					STRING.binding	STRING.experiment				novel	putative
CGB_LHCGR	CGB	chorionic gonadotropin, beta polypeptide	LHCGR	luteinizing hormone/choriogonadotropin receptor		HPMR	IUPHAR	HPRD			CGB	LHCGR		known	literature supported
CGN_F11R	CGN	cingulin	F11R	F11 receptor				HPRD						novel	literature supported
CGN_OCLN	CGN	cingulin	OCLN	occludin					STRING.binding					novel	putative
CGN_TGFBR1	CGN	cingulin	TGFBR1	transforming growth factor, beta receptor 1					STRING.binding			TGFBR1		novel	putative
CGN_TGFBR2	CGN	cingulin	TGFBR2	transforming growth factor, beta receptor II (70/80kDa)					STRING.binding			TGFBR2		novel	putative
CHAD_ITGA2	CHAD	chondroadherin	ITGA2	integrin, alpha 2 (CD49B, alpha 2 subunit of VLA-2 receptor)		HPMR					CHAD	ITGA2		known	literature supported
CHAD_ITGB1	CHAD	chondroadherin	ITGB1	integrin, beta 1 (fibronectin receptor, beta polypeptide, antigen CD29 includes MDF2, MSK12)		HPMR					CHAD	ITGB1		known	literature supported
CLCF1_CNTFR	CLCF1	cardiotrophin-like cytokine factor 1	CNTFR	ciliary neurotrophic factor receptor		HPMR		HPRD	STRING.binding	STRING.experiment	CLCF1	CNTFR		known	literature supported
CLCF1_CRLF1	CLCF1	cardiotrophin-like cytokine factor 1	CRLF1	cytokine receptor-like factor 1		HPMR		HPRD	STRING.binding		CLCF1	CRLF1		known	literature supported
CLCF1_IL6ST	CLCF1	cardiotrophin-like cytokine factor 1	IL6ST	interleukin 6 signal transducer (gp130, oncostatin M receptor)		HPMR					CLCF1	IL6ST		known	literature supported
CLCF1_LIFR	CLCF1	cardiotrophin-like cytokine factor 1	LIFR	leukemia inhibitory factor receptor alpha		HPMR					CLCF1	LIFR		known	literature supported
CLEC11A_KIT	CLEC11A	C-type lectin domain family 11, member A	KIT	v-kit Hardy-Zuckerman 4 feline sarcoma viral oncogene homolog	DLRP						CLEC11A	KIT		known	putative
CLEC3A_CLEC10A	CLEC3A	C-type lectin domain family 3, member A	CLEC10A	C-type lectin domain family 10, member A					STRING.binding			CLEC10A		novel	putative
CLEC3A_CLEC2B	CLEC3A	C-type lectin domain family 3, member A	CLEC2B	C-type lectin domain family 2, member B					STRING.binding					novel	putative
CNTF_CNTFR	CNTF	ciliary neurotrophic factor	CNTFR	ciliary neurotrophic factor receptor	DLRP			HPRD	STRING.binding	STRING.experiment	CNTF	CNTFR		known	literature supported
CNTF_IL6R	CNTF	ciliary neurotrophic factor	IL6R	interleukin 6 receptor				HPRD	STRING.binding	STRING.experiment	CNTF	IL6R		novel	literature supported
CNTF_IL6ST	CNTF	ciliary neurotrophic factor	IL6ST	interleukin 6 signal transducer (gp130, oncostatin M receptor)	DLRP			HPRD		STRING.experiment	CNTF	IL6ST		known	literature supported
CNTF_LIFR	CNTF	ciliary neurotrophic factor	LIFR	leukemia inhibitory factor receptor alpha	DLRP			HPRD	STRING.binding	STRING.experiment	CNTF	LIFR		known	literature supported
CNTN2_CNTN1	CNTN2	contactin 2 (axonal)	CNTN1	contactin 1				HPRD				CNTN1		novel	literature supported
CNTN2_CNTNAP2	CNTN2	contactin 2 (axonal)	CNTNAP2	contactin associated protein-like 2				HPRD	STRING.binding					novel	literature supported
CNTN2_NRCAM	CNTN2	contactin 2 (axonal)	NRCAM	neuronal cell adhesion molecule				HPRD	STRING.binding					novel	literature supported
CNTN2_NRP1	CNTN2	contactin 2 (axonal)	NRP1	neuropilin 1					STRING.binding			NRP1		novel	putative
CNTN4_PTPRG	CNTN4	contactin 4	PTPRG	protein tyrosine phosphatase, receptor type, G									20133774	novel	literature supported
COL11A1_DDR1	COL11A1	collagen, type XI, alpha 1	DDR1	discoidin domain receptor tyrosine kinase 1				HPRD				DDR1		novel	literature supported
COL11A1_ITGA2	COL11A1	collagen, type XI, alpha 1	ITGA2	integrin, alpha 2 (CD49B, alpha 2 subunit of VLA-2 receptor)					STRING.binding			ITGA2		novel	putative
COL11A1_ITGB1	COL11A1	collagen, type XI, alpha 1	ITGB1	integrin, beta 1 (fibronectin receptor, beta polypeptide, antigen CD29 includes MDF2, MSK12)					STRING.binding			ITGB1		novel	putative
COL14A1_CD44	COL14A1	collagen, type XIV, alpha 1	CD44	CD44 molecule (Indian blood group)				HPRD				CD44		novel	literature supported
COL18A1_GPC1	COL18A1	collagen, type XVIII, alpha 1	GPC1	glypican 1		HPMR		HPRD			COL18A1	GPC1		known	literature supported
COL18A1_GPC4	COL18A1	collagen, type XVIII, alpha 1	GPC4	glypican 4				HPRD			COL18A1			novel	literature supported
COL18A1_ITGA5	COL18A1	collagen, type XVIII, alpha 1	ITGA5	integrin, alpha 5 (fibronectin receptor, alpha polypeptide)		HPMR		HPRD	STRING.binding		COL18A1	ITGA5		known	literature supported
COL18A1_ITGB1	COL18A1	collagen, type XVIII, alpha 1	ITGB1	integrin, beta 1 (fibronectin receptor, beta polypeptide, antigen CD29 includes MDF2, MSK12)		HPMR			STRING.binding		COL18A1	ITGB1		known	literature supported
COL18A1_KDR	COL18A1	collagen, type XVIII, alpha 1	KDR	kinase insert domain receptor (a type III receptor tyrosine kinase)				HPRD			COL18A1	KDR		novel	literature supported
COL1A1_CD36	COL1A1	collagen, type I, alpha 1	CD36	CD36 molecule (thrombospondin receptor)				HPRD	STRING.binding		COL1A1	CD36		novel	literature supported
COL1A1_CD44	COL1A1	collagen, type I, alpha 1	CD44	CD44 molecule (Indian blood group)				HPRD			COL1A1	CD44		novel	literature supported
COL1A1_CD93	COL1A1	collagen, type I, alpha 1	CD93	CD93 molecule				HPRD			COL1A1	CD93		novel	literature supported
COL1A1_DDR1	COL1A1	collagen, type I, alpha 1	DDR1	discoidin domain receptor tyrosine kinase 1		HPMR					COL1A1	DDR1		known	literature supported
COL1A1_DDR2	COL1A1	collagen, type I, alpha 1	DDR2	discoidin domain receptor tyrosine kinase 2		HPMR		HPRD			COL1A1	DDR2		known	literature supported
COL1A1_FLT4	COL1A1	collagen, type I, alpha 1	FLT4	fms-related tyrosine kinase 4					STRING.binding		COL1A1	FLT4		novel	putative
COL1A1_ITGA1	COL1A1	collagen, type I, alpha 1	ITGA1	integrin, alpha 1					STRING.binding		COL1A1	ITGA1		novel	putative
COL1A1_ITGA11	COL1A1	collagen, type I, alpha 1	ITGA11	integrin, alpha 11		HPMR			STRING.binding		COL1A1	ITGA11		known	literature supported
COL1A1_ITGA2	COL1A1	collagen, type I, alpha 1	ITGA2	integrin, alpha 2 (CD49B, alpha 2 subunit of VLA-2 receptor)		HPMR		HPRD	STRING.binding	STRING.experiment	COL1A1	ITGA2		known	literature supported
COL1A1_ITGA5	COL1A1	collagen, type I, alpha 1	ITGA5	integrin, alpha 5 (fibronectin receptor, alpha polypeptide)				HPRD			COL1A1	ITGA5		novel	literature supported
COL1A1_ITGAV	COL1A1	collagen, type I, alpha 1	ITGAV	integrin, alpha V					STRING.binding		COL1A1	ITGAV		novel	putative
COL1A1_ITGB1	COL1A1	collagen, type I, alpha 1	ITGB1	integrin, beta 1 (fibronectin receptor, beta polypeptide, antigen CD29 includes MDF2, MSK12)		HPMR			STRING.binding		COL1A1	ITGB1		known	literature supported
COL1A1_TMPRSS6	COL1A1	collagen, type I, alpha 1	TMPRSS6	transmembrane protease, serine 6				HPRD			COL1A1			novel	literature supported
COL1A2_CD36	COL1A2	collagen, type I, alpha 2	CD36	CD36 molecule (thrombospondin receptor)				HPRD	STRING.binding			CD36		novel	literature supported
COL1A2_CD44	COL1A2	collagen, type I, alpha 2	CD44	CD44 molecule (Indian blood group)				HPRD				CD44		novel	literature supported
COL1A2_CD93	COL1A2	collagen, type I, alpha 2	CD93	CD93 molecule				HPRD				CD93		novel	literature supported
COL1A2_FLT4	COL1A2	collagen, type I, alpha 2	FLT4	fms-related tyrosine kinase 4					STRING.binding			FLT4		novel	putative
COL1A2_ITGA1	COL1A2	collagen, type I, alpha 2	ITGA1	integrin, alpha 1					STRING.binding			ITGA1		novel	putative
COL1A2_ITGA11	COL1A2	collagen, type I, alpha 2	ITGA11	integrin, alpha 11					STRING.binding			ITGA11		novel	putative
COL1A2_ITGA2	COL1A2	collagen, type I, alpha 2	ITGA2	integrin, alpha 2 (CD49B, alpha 2 subunit of VLA-2 receptor)				HPRD	STRING.binding	STRING.experiment		ITGA2		novel	literature supported
COL1A2_ITGA2B	COL1A2	collagen, type I, alpha 2	ITGA2B	integrin, alpha 2b (platelet glycoprotein IIb of IIb/IIIa complex, antigen CD41)				HPRD				ITGA2B		novel	literature supported
COL1A2_ITGAV	COL1A2	collagen, type I, alpha 2	ITGAV	integrin, alpha V					STRING.binding			ITGAV		novel	putative
COL1A2_ITGB1	COL1A2	collagen, type I, alpha 2	ITGB1	integrin, beta 1 (fibronectin receptor, beta polypeptide, antigen CD29 includes MDF2, MSK12)					STRING.binding			ITGB1		novel	putative
COL1A2_ITGB3	COL1A2	collagen, type I, alpha 2	ITGB3	integrin, beta 3 (platelet glycoprotein IIIa, antigen CD61)				HPRD				ITGB3		novel	literature supported
COL2A1_DDR1	COL2A1	collagen, type II, alpha 1	DDR1	discoidin domain receptor tyrosine kinase 1				HPRD			COL2A1	DDR1		novel	literature supported
COL2A1_ITGA1	COL2A1	collagen, type II, alpha 1	ITGA1	integrin, alpha 1					STRING.binding		COL2A1	ITGA1		novel	putative
COL2A1_ITGA10	COL2A1	collagen, type II, alpha 1	ITGA10	integrin, alpha 10		HPMR			STRING.binding		COL2A1	ITGA10		known	literature supported
COL2A1_ITGA2	COL2A1	collagen, type II, alpha 1	ITGA2	integrin, alpha 2 (CD49B, alpha 2 subunit of VLA-2 receptor)		HPMR			STRING.binding		COL2A1	ITGA2		known	literature supported
COL2A1_ITGA2B	COL2A1	collagen, type II, alpha 1	ITGA2B	integrin, alpha 2b (platelet glycoprotein IIb of IIb/IIIa complex, antigen CD41)				HPRD		STRING.experiment	COL2A1	ITGA2B		novel	literature supported
COL2A1_ITGB1	COL2A1	collagen, type II, alpha 1	ITGB1	integrin, beta 1 (fibronectin receptor, beta polypeptide, antigen CD29 includes MDF2, MSK12)		HPMR			STRING.binding		COL2A1	ITGB1		known	literature supported
COL2A1_MAG	COL2A1	collagen, type II, alpha 1	MAG	myelin associated glycoprotein				HPRD			COL2A1			novel	literature supported
COL2A1_OR1E1	COL2A1	collagen, type II, alpha 1	OR1E1	olfactory receptor, family 1, subfamily E, member 1					STRING.binding		COL2A1	OR1E1		novel	putative
COL2A1_TNFRSF10A	COL2A1	collagen, type II, alpha 1	TNFRSF10A	tumor necrosis factor receptor superfamily, member 10a				HPRD			COL2A1	TNFRSF10A		novel	literature supported
COL3A1_DDR1	COL3A1	collagen, type III, alpha 1	DDR1	discoidin domain receptor tyrosine kinase 1				HPRD				DDR1		novel	literature supported
COL3A1_DDR2	COL3A1	collagen, type III, alpha 1	DDR2	discoidin domain receptor tyrosine kinase 2				HPRD				DDR2		novel	literature supported
COL3A1_ITGA2	COL3A1	collagen, type III, alpha 1	ITGA2	integrin, alpha 2 (CD49B, alpha 2 subunit of VLA-2 receptor)					STRING.binding			ITGA2		novel	putative
COL3A1_ITGB1	COL3A1	collagen, type III, alpha 1	ITGB1	integrin, beta 1 (fibronectin receptor, beta polypeptide, antigen CD29 includes MDF2, MSK12)					STRING.binding			ITGB1		novel	putative
COL3A1_MAG	COL3A1	collagen, type III, alpha 1	MAG	myelin associated glycoprotein				HPRD						novel	literature supported
COL4A1_CD47	COL4A1	collagen, type IV, alpha 1	CD47	CD47 molecule					STRING.binding		COL4A1	CD47		novel	putative
COL4A1_CD93	COL4A1	collagen, type IV, alpha 1	CD93	CD93 molecule				HPRD			COL4A1	CD93		novel	literature supported
COL4A1_ITGA1	COL4A1	collagen, type IV, alpha 1	ITGA1	integrin, alpha 1		HPMR			STRING.binding		COL4A1	ITGA1		known	literature supported
COL4A1_ITGA2	COL4A1	collagen, type IV, alpha 1	ITGA2	integrin, alpha 2 (CD49B, alpha 2 subunit of VLA-2 receptor)					STRING.binding		COL4A1	ITGA2		novel	putative
COL4A1_ITGAV	COL4A1	collagen, type IV, alpha 1	ITGAV	integrin, alpha V					STRING.binding		COL4A1	ITGAV	14610079	novel	literature supported
COL4A1_ITGB1	COL4A1	collagen, type IV, alpha 1	ITGB1	integrin, beta 1 (fibronectin receptor, beta polypeptide, antigen CD29 includes MDF2, MSK12)		HPMR			STRING.binding		COL4A1	ITGB1		known	literature supported
COL4A1_ITGB8	COL4A1	collagen, type IV, alpha 1	ITGB8	integrin, beta 8		HPMR					COL4A1	ITGB8		known	literature supported
COL4A2_CD93	COL4A2	collagen, type IV, alpha 2	CD93	CD93 molecule				HPRD				CD93		novel	literature supported
COL4A3_CD47	COL4A3	collagen, type IV, alpha 3 (Goodpasture antigen)	CD47	CD47 molecule					STRING.binding			CD47	10493512	novel	literature supported
COL4A3_CD93	COL4A3	collagen, type IV, alpha 3 (Goodpasture antigen)	CD93	CD93 molecule				HPRD				CD93		novel	literature supported
COL4A3_ITGA1	COL4A3	collagen, type IV, alpha 3 (Goodpasture antigen)	ITGA1	integrin, alpha 1					STRING.binding			ITGA1		novel	putative
COL4A3_ITGA2	COL4A3	collagen, type IV, alpha 3 (Goodpasture antigen)	ITGA2	integrin, alpha 2 (CD49B, alpha 2 subunit of VLA-2 receptor)					STRING.binding			ITGA2		novel	putative
COL4A3_ITGAV	COL4A3	collagen, type IV, alpha 3 (Goodpasture antigen)	ITGAV	integrin, alpha V					STRING.binding			ITGAV	12842087	novel	literature supported
COL4A3_ITGB1	COL4A3	collagen, type IV, alpha 3 (Goodpasture antigen)	ITGB1	integrin, beta 1 (fibronectin receptor, beta polypeptide, antigen CD29 includes MDF2, MSK12)					STRING.binding			ITGB1		novel	putative
COL4A4_CD47	COL4A4	collagen, type IV, alpha 4	CD47	CD47 molecule					STRING.binding			CD47		novel	putative
COL4A4_CD93	COL4A4	collagen, type IV, alpha 4	CD93	CD93 molecule				HPRD				CD93		novel	literature supported
COL4A4_ITGA1	COL4A4	collagen, type IV, alpha 4	ITGA1	integrin, alpha 1					STRING.binding			ITGA1		novel	putative
COL4A4_ITGA2	COL4A4	collagen, type IV, alpha 4	ITGA2	integrin, alpha 2 (CD49B, alpha 2 subunit of VLA-2 receptor)					STRING.binding			ITGA2		novel	putative
COL4A4_ITGAV	COL4A4	collagen, type IV, alpha 4	ITGAV	integrin, alpha V					STRING.binding			ITGAV		novel	putative
COL4A4_ITGB1	COL4A4	collagen, type IV, alpha 4	ITGB1	integrin, beta 1 (fibronectin receptor, beta polypeptide, antigen CD29 includes MDF2, MSK12)					STRING.binding			ITGB1		novel	putative
COL4A5_CD47	COL4A5	collagen, type IV, alpha 5	CD47	CD47 molecule					STRING.binding			CD47		novel	putative
COL4A5_CD93	COL4A5	collagen, type IV, alpha 5	CD93	CD93 molecule				HPRD				CD93		novel	literature supported
COL4A5_ITGA1	COL4A5	collagen, type IV, alpha 5	ITGA1	integrin, alpha 1					STRING.binding			ITGA1		novel	putative
COL4A5_ITGA2	COL4A5	collagen, type IV, alpha 5	ITGA2	integrin, alpha 2 (CD49B, alpha 2 subunit of VLA-2 receptor)					STRING.binding			ITGA2		novel	putative
COL4A5_ITGAV	COL4A5	collagen, type IV, alpha 5	ITGAV	integrin, alpha V					STRING.binding			ITGAV		novel	putative
COL4A5_ITGB1	COL4A5	collagen, type IV, alpha 5	ITGB1	integrin, beta 1 (fibronectin receptor, beta polypeptide, antigen CD29 includes MDF2, MSK12)					STRING.binding			ITGB1		novel	putative
COL4A6_CD47	COL4A6	collagen, type IV, alpha 6	CD47	CD47 molecule					STRING.binding			CD47		novel	putative
COL4A6_CD93	COL4A6	collagen, type IV, alpha 6	CD93	CD93 molecule				HPRD				CD93		novel	literature supported
COL4A6_ITGA1	COL4A6	collagen, type IV, alpha 6	ITGA1	integrin, alpha 1					STRING.binding			ITGA1		novel	putative
COL4A6_ITGA2	COL4A6	collagen, type IV, alpha 6	ITGA2	integrin, alpha 2 (CD49B, alpha 2 subunit of VLA-2 receptor)					STRING.binding			ITGA2		novel	putative
COL4A6_ITGAV	COL4A6	collagen, type IV, alpha 6	ITGAV	integrin, alpha V					STRING.binding			ITGAV		novel	putative
COL4A6_ITGB1	COL4A6	collagen, type IV, alpha 6	ITGB1	integrin, beta 1 (fibronectin receptor, beta polypeptide, antigen CD29 includes MDF2, MSK12)					STRING.binding			ITGB1		novel	putative
COL5A1_ITGA1	COL5A1	collagen, type V, alpha 1	ITGA1	integrin, alpha 1					STRING.binding			ITGA1		novel	putative
COL5A1_ITGB1	COL5A1	collagen, type V, alpha 1	ITGB1	integrin, beta 1 (fibronectin receptor, beta polypeptide, antigen CD29 includes MDF2, MSK12)					STRING.binding			ITGB1		novel	putative
COL5A1_SDC3	COL5A1	collagen, type V, alpha 1	SDC3	syndecan 3				HPRD				SDC3		novel	literature supported
COL5A2_DDR1	COL5A2	collagen, type V, alpha 2	DDR1	discoidin domain receptor tyrosine kinase 1				HPRD				DDR1		novel	literature supported
COL5A2_ITGA1	COL5A2	collagen, type V, alpha 2	ITGA1	integrin, alpha 1					STRING.binding			ITGA1		novel	putative
COL5A2_ITGB1	COL5A2	collagen, type V, alpha 2	ITGB1	integrin, beta 1 (fibronectin receptor, beta polypeptide, antigen CD29 includes MDF2, MSK12)					STRING.binding			ITGB1		novel	putative
COL5A3_SDC3	COL5A3	collagen, type V, alpha 3	SDC3	syndecan 3		HPMR					COL5A3	SDC3		known	literature supported
COL6A1_ITGA1	COL6A1	collagen, type VI, alpha 1	ITGA1	integrin, alpha 1					STRING.binding			ITGA1		novel	putative
COL6A1_ITGA2	COL6A1	collagen, type VI, alpha 1	ITGA2	integrin, alpha 2 (CD49B, alpha 2 subunit of VLA-2 receptor)					STRING.binding			ITGA2		novel	putative
COL6A1_ITGA6	COL6A1	collagen, type VI, alpha 1	ITGA6	integrin, alpha 6					STRING.binding			ITGA6		novel	putative
COL6A1_ITGB1	COL6A1	collagen, type VI, alpha 1	ITGB1	integrin, beta 1 (fibronectin receptor, beta polypeptide, antigen CD29 includes MDF2, MSK12)					STRING.binding			ITGB1		novel	putative
COL6A2_ITGA1	COL6A2	collagen, type VI, alpha 2	ITGA1	integrin, alpha 1					STRING.binding			ITGA1		novel	putative
COL6A2_ITGA2	COL6A2	collagen, type VI, alpha 2	ITGA2	integrin, alpha 2 (CD49B, alpha 2 subunit of VLA-2 receptor)					STRING.binding			ITGA2		novel	putative
COL6A2_ITGB1	COL6A2	collagen, type VI, alpha 2	ITGB1	integrin, beta 1 (fibronectin receptor, beta polypeptide, antigen CD29 includes MDF2, MSK12)					STRING.binding			ITGB1		novel	putative
COL6A3_ITGA1	COL6A3	collagen, type VI, alpha 3	ITGA1	integrin, alpha 1					STRING.binding			ITGA1		novel	putative
COL6A3_ITGA2	COL6A3	collagen, type VI, alpha 3	ITGA2	integrin, alpha 2 (CD49B, alpha 2 subunit of VLA-2 receptor)					STRING.binding			ITGA2		novel	putative
COL6A3_ITGB1	COL6A3	collagen, type VI, alpha 3	ITGB1	integrin, beta 1 (fibronectin receptor, beta polypeptide, antigen CD29 includes MDF2, MSK12)					STRING.binding			ITGB1		novel	putative
COL7A1_ITGA2	COL7A1	collagen, type VII, alpha 1	ITGA2	integrin, alpha 2 (CD49B, alpha 2 subunit of VLA-2 receptor)					STRING.binding			ITGA2		novel	putative
COL7A1_ITGB1	COL7A1	collagen, type VII, alpha 1	ITGB1	integrin, beta 1 (fibronectin receptor, beta polypeptide, antigen CD29 includes MDF2, MSK12)					STRING.binding			ITGB1		novel	putative
COL8A1_ITGA1	COL8A1	collagen, type VIII, alpha 1	ITGA1	integrin, alpha 1				HPRD				ITGA1		novel	literature supported
COL8A1_ITGA2	COL8A1	collagen, type VIII, alpha 1	ITGA2	integrin, alpha 2 (CD49B, alpha 2 subunit of VLA-2 receptor)				HPRD				ITGA2		novel	literature supported
COL9A1_MAG	COL9A1	collagen, type IX, alpha 1	MAG	myelin associated glycoprotein				HPRD						novel	literature supported
COL9A2_MAG	COL9A2	collagen, type IX, alpha 2	MAG	myelin associated glycoprotein				HPRD						novel	literature supported
COL9A3_MAG	COL9A3	collagen, type IX, alpha 3	MAG	myelin associated glycoprotein				HPRD						novel	literature supported
COLQ_MUSK	COLQ	collagen-like tail subunit (single strand of homotrimer) of asymmetric acetylcholinesterase	MUSK	muscle, skeletal, receptor tyrosine kinase				HPRD				MUSK		novel	literature supported
CORT_GHSR	CORT	cortistatin	GHSR	growth hormone secretagogue receptor		HPMR		HPRD			CORT	GHSR		known	literature supported
CORT_MRGPRX2	CORT	cortistatin	MRGPRX2	MAS-related GPR, member X2		HPMR		HPRD			CORT	MRGPRX2		known	literature supported
CORT_SSTR1	CORT	cortistatin	SSTR1	somatostatin receptor 1		HPMR	IUPHAR	HPRD		STRING.experiment	CORT	SSTR1		known	literature supported
CORT_SSTR2	CORT	cortistatin	SSTR2	somatostatin receptor 2		HPMR	IUPHAR	HPRD			CORT	SSTR2		known	literature supported
CORT_SSTR3	CORT	cortistatin	SSTR3	somatostatin receptor 3		HPMR	IUPHAR	HPRD		STRING.experiment	CORT	SSTR3		known	literature supported
CORT_SSTR4	CORT	cortistatin	SSTR4	somatostatin receptor 4		HPMR	IUPHAR	HPRD		STRING.experiment	CORT	SSTR4		known	literature supported
CORT_SSTR5	CORT	cortistatin	SSTR5	somatostatin receptor 5		HPMR	IUPHAR	HPRD		STRING.experiment	CORT	SSTR5		known	literature supported
CPAMD8_SCTR	CPAMD8	C3 and PZP-like, alpha-2-macroglobulin domain containing 8	SCTR	secretin receptor				HPRD				SCTR		novel	literature supported
CP_SLC40A1	CP	ceruloplasmin (ferroxidase)	SLC40A1	solute carrier family 40 (iron-regulated transporter), member 1									24921009	novel	literature supported
CRH_CRHR1	CRH	corticotropin releasing hormone	CRHR1	corticotropin releasing hormone receptor 1		HPMR	IUPHAR	HPRD	STRING.binding	STRING.experiment	CRH	CRHR1		known	literature supported
CRH_CRHR2	CRH	corticotropin releasing hormone	CRHR2	corticotropin releasing hormone receptor 2		HPMR	IUPHAR	HPRD			CRH	CRHR2		known	literature supported
CRH_MC2R	CRH	corticotropin releasing hormone	MC2R	melanocortin 2 receptor (adrenocorticotropic hormone)			IUPHAR				CRH	MC2R		known	literature supported
CRP_OLR1	CRP	C-reactive protein, pentraxin-related	OLR1	oxidized low density lipoprotein (lectin-like) receptor 1									21821723	novel	literature supported
CSF1_CSF1R	CSF1	colony stimulating factor 1 (macrophage)	CSF1R	colony stimulating factor 1 receptor	DLRP	HPMR	IUPHAR	HPRD	STRING.binding	STRING.experiment	CSF1	CSF1R		known	literature supported
CSF2_CSF1R	CSF2	colony stimulating factor 2 (granulocyte-macrophage)	CSF1R	colony stimulating factor 1 receptor			IUPHAR				CSF2	CSF1R		known	literature supported
CSF2_CSF2RA	CSF2	colony stimulating factor 2 (granulocyte-macrophage)	CSF2RA	colony stimulating factor 2 receptor, alpha, low-affinity (granulocyte-macrophage)	DLRP	HPMR	IUPHAR	HPRD	STRING.binding	STRING.experiment	CSF2	CSF2RA		known	literature supported
CSF2_CSF2RB	CSF2	colony stimulating factor 2 (granulocyte-macrophage)	CSF2RB	colony stimulating factor 2 receptor, beta, low-affinity (granulocyte-macrophage)	DLRP	HPMR		HPRD	STRING.binding	STRING.experiment	CSF2	CSF2RB		known	literature supported
CSF2_CSF3R	CSF2	colony stimulating factor 2 (granulocyte-macrophage)	CSF3R	colony stimulating factor 3 receptor (granulocyte)		HPMR					CSF2	CSF3R		known	literature supported
CSF2_IL3RA	CSF2	colony stimulating factor 2 (granulocyte-macrophage)	IL3RA	interleukin 3 receptor, alpha (low affinity)				HPRD			CSF2	IL3RA		novel	literature supported
CSF2_ITGA9	CSF2	colony stimulating factor 2 (granulocyte-macrophage)	ITGA9	integrin, alpha 9					STRING.binding		CSF2	ITGA9		novel	putative
CSF2_ITGB1	CSF2	colony stimulating factor 2 (granulocyte-macrophage)	ITGB1	integrin, beta 1 (fibronectin receptor, beta polypeptide, antigen CD29 includes MDF2, MSK12)					STRING.binding		CSF2	ITGB1		novel	putative
CSF2_SDC2	CSF2	colony stimulating factor 2 (granulocyte-macrophage)	SDC2	syndecan 2				HPRD	STRING.binding		CSF2	SDC2		novel	literature supported
CSF3_CSF1R	CSF3	colony stimulating factor 3 (granulocyte)	CSF1R	colony stimulating factor 1 receptor			IUPHAR					CSF1R		known	literature supported
CSF3_CSF3R	CSF3	colony stimulating factor 3 (granulocyte)	CSF3R	colony stimulating factor 3 receptor (granulocyte)	DLRP		IUPHAR	HPRD				CSF3R		known	literature supported
CSH1_PRLR	CSH1	chorionic somatomammotropin hormone 1 (placental lactogen)	PRLR	prolactin receptor			IUPHAR	HPRD				PRLR		known	literature supported
CSH2_PRLR	CSH2	chorionic somatomammotropin hormone 2	PRLR	prolactin receptor			IUPHAR					PRLR		known	literature supported
CSHL1_GHR	CSHL1	chorionic somatomammotropin hormone-like 1	GHR	growth hormone receptor					STRING.binding	STRING.experiment		GHR		novel	putative
CSHL1_PRLR	CSHL1	chorionic somatomammotropin hormone-like 1	PRLR	prolactin receptor			IUPHAR					PRLR		known	literature supported
CTF1_IL6ST	CTF1	cardiotrophin 1	IL6ST	interleukin 6 signal transducer (gp130, oncostatin M receptor)	DLRP			HPRD				IL6ST		known	literature supported
CTF1_LIFR	CTF1	cardiotrophin 1	LIFR	leukemia inhibitory factor receptor alpha	DLRP			HPRD	STRING.binding			LIFR		known	literature supported
CTGF_ERBB4	CTGF	connective tissue growth factor	ERBB4	v-erb-b2 avian erythroblastic leukemia viral oncogene homolog 4				HPRD			CTGF	ERBB4		novel	literature supported
CTGF_ITGA5	CTGF	connective tissue growth factor	ITGA5	integrin, alpha 5 (fibronectin receptor, alpha polypeptide)									18167060	novel	literature supported
CTGF_ITGAM	CTGF	connective tissue growth factor	ITGAM	integrin, alpha M (complement component 3 receptor 3 subunit)		HPMR			STRING.binding		CTGF	ITGAM		known	literature supported
CTGF_ITGB2	CTGF	connective tissue growth factor	ITGB2	integrin, beta 2 (complement component 3 receptor 3 and 4 subunit)		HPMR			STRING.binding		CTGF	ITGB2		known	literature supported
CTGF_LRP1	CTGF	connective tissue growth factor	LRP1	low density lipoprotein receptor-related protein 1				HPRD			CTGF	LRP1		novel	literature supported
CTGF_LRP6	CTGF	connective tissue growth factor	LRP6	low density lipoprotein receptor-related protein 6		HPMR					CTGF	LRP6		known	literature supported
CTGF_NTRK1	CTGF	connective tissue growth factor	NTRK1	neurotrophic tyrosine kinase, receptor, type 1					STRING.binding		CTGF	NTRK1	15601748	novel	literature supported
CTHRC1_FZD3	CTHRC1	collagen triple helix repeat containing 1	FZD3	frizzled class receptor 3									18606138	novel	literature supported
CTHRC1_FZD5	CTHRC1	collagen triple helix repeat containing 1	FZD5	frizzled class receptor 5					STRING.binding			FZD5	18606138	novel	literature supported
CTHRC1_FZD6	CTHRC1	collagen triple helix repeat containing 1	FZD6	frizzled class receptor 6					STRING.binding			FZD6	18606138	novel	literature supported
CUBN_LRP2	CUBN	cubilin (intrinsic factor-cobalamin receptor)	LRP2	low density lipoprotein receptor-related protein 2				HPRD	STRING.binding			LRP2		novel	literature supported
CX3CL1_CX3CR1	CX3CL1	chemokine (C-X3-C motif) ligand 1	CX3CR1	chemokine (C-X3-C motif) receptor 1	DLRP	HPMR	IUPHAR	HPRD	STRING.binding	STRING.experiment	CX3CL1	CX3CR1		known	literature supported
CXCL10_CCR3	CXCL10	chemokine (C-X-C motif) ligand 10	CCR3	chemokine (C-C motif) receptor 3			IUPHAR	HPRD			CXCL10	CCR3		known	literature supported
CXCL10_CXCR3	CXCL10	chemokine (C-X-C motif) ligand 10	CXCR3	chemokine (C-X-C motif) receptor 3	DLRP	HPMR	IUPHAR	HPRD	STRING.binding	STRING.experiment	CXCL10	CXCR3		known	literature supported
CXCL10_SDC4	CXCL10	chemokine (C-X-C motif) ligand 10	SDC4	syndecan 4					STRING.binding		CXCL10	SDC4	20484822	novel	literature supported
CXCL11_ACKR3	CXCL11	chemokine (C-X-C motif) ligand 11	ACKR3	atypical chemokine receptor 3			IUPHAR				CXCL11	CMKOR1		known	literature supported
CXCL11_CCR3	CXCL11	chemokine (C-X-C motif) ligand 11	CCR3	chemokine (C-C motif) receptor 3			IUPHAR	HPRD			CXCL11	CCR3		known	literature supported
CXCL11_CXCR3	CXCL11	chemokine (C-X-C motif) ligand 11	CXCR3	chemokine (C-X-C motif) receptor 3	DLRP	HPMR	IUPHAR	HPRD	STRING.binding	STRING.experiment	CXCL11	CXCR3		known	literature supported
CXCL12_ACKR3	CXCL12	chemokine (C-X-C motif) ligand 12	ACKR3	atypical chemokine receptor 3		HPMR	IUPHAR		STRING.binding		CXCL12	CMKOR1		known	literature supported
CXCL12_CCR4	CXCL12	chemokine (C-X-C motif) ligand 12	CCR4	chemokine (C-C motif) receptor 4						STRING.experiment	CXCL12	CCR4		novel	putative
CXCL12_CD4	CXCL12	chemokine (C-X-C motif) ligand 12	CD4	CD4 molecule				HPRD			CXCL12			novel	literature supported
CXCL12_CXCR3	CXCL12	chemokine (C-X-C motif) ligand 12	CXCR3	chemokine (C-X-C motif) receptor 3		HPMR	IUPHAR				CXCL12	CXCR3		known	literature supported
CXCL12_CXCR4	CXCL12	chemokine (C-X-C motif) ligand 12	CXCR4	chemokine (C-X-C motif) receptor 4	DLRP	HPMR	IUPHAR	HPRD	STRING.binding	STRING.experiment	CXCL12	CXCR4		known	literature supported
CXCL12_ITGB1	CXCL12	chemokine (C-X-C motif) ligand 12	ITGB1	integrin, beta 1 (fibronectin receptor, beta polypeptide, antigen CD29 includes MDF2, MSK12)									18448868	novel	literature supported
CXCL12_SDC4	CXCL12	chemokine (C-X-C motif) ligand 12	SDC4	syndecan 4					STRING.binding		CXCL12	SDC4		novel	putative
CXCL13_ACKR4	CXCL13	chemokine (C-X-C motif) ligand 13	ACKR4	atypical chemokine receptor 4				HPRD			CXCL13	CCRL1		novel	literature supported
CXCL13_CCR10	CXCL13	chemokine (C-X-C motif) ligand 13	CCR10	chemokine (C-C motif) receptor 10				HPRD			CXCL13	CCR10		novel	literature supported
CXCL13_CXCR3	CXCL13	chemokine (C-X-C motif) ligand 13	CXCR3	chemokine (C-X-C motif) receptor 3				HPRD	STRING.binding		CXCL13	CXCR3		novel	literature supported
CXCL13_CXCR5	CXCL13	chemokine (C-X-C motif) ligand 13	CXCR5	chemokine (C-X-C motif) receptor 5	DLRP	HPMR	IUPHAR	HPRD	STRING.binding	STRING.experiment	CXCL13	BLR1		known	literature supported
CXCL13_HTR2A	CXCL13	chemokine (C-X-C motif) ligand 13	HTR2A	5-hydroxytryptamine (serotonin) receptor 2A, G protein-coupled					STRING.binding		CXCL13	HTR2A		novel	putative
CXCL13_OPRD1	CXCL13	chemokine (C-X-C motif) ligand 13	OPRD1	opioid receptor, delta 1					STRING.binding		CXCL13			novel	putative
CXCL16_CXCR6	CXCL16	chemokine (C-X-C motif) ligand 16	CXCR6	chemokine (C-X-C motif) receptor 6		HPMR	IUPHAR	HPRD	STRING.binding		CXCL16	CXCR6		known	literature supported
CXCL1_CXCR1	CXCL1	chemokine (C-X-C motif) ligand 1 (melanoma growth stimulating activity, alpha)	CXCR1	chemokine (C-X-C motif) receptor 1		HPMR	IUPHAR	HPRD	STRING.binding	STRING.experiment	CXCL1	IL8RA		known	literature supported
CXCL1_CXCR2	CXCL1	chemokine (C-X-C motif) ligand 1 (melanoma growth stimulating activity, alpha)	CXCR2	chemokine (C-X-C motif) receptor 2	DLRP		IUPHAR	HPRD	STRING.binding	STRING.experiment	CXCL1	IL8RB		known	literature supported
CXCL1_DARC	CXCL1	chemokine (C-X-C motif) ligand 1 (melanoma growth stimulating activity, alpha)	DARC	Duffy blood group, atypical chemokine receptor	DLRP	HPMR		HPRD	STRING.binding	STRING.experiment	CXCL1	DARC		known	literature supported
CXCL2_CXCR1	CXCL2	chemokine (C-X-C motif) ligand 2	CXCR1	chemokine (C-X-C motif) receptor 1		HPMR		HPRD			CXCL2	IL8RA		known	literature supported
CXCL2_CXCR2	CXCL2	chemokine (C-X-C motif) ligand 2	CXCR2	chemokine (C-X-C motif) receptor 2	DLRP		IUPHAR	HPRD			CXCL2	IL8RB		known	literature supported
CXCL2_XCR1	CXCL2	chemokine (C-X-C motif) ligand 2	XCR1	chemokine (C motif) receptor 1		HPMR					CXCL2	XCR1		known	literature supported
CXCL3_CXCR1	CXCL3	chemokine (C-X-C motif) ligand 3	CXCR1	chemokine (C-X-C motif) receptor 1		HPMR		HPRD			CXCL3	IL8RA		known	literature supported
CXCL3_CXCR2	CXCL3	chemokine (C-X-C motif) ligand 3	CXCR2	chemokine (C-X-C motif) receptor 2	DLRP		IUPHAR	HPRD	STRING.binding		CXCL3	IL8RB		known	literature supported
CXCL5_CXCR1	CXCL5	chemokine (C-X-C motif) ligand 5	CXCR1	chemokine (C-X-C motif) receptor 1	DLRP	HPMR		HPRD		STRING.experiment	CXCL5	IL8RA		known	literature supported
CXCL5_CXCR2	CXCL5	chemokine (C-X-C motif) ligand 5	CXCR2	chemokine (C-X-C motif) receptor 2	DLRP		IUPHAR	HPRD	STRING.binding	STRING.experiment	CXCL5	IL8RB		known	literature supported
CXCL5_DARC	CXCL5	chemokine (C-X-C motif) ligand 5	DARC	Duffy blood group, atypical chemokine receptor				HPRD			CXCL5	DARC		novel	literature supported
CXCL6_CXCR1	CXCL6	chemokine (C-X-C motif) ligand 6	CXCR1	chemokine (C-X-C motif) receptor 1	DLRP	HPMR	IUPHAR	HPRD	STRING.binding		CXCL6	IL8RA		known	literature supported
CXCL6_CXCR2	CXCL6	chemokine (C-X-C motif) ligand 6	CXCR2	chemokine (C-X-C motif) receptor 2	DLRP	HPMR	IUPHAR	HPRD	STRING.binding		CXCL6	IL8RB		known	literature supported
CXCL9_CCR3	CXCL9	chemokine (C-X-C motif) ligand 9	CCR3	chemokine (C-C motif) receptor 3			IUPHAR	HPRD			CXCL9	CCR3		known	literature supported
CXCL9_CXCR3	CXCL9	chemokine (C-X-C motif) ligand 9	CXCR3	chemokine (C-X-C motif) receptor 3	DLRP	HPMR	IUPHAR	HPRD	STRING.binding	STRING.experiment	CXCL9	CXCR3		known	literature supported
CYR61_CAV1	CYR61	cysteine-rich, angiogenic inducer, 61	CAV1	caveolin 1, caveolae protein, 22kDa					STRING.binding		CYR61			novel	putative
CYR61_ITGA5	CYR61	cysteine-rich, angiogenic inducer, 61	ITGA5	integrin, alpha 5 (fibronectin receptor, alpha polypeptide)		HPMR					CYR61	ITGA5		known	literature supported
CYR61_ITGAM	CYR61	cysteine-rich, angiogenic inducer, 61	ITGAM	integrin, alpha M (complement component 3 receptor 3 subunit)		HPMR			STRING.binding		CYR61	ITGAM		known	literature supported
CYR61_ITGAV	CYR61	cysteine-rich, angiogenic inducer, 61	ITGAV	integrin, alpha V				HPRD	STRING.binding	STRING.experiment	CYR61	ITGAV		novel	literature supported
CYR61_ITGB2	CYR61	cysteine-rich, angiogenic inducer, 61	ITGB2	integrin, beta 2 (complement component 3 receptor 3 and 4 subunit)		HPMR			STRING.binding		CYR61	ITGB2		known	literature supported
CYR61_ITGB3	CYR61	cysteine-rich, angiogenic inducer, 61	ITGB3	integrin, beta 3 (platelet glycoprotein IIIa, antigen CD61)		HPMR					CYR61	ITGB3		known	literature supported
CYR61_ITGB5	CYR61	cysteine-rich, angiogenic inducer, 61	ITGB5	integrin, beta 5				HPRD	STRING.binding		CYR61	ITGB5		novel	literature supported
DCN_EGFR	DCN	decorin	EGFR	epidermal growth factor receptor				HPRD	STRING.binding	STRING.experiment		EGFR		novel	literature supported
DCN_ERBB4	DCN	decorin	ERBB4	v-erb-b2 avian erythroblastic leukemia viral oncogene homolog 4					STRING.binding			ERBB4	10942781	novel	literature supported
DCN_MET	DCN	decorin	MET	met proto-oncogene									10942781	novel	literature supported
DEFB103A_CCR6	DEFB103A	defensin, beta 103A	CCR6	chemokine (C-C motif) receptor 6				HPRD				CCR6		novel	literature supported
DEFB103B_CCR2	DEFB103B	defensin, beta 103B	CCR2	chemokine (C-C motif) receptor 2									23390582	novel	literature supported
DEFB103B_CCR6	DEFB103B	defensin, beta 103B	CCR6	chemokine (C-C motif) receptor 6									23390582	novel	literature supported
DEFB1_CCR6	DEFB1	defensin, beta 1	CCR6	chemokine (C-C motif) receptor 6				HPRD	STRING.binding		DEFB1	CCR6		novel	literature supported
DEFB4A_CCR6	DEFB4A	defensin, beta 4A	CCR6	chemokine (C-C motif) receptor 6			IUPHAR	HPRD	STRING.binding			CCR6		known	literature supported
DEFB4A_TLR4	DEFB4A	defensin, beta 4A	TLR4	toll-like receptor 4				HPRD				TLR4		novel	literature supported
DEFB4B_CCR6	DEFB4B	defensin, beta 4B	CCR6	chemokine (C-C motif) receptor 6			IUPHAR					CCR6		known	literature supported
DHH_BOC	DHH	desert hedgehog	BOC	BOC cell adhesion associated, oncogene regulated					STRING.binding	STRING.experiment	DHH	BOC	20519495	novel	literature supported
DHH_CDON	DHH	desert hedgehog	CDON	cell adhesion associated, oncogene regulated					STRING.binding	STRING.experiment	DHH	CDON	20519495	novel	literature supported
DHH_HHIP	DHH	desert hedgehog	HHIP	hedgehog interacting protein		HPMR		HPRD	STRING.binding	STRING.experiment	DHH	HHIP		known	literature supported
DHH_PTCH1	DHH	desert hedgehog	PTCH1	patched 1				HPRD	STRING.binding		DHH	PTCH		novel	literature supported
DHH_PTCH2	DHH	desert hedgehog	PTCH2	patched 2		HPMR		HPRD	STRING.binding		DHH	PTCH2		known	literature supported
DKK1_KREMEN1	DKK1	dickkopf WNT signaling pathway inhibitor 1	KREMEN1	kringle containing transmembrane protein 1		HPMR		HPRD	STRING.binding	STRING.experiment	DKK1	KREMEN1		known	literature supported
DKK1_KREMEN2	DKK1	dickkopf WNT signaling pathway inhibitor 1	KREMEN2	kringle containing transmembrane protein 2		HPMR			STRING.binding		DKK1	KREMEN2		known	literature supported
DKK1_LRP5	DKK1	dickkopf WNT signaling pathway inhibitor 1	LRP5	low density lipoprotein receptor-related protein 5				HPRD	STRING.binding		DKK1	LRP5		novel	literature supported
DKK1_LRP6	DKK1	dickkopf WNT signaling pathway inhibitor 1	LRP6	low density lipoprotein receptor-related protein 6		HPMR		HPRD	STRING.binding	STRING.experiment	DKK1	LRP6		known	literature supported
DKK2_KREMEN2	DKK2	dickkopf WNT signaling pathway inhibitor 2	KREMEN2	kringle containing transmembrane protein 2					STRING.binding		DKK2	KREMEN2	12527209	novel	literature supported
DKK2_LRP6	DKK2	dickkopf WNT signaling pathway inhibitor 2	LRP6	low density lipoprotein receptor-related protein 6		HPMR		HPRD	STRING.binding	STRING.experiment	DKK2	LRP6		known	literature supported
DLK1_NOTCH1	DLK1	delta-like 1 homolog (Drosophila)	NOTCH1	notch 1	DLRP				STRING.binding			NOTCH1	21419176	known	literature supported
DLK1_NOTCH2	DLK1	delta-like 1 homolog (Drosophila)	NOTCH2	notch 2	DLRP							NOTCH2		known	putative
DLK1_NOTCH3	DLK1	delta-like 1 homolog (Drosophila)	NOTCH3	notch 3	DLRP							NOTCH3		known	putative
DLK1_NOTCH4	DLK1	delta-like 1 homolog (Drosophila)	NOTCH4	notch 4	DLRP							NOTCH4		known	putative
DLK2_NOTCH1	DLK2	delta-like 2 homolog (Drosophila)	NOTCH1	notch 1									21419176	novel	literature supported
DLL1_NOTCH1	DLL1	delta-like 1 (Drosophila)	NOTCH1	notch 1	DLRP	HPMR		HPRD	STRING.binding		DLL1	NOTCH1		known	literature supported
DLL1_NOTCH2	DLL1	delta-like 1 (Drosophila)	NOTCH2	notch 2	DLRP			HPRD	STRING.binding	STRING.experiment	DLL1	NOTCH2		known	literature supported
DLL1_NOTCH3	DLL1	delta-like 1 (Drosophila)	NOTCH3	notch 3	DLRP			HPRD	STRING.binding	STRING.experiment	DLL1	NOTCH3		known	literature supported
DLL1_NOTCH4	DLL1	delta-like 1 (Drosophila)	NOTCH4	notch 4	DLRP						DLL1	NOTCH4		known	putative
DLL3_NOTCH1	DLL3	delta-like 3 (Drosophila)	NOTCH1	notch 1	DLRP						DLL3	NOTCH1		known	putative
DLL3_NOTCH2	DLL3	delta-like 3 (Drosophila)	NOTCH2	notch 2	DLRP						DLL3	NOTCH2		known	putative
DLL3_NOTCH3	DLL3	delta-like 3 (Drosophila)	NOTCH3	notch 3	DLRP						DLL3	NOTCH3		known	putative
DLL3_NOTCH4	DLL3	delta-like 3 (Drosophila)	NOTCH4	notch 4	DLRP						DLL3	NOTCH4		known	putative
DLL4_NOTCH1	DLL4	delta-like 4 (Drosophila)	NOTCH1	notch 1	DLRP	HPMR		HPRD	STRING.binding		DLL4	NOTCH1		known	literature supported
DLL4_NOTCH2	DLL4	delta-like 4 (Drosophila)	NOTCH2	notch 2	DLRP				STRING.binding		DLL4	NOTCH2	22842086	known	literature supported
DLL4_NOTCH3	DLL4	delta-like 4 (Drosophila)	NOTCH3	notch 3	DLRP				STRING.binding		DLL4	NOTCH3	18182388	known	literature supported
DLL4_NOTCH4	DLL4	delta-like 4 (Drosophila)	NOTCH4	notch 4	DLRP	HPMR		HPRD			DLL4	NOTCH4		known	literature supported
DSCAM_DCC	DSCAM	Down syndrome cell adhesion molecule	DCC	deleted in colorectal carcinoma					STRING.binding			DCC		novel	putative
DUSP18_CD151	DUSP18	dual specificity phosphatase 18	CD151	CD151 molecule (Raph blood group)		HPMR					DUSP18	CD151		known	EXCLUDED not ligand
DUSP18_ITGA1	DUSP18	dual specificity phosphatase 18	ITGA1	integrin, alpha 1		HPMR					DUSP18	ITGA1		known	EXCLUDED not ligand
DUSP18_ITGA2	DUSP18	dual specificity phosphatase 18	ITGA2	integrin, alpha 2 (CD49B, alpha 2 subunit of VLA-2 receptor)		HPMR					DUSP18	ITGA2		known	EXCLUDED not ligand
DUSP18_ITGA3	DUSP18	dual specificity phosphatase 18	ITGA3	integrin, alpha 3 (antigen CD49C, alpha 3 subunit of VLA-3 receptor)		HPMR					DUSP18	ITGA3		known	EXCLUDED not ligand
DUSP18_ITGA6	DUSP18	dual specificity phosphatase 18	ITGA6	integrin, alpha 6		HPMR					DUSP18	ITGA6		known	EXCLUDED not ligand
DUSP18_ITGA7	DUSP18	dual specificity phosphatase 18	ITGA7	integrin, alpha 7		HPMR					DUSP18	ITGA7		known	EXCLUDED not ligand
DUSP18_ITGB1	DUSP18	dual specificity phosphatase 18	ITGB1	integrin, beta 1 (fibronectin receptor, beta polypeptide, antigen CD29 includes MDF2, MSK12)		HPMR					DUSP18	ITGB1		known	EXCLUDED not ligand
DUSP18_ITGB4	DUSP18	dual specificity phosphatase 18	ITGB4	integrin, beta 4		HPMR					DUSP18	ITGB4		known	EXCLUDED not ligand
DUSP18_RPSA	DUSP18	dual specificity phosphatase 18	RPSA	ribosomal protein SA		HPMR					DUSP18	RPSA		known	EXCLUDED not ligand
EBI3_IL27RA	EBI3	Epstein-Barr virus induced 3	IL27RA	interleukin 27 receptor, alpha				HPRD	STRING.binding					novel	literature supported
EBI3_IL6ST	EBI3	Epstein-Barr virus induced 3	IL6ST	interleukin 6 signal transducer (gp130, oncostatin M receptor)					STRING.binding			IL6ST		novel	putative
ECM1_CACHD1	ECM1	extracellular matrix protein 1	CACHD1	cache domain containing 1					STRING.binding					novel	putative
EDA_EDA2R	EDA	ectodysplasin A	EDA2R	ectodysplasin A2 receptor		HPMR	IUPHAR	HPRD			EDA	EDA2R		known	literature supported
EDA_EDAR	EDA	ectodysplasin A	EDAR	ectodysplasin A receptor		HPMR	IUPHAR	HPRD		STRING.experiment	EDA	EDAR		known	literature supported
EDIL3_ITGAV	EDIL3	EGF-like repeats and discoidin I-like domains 3	ITGAV	integrin, alpha V				HPRD	STRING.binding			ITGAV		novel	literature supported
EDIL3_ITGB5	EDIL3	EGF-like repeats and discoidin I-like domains 3	ITGB5	integrin, beta 5					STRING.binding			ITGB5		novel	putative
EDN1_EDNRA	EDN1	endothelin 1	EDNRA	endothelin receptor type A		HPMR	IUPHAR	HPRD	STRING.binding		EDN1	EDNRA		known	literature supported
EDN1_EDNRB	EDN1	endothelin 1	EDNRB	endothelin receptor type B				HPRD	STRING.binding		EDN1	EDNRB		novel	literature supported
EDN1_ELTD1	EDN1	endothelin 1	ELTD1	EGF, latrophilin and seven transmembrane domain containing 1					STRING.binding		EDN1	ELTD1		novel	putative
EDN1_KEL	EDN1	endothelin 1	KEL	Kell blood group, metallo-endopeptidase				HPRD			EDN1			novel	literature supported
EDN2_EDNRA	EDN2	endothelin 2	EDNRA	endothelin receptor type A		HPMR	IUPHAR		STRING.binding		EDN2	EDNRA		known	literature supported
EDN2_EDNRB	EDN2	endothelin 2	EDNRB	endothelin receptor type B					STRING.binding		EDN2	EDNRB	14659083	novel	literature supported
EDN2_KEL	EDN2	endothelin 2	KEL	Kell blood group, metallo-endopeptidase				HPRD			EDN2			novel	literature supported
EDN3_EDNRA	EDN3	endothelin 3	EDNRA	endothelin receptor type A				HPRD	STRING.binding		EDN3	EDNRA		novel	literature supported
EDN3_EDNRB	EDN3	endothelin 3	EDNRB	endothelin receptor type B		HPMR	IUPHAR	HPRD	STRING.binding		EDN3	EDNRB		known	literature supported
EDN3_KEL	EDN3	endothelin 3	KEL	Kell blood group, metallo-endopeptidase				HPRD			EDN3			novel	literature supported
EFEMP1_EGFR	EFEMP1	EGF containing fibulin-like extracellular matrix protein 1	EGFR	epidermal growth factor receptor					STRING.binding			EGFR	19804359	novel	literature supported
EFEMP2_AQP1	EFEMP2	EGF containing fibulin-like extracellular matrix protein 2	AQP1	aquaporin 1 (Colton blood group)				HPRD						novel	literature supported
EFEMP2_CATSPER1	EFEMP2	EGF containing fibulin-like extracellular matrix protein 2	CATSPER1	cation channel, sperm associated 1				HPRD						novel	literature supported
EFEMP2_LINGO1	EFEMP2	EGF containing fibulin-like extracellular matrix protein 2	LINGO1	leucine rich repeat and Ig domain containing 1				HPRD				LRRN6A		novel	literature supported
EFEMP2_PLSCR4	EFEMP2	EGF containing fibulin-like extracellular matrix protein 2	PLSCR4	phospholipid scramblase 4				HPRD						novel	literature supported
EFNA1_EPHA1	EFNA1	ephrin-A1	EPHA1	EPH receptor A1	DLRP	HPMR		HPRD	STRING.binding	STRING.experiment	EFNA1	EPHA1		known	literature supported
EFNA1_EPHA2	EFNA1	ephrin-A1	EPHA2	EPH receptor A2	DLRP	HPMR		HPRD	STRING.binding	STRING.experiment	EFNA1	EPHA2		known	literature supported
EFNA1_EPHA3	EFNA1	ephrin-A1	EPHA3	EPH receptor A3	DLRP	HPMR		HPRD	STRING.binding	STRING.experiment	EFNA1	EPHA3		known	literature supported
EFNA1_EPHA4	EFNA1	ephrin-A1	EPHA4	EPH receptor A4	DLRP	HPMR		HPRD	STRING.binding	STRING.experiment	EFNA1	EPHA4		known	literature supported
EFNA1_EPHA5	EFNA1	ephrin-A1	EPHA5	EPH receptor A5	DLRP	HPMR		HPRD		STRING.experiment	EFNA1	EPHA5		known	literature supported
EFNA1_EPHA6	EFNA1	ephrin-A1	EPHA6	EPH receptor A6		HPMR		HPRD		STRING.experiment	EFNA1	EPHA6		known	literature supported
EFNA1_EPHA7	EFNA1	ephrin-A1	EPHA7	EPH receptor A7	DLRP	HPMR		HPRD		STRING.experiment	EFNA1	EPHA7		known	literature supported
EFNA1_EPHA8	EFNA1	ephrin-A1	EPHA8	EPH receptor A8	DLRP			HPRD			EFNA1	EPHA8		known	literature supported
EFNA1_EPHB1	EFNA1	ephrin-A1	EPHB1	EPH receptor B1				HPRD			EFNA1	EPHB1		novel	literature supported
EFNA1_EPHB6	EFNA1	ephrin-A1	EPHB6	EPH receptor B6					STRING.binding	STRING.experiment	EFNA1	EPHB6		novel	putative
EFNA2_EPHA1	EFNA2	ephrin-A2	EPHA1	EPH receptor A1	DLRP						EFNA2	EPHA1		known	putative
EFNA2_EPHA2	EFNA2	ephrin-A2	EPHA2	EPH receptor A2	DLRP			HPRD		STRING.experiment	EFNA2	EPHA2		known	literature supported
EFNA2_EPHA3	EFNA2	ephrin-A2	EPHA3	EPH receptor A3	DLRP	HPMR		HPRD	STRING.binding		EFNA2	EPHA3		known	literature supported
EFNA2_EPHA4	EFNA2	ephrin-A2	EPHA4	EPH receptor A4	DLRP	HPMR			STRING.binding	STRING.experiment	EFNA2	EPHA4		known	literature supported
EFNA2_EPHA5	EFNA2	ephrin-A2	EPHA5	EPH receptor A5	DLRP	HPMR		HPRD	STRING.binding		EFNA2	EPHA5		known	literature supported
EFNA2_EPHA6	EFNA2	ephrin-A2	EPHA6	EPH receptor A6		HPMR			STRING.binding		EFNA2	EPHA6		known	literature supported
EFNA2_EPHA7	EFNA2	ephrin-A2	EPHA7	EPH receptor A7	DLRP	HPMR			STRING.binding		EFNA2	EPHA7		known	literature supported
EFNA2_EPHA8	EFNA2	ephrin-A2	EPHA8	EPH receptor A8	DLRP	HPMR					EFNA2	EPHA8		known	literature supported
EFNA3_EPHA1	EFNA3	ephrin-A3	EPHA1	EPH receptor A1	DLRP						EFNA3	EPHA1	16466970	known	literature supported
EFNA3_EPHA2	EFNA3	ephrin-A3	EPHA2	EPH receptor A2	DLRP	HPMR		HPRD			EFNA3	EPHA2		known	literature supported
EFNA3_EPHA3	EFNA3	ephrin-A3	EPHA3	EPH receptor A3	DLRP	HPMR					EFNA3	EPHA3		known	literature supported
EFNA3_EPHA4	EFNA3	ephrin-A3	EPHA4	EPH receptor A4	DLRP	HPMR		HPRD	STRING.binding		EFNA3	EPHA4		known	literature supported
EFNA3_EPHA5	EFNA3	ephrin-A3	EPHA5	EPH receptor A5	DLRP	HPMR		HPRD			EFNA3	EPHA5		known	literature supported
EFNA3_EPHA6	EFNA3	ephrin-A3	EPHA6	EPH receptor A6		HPMR			STRING.binding	STRING.experiment	EFNA3	EPHA6		known	literature supported
EFNA3_EPHA7	EFNA3	ephrin-A3	EPHA7	EPH receptor A7	DLRP	HPMR		HPRD			EFNA3	EPHA7		known	literature supported
EFNA3_EPHA8	EFNA3	ephrin-A3	EPHA8	EPH receptor A8	DLRP	HPMR					EFNA3	EPHA8		known	literature supported
EFNA3_EPHB1	EFNA3	ephrin-A3	EPHB1	EPH receptor B1		HPMR					EFNA3	EPHB1		known	literature supported
EFNA3_EPHB6	EFNA3	ephrin-A3	EPHB6	EPH receptor B6					STRING.binding	STRING.experiment	EFNA3	EPHB6		novel	putative
EFNA4_EPHA1	EFNA4	ephrin-A4	EPHA1	EPH receptor A1	DLRP						EFNA4	EPHA1		known	putative
EFNA4_EPHA2	EFNA4	ephrin-A4	EPHA2	EPH receptor A2	DLRP	HPMR		HPRD			EFNA4	EPHA2		known	literature supported
EFNA4_EPHA3	EFNA4	ephrin-A4	EPHA3	EPH receptor A3	DLRP						EFNA4	EPHA3	8755474	known	literature supported
EFNA4_EPHA4	EFNA4	ephrin-A4	EPHA4	EPH receptor A4	DLRP			HPRD			EFNA4	EPHA4		known	literature supported
EFNA4_EPHA5	EFNA4	ephrin-A4	EPHA5	EPH receptor A5	DLRP	HPMR		HPRD			EFNA4	EPHA5		known	literature supported
EFNA4_EPHA6	EFNA4	ephrin-A4	EPHA6	EPH receptor A6		HPMR		HPRD			EFNA4	EPHA6		known	literature supported
EFNA4_EPHA7	EFNA4	ephrin-A4	EPHA7	EPH receptor A7	DLRP			HPRD			EFNA4	EPHA7		known	literature supported
EFNA4_EPHA8	EFNA4	ephrin-A4	EPHA8	EPH receptor A8	DLRP			HPRD			EFNA4	EPHA8		known	literature supported
EFNA5_EPHA1	EFNA5	ephrin-A5	EPHA1	EPH receptor A1	DLRP						EFNA5	EPHA1		known	putative
EFNA5_EPHA2	EFNA5	ephrin-A5	EPHA2	EPH receptor A2	DLRP	HPMR		HPRD	STRING.binding	STRING.experiment	EFNA5	EPHA2		known	literature supported
EFNA5_EPHA3	EFNA5	ephrin-A5	EPHA3	EPH receptor A3	DLRP	HPMR		HPRD	STRING.binding	STRING.experiment	EFNA5	EPHA3		known	literature supported
EFNA5_EPHA4	EFNA5	ephrin-A5	EPHA4	EPH receptor A4	DLRP	HPMR		HPRD	STRING.binding	STRING.experiment	EFNA5	EPHA4		known	literature supported
EFNA5_EPHA5	EFNA5	ephrin-A5	EPHA5	EPH receptor A5	DLRP	HPMR		HPRD	STRING.binding		EFNA5	EPHA5		known	literature supported
EFNA5_EPHA6	EFNA5	ephrin-A5	EPHA6	EPH receptor A6		HPMR			STRING.binding	STRING.experiment	EFNA5	EPHA6		known	literature supported
EFNA5_EPHA7	EFNA5	ephrin-A5	EPHA7	EPH receptor A7	DLRP			HPRD	STRING.binding	STRING.experiment	EFNA5	EPHA7		known	literature supported
EFNA5_EPHA8	EFNA5	ephrin-A5	EPHA8	EPH receptor A8	DLRP	HPMR		HPRD	STRING.binding		EFNA5	EPHA8		known	literature supported
EFNA5_EPHB1	EFNA5	ephrin-A5	EPHB1	EPH receptor B1				HPRD			EFNA5	EPHB1		novel	literature supported
EFNA5_EPHB2	EFNA5	ephrin-A5	EPHB2	EPH receptor B2		HPMR		HPRD	STRING.binding		EFNA5	EPHB2		known	literature supported
EFNA5_EPHB6	EFNA5	ephrin-A5	EPHB6	EPH receptor B6					STRING.binding	STRING.experiment	EFNA5	EPHB6	15107857	novel	literature supported
EFNB1_EPHA4	EFNB1	ephrin-B1	EPHA4	EPH receptor A4	DLRP				STRING.binding		EFNB1	EPHA4		known	putative
EFNB1_EPHA6	EFNB1	ephrin-B1	EPHA6	EPH receptor A6					STRING.binding	STRING.experiment	EFNB1	EPHA6		novel	putative
EFNB1_EPHB1	EFNB1	ephrin-B1	EPHB1	EPH receptor B1	DLRP	HPMR		HPRD	STRING.binding		EFNB1	EPHB1		known	literature supported
EFNB1_EPHB2	EFNB1	ephrin-B1	EPHB2	EPH receptor B2	DLRP	HPMR		HPRD	STRING.binding		EFNB1	EPHB2		known	literature supported
EFNB1_EPHB3	EFNB1	ephrin-B1	EPHB3	EPH receptor B3	DLRP	HPMR			STRING.binding		EFNB1	EPHB3		known	literature supported
EFNB1_EPHB4	EFNB1	ephrin-B1	EPHB4	EPH receptor B4	DLRP	HPMR					EFNB1	EPHB4		known	literature supported
EFNB1_EPHB6	EFNB1	ephrin-B1	EPHB6	EPH receptor B6	DLRP	HPMR			STRING.binding	STRING.experiment	EFNB1	EPHB6		known	literature supported
EFNB1_ERBB2	EFNB1	ephrin-B1	ERBB2	v-erb-b2 avian erythroblastic leukemia viral oncogene homolog 2					STRING.binding		EFNB1	ERBB2	22279592	novel	literature supported
EFNB2_EPHA3	EFNB2	ephrin-B2	EPHA3	EPH receptor A3				HPRD	STRING.binding	STRING.experiment	EFNB2	EPHA3		novel	literature supported
EFNB2_EPHA4	EFNB2	ephrin-B2	EPHA4	EPH receptor A4	DLRP	HPMR		HPRD	STRING.binding	STRING.experiment	EFNB2	EPHA4		known	literature supported
EFNB2_EPHA6	EFNB2	ephrin-B2	EPHA6	EPH receptor A6					STRING.binding	STRING.experiment	EFNB2	EPHA6	10648835	novel	literature supported
EFNB2_EPHB1	EFNB2	ephrin-B2	EPHB1	EPH receptor B1	DLRP	HPMR		HPRD	STRING.binding		EFNB2	EPHB1		known	literature supported
EFNB2_EPHB2	EFNB2	ephrin-B2	EPHB2	EPH receptor B2	DLRP	HPMR		HPRD	STRING.binding		EFNB2	EPHB2		known	literature supported
EFNB2_EPHB3	EFNB2	ephrin-B2	EPHB3	EPH receptor B3	DLRP	HPMR			STRING.binding		EFNB2	EPHB3		known	literature supported
EFNB2_EPHB4	EFNB2	ephrin-B2	EPHB4	EPH receptor B4	DLRP	HPMR		HPRD	STRING.binding	STRING.experiment	EFNB2	EPHB4		known	literature supported
EFNB2_EPHB6	EFNB2	ephrin-B2	EPHB6	EPH receptor B6	DLRP			HPRD	STRING.binding	STRING.experiment	EFNB2	EPHB6		known	literature supported
EFNB2_GRM1	EFNB2	ephrin-B2	GRM1	glutamate receptor, metabotropic 1				HPRD			EFNB2	GRM1		novel	literature supported
EFNB2_GRM5	EFNB2	ephrin-B2	GRM5	glutamate receptor, metabotropic 5				HPRD	STRING.binding		EFNB2	GRM5		novel	literature supported
EFNB2_PECAM1	EFNB2	ephrin-B2	PECAM1	platelet/endothelial cell adhesion molecule 1				HPRD			EFNB2			novel	literature supported
EFNB2_RHBDL2	EFNB2	ephrin-B2	RHBDL2	rhomboid, veinlet-like 2 (Drosophila)				HPRD			EFNB2			novel	literature supported
EFNB3_EPHA4	EFNB3	ephrin-B3	EPHA4	EPH receptor A4	DLRP	HPMR		HPRD		STRING.experiment	EFNB3	EPHA4		known	literature supported
EFNB3_EPHB1	EFNB3	ephrin-B3	EPHB1	EPH receptor B1	DLRP				STRING.binding		EFNB3	EPHB1		known	putative
EFNB3_EPHB2	EFNB3	ephrin-B3	EPHB2	EPH receptor B2	DLRP	HPMR			STRING.binding		EFNB3	EPHB2		known	literature supported
EFNB3_EPHB3	EFNB3	ephrin-B3	EPHB3	EPH receptor B3	DLRP	HPMR		HPRD	STRING.binding		EFNB3	EPHB3		known	literature supported
EFNB3_EPHB4	EFNB3	ephrin-B3	EPHB4	EPH receptor B4	DLRP						EFNB3	EPHB4	8755474	known	literature supported
EFNB3_EPHB6	EFNB3	ephrin-B3	EPHB6	EPH receptor B6	DLRP				STRING.binding	STRING.experiment	EFNB3	EPHB6		known	putative
EFNB3_RHBDL2	EFNB3	ephrin-B3	RHBDL2	rhomboid, veinlet-like 2 (Drosophila)				HPRD			EFNB3			novel	literature supported
EGFL8_NCR3	EGFL8	EGF-like-domain, multiple 8	NCR3	natural cytotoxicity triggering receptor 3					STRING.binding			NCR3		novel	putative
EGF_CAV1	EGF	epidermal growth factor	CAV1	caveolin 1, caveolae protein, 22kDa					STRING.binding		EGF			novel	putative
EGF_EGFR	EGF	epidermal growth factor	EGFR	epidermal growth factor receptor	DLRP	HPMR	IUPHAR	HPRD	STRING.binding	STRING.experiment	EGF	EGFR		known	literature supported
EGF_ERBB2	EGF	epidermal growth factor	ERBB2	v-erb-b2 avian erythroblastic leukemia viral oncogene homolog 2				HPRD	STRING.binding		EGF	ERBB2		novel	literature supported
EGF_ERBB3	EGF	epidermal growth factor	ERBB3	v-erb-b2 avian erythroblastic leukemia viral oncogene homolog 3				HPRD	STRING.binding		EGF	ERBB3		novel	literature supported
EGF_ERBB4	EGF	epidermal growth factor	ERBB4	v-erb-b2 avian erythroblastic leukemia viral oncogene homolog 4					STRING.binding	STRING.experiment	EGF	ERBB4	9305636	novel	literature supported
EGF_FSHR	EGF	epidermal growth factor	FSHR	follicle stimulating hormone receptor					STRING.binding		EGF	FSHR		novel	putative
EPGN_EGFR	EPGN	epithelial mitogen	EGFR	epidermal growth factor receptor			IUPHAR					EGFR		known	literature supported
EPO_EPOR	EPO	erythropoietin	EPOR	erythropoietin receptor	DLRP	HPMR	IUPHAR	HPRD	STRING.binding	STRING.experiment	EPO	EPOR		known	literature supported
EREG_EGFR	EREG	epiregulin	EGFR	epidermal growth factor receptor	DLRP	HPMR	IUPHAR	HPRD	STRING.binding		EREG	EGFR		known	literature supported
EREG_ERBB2	EREG	epiregulin	ERBB2	v-erb-b2 avian erythroblastic leukemia viral oncogene homolog 2					STRING.binding		EREG	ERBB2		novel	putative
EREG_ERBB3	EREG	epiregulin	ERBB3	v-erb-b2 avian erythroblastic leukemia viral oncogene homolog 3					STRING.binding		EREG	ERBB3		novel	putative
EREG_ERBB4	EREG	epiregulin	ERBB4	v-erb-b2 avian erythroblastic leukemia viral oncogene homolog 4	DLRP		IUPHAR	HPRD	STRING.binding		EREG	ERBB4		known	literature supported
F10_F3	F10	coagulation factor X	F3	coagulation factor III (thromboplastin, tissue factor)				HPRD	STRING.binding	STRING.experiment		F3		novel	literature supported
F10_ITGAM	F10	coagulation factor X	ITGAM	integrin, alpha M (complement component 3 receptor 3 subunit)					STRING.binding			ITGAM		novel	putative
F10_ITGB2	F10	coagulation factor X	ITGB2	integrin, beta 2 (complement component 3 receptor 3 and 4 subunit)					STRING.binding			ITGB2		novel	putative
F11_GP1BA	F11	coagulation factor XI	GP1BA	glycoprotein Ib (platelet), alpha polypeptide				HPRD						novel	literature supported
F12_CD93	F12	coagulation factor XII (Hageman factor)	CD93	CD93 molecule				HPRD				CD93		novel	literature supported
F12_GP1BA	F12	coagulation factor XII (Hageman factor)	GP1BA	glycoprotein Ib (platelet), alpha polypeptide				HPRD						novel	literature supported
F13A1_ITGA4	F13A1	coagulation factor XIII, A1 polypeptide	ITGA4	integrin, alpha 4 (antigen CD49D, alpha 4 subunit of VLA-4 receptor)					STRING.binding		F13A1	ITGA4	10816592	novel	literature supported
F13A1_ITGA9	F13A1	coagulation factor XIII, A1 polypeptide	ITGA9	integrin, alpha 9					STRING.binding		F13A1	ITGA9	10816592	novel	literature supported
F13A1_ITGB1	F13A1	coagulation factor XIII, A1 polypeptide	ITGB1	integrin, beta 1 (fibronectin receptor, beta polypeptide, antigen CD29 includes MDF2, MSK12)					STRING.binding		F13A1	ITGB1	10816592	novel	literature supported
F2_F2R	F2	coagulation factor II (thrombin)	F2R	coagulation factor II (thrombin) receptor		HPMR		HPRD	STRING.binding	STRING.experiment	F2	F2R		known	literature supported
F2_F2RL1	F2	coagulation factor II (thrombin)	F2RL1	coagulation factor II (thrombin) receptor-like 1		HPMR		HPRD	STRING.binding		F2	F2RL1		known	literature supported
F2_F2RL2	F2	coagulation factor II (thrombin)	F2RL2	coagulation factor II (thrombin) receptor-like 2		HPMR		HPRD	STRING.binding		F2	F2RL2		known	literature supported
F2_F2RL3	F2	coagulation factor II (thrombin)	F2RL3	coagulation factor II (thrombin) receptor-like 3		HPMR		HPRD	STRING.binding		F2	F2RL3		known	literature supported
F2_GP1BA	F2	coagulation factor II (thrombin)	GP1BA	glycoprotein Ib (platelet), alpha polypeptide				HPRD	STRING.binding	STRING.experiment	F2			novel	literature supported
F2_GP1BB	F2	coagulation factor II (thrombin)	GP1BB	glycoprotein Ib (platelet), beta polypeptide					STRING.binding		F2			novel	putative
F2_GP9	F2	coagulation factor II (thrombin)	GP9	glycoprotein IX (platelet)					STRING.binding		F2		2207326	novel	literature supported
F2_ITGA2B	F2	coagulation factor II (thrombin)	ITGA2B	integrin, alpha 2b (platelet glycoprotein IIb of IIb/IIIa complex, antigen CD41)				HPRD			F2	ITGA2B		novel	literature supported
F2_THBD	F2	coagulation factor II (thrombin)	THBD	thrombomodulin				HPRD	STRING.binding	STRING.experiment	F2	THBD		novel	literature supported
F7_F3	F7	coagulation factor VII (serum prothrombin conversion accelerator)	F3	coagulation factor III (thromboplastin, tissue factor)		HPMR		HPRD	STRING.binding	STRING.experiment	F7	F3		known	literature supported
F8_ASGR2	F8	coagulation factor VIII, procoagulant component	ASGR2	asialoglycoprotein receptor 2				HPRD			F8	ASGR2		novel	literature supported
F8_LDLR	F8	coagulation factor VIII, procoagulant component	LDLR	low density lipoprotein receptor					STRING.binding		F8	LDLR	15840700	novel	literature supported
F8_LRP1	F8	coagulation factor VIII, procoagulant component	LRP1	low density lipoprotein receptor-related protein 1		HPMR		HPRD			F8	LRP1		known	literature supported
F9_LRP1	F9	coagulation factor IX	LRP1	low density lipoprotein receptor-related protein 1		HPMR		HPRD			F9	LRP1		known	literature supported
FARP2_PLXNA1	FARP2	FERM, RhoGEF and pleckstrin domain protein 2	PLXNA1	plexin A1					STRING.binding			PLXNA1		novel	putative
FARP2_PLXNA2	FARP2	FERM, RhoGEF and pleckstrin domain protein 2	PLXNA2	plexin A2					STRING.binding			PLXNA2		novel	putative
FARP2_PLXNA3	FARP2	FERM, RhoGEF and pleckstrin domain protein 2	PLXNA3	plexin A3					STRING.binding			PLXNA3		novel	putative
FARP2_PLXNA4	FARP2	FERM, RhoGEF and pleckstrin domain protein 2	PLXNA4	plexin A4					STRING.binding			PLXNA4		novel	putative
FASLG_FAS	FASLG	Fas ligand (TNF superfamily, member 6)	FAS	Fas cell surface death receptor	DLRP	HPMR	IUPHAR	HPRD	STRING.binding	STRING.experiment	FASLG	FAS		known	literature supported
FASLG_TNFRSF1A	FASLG	Fas ligand (TNF superfamily, member 6)	TNFRSF1A	tumor necrosis factor receptor superfamily, member 1A					STRING.binding	STRING.experiment	FASLG	TNFRSF1A		novel	putative
FASLG_TNFRSF6B	FASLG	Fas ligand (TNF superfamily, member 6)	TNFRSF6B	tumor necrosis factor receptor superfamily, member 6b, decoy	DLRP	HPMR		HPRD	STRING.binding	STRING.experiment	FASLG	TNFRSF6B		known	literature supported
FAT4_DCHS1	FAT4	FAT atypical cadherin 4	DCHS1	dachsous cadherin-related 1					STRING.binding				24056717, 21303848	novel	literature supported
FBLN1_ITGB1	FBLN1	fibulin 1	ITGB1	integrin, beta 1 (fibronectin receptor, beta polypeptide, antigen CD29 includes MDF2, MSK12)				HPRD				ITGB1		novel	literature supported
FBLN2_ITGB3	FBLN2	fibulin 2	ITGB3	integrin, beta 3 (platelet glycoprotein IIIa, antigen CD61)				HPRD				ITGB3		novel	literature supported
FBN1_ITGA5	FBN1	fibrillin 1	ITGA5	integrin, alpha 5 (fibronectin receptor, alpha polypeptide)					STRING.binding			ITGA5	20686071	novel	literature supported
FBN1_ITGAV	FBN1	fibrillin 1	ITGAV	integrin, alpha V					STRING.binding			ITGAV	20686071	novel	literature supported
FBN1_ITGB1	FBN1	fibrillin 1	ITGB1	integrin, beta 1 (fibronectin receptor, beta polypeptide, antigen CD29 includes MDF2, MSK12)					STRING.binding			ITGB1	20686071	novel	literature supported
FBN1_ITGB3	FBN1	fibrillin 1	ITGB3	integrin, beta 3 (platelet glycoprotein IIIa, antigen CD61)									20686071	novel	literature supported
FBN1_ITGB6	FBN1	fibrillin 1	ITGB6	integrin, beta 6					STRING.binding			ITGB6		novel	putative
FCN2_LRP1	FCN2	ficolin (collagen/fibrinogen domain containing lectin) 2	LRP1	low density lipoprotein receptor-related protein 1									21054788	novel	literature supported
FGA_CDH5	FGA	fibrinogen alpha chain	CDH5	cadherin 5, type 2 (vascular endothelium)				HPRD			FGA			novel	literature supported
FGA_ITGA2B	FGA	fibrinogen alpha chain	ITGA2B	integrin, alpha 2b (platelet glycoprotein IIb of IIb/IIIa complex, antigen CD41)				HPRD	STRING.binding		FGA	ITGA2B		novel	literature supported
FGA_ITGA5	FGA	fibrinogen alpha chain	ITGA5	integrin, alpha 5 (fibronectin receptor, alpha polypeptide)					STRING.binding		FGA	ITGA5	15031111	novel	literature supported
FGA_ITGAD	FGA	fibrinogen alpha chain	ITGAD	integrin, alpha D					STRING.binding		FGA	ITGAD		novel	putative
FGA_ITGAM	FGA	fibrinogen alpha chain	ITGAM	integrin, alpha M (complement component 3 receptor 3 subunit)					STRING.binding		FGA	ITGAM	16601240	novel	literature supported
FGA_ITGAV	FGA	fibrinogen alpha chain	ITGAV	integrin, alpha V					STRING.binding		FGA	ITGAV	15031111	novel	literature supported
FGA_ITGAX	FGA	fibrinogen alpha chain	ITGAX	integrin, alpha X (complement component 3 receptor 4 subunit)		HPMR			STRING.binding		FGA	ITGAX		known	literature supported
FGA_ITGB1	FGA	fibrinogen alpha chain	ITGB1	integrin, beta 1 (fibronectin receptor, beta polypeptide, antigen CD29 includes MDF2, MSK12)					STRING.binding		FGA	ITGB1	15031111	novel	literature supported
FGA_ITGB2	FGA	fibrinogen alpha chain	ITGB2	integrin, beta 2 (complement component 3 receptor 3 and 4 subunit)		HPMR			STRING.binding		FGA	ITGB2		known	literature supported
FGA_ITGB3	FGA	fibrinogen alpha chain	ITGB3	integrin, beta 3 (platelet glycoprotein IIIa, antigen CD61)				HPRD			FGA	ITGB3		novel	literature supported
FGA_PLAUR	FGA	fibrinogen alpha chain	PLAUR	plasminogen activator, urokinase receptor					STRING.binding		FGA	PLAUR		novel	putative
FGB_ITGA2B	FGB	fibrinogen beta chain	ITGA2B	integrin, alpha 2b (platelet glycoprotein IIb of IIb/IIIa complex, antigen CD41)									2018974	novel	literature supported
FGB_ITGA5	FGB	fibrinogen beta chain	ITGA5	integrin, alpha 5 (fibronectin receptor, alpha polypeptide)									15031111	novel	literature supported
FGB_ITGAM	FGB	fibrinogen beta chain	ITGAM	integrin, alpha M (complement component 3 receptor 3 subunit)									16601240	novel	literature supported
FGB_ITGAV	FGB	fibrinogen beta chain	ITGAV	integrin, alpha V									15031111	novel	literature supported
FGB_ITGB1	FGB	fibrinogen beta chain	ITGB1	integrin, beta 1 (fibronectin receptor, beta polypeptide, antigen CD29 includes MDF2, MSK12)									15031111	novel	literature supported
FGB_ITGB2	FGB	fibrinogen beta chain	ITGB2	integrin, beta 2 (complement component 3 receptor 3 and 4 subunit)									16601240	novel	literature supported
FGF10_FGFR1	FGF10	fibroblast growth factor 10	FGFR1	fibroblast growth factor receptor 1	DLRP						FGF10	FGFR1		known	putative
FGF10_FGFR2	FGF10	fibroblast growth factor 10	FGFR2	fibroblast growth factor receptor 2	DLRP	HPMR		HPRD	STRING.binding	STRING.experiment	FGF10	FGFR2		known	literature supported
FGF10_FGFR3	FGF10	fibroblast growth factor 10	FGFR3	fibroblast growth factor receptor 3	DLRP						FGF10	FGFR3		known	putative
FGF10_FGFR4	FGF10	fibroblast growth factor 10	FGFR4	fibroblast growth factor receptor 4	DLRP						FGF10	FGFR4		known	putative
FGF11_FGFR1	FGF11	fibroblast growth factor 11	FGFR1	fibroblast growth factor receptor 1	DLRP						FGF11	FGFR1		known	putative
FGF11_FGFR2	FGF11	fibroblast growth factor 11	FGFR2	fibroblast growth factor receptor 2	DLRP						FGF11	FGFR2		known	putative
FGF11_FGFR3	FGF11	fibroblast growth factor 11	FGFR3	fibroblast growth factor receptor 3	DLRP						FGF11	FGFR3		known	putative
FGF11_FGFR4	FGF11	fibroblast growth factor 11	FGFR4	fibroblast growth factor receptor 4	DLRP						FGF11	FGFR4		known	putative
FGF12_FGFR1	FGF12	fibroblast growth factor 12	FGFR1	fibroblast growth factor receptor 1	DLRP						FGF12	FGFR1		known	putative
FGF12_FGFR2	FGF12	fibroblast growth factor 12	FGFR2	fibroblast growth factor receptor 2	DLRP						FGF12	FGFR2		known	putative
FGF12_FGFR3	FGF12	fibroblast growth factor 12	FGFR3	fibroblast growth factor receptor 3	DLRP						FGF12	FGFR3		known	putative
FGF12_FGFR4	FGF12	fibroblast growth factor 12	FGFR4	fibroblast growth factor receptor 4	DLRP						FGF12	FGFR4		known	putative
FGF13_EGFR	FGF13	fibroblast growth factor 13	EGFR	epidermal growth factor receptor					STRING.binding		FGF13	EGFR		novel	putative
FGF13_FGFR1	FGF13	fibroblast growth factor 13	FGFR1	fibroblast growth factor receptor 1	DLRP						FGF13	FGFR1		known	putative
FGF13_FGFR2	FGF13	fibroblast growth factor 13	FGFR2	fibroblast growth factor receptor 2	DLRP						FGF13	FGFR2		known	putative
FGF13_FGFR3	FGF13	fibroblast growth factor 13	FGFR3	fibroblast growth factor receptor 3	DLRP						FGF13	FGFR3		known	putative
FGF13_FGFR4	FGF13	fibroblast growth factor 13	FGFR4	fibroblast growth factor receptor 4	DLRP						FGF13	FGFR4		known	putative
FGF13_SCN5A	FGF13	fibroblast growth factor 13	SCN5A	sodium channel, voltage-gated, type V, alpha subunit									21817159	novel	literature supported
FGF13_SCN8A	FGF13	fibroblast growth factor 13	SCN8A	sodium channel, voltage gated, type VIII, alpha subunit				HPRD			FGF13			novel	literature supported
FGF14_FGFR1	FGF14	fibroblast growth factor 14	FGFR1	fibroblast growth factor receptor 1	DLRP						FGF14	FGFR1		known	putative
FGF14_FGFR2	FGF14	fibroblast growth factor 14	FGFR2	fibroblast growth factor receptor 2	DLRP						FGF14	FGFR2		known	putative
FGF14_FGFR3	FGF14	fibroblast growth factor 14	FGFR3	fibroblast growth factor receptor 3	DLRP						FGF14	FGFR3		known	putative
FGF14_FGFR4	FGF14	fibroblast growth factor 14	FGFR4	fibroblast growth factor receptor 4	DLRP						FGF14	FGFR4		known	putative
FGF16_FGFR1	FGF16	fibroblast growth factor 16	FGFR1	fibroblast growth factor receptor 1	DLRP						FGF16	FGFR1		known	putative
FGF16_FGFR2	FGF16	fibroblast growth factor 16	FGFR2	fibroblast growth factor receptor 2	DLRP						FGF16	FGFR2	16597617	known	literature supported
FGF16_FGFR3	FGF16	fibroblast growth factor 16	FGFR3	fibroblast growth factor receptor 3	DLRP						FGF16	FGFR3	16597617	known	literature supported
FGF16_FGFR4	FGF16	fibroblast growth factor 16	FGFR4	fibroblast growth factor receptor 4	DLRP						FGF16	FGFR4	16597617	known	literature supported
FGF17_FGFR1	FGF17	fibroblast growth factor 17	FGFR1	fibroblast growth factor receptor 1	DLRP			HPRD			FGF17	FGFR1		known	literature supported
FGF17_FGFR2	FGF17	fibroblast growth factor 17	FGFR2	fibroblast growth factor receptor 2	DLRP			HPRD			FGF17	FGFR2		known	literature supported
FGF17_FGFR3	FGF17	fibroblast growth factor 17	FGFR3	fibroblast growth factor receptor 3	DLRP			HPRD			FGF17	FGFR3		known	literature supported
FGF17_FGFR4	FGF17	fibroblast growth factor 17	FGFR4	fibroblast growth factor receptor 4	DLRP			HPRD			FGF17	FGFR4		known	literature supported
FGF18_FGFR1	FGF18	fibroblast growth factor 18	FGFR1	fibroblast growth factor receptor 1	DLRP			HPRD			FGF18	FGFR1		known	literature supported
FGF18_FGFR2	FGF18	fibroblast growth factor 18	FGFR2	fibroblast growth factor receptor 2	DLRP			HPRD			FGF18	FGFR2		known	literature supported
FGF18_FGFR3	FGF18	fibroblast growth factor 18	FGFR3	fibroblast growth factor receptor 3	DLRP	HPMR		HPRD			FGF18	FGFR3		known	literature supported
FGF18_FGFR4	FGF18	fibroblast growth factor 18	FGFR4	fibroblast growth factor receptor 4	DLRP			HPRD	STRING.binding		FGF18	FGFR4		known	literature supported
FGF19_FGFR1	FGF19	fibroblast growth factor 19	FGFR1	fibroblast growth factor receptor 1	DLRP						FGF19	FGFR1	16597617	known	literature supported
FGF19_FGFR2	FGF19	fibroblast growth factor 19	FGFR2	fibroblast growth factor receptor 2	DLRP						FGF19	FGFR2	16597617	known	literature supported
FGF19_FGFR3	FGF19	fibroblast growth factor 19	FGFR3	fibroblast growth factor receptor 3	DLRP						FGF19	FGFR3	16597617	known	literature supported
FGF19_FGFR4	FGF19	fibroblast growth factor 19	FGFR4	fibroblast growth factor receptor 4	DLRP	HPMR		HPRD	STRING.binding		FGF19	FGFR4		known	literature supported
FGF19_KLB	FGF19	fibroblast growth factor 19	KLB	klotho beta									22442730	novel	literature supported
FGF1_CD44	FGF1	fibroblast growth factor 1 (acidic)	CD44	CD44 molecule (Indian blood group)					STRING.binding		FGF1	CD44		novel	putative
FGF1_EGFR	FGF1	fibroblast growth factor 1 (acidic)	EGFR	epidermal growth factor receptor					STRING.binding		FGF1	EGFR		novel	putative
FGF1_FGFR1	FGF1	fibroblast growth factor 1 (acidic)	FGFR1	fibroblast growth factor receptor 1	DLRP	HPMR		HPRD	STRING.binding	STRING.experiment	FGF1	FGFR1		known	literature supported
FGF1_FGFR2	FGF1	fibroblast growth factor 1 (acidic)	FGFR2	fibroblast growth factor receptor 2	DLRP			HPRD	STRING.binding	STRING.experiment	FGF1	FGFR2		known	literature supported
FGF1_FGFR3	FGF1	fibroblast growth factor 1 (acidic)	FGFR3	fibroblast growth factor receptor 3	DLRP			HPRD	STRING.binding	STRING.experiment	FGF1	FGFR3		known	literature supported
FGF1_FGFR4	FGF1	fibroblast growth factor 1 (acidic)	FGFR4	fibroblast growth factor receptor 4	DLRP	HPMR		HPRD	STRING.binding	STRING.experiment	FGF1	FGFR4		known	literature supported
FGF1_FGFRL1	FGF1	fibroblast growth factor 1 (acidic)	FGFRL1	fibroblast growth factor receptor-like 1					STRING.binding		FGF1	FGFRL1		novel	putative
FGF1_NRP1	FGF1	fibroblast growth factor 1 (acidic)	NRP1	neuropilin 1				HPRD			FGF1	NRP1		novel	literature supported
FGF20_FGFR4	FGF20	fibroblast growth factor 20	FGFR4	fibroblast growth factor receptor 4					STRING.binding		FGF20	FGFR4	15621532	novel	literature supported
FGF21_FGFR2	FGF21	fibroblast growth factor 21	FGFR2	fibroblast growth factor receptor 2					STRING.binding		FGF21	FGFR2		novel	putative
FGF21_FGFR4	FGF21	fibroblast growth factor 21	FGFR4	fibroblast growth factor receptor 4					STRING.binding		FGF21	FGFR4	22442730	novel	literature supported
FGF22_FGFR2	FGF22	fibroblast growth factor 22	FGFR2	fibroblast growth factor receptor 2		HPMR					FGF22	FGFR2		known	literature supported
FGF23_FGFR1	FGF23	fibroblast growth factor 23	FGFR1	fibroblast growth factor receptor 1		HPMR				STRING.experiment	FGF23	FGFR1		known	literature supported
FGF23_FGFR2	FGF23	fibroblast growth factor 23	FGFR2	fibroblast growth factor receptor 2		HPMR		HPRD			FGF23	FGFR2		known	literature supported
FGF23_FGFR3	FGF23	fibroblast growth factor 23	FGFR3	fibroblast growth factor receptor 3				HPRD			FGF23	FGFR3		novel	literature supported
FGF23_FGFR4	FGF23	fibroblast growth factor 23	FGFR4	fibroblast growth factor receptor 4		HPMR			STRING.binding		FGF23	FGFR4		known	literature supported
FGF23_PHEX	FGF23	fibroblast growth factor 23	PHEX	phosphate regulating endopeptidase homolog, X-linked				HPRD	STRING.binding		FGF23			novel	literature supported
FGF2_CD44	FGF2	fibroblast growth factor 2 (basic)	CD44	CD44 molecule (Indian blood group)				HPRD			FGF2	CD44		novel	literature supported
FGF2_FGFR1	FGF2	fibroblast growth factor 2 (basic)	FGFR1	fibroblast growth factor receptor 1	DLRP			HPRD	STRING.binding	STRING.experiment	FGF2	FGFR1		known	literature supported
FGF2_FGFR2	FGF2	fibroblast growth factor 2 (basic)	FGFR2	fibroblast growth factor receptor 2	DLRP	HPMR			STRING.binding	STRING.experiment	FGF2	FGFR2		known	literature supported
FGF2_FGFR3	FGF2	fibroblast growth factor 2 (basic)	FGFR3	fibroblast growth factor receptor 3	DLRP	HPMR		HPRD	STRING.binding	STRING.experiment	FGF2	FGFR3		known	literature supported
FGF2_FGFR4	FGF2	fibroblast growth factor 2 (basic)	FGFR4	fibroblast growth factor receptor 4	DLRP	HPMR		HPRD	STRING.binding	STRING.experiment	FGF2	FGFR4		known	literature supported
FGF2_FGFRL1	FGF2	fibroblast growth factor 2 (basic)	FGFRL1	fibroblast growth factor receptor-like 1				HPRD			FGF2	FGFRL1		novel	literature supported
FGF2_GPC4	FGF2	fibroblast growth factor 2 (basic)	GPC4	glypican 4				HPRD			FGF2			novel	literature supported
FGF2_NRP1	FGF2	fibroblast growth factor 2 (basic)	NRP1	neuropilin 1				HPRD			FGF2	NRP1		novel	literature supported
FGF2_SDC1	FGF2	fibroblast growth factor 2 (basic)	SDC1	syndecan 1				HPRD	STRING.binding		FGF2	SDC1		novel	literature supported
FGF2_SDC2	FGF2	fibroblast growth factor 2 (basic)	SDC2	syndecan 2		HPMR		HPRD	STRING.binding		FGF2	SDC2		known	literature supported
FGF2_SDC3	FGF2	fibroblast growth factor 2 (basic)	SDC3	syndecan 3				HPRD	STRING.binding	STRING.experiment	FGF2	SDC3		novel	literature supported
FGF2_SDC4	FGF2	fibroblast growth factor 2 (basic)	SDC4	syndecan 4		HPMR					FGF2	SDC4		known	literature supported
FGF3_FGFR1	FGF3	fibroblast growth factor 3	FGFR1	fibroblast growth factor receptor 1	DLRP	HPMR		HPRD	STRING.binding	STRING.experiment	FGF3	FGFR1		known	literature supported
FGF3_FGFR2	FGF3	fibroblast growth factor 3	FGFR2	fibroblast growth factor receptor 2	DLRP	HPMR		HPRD		STRING.experiment	FGF3	FGFR2		known	literature supported
FGF3_FGFR3	FGF3	fibroblast growth factor 3	FGFR3	fibroblast growth factor receptor 3				HPRD		STRING.experiment	FGF3	FGFR3		novel	literature supported
FGF3_FGFR4	FGF3	fibroblast growth factor 3	FGFR4	fibroblast growth factor receptor 4				HPRD		STRING.experiment	FGF3	FGFR4		novel	literature supported
FGF4_FGFR1	FGF4	fibroblast growth factor 4	FGFR1	fibroblast growth factor receptor 1	DLRP	HPMR		HPRD			FGF4	FGFR1		known	literature supported
FGF4_FGFR2	FGF4	fibroblast growth factor 4	FGFR2	fibroblast growth factor receptor 2	DLRP	HPMR		HPRD	STRING.binding	STRING.experiment	FGF4	FGFR2		known	literature supported
FGF4_FGFR3	FGF4	fibroblast growth factor 4	FGFR3	fibroblast growth factor receptor 3	DLRP	HPMR		HPRD	STRING.binding	STRING.experiment	FGF4	FGFR3		known	literature supported
FGF4_FGFR4	FGF4	fibroblast growth factor 4	FGFR4	fibroblast growth factor receptor 4	DLRP	HPMR		HPRD	STRING.binding	STRING.experiment	FGF4	FGFR4		known	literature supported
FGF4_NRP1	FGF4	fibroblast growth factor 4	NRP1	neuropilin 1				HPRD			FGF4	NRP1		novel	literature supported
FGF5_FGFR1	FGF5	fibroblast growth factor 5	FGFR1	fibroblast growth factor receptor 1	DLRP	HPMR		HPRD			FGF5	FGFR1		known	literature supported
FGF5_FGFR2	FGF5	fibroblast growth factor 5	FGFR2	fibroblast growth factor receptor 2	DLRP	HPMR		HPRD			FGF5	FGFR2		known	literature supported
FGF5_FGFR3	FGF5	fibroblast growth factor 5	FGFR3	fibroblast growth factor receptor 3	DLRP			HPRD		STRING.experiment	FGF5	FGFR3		known	literature supported
FGF5_FGFR4	FGF5	fibroblast growth factor 5	FGFR4	fibroblast growth factor receptor 4		HPMR		HPRD		STRING.experiment	FGF5	FGFR4		known	literature supported
FGF6_FGFR1	FGF6	fibroblast growth factor 6	FGFR1	fibroblast growth factor receptor 1	DLRP			HPRD	STRING.binding	STRING.experiment	FGF6	FGFR1		known	literature supported
FGF6_FGFR2	FGF6	fibroblast growth factor 6	FGFR2	fibroblast growth factor receptor 2	DLRP			HPRD		STRING.experiment	FGF6	FGFR2		known	literature supported
FGF6_FGFR3	FGF6	fibroblast growth factor 6	FGFR3	fibroblast growth factor receptor 3				HPRD		STRING.experiment	FGF6	FGFR3		novel	literature supported
FGF6_FGFR4	FGF6	fibroblast growth factor 6	FGFR4	fibroblast growth factor receptor 4	DLRP	HPMR		HPRD	STRING.binding		FGF6	FGFR4		known	literature supported
FGF6_SDC4	FGF6	fibroblast growth factor 6	SDC4	syndecan 4					STRING.binding		FGF6	SDC4		novel	putative
FGF7_FGFR1	FGF7	fibroblast growth factor 7	FGFR1	fibroblast growth factor receptor 1				HPRD		STRING.experiment	FGF7	FGFR1		novel	literature supported
FGF7_FGFR2	FGF7	fibroblast growth factor 7	FGFR2	fibroblast growth factor receptor 2	DLRP	HPMR		HPRD	STRING.binding	STRING.experiment	FGF7	FGFR2		known	literature supported
FGF7_FGFR3	FGF7	fibroblast growth factor 7	FGFR3	fibroblast growth factor receptor 3				HPRD	STRING.binding	STRING.experiment	FGF7	FGFR3		novel	literature supported
FGF7_FGFR4	FGF7	fibroblast growth factor 7	FGFR4	fibroblast growth factor receptor 4				HPRD			FGF7	FGFR4		novel	literature supported
FGF7_NRP1	FGF7	fibroblast growth factor 7	NRP1	neuropilin 1				HPRD			FGF7	NRP1		novel	literature supported
FGF8_FGFR1	FGF8	fibroblast growth factor 8 (androgen-induced)	FGFR1	fibroblast growth factor receptor 1		HPMR		HPRD		STRING.experiment	FGF8	FGFR1		known	literature supported
FGF8_FGFR2	FGF8	fibroblast growth factor 8 (androgen-induced)	FGFR2	fibroblast growth factor receptor 2	DLRP	HPMR		HPRD		STRING.experiment	FGF8	FGFR2		known	literature supported
FGF8_FGFR3	FGF8	fibroblast growth factor 8 (androgen-induced)	FGFR3	fibroblast growth factor receptor 3	DLRP	HPMR		HPRD	STRING.binding	STRING.experiment	FGF8	FGFR3		known	literature supported
FGF8_FGFR4	FGF8	fibroblast growth factor 8 (androgen-induced)	FGFR4	fibroblast growth factor receptor 4	DLRP	HPMR		HPRD			FGF8	FGFR4		known	literature supported
FGF9_FGFR1	FGF9	fibroblast growth factor 9	FGFR1	fibroblast growth factor receptor 1	DLRP			HPRD			FGF9	FGFR1		known	literature supported
FGF9_FGFR2	FGF9	fibroblast growth factor 9	FGFR2	fibroblast growth factor receptor 2	DLRP	HPMR		HPRD		STRING.experiment	FGF9	FGFR2		known	literature supported
FGF9_FGFR3	FGF9	fibroblast growth factor 9	FGFR3	fibroblast growth factor receptor 3	DLRP	HPMR		HPRD	STRING.binding	STRING.experiment	FGF9	FGFR3		known	literature supported
FGF9_FGFR4	FGF9	fibroblast growth factor 9	FGFR4	fibroblast growth factor receptor 4	DLRP			HPRD	STRING.binding	STRING.experiment	FGF9	FGFR4		known	literature supported
FGG_ITGA2B	FGG	fibrinogen gamma chain	ITGA2B	integrin, alpha 2b (platelet glycoprotein IIb of IIb/IIIa complex, antigen CD41)									2018974	novel	literature supported
FGG_ITGA5	FGG	fibrinogen gamma chain	ITGA5	integrin, alpha 5 (fibronectin receptor, alpha polypeptide)									15031111	novel	literature supported
FGG_ITGAV	FGG	fibrinogen gamma chain	ITGAV	integrin, alpha V									15031111	novel	literature supported
FGG_ITGB1	FGG	fibrinogen gamma chain	ITGB1	integrin, beta 1 (fibronectin receptor, beta polypeptide, antigen CD29 includes MDF2, MSK12)									15031111	novel	literature supported
FGG_ITGB2	FGG	fibrinogen gamma chain	ITGB2	integrin, beta 2 (complement component 3 receptor 3 and 4 subunit)									16601240	novel	literature supported
FGL1_EGFR	FGL1	fibrinogen-like 1	EGFR	epidermal growth factor receptor									24768768	novel	literature supported
FIGF_FLT1	FIGF	c-fos induced growth factor (vascular endothelial growth factor D)	FLT1	fms-related tyrosine kinase 1					STRING.binding	STRING.experiment	FIGF	FLT1		novel	putative
FIGF_FLT4	FIGF	c-fos induced growth factor (vascular endothelial growth factor D)	FLT4	fms-related tyrosine kinase 4	DLRP	HPMR	IUPHAR	HPRD	STRING.binding		FIGF	FLT4		known	literature supported
FIGF_ITGA1	FIGF	c-fos induced growth factor (vascular endothelial growth factor D)	ITGA1	integrin, alpha 1					STRING.binding		FIGF	ITGA1		novel	putative
FIGF_ITGA2	FIGF	c-fos induced growth factor (vascular endothelial growth factor D)	ITGA2	integrin, alpha 2 (CD49B, alpha 2 subunit of VLA-2 receptor)					STRING.binding		FIGF	ITGA2		novel	putative
FIGF_ITGA4	FIGF	c-fos induced growth factor (vascular endothelial growth factor D)	ITGA4	integrin, alpha 4 (antigen CD49D, alpha 4 subunit of VLA-4 receptor)					STRING.binding		FIGF	ITGA4		novel	putative
FIGF_ITGA5	FIGF	c-fos induced growth factor (vascular endothelial growth factor D)	ITGA5	integrin, alpha 5 (fibronectin receptor, alpha polypeptide)					STRING.binding		FIGF	ITGA5		novel	putative
FIGF_ITGA9	FIGF	c-fos induced growth factor (vascular endothelial growth factor D)	ITGA9	integrin, alpha 9				HPRD	STRING.binding		FIGF	ITGA9		novel	literature supported
FIGF_ITGB1	FIGF	c-fos induced growth factor (vascular endothelial growth factor D)	ITGB1	integrin, beta 1 (fibronectin receptor, beta polypeptide, antigen CD29 includes MDF2, MSK12)					STRING.binding		FIGF	ITGB1		novel	putative
FIGF_KDR	FIGF	c-fos induced growth factor (vascular endothelial growth factor D)	KDR	kinase insert domain receptor (a type III receptor tyrosine kinase)	DLRP	HPMR		HPRD	STRING.binding		FIGF	KDR		known	literature supported
FIGF_NRP2	FIGF	c-fos induced growth factor (vascular endothelial growth factor D)	NRP2	neuropilin 2		HPMR					FIGF	NRP2		known	literature supported
FLT3LG_FLT3	FLT3LG	fms-related tyrosine kinase 3 ligand	FLT3	fms-related tyrosine kinase 3	DLRP	HPMR	IUPHAR	HPRD	STRING.binding	STRING.experiment	FLT3LG	FLT3		known	literature supported
FN1_C5AR1	FN1	fibronectin 1	C5AR1	complement component 5a receptor 1					STRING.binding		FN1	C5AR1		novel	putative
FN1_CD44	FN1	fibronectin 1	CD44	CD44 molecule (Indian blood group)					STRING.binding		FN1	CD44	1730778	novel	literature supported
FN1_CD79A	FN1	fibronectin 1	CD79A	CD79a molecule, immunoglobulin-associated alpha					STRING.binding		FN1			novel	putative
FN1_COL13A1	FN1	fibronectin 1	COL13A1	collagen, type XIII, alpha 1				HPRD			FN1			novel	literature supported
FN1_FLT4	FN1	fibronectin 1	FLT4	fms-related tyrosine kinase 4					STRING.binding		FN1	FLT4		novel	putative
FN1_IL17RC	FN1	fibronectin 1	IL17RC	interleukin 17 receptor C					STRING.binding		FN1	IL17RC		novel	putative
FN1_ITGA2	FN1	fibronectin 1	ITGA2	integrin, alpha 2 (CD49B, alpha 2 subunit of VLA-2 receptor)		HPMR			STRING.binding		FN1	ITGA2		known	literature supported
FN1_ITGA2B	FN1	fibronectin 1	ITGA2B	integrin, alpha 2b (platelet glycoprotein IIb of IIb/IIIa complex, antigen CD41)		HPMR			STRING.binding		FN1	ITGA2B		known	literature supported
FN1_ITGA3	FN1	fibronectin 1	ITGA3	integrin, alpha 3 (antigen CD49C, alpha 3 subunit of VLA-3 receptor)				HPRD			FN1	ITGA3		novel	literature supported
FN1_ITGA4	FN1	fibronectin 1	ITGA4	integrin, alpha 4 (antigen CD49D, alpha 4 subunit of VLA-4 receptor)		HPMR		HPRD	STRING.binding		FN1	ITGA4		known	literature supported
FN1_ITGA5	FN1	fibronectin 1	ITGA5	integrin, alpha 5 (fibronectin receptor, alpha polypeptide)		HPMR		HPRD	STRING.binding	STRING.experiment	FN1	ITGA5		known	literature supported
FN1_ITGA6	FN1	fibronectin 1	ITGA6	integrin, alpha 6					STRING.binding		FN1	ITGA6		novel	putative
FN1_ITGA8	FN1	fibronectin 1	ITGA8	integrin, alpha 8		HPMR		HPRD	STRING.binding		FN1	ITGA8		known	literature supported
FN1_ITGA9	FN1	fibronectin 1	ITGA9	integrin, alpha 9					STRING.binding		FN1	ITGA9	11839764	novel	literature supported
FN1_ITGAV	FN1	fibronectin 1	ITGAV	integrin, alpha V					STRING.binding		FN1	ITGAV	23154389	novel	literature supported
FN1_ITGB1	FN1	fibronectin 1	ITGB1	integrin, beta 1 (fibronectin receptor, beta polypeptide, antigen CD29 includes MDF2, MSK12)		HPMR		HPRD	STRING.binding	STRING.experiment	FN1	ITGB1		known	literature supported
FN1_ITGB3	FN1	fibronectin 1	ITGB3	integrin, beta 3 (platelet glycoprotein IIIa, antigen CD61)		HPMR		HPRD			FN1	ITGB3		known	literature supported
FN1_ITGB6	FN1	fibronectin 1	ITGB6	integrin, beta 6		HPMR		HPRD	STRING.binding		FN1	ITGB6		known	literature supported
FN1_ITGB7	FN1	fibronectin 1	ITGB7	integrin, beta 7				HPRD	STRING.binding		FN1	ITGB7		novel	literature supported
FN1_ITGB8	FN1	fibronectin 1	ITGB8	integrin, beta 8		HPMR					FN1	ITGB8		known	literature supported
FN1_MAG	FN1	fibronectin 1	MAG	myelin associated glycoprotein				HPRD			FN1			novel	literature supported
FN1_NT5E	FN1	fibronectin 1	NT5E	5'-nucleotidase, ecto (CD73)				HPRD			FN1			novel	literature supported
FN1_PLAUR	FN1	fibronectin 1	PLAUR	plasminogen activator, urokinase receptor					STRING.binding		FN1	PLAUR	2413022	novel	literature supported
FN1_ROBO4	FN1	fibronectin 1	ROBO4	roundabout, axon guidance receptor, homolog 4 (Drosophila)					STRING.binding		FN1	ROBO4		novel	putative
FN1_SDC2	FN1	fibronectin 1	SDC2	syndecan 2		HPMR		HPRD	STRING.binding		FN1	SDC2		known	literature supported
FN1_TMPRSS6	FN1	fibronectin 1	TMPRSS6	transmembrane protease, serine 6				HPRD			FN1			novel	literature supported
FN1_TNFRSF11B	FN1	fibronectin 1	TNFRSF11B	tumor necrosis factor receptor superfamily, member 11b				HPRD			FN1	TNFRSF11B		novel	literature supported
FN1_TSHR	FN1	fibronectin 1	TSHR	thyroid stimulating hormone receptor				HPRD			FN1	TSHR		novel	literature supported
FSHB_FSHR	FSHB	follicle stimulating hormone, beta polypeptide	FSHR	follicle stimulating hormone receptor		HPMR	IUPHAR	HPRD	STRING.binding	STRING.experiment	FSHB	FSHR		known	literature supported
FST_BMPR1B	FST	follistatin	BMPR1B	bone morphogenetic protein receptor, type IB					STRING.binding		FST	BMPR1B		novel	putative
FST_BMPR2	FST	follistatin	BMPR2	bone morphogenetic protein receptor, type II (serine/threonine kinase)					STRING.binding		FST	BMPR2		novel	putative
FST_HFE2	FST	follistatin	HFE2	hemochromatosis type 2 (juvenile)					STRING.binding		FST			novel	putative
GAD1_GRM4	GAD1	glutamate decarboxylase 1 (brain, 67kDa)	GRM4	glutamate receptor, metabotropic 4		HPMR					GAD1	GRM4		known	EXCLUDED not ligand
GALP_GALR1	GALP	galanin-like peptide	GALR1	galanin receptor 1		HPMR	IUPHAR				GALP	GALR1		known	literature supported
GALP_GALR2	GALP	galanin-like peptide	GALR2	galanin receptor 2		HPMR	IUPHAR				GALP	GALR2		known	literature supported
GALP_GALR3	GALP	galanin-like peptide	GALR3	galanin receptor 3		HPMR	IUPHAR				GALP	GALR3		known	literature supported
GAL_GALR1	GAL	galanin/GMAP prepropeptide	GALR1	galanin receptor 1		HPMR	IUPHAR	HPRD	STRING.binding		GAL	GALR1		known	literature supported
GAL_GALR2	GAL	galanin/GMAP prepropeptide	GALR2	galanin receptor 2		HPMR	IUPHAR	HPRD	STRING.binding		GAL	GALR2		known	literature supported
GAL_GALR3	GAL	galanin/GMAP prepropeptide	GALR3	galanin receptor 3		HPMR	IUPHAR		STRING.binding		GAL	GALR3		known	literature supported
GAL_GPR151	GAL	galanin/GMAP prepropeptide	GPR151	G protein-coupled receptor 151				HPRD			GAL	GPR151		novel	literature supported
GAS6_AXL	GAS6	growth arrest-specific 6	AXL	AXL receptor tyrosine kinase		HPMR	IUPHAR	HPRD	STRING.binding	STRING.experiment	GAS6	AXL		known	literature supported
GAS6_MERTK	GAS6	growth arrest-specific 6	MERTK	c-mer proto-oncogene tyrosine kinase		HPMR	IUPHAR	HPRD	STRING.binding		GAS6	MERTK		known	literature supported
GAS6_TYRO3	GAS6	growth arrest-specific 6	TYRO3	TYRO3 protein tyrosine kinase		HPMR	IUPHAR	HPRD	STRING.binding	STRING.experiment	GAS6	TYRO3		known	literature supported
GAST_CCKBR	GAST	gastrin	CCKBR	cholecystokinin B receptor		HPMR			STRING.binding		GAST	CCKBR		known	literature supported
GCG_GCGR	GCG	glucagon	GCGR	glucagon receptor		HPMR	IUPHAR	HPRD	STRING.binding		GCG	GCGR		known	literature supported
GCG_GLP1R	GCG	glucagon	GLP1R	glucagon-like peptide 1 receptor		HPMR	IUPHAR	HPRD	STRING.binding	STRING.experiment	GCG	GLP1R		known	literature supported
GCG_GLP2R	GCG	glucagon	GLP2R	glucagon-like peptide 2 receptor		HPMR	IUPHAR	HPRD	STRING.binding		GCG	GLP2R		known	literature supported
GDF10_ACVR1B	GDF10	growth differentiation factor 10	ACVR1B	activin A receptor, type IB					STRING.binding		GDF10	ACVR1B		novel	putative
GDF11_ACVR1B	GDF11	growth differentiation factor 11	ACVR1B	activin A receptor, type IB		HPMR			STRING.binding		GDF11	ACVR1B		known	literature supported
GDF11_ACVR2A	GDF11	growth differentiation factor 11	ACVR2A	activin A receptor, type IIA		HPMR					GDF11	ACVR2A		known	literature supported
GDF11_ACVR2B	GDF11	growth differentiation factor 11	ACVR2B	activin A receptor, type IIB		HPMR		HPRD		STRING.experiment	GDF11	ACVR2B		known	literature supported
GDF2_ACVR1	GDF2	growth differentiation factor 2	ACVR1	activin A receptor, type I									19996292	novel	literature supported
GDF2_ACVR2A	GDF2	growth differentiation factor 2	ACVR2A	activin A receptor, type IIA					STRING.binding		GDF2	ACVR2A	19996292	novel	literature supported
GDF2_ACVR2B	GDF2	growth differentiation factor 2	ACVR2B	activin A receptor, type IIB					STRING.binding	STRING.experiment	GDF2	ACVR2B	15851468	novel	literature supported
GDF2_ACVRL1	GDF2	growth differentiation factor 2	ACVRL1	activin A receptor type II-like 1		HPMR					GDF2	ACVRL1		known	literature supported
GDF2_BMPR2	GDF2	growth differentiation factor 2	BMPR2	bone morphogenetic protein receptor, type II (serine/threonine kinase)					STRING.binding		GDF2	BMPR2	15851468	novel	literature supported
GDF2_ENG	GDF2	growth differentiation factor 2	ENG	endoglin					STRING.binding		GDF2	ENG	7068149	novel	literature supported
GDF5_ACVR1	GDF5	growth differentiation factor 5	ACVR1	activin A receptor, type I				HPRD			GDF5	ACVR1		novel	literature supported
GDF5_ACVR2A	GDF5	growth differentiation factor 5	ACVR2A	activin A receptor, type IIA				HPRD			GDF5	ACVR2A		novel	literature supported
GDF5_ACVR2B	GDF5	growth differentiation factor 5	ACVR2B	activin A receptor, type IIB				HPRD			GDF5	ACVR2B		novel	literature supported
GDF5_BMPR1A	GDF5	growth differentiation factor 5	BMPR1A	bone morphogenetic protein receptor, type IA				HPRD			GDF5	BMPR1A		novel	literature supported
GDF5_BMPR1B	GDF5	growth differentiation factor 5	BMPR1B	bone morphogenetic protein receptor, type IB		HPMR		HPRD	STRING.binding	STRING.experiment	GDF5	BMPR1B		known	literature supported
GDF5_BMPR2	GDF5	growth differentiation factor 5	BMPR2	bone morphogenetic protein receptor, type II (serine/threonine kinase)		HPMR		HPRD		STRING.experiment	GDF5	BMPR2		known	literature supported
GDF5_ROR2	GDF5	growth differentiation factor 5	ROR2	receptor tyrosine kinase-like orphan receptor 2		HPMR					GDF5	ROR2		known	literature supported
GDF6_BMPR1A	GDF6	growth differentiation factor 6	BMPR1A	bone morphogenetic protein receptor, type IA		HPMR		HPRD			GDF6	BMPR1A		known	literature supported
GDF6_BMPR1B	GDF6	growth differentiation factor 6	BMPR1B	bone morphogenetic protein receptor, type IB				HPRD			GDF6	BMPR1B		novel	literature supported
GDF6_BMPR2	GDF6	growth differentiation factor 6	BMPR2	bone morphogenetic protein receptor, type II (serine/threonine kinase)		HPMR		HPRD			GDF6	BMPR2		known	literature supported
GDF7_ACVR2A	GDF7	growth differentiation factor 7	ACVR2A	activin A receptor, type IIA		HPMR					GDF7	ACVR2A		known	literature supported
GDF7_BMPR1A	GDF7	growth differentiation factor 7	BMPR1A	bone morphogenetic protein receptor, type IA		HPMR					GDF7	BMPR1A		known	literature supported
GDF7_BMPR2	GDF7	growth differentiation factor 7	BMPR2	bone morphogenetic protein receptor, type II (serine/threonine kinase)		HPMR					GDF7	BMPR2		known	literature supported
GDF9_ACVR2A	GDF9	growth differentiation factor 9	ACVR2A	activin A receptor, type IIA				HPRD			GDF9	ACVR2A		novel	literature supported
GDF9_BMPR1A	GDF9	growth differentiation factor 9	BMPR1A	bone morphogenetic protein receptor, type IA				HPRD			GDF9	BMPR1A		novel	literature supported
GDF9_BMPR1B	GDF9	growth differentiation factor 9	BMPR1B	bone morphogenetic protein receptor, type IB				HPRD			GDF9	BMPR1B		novel	literature supported
GDF9_BMPR2	GDF9	growth differentiation factor 9	BMPR2	bone morphogenetic protein receptor, type II (serine/threonine kinase)		HPMR		HPRD	STRING.binding		GDF9	BMPR2		known	literature supported
GDF9_FXYD6	GDF9	growth differentiation factor 9	FXYD6	FXYD domain containing ion transport regulator 6				HPRD			GDF9			novel	literature supported
GDF9_ORAI2	GDF9	growth differentiation factor 9	ORAI2	ORAI calcium release-activated calcium modulator 2				HPRD			GDF9			novel	literature supported
GDF9_TGFBR1	GDF9	growth differentiation factor 9	TGFBR1	transforming growth factor, beta receptor 1		HPMR			STRING.binding		GDF9	TGFBR1		known	literature supported
GDNF_EDNRB	GDNF	glial cell derived neurotrophic factor	EDNRB	endothelin receptor type B					STRING.binding		GDNF	EDNRB		novel	putative
GDNF_GFRA1	GDNF	glial cell derived neurotrophic factor	GFRA1	GDNF family receptor alpha 1		HPMR		HPRD	STRING.binding	STRING.experiment	GDNF	GFRA1		known	literature supported
GDNF_GFRA2	GDNF	glial cell derived neurotrophic factor	GFRA2	GDNF family receptor alpha 2		HPMR		HPRD	STRING.binding	STRING.experiment	GDNF	GFRA2		known	literature supported
GDNF_RET	GDNF	glial cell derived neurotrophic factor	RET	ret proto-oncogene		HPMR		HPRD	STRING.binding		GDNF	RET		known	literature supported
GDNF_SLC44A5	GDNF	glial cell derived neurotrophic factor	SLC44A5	solute carrier family 44, member 5					STRING.binding		GDNF			novel	putative
GH1_GHR	GH1	growth hormone 1	GHR	growth hormone receptor		HPMR	IUPHAR		STRING.binding	STRING.experiment	GH1	GHR		known	literature supported
GH1_PRLR	GH1	growth hormone 1	PRLR	prolactin receptor				HPRD	STRING.binding	STRING.experiment	GH1	PRLR		novel	literature supported
GH2_GHR	GH2	growth hormone 2	GHR	growth hormone receptor			IUPHAR	HPRD				GHR		known	literature supported
GHRH_GHRHR	GHRH	growth hormone releasing hormone	GHRHR	growth hormone releasing hormone receptor		HPMR		HPRD	STRING.binding		GHRH	GHRHR		known	literature supported
GHRH_VIPR1	GHRH	growth hormone releasing hormone	VIPR1	vasoactive intestinal peptide receptor 1			IUPHAR				GHRH	VIPR1		known	literature supported
GHRL_GHRHR	GHRL	ghrelin/obestatin prepropeptide	GHRHR	growth hormone releasing hormone receptor				HPRD			GHRL	GHRHR		novel	literature supported
GHRL_GHSR	GHRL	ghrelin/obestatin prepropeptide	GHSR	growth hormone secretagogue receptor		HPMR	IUPHAR	HPRD	STRING.binding		GHRL	GHSR		known	literature supported
GHRL_GPR39	GHRL	ghrelin/obestatin prepropeptide	GPR39	G protein-coupled receptor 39		HPMR			STRING.binding		GHRL	GPR39		known	literature supported
GHRL_MLNR	GHRL	ghrelin/obestatin prepropeptide	MLNR	motilin receptor				HPRD			GHRL	MLNR		novel	literature supported
GIP_DPP4	GIP	gastric inhibitory polypeptide	DPP4	dipeptidyl-peptidase 4									15655705	novel	literature supported
GIP_GIPR	GIP	gastric inhibitory polypeptide	GIPR	gastric inhibitory polypeptide receptor		HPMR	IUPHAR	HPRD		STRING.experiment	GIP	GIPR		known	literature supported
GIP_INSR	GIP	gastric inhibitory polypeptide	INSR	insulin receptor					STRING.binding		GIP	INSR		novel	putative
GNAI2_ADCY1	GNAI2	guanine nucleotide binding protein (G protein), alpha inhibiting activity polypeptide 2	ADCY1	adenylate cyclase 1 (brain)				HPRD	STRING.binding		GNAI2			novel	literature supported
GNAI2_ADCY7	GNAI2	guanine nucleotide binding protein (G protein), alpha inhibiting activity polypeptide 2	ADCY7	adenylate cyclase 7					STRING.binding		GNAI2			novel	putative
GNAI2_ADCY8	GNAI2	guanine nucleotide binding protein (G protein), alpha inhibiting activity polypeptide 2	ADCY8	adenylate cyclase 8 (brain)					STRING.binding		GNAI2			novel	putative
GNAI2_ADCY9	GNAI2	guanine nucleotide binding protein (G protein), alpha inhibiting activity polypeptide 2	ADCY9	adenylate cyclase 9					STRING.binding		GNAI2			novel	putative
GNAI2_ADORA1	GNAI2	guanine nucleotide binding protein (G protein), alpha inhibiting activity polypeptide 2	ADORA1	adenosine A1 receptor				HPRD			GNAI2	ADORA1		novel	literature supported
GNAI2_ADRA2A	GNAI2	guanine nucleotide binding protein (G protein), alpha inhibiting activity polypeptide 2	ADRA2A	adrenoceptor alpha 2A				HPRD			GNAI2	ADRA2A		novel	literature supported
GNAI2_ADRA2B	GNAI2	guanine nucleotide binding protein (G protein), alpha inhibiting activity polypeptide 2	ADRA2B	adrenoceptor alpha 2B				HPRD			GNAI2	ADRA2B		novel	literature supported
GNAI2_AGTR2	GNAI2	guanine nucleotide binding protein (G protein), alpha inhibiting activity polypeptide 2	AGTR2	angiotensin II receptor, type 2				HPRD			GNAI2	AGTR2		novel	literature supported
GNAI2_C5AR1	GNAI2	guanine nucleotide binding protein (G protein), alpha inhibiting activity polypeptide 2	C5AR1	complement component 5a receptor 1				HPRD			GNAI2	C5AR1		novel	literature supported
GNAI2_CAV1	GNAI2	guanine nucleotide binding protein (G protein), alpha inhibiting activity polypeptide 2	CAV1	caveolin 1, caveolae protein, 22kDa				HPRD			GNAI2			novel	literature supported
GNAI2_CCR5	GNAI2	guanine nucleotide binding protein (G protein), alpha inhibiting activity polypeptide 2	CCR5	chemokine (C-C motif) receptor 5 (gene/pseudogene)				HPRD			GNAI2	CCR5		novel	literature supported
GNAI2_CHRM1	GNAI2	guanine nucleotide binding protein (G protein), alpha inhibiting activity polypeptide 2	CHRM1	cholinergic receptor, muscarinic 1				HPRD			GNAI2	CHRM1		novel	literature supported
GNAI2_CNR1	GNAI2	guanine nucleotide binding protein (G protein), alpha inhibiting activity polypeptide 2	CNR1	cannabinoid receptor 1 (brain)				HPRD			GNAI2	CNR1		novel	literature supported
GNAI2_CXCR1	GNAI2	guanine nucleotide binding protein (G protein), alpha inhibiting activity polypeptide 2	CXCR1	chemokine (C-X-C motif) receptor 1				HPRD	STRING.binding	STRING.experiment	GNAI2	IL8RA		novel	literature supported
GNAI2_CXCR2	GNAI2	guanine nucleotide binding protein (G protein), alpha inhibiting activity polypeptide 2	CXCR2	chemokine (C-X-C motif) receptor 2				HPRD			GNAI2	IL8RB		novel	literature supported
GNAI2_CXCR3	GNAI2	guanine nucleotide binding protein (G protein), alpha inhibiting activity polypeptide 2	CXCR3	chemokine (C-X-C motif) receptor 3					STRING.binding		GNAI2	CXCR3		novel	putative
GNAI2_DRD2	GNAI2	guanine nucleotide binding protein (G protein), alpha inhibiting activity polypeptide 2	DRD2	dopamine receptor D2				HPRD			GNAI2	DRD2		novel	literature supported
GNAI2_EDNRA	GNAI2	guanine nucleotide binding protein (G protein), alpha inhibiting activity polypeptide 2	EDNRA	endothelin receptor type A				HPRD			GNAI2	EDNRA		novel	literature supported
GNAI2_EDNRB	GNAI2	guanine nucleotide binding protein (G protein), alpha inhibiting activity polypeptide 2	EDNRB	endothelin receptor type B					STRING.binding		GNAI2	EDNRB		novel	putative
GNAI2_EGFR	GNAI2	guanine nucleotide binding protein (G protein), alpha inhibiting activity polypeptide 2	EGFR	epidermal growth factor receptor				HPRD			GNAI2	EGFR		novel	literature supported
GNAI2_F2R	GNAI2	guanine nucleotide binding protein (G protein), alpha inhibiting activity polypeptide 2	F2R	coagulation factor II (thrombin) receptor				HPRD			GNAI2	F2R		novel	literature supported
GNAI2_FPR1	GNAI2	guanine nucleotide binding protein (G protein), alpha inhibiting activity polypeptide 2	FPR1	formyl peptide receptor 1				HPRD			GNAI2	FPR1		novel	literature supported
GNAI2_IGF1R	GNAI2	guanine nucleotide binding protein (G protein), alpha inhibiting activity polypeptide 2	IGF1R	insulin-like growth factor 1 receptor				HPRD			GNAI2	IGF1R		novel	literature supported
GNAI2_LHCGR	GNAI2	guanine nucleotide binding protein (G protein), alpha inhibiting activity polypeptide 2	LHCGR	luteinizing hormone/choriogonadotropin receptor				HPRD			GNAI2	LHCGR		novel	literature supported
GNAI2_LPAR3	GNAI2	guanine nucleotide binding protein (G protein), alpha inhibiting activity polypeptide 2	LPAR3	lysophosphatidic acid receptor 3				HPRD			GNAI2	EDG7		novel	literature supported
GNAI2_MTNR1A	GNAI2	guanine nucleotide binding protein (G protein), alpha inhibiting activity polypeptide 2	MTNR1A	melatonin receptor 1A				HPRD	STRING.binding	STRING.experiment	GNAI2	MTNR1A		novel	literature supported
GNAI2_MTNR1B	GNAI2	guanine nucleotide binding protein (G protein), alpha inhibiting activity polypeptide 2	MTNR1B	melatonin receptor 1B				HPRD			GNAI2	MTNR1B		novel	literature supported
GNAI2_OPRD1	GNAI2	guanine nucleotide binding protein (G protein), alpha inhibiting activity polypeptide 2	OPRD1	opioid receptor, delta 1				HPRD			GNAI2			novel	literature supported
GNAI2_OPRM1	GNAI2	guanine nucleotide binding protein (G protein), alpha inhibiting activity polypeptide 2	OPRM1	opioid receptor, mu 1				HPRD	STRING.binding		GNAI2	OPRM1		novel	literature supported
GNAI2_P2RY12	GNAI2	guanine nucleotide binding protein (G protein), alpha inhibiting activity polypeptide 2	P2RY12	purinergic receptor P2Y, G-protein coupled, 12				HPRD	STRING.binding		GNAI2	P2RY12		novel	literature supported
GNAI2_PTPRU	GNAI2	guanine nucleotide binding protein (G protein), alpha inhibiting activity polypeptide 2	PTPRU	protein tyrosine phosphatase, receptor type, U				HPRD			GNAI2	PTPRU		novel	literature supported
GNAI2_S1PR1	GNAI2	guanine nucleotide binding protein (G protein), alpha inhibiting activity polypeptide 2	S1PR1	sphingosine-1-phosphate receptor 1					STRING.binding		GNAI2	EDG1		novel	putative
GNAI2_S1PR3	GNAI2	guanine nucleotide binding protein (G protein), alpha inhibiting activity polypeptide 2	S1PR3	sphingosine-1-phosphate receptor 3					STRING.binding		GNAI2	EDG3		novel	putative
GNAI2_S1PR4	GNAI2	guanine nucleotide binding protein (G protein), alpha inhibiting activity polypeptide 2	S1PR4	sphingosine-1-phosphate receptor 4					STRING.binding		GNAI2	EDG6		novel	putative
GNAI2_S1PR5	GNAI2	guanine nucleotide binding protein (G protein), alpha inhibiting activity polypeptide 2	S1PR5	sphingosine-1-phosphate receptor 5					STRING.binding		GNAI2	EDG8		novel	putative
GNAI2_TBXA2R	GNAI2	guanine nucleotide binding protein (G protein), alpha inhibiting activity polypeptide 2	TBXA2R	thromboxane A2 receptor					STRING.binding		GNAI2	TBXA2R	16212421	novel	literature supported
GNAI2_TSHR	GNAI2	guanine nucleotide binding protein (G protein), alpha inhibiting activity polypeptide 2	TSHR	thyroid stimulating hormone receptor				HPRD			GNAI2	TSHR		novel	literature supported
GNAI2_UNC5B	GNAI2	guanine nucleotide binding protein (G protein), alpha inhibiting activity polypeptide 2	UNC5B	unc-5 homolog B (C. elegans)					STRING.binding		GNAI2	UNC5B		novel	putative
GNAS_ADCY1	GNAS	GNAS complex locus	ADCY1	adenylate cyclase 1 (brain)					STRING.binding					novel	putative
GNAS_ADCY7	GNAS	GNAS complex locus	ADCY7	adenylate cyclase 7					STRING.binding					novel	putative
GNAS_ADCY8	GNAS	GNAS complex locus	ADCY8	adenylate cyclase 8 (brain)					STRING.binding					novel	putative
GNAS_ADCY9	GNAS	GNAS complex locus	ADCY9	adenylate cyclase 9					STRING.binding					novel	putative
GNAS_ADORA1	GNAS	GNAS complex locus	ADORA1	adenosine A1 receptor				HPRD				ADORA1		novel	literature supported
GNAS_ADRB3	GNAS	GNAS complex locus	ADRB3	adrenoceptor beta 3				HPRD				ADRB3		novel	literature supported
GNAS_AVPR2	GNAS	GNAS complex locus	AVPR2	arginine vasopressin receptor 2				HPRD	STRING.binding			AVPR2		novel	literature supported
GNAS_CRHR1	GNAS	GNAS complex locus	CRHR1	corticotropin releasing hormone receptor 1				HPRD				CRHR1		novel	literature supported
GNAS_GCGR	GNAS	GNAS complex locus	GCGR	glucagon receptor				HPRD				GCGR		novel	literature supported
GNAS_GLP1R	GNAS	GNAS complex locus	GLP1R	glucagon-like peptide 1 receptor					STRING.binding			GLP1R		novel	putative
GNAS_HTR6	GNAS	GNAS complex locus	HTR6	5-hydroxytryptamine (serotonin) receptor 6, G protein-coupled				HPRD				HTR6		novel	literature supported
GNAS_LHCGR	GNAS	GNAS complex locus	LHCGR	luteinizing hormone/choriogonadotropin receptor				HPRD				LHCGR		novel	literature supported
GNAS_PTGDR	GNAS	GNAS complex locus	PTGDR	prostaglandin D2 receptor (DP)				HPRD				PTGDR		novel	literature supported
GNAS_PTGIR	GNAS	GNAS complex locus	PTGIR	prostaglandin I2 (prostacyclin) receptor (IP)				HPRD	STRING.binding			PTGIR		novel	literature supported
GNAS_TSHR	GNAS	GNAS complex locus	TSHR	thyroid stimulating hormone receptor				HPRD				TSHR		novel	literature supported
GNAS_VIPR1	GNAS	GNAS complex locus	VIPR1	vasoactive intestinal peptide receptor 1				HPRD				VIPR1		novel	literature supported
GNB3_GABBR2	GNB3	guanine nucleotide binding protein (G protein), beta polypeptide 3	GABBR2	gamma-aminobutyric acid (GABA) B receptor, 2					STRING.binding		GNB3	GABBR2		novel	putative
GNB3_TGFBR1	GNB3	guanine nucleotide binding protein (G protein), beta polypeptide 3	TGFBR1	transforming growth factor, beta receptor 1				HPRD			GNB3	TGFBR1		novel	literature supported
GNRH1_GNRHR	GNRH1	gonadotropin-releasing hormone 1 (luteinizing-releasing hormone)	GNRHR	gonadotropin-releasing hormone receptor		HPMR	IUPHAR	HPRD	STRING.binding		GNRH1	GNRHR		known	literature supported
GNRH2_GNRHR	GNRH2	gonadotropin-releasing hormone 2	GNRHR	gonadotropin-releasing hormone receptor			IUPHAR		STRING.binding		GNRH2	GNRHR		known	literature supported
GPC3_CD81	GPC3	glypican 3	CD81	CD81 molecule									23665349	novel	literature supported
GPC3_IGF1R	GPC3	glypican 3	IGF1R	insulin-like growth factor 1 receptor									18413366	novel	literature supported
GPHA2_TSHR	GPHA2	glycoprotein hormone alpha 2	TSHR	thyroid stimulating hormone receptor		HPMR					GPHA2	TSHR		known	literature supported
GPI_AMFR	GPI	glucose-6-phosphate isomerase	AMFR	autocrine motility factor receptor, E3 ubiquitin protein ligase		HPMR		HPRD			GPI	AMFR		known	literature supported
GREM1_KDR	GREM1	gremlin 1, DAN family BMP antagonist	KDR	kinase insert domain receptor (a type III receptor tyrosine kinase)					STRING.binding		GREM1	KDR		novel	putative
GRP_BRS3	GRP	gastrin-releasing peptide	BRS3	bombesin-like receptor 3					STRING.binding		GRP	BRS3	11112777	novel	literature supported
GRP_GRPR	GRP	gastrin-releasing peptide	GRPR	gastrin-releasing peptide receptor		HPMR	IUPHAR	HPRD	STRING.binding		GRP	GRPR		known	literature supported
GRP_NMBR	GRP	gastrin-releasing peptide	NMBR	neuromedin B receptor					STRING.binding		GRP	NMBR	10545285	novel	literature supported
GSTP1_TRAF2	GSTP1	glutathione S-transferase pi 1	TRAF2	TNF receptor-associated factor 2		HPMR		HPRD			GSTP1	TRAF2		known	literature supported
GUCA2A_GUCY2C	GUCA2A	guanylate cyclase activator 2A (guanylin)	GUCY2C	guanylate cyclase 2C (heat stable enterotoxin receptor)		HPMR		HPRD			GUCA2A	GUCY2C		known	literature supported
GUCA2B_GUCY2C	GUCA2B	guanylate cyclase activator 2B (uroguanylin)	GUCY2C	guanylate cyclase 2C (heat stable enterotoxin receptor)		HPMR					GUCA2B	GUCY2C		known	literature supported
GUCA2B_GUCY2D	GUCA2B	guanylate cyclase activator 2B (uroguanylin)	GUCY2D	guanylate cyclase 2D, membrane (retina-specific)				HPRD			GUCA2B	GUCY2D		novel	literature supported
GZMB_CHRM3	GZMB	granzyme B (granzyme 2, cytotoxic T-lymphocyte-associated serine esterase 1)	CHRM3	cholinergic receptor, muscarinic 3				HPRD			GZMB	CHRM3		novel	literature supported
GZMB_IGF2R	GZMB	granzyme B (granzyme 2, cytotoxic T-lymphocyte-associated serine esterase 1)	IGF2R	insulin-like growth factor 2 receptor		HPMR		HPRD	STRING.binding		GZMB	IGF2R		known	literature supported
GZMB_PGRMC1	GZMB	granzyme B (granzyme 2, cytotoxic T-lymphocyte-associated serine esterase 1)	PGRMC1	progesterone receptor membrane component 1					STRING.binding		GZMB			novel	putative
HAS2_CD44	HAS2	hyaluronan synthase 2	CD44	CD44 molecule (Indian blood group)		HPMR			STRING.binding		HAS2	CD44		known	literature supported
HAS2_HMMR	HAS2	hyaluronan synthase 2	HMMR	hyaluronan-mediated motility receptor (RHAMM)		HPMR					HAS2	HMMR		known	literature supported
HBEGF_CD44	HBEGF	heparin-binding EGF-like growth factor	CD44	CD44 molecule (Indian blood group)				HPRD			HBEGF	CD44		novel	literature supported
HBEGF_CD82	HBEGF	heparin-binding EGF-like growth factor	CD82	CD82 molecule				HPRD			HBEGF	CD82		novel	literature supported
HBEGF_CD9	HBEGF	heparin-binding EGF-like growth factor	CD9	CD9 molecule				HPRD	STRING.binding		HBEGF	CD9		novel	literature supported
HBEGF_EGFR	HBEGF	heparin-binding EGF-like growth factor	EGFR	epidermal growth factor receptor	DLRP	HPMR	IUPHAR	HPRD	STRING.binding		HBEGF	EGFR		known	literature supported
HBEGF_ERBB2	HBEGF	heparin-binding EGF-like growth factor	ERBB2	v-erb-b2 avian erythroblastic leukemia viral oncogene homolog 2					STRING.binding		HBEGF	ERBB2	12958167	novel	literature supported
HBEGF_ERBB4	HBEGF	heparin-binding EGF-like growth factor	ERBB4	v-erb-b2 avian erythroblastic leukemia viral oncogene homolog 4	DLRP	HPMR	IUPHAR	HPRD	STRING.binding		HBEGF	ERBB4		known	literature supported
HBEGF_PRLR	HBEGF	heparin-binding EGF-like growth factor	PRLR	prolactin receptor					STRING.binding		HBEGF	PRLR		novel	putative
HCRT_HCRTR1	HCRT	hypocretin (orexin) neuropeptide precursor	HCRTR1	hypocretin (orexin) receptor 1		HPMR	IUPHAR	HPRD	STRING.binding		HCRT	HCRTR1		known	literature supported
HCRT_HCRTR2	HCRT	hypocretin (orexin) neuropeptide precursor	HCRTR2	hypocretin (orexin) receptor 2		HPMR	IUPHAR	HPRD			HCRT	HCRTR2		known	literature supported
HCRT_NPFFR2	HCRT	hypocretin (orexin) neuropeptide precursor	NPFFR2	neuropeptide FF receptor 2				HPRD			HCRT	NPFFR2		novel	literature supported
HDC_HRH1	HDC	histidine decarboxylase	HRH1	histamine receptor H1		HPMR					HDC	HRH1		known	EXCLUDED not ligand
HDC_HRH2	HDC	histidine decarboxylase	HRH2	histamine receptor H2		HPMR					HDC	HRH2		known	EXCLUDED not ligand
HDC_HRH3	HDC	histidine decarboxylase	HRH3	histamine receptor H3		HPMR					HDC	HRH3		known	EXCLUDED not ligand
HDC_HRH4	HDC	histidine decarboxylase	HRH4	histamine receptor H4		HPMR					HDC	HRH4		known	EXCLUDED not ligand
HEBP1_FPR3	HEBP1	heme binding protein 1	FPR3	formyl peptide receptor 3			IUPHAR		STRING.binding			FPRL2		known	literature supported
HGF_CD44	HGF	hepatocyte growth factor (hepapoietin A; scatter factor)	CD44	CD44 molecule (Indian blood group)					STRING.binding		HGF	CD44	10037743	novel	literature supported
HGF_MET	HGF	hepatocyte growth factor (hepapoietin A; scatter factor)	MET	met proto-oncogene	DLRP	HPMR	IUPHAR	HPRD	STRING.binding	STRING.experiment	HGF	MET		known	literature supported
HGF_SDC1	HGF	hepatocyte growth factor (hepapoietin A; scatter factor)	SDC1	syndecan 1				HPRD	STRING.binding		HGF	SDC1		novel	literature supported
HGF_SDC2	HGF	hepatocyte growth factor (hepapoietin A; scatter factor)	SDC2	syndecan 2				HPRD			HGF	SDC2		novel	literature supported
HGF_ST14	HGF	hepatocyte growth factor (hepapoietin A; scatter factor)	ST14	suppression of tumorigenicity 14 (colon carcinoma)				HPRD			HGF			novel	literature supported
HHIPL2_CACHD1	HHIPL2	HHIP-like 2	CACHD1	cache domain containing 1					STRING.binding					novel	putative
HHLA3_CHRM3	HHLA3	HERV-H LTR-associating 3	CHRM3	cholinergic receptor, muscarinic 3					STRING.binding			CHRM3		novel	putative
HLA-A_APLP2	HLA-A	major histocompatibility complex, class I, A	APLP2	amyloid beta (A4) precursor-like protein 2				HPRD			HLA-A			novel	literature supported
HLA-A_CD3D	HLA-A	major histocompatibility complex, class I, A	CD3D	CD3d molecule, delta (CD3-TCR complex)					STRING.binding		HLA-A			novel	putative
HLA-A_CD3G	HLA-A	major histocompatibility complex, class I, A	CD3G	CD3g molecule, gamma (CD3-TCR complex)					STRING.binding		HLA-A	CD3G		novel	putative
HLA-A_ERBB2	HLA-A	major histocompatibility complex, class I, A	ERBB2	v-erb-b2 avian erythroblastic leukemia viral oncogene homolog 2				HPRD	STRING.binding		HLA-A	ERBB2		novel	literature supported
HLA-A_KIR2DL1	HLA-A	major histocompatibility complex, class I, A	KIR2DL1	killer cell immunoglobulin-like receptor, two domains, long cytoplasmic tail, 1					STRING.binding		HLA-A	KIR2DL1		novel	putative
HLA-A_KIR2DL3	HLA-A	major histocompatibility complex, class I, A	KIR2DL3	killer cell immunoglobulin-like receptor, two domains, long cytoplasmic tail, 3					STRING.binding		HLA-A	KIR2DL3		novel	putative
HLA-A_KIR3DL1	HLA-A	major histocompatibility complex, class I, A	KIR3DL1	killer cell immunoglobulin-like receptor, three domains, long cytoplasmic tail, 1					STRING.binding		HLA-A	KIR3DL1	17182537	novel	literature supported
HLA-A_KIR3DL2	HLA-A	major histocompatibility complex, class I, A	KIR3DL2	killer cell immunoglobulin-like receptor, three domains, long cytoplasmic tail, 2		HPMR		HPRD	STRING.binding		HLA-A	KIR3DL2		known	literature supported
HLA-A_LILRB1	HLA-A	major histocompatibility complex, class I, A	LILRB1	leukocyte immunoglobulin-like receptor, subfamily B (with TM and ITIM domains), member 1				HPRD	STRING.binding	STRING.experiment	HLA-A	LILRB1		novel	literature supported
HLA-A_LILRB2	HLA-A	major histocompatibility complex, class I, A	LILRB2	leukocyte immunoglobulin-like receptor, subfamily B (with TM and ITIM domains), member 2				HPRD	STRING.binding	STRING.experiment	HLA-A	LILRB2		novel	literature supported
HLA-B_CANX	HLA-B	major histocompatibility complex, class I, B	CANX	calnexin									7876141	novel	literature supported
HLA-B_CD3D	HLA-B	major histocompatibility complex, class I, B	CD3D	CD3d molecule, delta (CD3-TCR complex)					STRING.binding		HLA-B			novel	putative
HLA-B_CD3G	HLA-B	major histocompatibility complex, class I, B	CD3G	CD3g molecule, gamma (CD3-TCR complex)					STRING.binding		HLA-B	CD3G		novel	putative
HLA-B_KIR2DL3	HLA-B	major histocompatibility complex, class I, B	KIR2DL3	killer cell immunoglobulin-like receptor, two domains, long cytoplasmic tail, 3					STRING.binding		HLA-B	KIR2DL3		novel	putative
HLA-B_KIR3DL1	HLA-B	major histocompatibility complex, class I, B	KIR3DL1	killer cell immunoglobulin-like receptor, three domains, long cytoplasmic tail, 1		HPMR		HPRD	STRING.binding		HLA-B	KIR3DL1		known	literature supported
HLA-B_KLRD1	HLA-B	major histocompatibility complex, class I, B	KLRD1	killer cell lectin-like receptor subfamily D, member 1				HPRD			HLA-B	KLRD1		novel	literature supported
HLA-B_LILRB1	HLA-B	major histocompatibility complex, class I, B	LILRB1	leukocyte immunoglobulin-like receptor, subfamily B (with TM and ITIM domains), member 1				HPRD			HLA-B	LILRB1		novel	literature supported
HLA-B_LILRB2	HLA-B	major histocompatibility complex, class I, B	LILRB2	leukocyte immunoglobulin-like receptor, subfamily B (with TM and ITIM domains), member 2				HPRD	STRING.binding		HLA-B	LILRB2		novel	literature supported
HLA-C_CD3D	HLA-C	major histocompatibility complex, class I, C	CD3D	CD3d molecule, delta (CD3-TCR complex)					STRING.binding		HLA-C			novel	putative
HLA-C_CD3G	HLA-C	major histocompatibility complex, class I, C	CD3G	CD3g molecule, gamma (CD3-TCR complex)					STRING.binding		HLA-C	CD3G		novel	putative
HLA-C_DDR1	HLA-C	major histocompatibility complex, class I, C	DDR1	discoidin domain receptor tyrosine kinase 1					STRING.binding		HLA-C	DDR1		novel	putative
HLA-C_KIR2DL1	HLA-C	major histocompatibility complex, class I, C	KIR2DL1	killer cell immunoglobulin-like receptor, two domains, long cytoplasmic tail, 1		HPMR		HPRD	STRING.binding	STRING.experiment	HLA-C	KIR2DL1		known	literature supported
HLA-C_KIR2DL3	HLA-C	major histocompatibility complex, class I, C	KIR2DL3	killer cell immunoglobulin-like receptor, two domains, long cytoplasmic tail, 3		HPMR		HPRD	STRING.binding	STRING.experiment	HLA-C	KIR2DL3		known	literature supported
HLA-C_KIR2DS4	HLA-C	major histocompatibility complex, class I, C	KIR2DS4	killer cell immunoglobulin-like receptor, two domains, short cytoplasmic tail, 4		HPMR		HPRD			HLA-C	KIR2DS4		known	literature supported
HLA-C_KIR3DL1	HLA-C	major histocompatibility complex, class I, C	KIR3DL1	killer cell immunoglobulin-like receptor, three domains, long cytoplasmic tail, 1					STRING.binding		HLA-C	KIR3DL1		novel	putative
HLA-C_LILRA3	HLA-C	major histocompatibility complex, class I, C	LILRA3	leukocyte immunoglobulin-like receptor, subfamily A (without TM domain), member 3					STRING.binding		HLA-C	LILRA3	21270408	novel	literature supported
HLA-C_LILRB1	HLA-C	major histocompatibility complex, class I, C	LILRB1	leukocyte immunoglobulin-like receptor, subfamily B (with TM and ITIM domains), member 1				HPRD			HLA-C	LILRB1		novel	literature supported
HLA-C_LILRB2	HLA-C	major histocompatibility complex, class I, C	LILRB2	leukocyte immunoglobulin-like receptor, subfamily B (with TM and ITIM domains), member 2				HPRD			HLA-C	LILRB2		novel	literature supported
HLA-C_NOTCH4	HLA-C	major histocompatibility complex, class I, C	NOTCH4	notch 4					STRING.binding		HLA-C	NOTCH4		novel	putative
HLA-C_SLC9C2	HLA-C	major histocompatibility complex, class I, C	SLC9C2	solute carrier family 9, member C2 (putative)					STRING.binding		HLA-C			novel	putative
HLA-E_KIR3DL1	HLA-E	major histocompatibility complex, class I, E	KIR3DL1	killer cell immunoglobulin-like receptor, three domains, long cytoplasmic tail, 1					STRING.binding		HLA-E	KIR3DL1		novel	putative
HLA-E_KLRC1	HLA-E	major histocompatibility complex, class I, E	KLRC1	killer cell lectin-like receptor subfamily C, member 1		HPMR		HPRD	STRING.binding	STRING.experiment	HLA-E	KLRC1		known	literature supported
HLA-E_KLRC2	HLA-E	major histocompatibility complex, class I, E	KLRC2	killer cell lectin-like receptor subfamily C, member 2		HPMR		HPRD			HLA-E	KLRC2		known	literature supported
HLA-E_KLRD1	HLA-E	major histocompatibility complex, class I, E	KLRD1	killer cell lectin-like receptor subfamily D, member 1		HPMR		HPRD	STRING.binding	STRING.experiment	HLA-E	KLRD1		known	literature supported
HLA-E_SLC16A4	HLA-E	major histocompatibility complex, class I, E	SLC16A4	solute carrier family 16, member 4					STRING.binding		HLA-E			novel	putative
HLA-G_CD4	HLA-G	major histocompatibility complex, class I, G	CD4	CD4 molecule					STRING.binding		HLA-G			novel	putative
HLA-G_KIR2DL4	HLA-G	major histocompatibility complex, class I, G	KIR2DL4	killer cell immunoglobulin-like receptor, two domains, long cytoplasmic tail, 4		HPMR		HPRD			HLA-G	KIR2DL4		known	literature supported
HLA-G_KLRC1	HLA-G	major histocompatibility complex, class I, G	KLRC1	killer cell lectin-like receptor subfamily C, member 1		HPMR					HLA-G	KLRC1		known	literature supported
HLA-G_KLRD1	HLA-G	major histocompatibility complex, class I, G	KLRD1	killer cell lectin-like receptor subfamily D, member 1		HPMR		HPRD			HLA-G	KLRD1		known	literature supported
HLA-G_LILRB1	HLA-G	major histocompatibility complex, class I, G	LILRB1	leukocyte immunoglobulin-like receptor, subfamily B (with TM and ITIM domains), member 1		HPMR		HPRD	STRING.binding	STRING.experiment	HLA-G	LILRB1		known	literature supported
HLA-G_LILRB2	HLA-G	major histocompatibility complex, class I, G	LILRB2	leukocyte immunoglobulin-like receptor, subfamily B (with TM and ITIM domains), member 2				HPRD	STRING.binding	STRING.experiment	HLA-G	LILRB2		novel	literature supported
HMGB1_SDC1	HMGB1	high mobility group box 1	SDC1	syndecan 1									1369684	novel	literature supported
HMGB1_THBD	HMGB1	high mobility group box 1	THBD	thrombomodulin									15841214	novel	literature supported
HP_ASGR1	HP	haptoglobin	ASGR1	asialoglycoprotein receptor 1					STRING.binding			ASGR1		novel	putative
HP_ASGR2	HP	haptoglobin	ASGR2	asialoglycoprotein receptor 2					STRING.binding			ASGR2		novel	putative
HP_ITGAM	HP	haptoglobin	ITGAM	integrin, alpha M (complement component 3 receptor 3 subunit)				HPRD				ITGAM		novel	literature supported
HP_ITGB2	HP	haptoglobin	ITGB2	integrin, beta 2 (complement component 3 receptor 3 and 4 subunit)				HPRD				ITGB2		novel	literature supported
HRAS_AGTR1	HRAS	Harvey rat sarcoma viral oncogene homolog	AGTR1	angiotensin II receptor, type 1				HPRD			HRAS	AGTR1		novel	literature supported
HRAS_CAV1	HRAS	Harvey rat sarcoma viral oncogene homolog	CAV1	caveolin 1, caveolae protein, 22kDa				HPRD	STRING.binding		HRAS			novel	literature supported
HRAS_GRIN2D	HRAS	Harvey rat sarcoma viral oncogene homolog	GRIN2D	glutamate receptor, ionotropic, N-methyl D-aspartate 2D				HPRD			HRAS			novel	literature supported
HRAS_INSR	HRAS	Harvey rat sarcoma viral oncogene homolog	INSR	insulin receptor				HPRD			HRAS	INSR		novel	literature supported
HRAS_SDC2	HRAS	Harvey rat sarcoma viral oncogene homolog	SDC2	syndecan 2					STRING.binding		HRAS	SDC2		novel	putative
HRAS_TLR2	HRAS	Harvey rat sarcoma viral oncogene homolog	TLR2	toll-like receptor 2				HPRD			HRAS	TLR2		novel	literature supported
HRAS_TLR9	HRAS	Harvey rat sarcoma viral oncogene homolog	TLR9	toll-like receptor 9				HPRD			HRAS	TLR9		novel	literature supported
HRG_FCGR1A	HRG	histidine-rich glycoprotein	FCGR1A	Fc fragment of IgG, high affinity Ia, receptor (CD64)				HPRD						novel	literature supported
HSP90AA1_CFTR	HSP90AA1	heat shock protein 90kDa alpha (cytosolic), class A member 1	CFTR	cystic fibrosis transmembrane conductance regulator (ATP-binding cassette sub-family C, member 7)									9843494	novel	literature supported
HSP90AA1_EGFR	HSP90AA1	heat shock protein 90kDa alpha (cytosolic), class A member 1	EGFR	epidermal growth factor receptor									18199556	novel	literature supported
HSP90AA1_FGFR3	HSP90AA1	heat shock protein 90kDa alpha (cytosolic), class A member 1	FGFR3	fibroblast growth factor receptor 3									21487019	novel	literature supported
HSP90B1_ASGR1	HSP90B1	heat shock protein 90kDa beta (Grp94), member 1	ASGR1	asialoglycoprotein receptor 1				HPRD			HSP90B1	ASGR1		novel	EXCLUDED not ligand
HSP90B1_ERBB2	HSP90B1	heat shock protein 90kDa beta (Grp94), member 1	ERBB2	v-erb-b2 avian erythroblastic leukemia viral oncogene homolog 2				HPRD			HSP90B1	ERBB2		novel	EXCLUDED not ligand
HSP90B1_LRP1	HSP90B1	heat shock protein 90kDa beta (Grp94), member 1	LRP1	low density lipoprotein receptor-related protein 1		HPMR		HPRD	STRING.binding		HSP90B1	LRP1		known	EXCLUDED not ligand
HSP90B1_TLR1	HSP90B1	heat shock protein 90kDa beta (Grp94), member 1	TLR1	toll-like receptor 1				HPRD			HSP90B1	TLR1		novel	EXCLUDED not ligand
HSP90B1_TLR2	HSP90B1	heat shock protein 90kDa beta (Grp94), member 1	TLR2	toll-like receptor 2				HPRD			HSP90B1	TLR2		novel	EXCLUDED not ligand
HSP90B1_TLR4	HSP90B1	heat shock protein 90kDa beta (Grp94), member 1	TLR4	toll-like receptor 4				HPRD			HSP90B1	TLR4		novel	EXCLUDED not ligand
HSP90B1_TLR7	HSP90B1	heat shock protein 90kDa beta (Grp94), member 1	TLR7	toll-like receptor 7					STRING.binding		HSP90B1	TLR7		novel	EXCLUDED not ligand
HSP90B1_TLR9	HSP90B1	heat shock protein 90kDa beta (Grp94), member 1	TLR9	toll-like receptor 9					STRING.binding		HSP90B1	TLR9		novel	EXCLUDED not ligand
HSPA1A_GRIN2D	HSPA1A	heat shock 70kDa protein 1A	GRIN2D	glutamate receptor, ionotropic, N-methyl D-aspartate 2D				HPRD			HSPA1A			novel	EXCLUDED not ligand
HSPA1A_TLR4	HSPA1A	heat shock 70kDa protein 1A	TLR4	toll-like receptor 4					STRING.binding		HSPA1A	TLR4	22528050	novel	EXCLUDED not ligand
HSPG2_CHRM3	HSPG2	heparan sulfate proteoglycan 2	CHRM3	cholinergic receptor, muscarinic 3					STRING.binding		HSPG2	CHRM3		novel	putative
HSPG2_COL13A1	HSPG2	heparan sulfate proteoglycan 2	COL13A1	collagen, type XIII, alpha 1				HPRD			HSPG2			novel	literature supported
HSPG2_ITGA2	HSPG2	heparan sulfate proteoglycan 2	ITGA2	integrin, alpha 2 (CD49B, alpha 2 subunit of VLA-2 receptor)				HPRD			HSPG2	ITGA2		novel	literature supported
HSPG2_ITGB1	HSPG2	heparan sulfate proteoglycan 2	ITGB1	integrin, beta 1 (fibronectin receptor, beta polypeptide, antigen CD29 includes MDF2, MSK12)				HPRD			HSPG2	ITGB1		novel	literature supported
HSPG2_PTPRS	HSPG2	heparan sulfate proteoglycan 2	PTPRS	protein tyrosine phosphatase, receptor type, S		HPMR					HSPG2	PTPRS		known	literature supported
HSPG2_SDC1	HSPG2	heparan sulfate proteoglycan 2	SDC1	syndecan 1					STRING.binding		HSPG2	SDC1		novel	putative
IAPP_CALCR	IAPP	islet amyloid polypeptide	CALCR	calcitonin receptor		HPMR	IUPHAR				IAPP	CALCR		known	literature supported
IAPP_RAMP1	IAPP	islet amyloid polypeptide	RAMP1	receptor (G protein-coupled) activity modifying protein 1				HPRD			IAPP	RAMP1		novel	literature supported
IAPP_RAMP2	IAPP	islet amyloid polypeptide	RAMP2	receptor (G protein-coupled) activity modifying protein 2				HPRD			IAPP	RAMP2		novel	literature supported
IAPP_RAMP3	IAPP	islet amyloid polypeptide	RAMP3	receptor (G protein-coupled) activity modifying protein 3					STRING.binding		IAPP	RAMP3		novel	putative
IBSP_ITGAV	IBSP	integrin-binding sialoprotein	ITGAV	integrin, alpha V					STRING.binding			ITGAV		novel	putative
ICAM1_CAV1	ICAM1	intercellular adhesion molecule 1	CAV1	caveolin 1, caveolae protein, 22kDa					STRING.binding		ICAM1			novel	putative
ICAM1_EGFR	ICAM1	intercellular adhesion molecule 1	EGFR	epidermal growth factor receptor				HPRD			ICAM1	EGFR		novel	literature supported
ICAM1_IL2RA	ICAM1	intercellular adhesion molecule 1	IL2RA	interleukin 2 receptor, alpha				HPRD			ICAM1	IL2RA		novel	literature supported
ICAM1_IL2RG	ICAM1	intercellular adhesion molecule 1	IL2RG	interleukin 2 receptor, gamma				HPRD			ICAM1	IL2RG		novel	literature supported
ICAM1_ITGAL	ICAM1	intercellular adhesion molecule 1	ITGAL	integrin, alpha L (antigen CD11A (p180), lymphocyte function-associated antigen 1; alpha polypeptide)		HPMR			STRING.binding	STRING.experiment	ICAM1	ITGAL		known	literature supported
ICAM1_ITGAM	ICAM1	intercellular adhesion molecule 1	ITGAM	integrin, alpha M (complement component 3 receptor 3 subunit)				HPRD	STRING.binding	STRING.experiment	ICAM1	ITGAM		novel	literature supported
ICAM1_ITGAX	ICAM1	intercellular adhesion molecule 1	ITGAX	integrin, alpha X (complement component 3 receptor 4 subunit)		HPMR			STRING.binding		ICAM1	ITGAX		known	literature supported
ICAM1_ITGB2	ICAM1	intercellular adhesion molecule 1	ITGB2	integrin, beta 2 (complement component 3 receptor 3 and 4 subunit)		HPMR		HPRD	STRING.binding	STRING.experiment	ICAM1	ITGB2		known	literature supported
ICAM2_ITGAL	ICAM2	intercellular adhesion molecule 2	ITGAL	integrin, alpha L (antigen CD11A (p180), lymphocyte function-associated antigen 1; alpha polypeptide)		HPMR					ICAM2	ITGAL		known	literature supported
ICAM2_ITGAM	ICAM2	intercellular adhesion molecule 2	ITGAM	integrin, alpha M (complement component 3 receptor 3 subunit)				HPRD			ICAM2	ITGAM		novel	literature supported
ICAM2_ITGB2	ICAM2	intercellular adhesion molecule 2	ITGB2	integrin, beta 2 (complement component 3 receptor 3 and 4 subunit)		HPMR		HPRD			ICAM2	ITGB2		known	literature supported
ICAM3_CLEC4M	ICAM3	intercellular adhesion molecule 3	CLEC4M	C-type lectin domain family 4, member M				HPRD	STRING.binding		ICAM3	CLEC4M		novel	literature supported
ICAM3_ITGAD	ICAM3	intercellular adhesion molecule 3	ITGAD	integrin, alpha D				HPRD			ICAM3	ITGAD		novel	literature supported
ICAM3_ITGAL	ICAM3	intercellular adhesion molecule 3	ITGAL	integrin, alpha L (antigen CD11A (p180), lymphocyte function-associated antigen 1; alpha polypeptide)		HPMR		HPRD	STRING.binding	STRING.experiment	ICAM3	ITGAL		known	literature supported
ICAM3_ITGB2	ICAM3	intercellular adhesion molecule 3	ITGB2	integrin, beta 2 (complement component 3 receptor 3 and 4 subunit)		HPMR		HPRD	STRING.binding		ICAM3	ITGB2		known	literature supported
ICAM4_ITGA2B	ICAM4	intercellular adhesion molecule 4 (Landsteiner-Wiener blood group)	ITGA2B	integrin, alpha 2b (platelet glycoprotein IIb of IIb/IIIa complex, antigen CD41)		HPMR					ICAM4	ITGA2B		known	literature supported
ICAM4_ITGA4	ICAM4	intercellular adhesion molecule 4 (Landsteiner-Wiener blood group)	ITGA4	integrin, alpha 4 (antigen CD49D, alpha 4 subunit of VLA-4 receptor)				HPRD			ICAM4	ITGA4		novel	literature supported
ICAM4_ITGAL	ICAM4	intercellular adhesion molecule 4 (Landsteiner-Wiener blood group)	ITGAL	integrin, alpha L (antigen CD11A (p180), lymphocyte function-associated antigen 1; alpha polypeptide)		HPMR			STRING.binding		ICAM4	ITGAL		known	literature supported
ICAM4_ITGAM	ICAM4	intercellular adhesion molecule 4 (Landsteiner-Wiener blood group)	ITGAM	integrin, alpha M (complement component 3 receptor 3 subunit)		HPMR		HPRD	STRING.binding		ICAM4	ITGAM		known	literature supported
ICAM4_ITGAV	ICAM4	intercellular adhesion molecule 4 (Landsteiner-Wiener blood group)	ITGAV	integrin, alpha V		HPMR		HPRD			ICAM4	ITGAV		known	literature supported
ICAM4_ITGB1	ICAM4	intercellular adhesion molecule 4 (Landsteiner-Wiener blood group)	ITGB1	integrin, beta 1 (fibronectin receptor, beta polypeptide, antigen CD29 includes MDF2, MSK12)				HPRD			ICAM4	ITGB1		novel	literature supported
ICAM4_ITGB2	ICAM4	intercellular adhesion molecule 4 (Landsteiner-Wiener blood group)	ITGB2	integrin, beta 2 (complement component 3 receptor 3 and 4 subunit)		HPMR		HPRD	STRING.binding		ICAM4	ITGB2		known	literature supported
ICAM4_ITGB3	ICAM4	intercellular adhesion molecule 4 (Landsteiner-Wiener blood group)	ITGB3	integrin, beta 3 (platelet glycoprotein IIIa, antigen CD61)		HPMR					ICAM4	ITGB3		known	literature supported
ICAM4_RHAG	ICAM4	intercellular adhesion molecule 4 (Landsteiner-Wiener blood group)	RHAG	Rh-associated glycoprotein				HPRD			ICAM4			novel	literature supported
ICAM5_ITGAL	ICAM5	intercellular adhesion molecule 5, telencephalin	ITGAL	integrin, alpha L (antigen CD11A (p180), lymphocyte function-associated antigen 1; alpha polypeptide)		HPMR		HPRD	STRING.binding	STRING.experiment	ICAM5	ITGAL		known	literature supported
ICAM5_ITGB2	ICAM5	intercellular adhesion molecule 5, telencephalin	ITGB2	integrin, beta 2 (complement component 3 receptor 3 and 4 subunit)		HPMR		HPRD			ICAM5	ITGB2		known	literature supported
IFNA10_IFNAR1	IFNA10	interferon, alpha 10	IFNAR1	interferon (alpha, beta and omega) receptor 1	DLRP							IFNAR1	21856167	known	literature supported
IFNA10_IFNAR2	IFNA10	interferon, alpha 10	IFNAR2	interferon (alpha, beta and omega) receptor 2	DLRP							IFNAR2	21856167	known	literature supported
IFNA13_IFNAR1	IFNA13	interferon, alpha 13	IFNAR1	interferon (alpha, beta and omega) receptor 1	DLRP							IFNAR1	21856167	known	literature supported
IFNA13_IFNAR2	IFNA13	interferon, alpha 13	IFNAR2	interferon (alpha, beta and omega) receptor 2	DLRP							IFNAR2	21856167	known	literature supported
IFNA14_IFNAR1	IFNA14	interferon, alpha 14	IFNAR1	interferon (alpha, beta and omega) receptor 1	DLRP				STRING.binding			IFNAR1	21856167	known	literature supported
IFNA14_IFNAR2	IFNA14	interferon, alpha 14	IFNAR2	interferon (alpha, beta and omega) receptor 2	DLRP				STRING.binding			IFNAR2	21856167	known	literature supported
IFNA16_IFNAR1	IFNA16	interferon, alpha 16	IFNAR1	interferon (alpha, beta and omega) receptor 1	DLRP				STRING.binding			IFNAR1	21856167	known	literature supported
IFNA16_IFNAR2	IFNA16	interferon, alpha 16	IFNAR2	interferon (alpha, beta and omega) receptor 2	DLRP				STRING.binding			IFNAR2	21856167	known	literature supported
IFNA17_IFNAR1	IFNA17	interferon, alpha 17	IFNAR1	interferon (alpha, beta and omega) receptor 1	DLRP							IFNAR1	21856167	known	literature supported
IFNA17_IFNAR2	IFNA17	interferon, alpha 17	IFNAR2	interferon (alpha, beta and omega) receptor 2	DLRP							IFNAR2	21856167	known	literature supported
IFNA1_IFNAR1	IFNA1	interferon, alpha 1	IFNAR1	interferon (alpha, beta and omega) receptor 1	DLRP	HPMR		HPRD			IFNA1	IFNAR1		known	literature supported
IFNA1_IFNAR2	IFNA1	interferon, alpha 1	IFNAR2	interferon (alpha, beta and omega) receptor 2	DLRP	HPMR					IFNA1	IFNAR2		known	literature supported
IFNA21_IFNAR1	IFNA21	interferon, alpha 21	IFNAR1	interferon (alpha, beta and omega) receptor 1	DLRP							IFNAR1	21856167	known	literature supported
IFNA21_IFNAR2	IFNA21	interferon, alpha 21	IFNAR2	interferon (alpha, beta and omega) receptor 2	DLRP							IFNAR2	21856167	known	literature supported
IFNA2_IFNAR1	IFNA2	interferon, alpha 2	IFNAR1	interferon (alpha, beta and omega) receptor 1	DLRP			HPRD	STRING.binding	STRING.experiment		IFNAR1		known	literature supported
IFNA2_IFNAR2	IFNA2	interferon, alpha 2	IFNAR2	interferon (alpha, beta and omega) receptor 2	DLRP			HPRD	STRING.binding	STRING.experiment		IFNAR2		known	literature supported
IFNA4_IFNAR1	IFNA4	interferon, alpha 4	IFNAR1	interferon (alpha, beta and omega) receptor 1	DLRP							IFNAR1	21856167	known	literature supported
IFNA4_IFNAR2	IFNA4	interferon, alpha 4	IFNAR2	interferon (alpha, beta and omega) receptor 2	DLRP							IFNAR2	21856167	known	literature supported
IFNA5_IFNAR1	IFNA5	interferon, alpha 5	IFNAR1	interferon (alpha, beta and omega) receptor 1	DLRP							IFNAR1	21856167	known	literature supported
IFNA5_IFNAR2	IFNA5	interferon, alpha 5	IFNAR2	interferon (alpha, beta and omega) receptor 2	DLRP			HPRD				IFNAR2		known	literature supported
IFNA6_IFNAR1	IFNA6	interferon, alpha 6	IFNAR1	interferon (alpha, beta and omega) receptor 1	DLRP				STRING.binding			IFNAR1	21856167	known	literature supported
IFNA6_IFNAR2	IFNA6	interferon, alpha 6	IFNAR2	interferon (alpha, beta and omega) receptor 2	DLRP				STRING.binding			IFNAR2	21856167	known	literature supported
IFNA7_IFNAR1	IFNA7	interferon, alpha 7	IFNAR1	interferon (alpha, beta and omega) receptor 1	DLRP							IFNAR1	21856167	known	literature supported
IFNA7_IFNAR2	IFNA7	interferon, alpha 7	IFNAR2	interferon (alpha, beta and omega) receptor 2	DLRP							IFNAR2	21856167	known	literature supported
IFNA8_IFNAR1	IFNA8	interferon, alpha 8	IFNAR1	interferon (alpha, beta and omega) receptor 1	DLRP				STRING.binding			IFNAR1	21856167	known	literature supported
IFNA8_IFNAR2	IFNA8	interferon, alpha 8	IFNAR2	interferon (alpha, beta and omega) receptor 2	DLRP			HPRD	STRING.binding	STRING.experiment		IFNAR2		known	literature supported
IFNB1_IFNAR1	IFNB1	interferon, beta 1, fibroblast	IFNAR1	interferon (alpha, beta and omega) receptor 1	DLRP	HPMR		HPRD	STRING.binding	STRING.experiment	IFNB1	IFNAR1		known	literature supported
IFNB1_IFNAR2	IFNB1	interferon, beta 1, fibroblast	IFNAR2	interferon (alpha, beta and omega) receptor 2	DLRP	HPMR		HPRD			IFNB1	IFNAR2		known	literature supported
IFNG_IFNGR1	IFNG	interferon, gamma	IFNGR1	interferon gamma receptor 1	DLRP	HPMR		HPRD	STRING.binding	STRING.experiment	IFNG	IFNGR1		known	literature supported
IFNG_IFNGR2	IFNG	interferon, gamma	IFNGR2	interferon gamma receptor 2 (interferon gamma transducer 1)	DLRP	HPMR		HPRD	STRING.binding		IFNG	IFNGR2		known	literature supported
IFNL1_IFNLR1	IFNL1	interferon, lambda 1	IFNLR1	interferon, lambda receptor 1		HPMR		HPRD	STRING.binding	STRING.experiment	IL29	IL28RA		known	literature supported
IFNL1_IL10RB	IFNL1	interferon, lambda 1	IL10RB	interleukin 10 receptor, beta		HPMR			STRING.binding		IL29	IL10RB		known	literature supported
IFNL2_IFNLR1	IFNL2	interferon, lambda 2	IFNLR1	interferon, lambda receptor 1		HPMR		HPRD			IL28A	IL28RA		known	literature supported
IFNL2_IL10RB	IFNL2	interferon, lambda 2	IL10RB	interleukin 10 receptor, beta		HPMR		HPRD			IL28A	IL10RB		known	literature supported
IFNL3_IFNLR1	IFNL3	interferon, lambda 3	IFNLR1	interferon, lambda receptor 1		HPMR					IL28B	IL28RA		known	literature supported
IFNL3_IL10RB	IFNL3	interferon, lambda 3	IL10RB	interleukin 10 receptor, beta		HPMR		HPRD			IL28B	IL10RB		known	literature supported
IFNW1_IFNAR1	IFNW1	interferon, omega 1	IFNAR1	interferon (alpha, beta and omega) receptor 1	DLRP	HPMR		HPRD	STRING.binding	STRING.experiment	IFNW1	IFNAR1		known	literature supported
IFNW1_IFNAR2	IFNW1	interferon, omega 1	IFNAR2	interferon (alpha, beta and omega) receptor 2	DLRP	HPMR			STRING.binding	STRING.experiment	IFNW1	IFNAR2		known	literature supported
IGF1_IGF1R	IGF1	insulin-like growth factor 1 (somatomedin C)	IGF1R	insulin-like growth factor 1 receptor	DLRP	HPMR	IUPHAR	HPRD	STRING.binding	STRING.experiment	IGF1	IGF1R		known	literature supported
IGF1_INSR	IGF1	insulin-like growth factor 1 (somatomedin C)	INSR	insulin receptor					STRING.binding		IGF1	INSR		novel	putative
IGF2_IGF1R	IGF2	insulin-like growth factor 2 (somatomedin A)	IGF1R	insulin-like growth factor 1 receptor			IUPHAR	HPRD			IGF2	IGF1R		known	literature supported
IGF2_IGF2R	IGF2	insulin-like growth factor 2 (somatomedin A)	IGF2R	insulin-like growth factor 2 receptor	DLRP	HPMR		HPRD			IGF2	IGF2R		known	literature supported
IGF2_INSR	IGF2	insulin-like growth factor 2 (somatomedin A)	INSR	insulin receptor		HPMR		HPRD			IGF2	INSR		known	literature supported
IGFBP4_FZD8	IGFBP4	insulin-like growth factor binding protein 4	FZD8	frizzled class receptor 8					STRING.binding			FZD8	18528331	novel	literature supported
IGFBP4_LRP6	IGFBP4	insulin-like growth factor binding protein 4	LRP6	low density lipoprotein receptor-related protein 6					STRING.binding			LRP6	18528331	novel	literature supported
IGFL1_IGFLR1	IGFL1	IGF-like family member 1	IGFLR1	IGF-like family receptor 1									21454693	novel	literature supported
IGFL2_IGFLR1	IGFL2	IGF-like family member 2	IGFLR1	IGF-like family receptor 1									21454693	novel	literature supported
IGFL3_IGFLR1	IGFL3	IGF-like family member 3	IGFLR1	IGF-like family receptor 1									21454693	novel	literature supported
IHH_BOC	IHH	indian hedgehog	BOC	BOC cell adhesion associated, oncogene regulated					STRING.binding	STRING.experiment	IHH	BOC	20519495	novel	literature supported
IHH_CDON	IHH	indian hedgehog	CDON	cell adhesion associated, oncogene regulated					STRING.binding	STRING.experiment	IHH	CDON	20519495	novel	literature supported
IHH_HHIP	IHH	indian hedgehog	HHIP	hedgehog interacting protein		HPMR		HPRD	STRING.binding		IHH	HHIP		known	literature supported
IHH_PTCH1	IHH	indian hedgehog	PTCH1	patched 1		HPMR		HPRD	STRING.binding		IHH	PTCH		known	literature supported
IHH_PTCH2	IHH	indian hedgehog	PTCH2	patched 2				HPRD	STRING.binding		IHH	PTCH2		novel	literature supported
IL10_IL10RA	IL10	interleukin 10	IL10RA	interleukin 10 receptor, alpha	DLRP	HPMR		HPRD	STRING.binding	STRING.experiment	IL10	IL10RA		known	literature supported
IL10_IL10RB	IL10	interleukin 10	IL10RB	interleukin 10 receptor, beta	DLRP	HPMR		HPRD		STRING.experiment	IL10	IL10RB		known	literature supported
IL10_SIRPG	IL10	interleukin 10	SIRPG	signal-regulatory protein gamma					STRING.binding	STRING.experiment	IL10			novel	putative
IL11_IL11RA	IL11	interleukin 11	IL11RA	interleukin 11 receptor, alpha	DLRP	HPMR		HPRD		STRING.experiment	IL11	IL11RA		known	literature supported
IL11_IL6ST	IL11	interleukin 11	IL6ST	interleukin 6 signal transducer (gp130, oncostatin M receptor)	DLRP	HPMR					IL11	IL6ST		known	literature supported
IL12A_CD28	IL12A	interleukin 12A (natural killer cell stimulatory factor 1, cytotoxic lymphocyte maturation factor 1, p35)	CD28	CD28 molecule				HPRD			IL12A			novel	literature supported
IL12A_IL12RB1	IL12A	interleukin 12A (natural killer cell stimulatory factor 1, cytotoxic lymphocyte maturation factor 1, p35)	IL12RB1	interleukin 12 receptor, beta 1	DLRP	HPMR			STRING.binding	STRING.experiment	IL12A	IL12RB1		known	literature supported
IL12A_IL12RB2	IL12A	interleukin 12A (natural killer cell stimulatory factor 1, cytotoxic lymphocyte maturation factor 1, p35)	IL12RB2	interleukin 12 receptor, beta 2	DLRP				STRING.binding		IL12A	IL12RB2	943050	known	literature supported
IL12B_IL12RB1	IL12B	interleukin 12B (natural killer cell stimulatory factor 2, cytotoxic lymphocyte maturation factor 2, p40)	IL12RB1	interleukin 12 receptor, beta 1	DLRP			HPRD	STRING.binding	STRING.experiment	IL12B	IL12RB1		known	literature supported
IL12B_IL12RB2	IL12B	interleukin 12B (natural killer cell stimulatory factor 2, cytotoxic lymphocyte maturation factor 2, p40)	IL12RB2	interleukin 12 receptor, beta 2	DLRP	HPMR		HPRD	STRING.binding		IL12B	IL12RB2		known	literature supported
IL12B_IL23R	IL12B	interleukin 12B (natural killer cell stimulatory factor 2, cytotoxic lymphocyte maturation factor 2, p40)	IL23R	interleukin 23 receptor					STRING.binding		IL12B	IL23R	17587057	novel	literature supported
IL13_IL13RA1	IL13	interleukin 13	IL13RA1	interleukin 13 receptor, alpha 1	DLRP	HPMR		HPRD	STRING.binding	STRING.experiment	IL13	IL13RA1		known	literature supported
IL13_IL13RA2	IL13	interleukin 13	IL13RA2	interleukin 13 receptor, alpha 2	DLRP	HPMR		HPRD	STRING.binding	STRING.experiment	IL13	IL13RA2		known	literature supported
IL13_IL2RG	IL13	interleukin 13	IL2RG	interleukin 2 receptor, gamma	DLRP						IL13	IL2RG	8920992	known	literature supported
IL13_IL4R	IL13	interleukin 13	IL4R	interleukin 4 receptor	DLRP	HPMR		HPRD	STRING.binding	STRING.experiment	IL13	IL4R		known	literature supported
IL15_IL15RA	IL15	interleukin 15	IL15RA	interleukin 15 receptor, alpha	DLRP	HPMR		HPRD	STRING.binding	STRING.experiment	IL15	IL15RA		known	literature supported
IL15_IL2RA	IL15	interleukin 15	IL2RA	interleukin 2 receptor, alpha					STRING.binding		IL15	IL2RA	8734356	novel	literature supported
IL15_IL2RB	IL15	interleukin 15	IL2RB	interleukin 2 receptor, beta	DLRP	HPMR		HPRD	STRING.binding	STRING.experiment	IL15	IL2RB		known	literature supported
IL15_IL2RG	IL15	interleukin 15	IL2RG	interleukin 2 receptor, gamma	DLRP	HPMR		HPRD			IL15	IL2RG		known	literature supported
IL16_CCR5	IL16	interleukin 16	CCR5	chemokine (C-C motif) receptor 5 (gene/pseudogene)					STRING.binding			CCR5		novel	putative
IL16_CD4	IL16	interleukin 16	CD4	CD4 molecule	DLRP			HPRD	STRING.binding	STRING.experiment				known	literature supported
IL16_GRIN2C	IL16	interleukin 16	GRIN2C	glutamate receptor, ionotropic, N-methyl D-aspartate 2C				HPRD						novel	literature supported
IL16_GRIN2D	IL16	interleukin 16	GRIN2D	glutamate receptor, ionotropic, N-methyl D-aspartate 2D				HPRD						novel	literature supported
IL16_KCNA3	IL16	interleukin 16	KCNA3	potassium voltage-gated channel, shaker-related subfamily, member 3				HPRD						novel	literature supported
IL16_KCND1	IL16	interleukin 16	KCND1	potassium voltage-gated channel, Shal-related subfamily, member 1				HPRD						novel	literature supported
IL16_KCND2	IL16	interleukin 16	KCND2	potassium voltage-gated channel, Shal-related subfamily, member 2				HPRD						novel	literature supported
IL16_KCNJ10	IL16	interleukin 16	KCNJ10	potassium inwardly-rectifying channel, subfamily J, member 10				HPRD						novel	literature supported
IL16_KCNJ15	IL16	interleukin 16	KCNJ15	potassium inwardly-rectifying channel, subfamily J, member 15				HPRD						novel	literature supported
IL16_KCNJ4	IL16	interleukin 16	KCNJ4	potassium inwardly-rectifying channel, subfamily J, member 4				HPRD						novel	literature supported
IL17A_IL17RA	IL17A	interleukin 17A	IL17RA	interleukin 17 receptor A	DLRP	HPMR		HPRD	STRING.binding		IL17A	IL17RA		known	literature supported
IL17A_IL17RC	IL17A	interleukin 17A	IL17RC	interleukin 17 receptor C					STRING.binding		IL17A	IL17RC	18684971	novel	literature supported
IL17B_IL17RB	IL17B	interleukin 17B	IL17RB	interleukin 17 receptor B		HPMR		HPRD			IL17B	IL17RB		known	literature supported
IL17F_IL17RA	IL17F	interleukin 17F	IL17RA	interleukin 17 receptor A					STRING.binding	STRING.experiment		IL17RA	18684971	novel	literature supported
IL18_CD48	IL18	interleukin 18 (interferon-gamma-inducing factor)	CD48	CD48 molecule					STRING.binding		IL18			novel	putative
IL18_IL18R1	IL18	interleukin 18 (interferon-gamma-inducing factor)	IL18R1	interleukin 18 receptor 1	DLRP	HPMR		HPRD	STRING.binding		IL18	IL18R1		known	literature supported
IL18_IL18RAP	IL18	interleukin 18 (interferon-gamma-inducing factor)	IL18RAP	interleukin 18 receptor accessory protein	DLRP			HPRD	STRING.binding		IL18	IL18RAP		known	literature supported
IL18_IL1RAPL1	IL18	interleukin 18 (interferon-gamma-inducing factor)	IL1RAPL1	interleukin 1 receptor accessory protein-like 1		HPMR					IL18	IL1RAPL1		known	literature supported
IL18_IL1RL2	IL18	interleukin 18 (interferon-gamma-inducing factor)	IL1RL2	interleukin 1 receptor-like 2				HPRD			IL18			novel	literature supported
IL19_IL20RA	IL19	interleukin 19	IL20RA	interleukin 20 receptor, alpha		HPMR		HPRD			IL19	IL20RA		known	literature supported
IL19_IL20RB	IL19	interleukin 19	IL20RB	interleukin 20 receptor beta		HPMR					IL19	IL20RB		known	literature supported
IL1A_IL1R1	IL1A	interleukin 1, alpha	IL1R1	interleukin 1 receptor, type I	DLRP	HPMR		HPRD	STRING.binding		IL1A	IL1R1		known	literature supported
IL1A_IL1R2	IL1A	interleukin 1, alpha	IL1R2	interleukin 1 receptor, type II	DLRP	HPMR		HPRD	STRING.binding		IL1A	IL1R2		known	literature supported
IL1A_IL1RAP	IL1A	interleukin 1, alpha	IL1RAP	interleukin 1 receptor accessory protein				HPRD			IL1A	IL1RAP		novel	literature supported
IL1B_ADRB2	IL1B	interleukin 1, beta	ADRB2	adrenoceptor beta 2, surface				HPRD			IL1B	ADRB2		novel	literature supported
IL1B_IL1R1	IL1B	interleukin 1, beta	IL1R1	interleukin 1 receptor, type I	DLRP	HPMR		HPRD	STRING.binding	STRING.experiment	IL1B	IL1R1		known	literature supported
IL1B_IL1R2	IL1B	interleukin 1, beta	IL1R2	interleukin 1 receptor, type II	DLRP	HPMR		HPRD	STRING.binding	STRING.experiment	IL1B	IL1R2		known	literature supported
IL1B_IL1RAP	IL1B	interleukin 1, beta	IL1RAP	interleukin 1 receptor accessory protein		HPMR		HPRD	STRING.binding	STRING.experiment	IL1B	IL1RAP		known	literature supported
IL1F10_IL1R1	IL1F10	interleukin 1 family, member 10 (theta)	IL1R1	interleukin 1 receptor, type I				HPRD				IL1R1		novel	literature supported
IL1RN_IL1R1	IL1RN	interleukin 1 receptor antagonist	IL1R1	interleukin 1 receptor, type I	DLRP			HPRD	STRING.binding	STRING.experiment		IL1R1		known	literature supported
IL1RN_IL1R2	IL1RN	interleukin 1 receptor antagonist	IL1R2	interleukin 1 receptor, type II	DLRP			HPRD	STRING.binding			IL1R2		known	literature supported
IL1RN_IL1RL2	IL1RN	interleukin 1 receptor antagonist	IL1RL2	interleukin 1 receptor-like 2					STRING.binding	STRING.experiment				novel	putative
IL20_IL20RA	IL20	interleukin 20	IL20RA	interleukin 20 receptor, alpha		HPMR		HPRD	STRING.binding	STRING.experiment	IL20	IL20RA		known	literature supported
IL20_IL20RB	IL20	interleukin 20	IL20RB	interleukin 20 receptor beta		HPMR		HPRD	STRING.binding	STRING.experiment	IL20	IL20RB		known	literature supported
IL20_IL22RA1	IL20	interleukin 20	IL22RA1	interleukin 22 receptor, alpha 1		HPMR					IL20	IL22RA1		known	literature supported
IL21_IL21R	IL21	interleukin 21	IL21R	interleukin 21 receptor		HPMR		HPRD	STRING.binding	STRING.experiment	IL21	IL21R		known	literature supported
IL21_IL2RG	IL21	interleukin 21	IL2RG	interleukin 2 receptor, gamma		HPMR					IL21	IL2RG		known	literature supported
IL22_IL10RA	IL22	interleukin 22	IL10RA	interleukin 10 receptor, alpha		HPMR					IL22	IL10RA		known	literature supported
IL22_IL10RB	IL22	interleukin 22	IL10RB	interleukin 10 receptor, beta				HPRD		STRING.experiment	IL22	IL10RB		novel	literature supported
IL22_IL21R	IL22	interleukin 22	IL21R	interleukin 21 receptor					STRING.binding		IL22	IL21R		novel	putative
IL22_IL22RA1	IL22	interleukin 22	IL22RA1	interleukin 22 receptor, alpha 1		HPMR		HPRD	STRING.binding	STRING.experiment	IL22	IL22RA1		known	literature supported
IL22_IL22RA2	IL22	interleukin 22	IL22RA2	interleukin 22 receptor, alpha 2		HPMR		HPRD	STRING.binding	STRING.experiment	IL22	IL22RA2		known	literature supported
IL23A_IL12RB1	IL23A	interleukin 23, alpha subunit p19	IL12RB1	interleukin 12 receptor, beta 1		HPMR		HPRD	STRING.binding	STRING.experiment	IL23A	IL12RB1		known	literature supported
IL23A_IL23R	IL23A	interleukin 23, alpha subunit p19	IL23R	interleukin 23 receptor		HPMR		HPRD	STRING.binding		IL23A	IL23R		known	literature supported
IL24_IL20RA	IL24	interleukin 24	IL20RA	interleukin 20 receptor, alpha		HPMR		HPRD			IL24	IL20RA		known	literature supported
IL24_IL20RB	IL24	interleukin 24	IL20RB	interleukin 20 receptor beta		HPMR					IL24	IL20RB		known	literature supported
IL24_IL22RA1	IL24	interleukin 24	IL22RA1	interleukin 22 receptor, alpha 1		HPMR					IL24	IL22RA1		known	literature supported
IL25_IL17RB	IL25	interleukin 25	IL17RB	interleukin 17 receptor B		HPMR		HPRD			IL25	IL17RB		known	literature supported
IL26_IL20RA	IL26	interleukin 26	IL20RA	interleukin 20 receptor, alpha					STRING.binding			IL20RA		novel	putative
IL27_IL27RA	IL27	interleukin 27	IL27RA	interleukin 27 receptor, alpha				HPRD	STRING.binding					novel	literature supported
IL2_CD53	IL2	interleukin 2	CD53	CD53 molecule				HPRD			IL2	CD53		novel	literature supported
IL2_GYPE	IL2	interleukin 2	GYPE	glycophorin E (MNS blood group)					STRING.binding		IL2			novel	putative
IL2_IL2RA	IL2	interleukin 2	IL2RA	interleukin 2 receptor, alpha	DLRP	HPMR		HPRD	STRING.binding	STRING.experiment	IL2	IL2RA		known	literature supported
IL2_IL2RB	IL2	interleukin 2	IL2RB	interleukin 2 receptor, beta	DLRP	HPMR		HPRD	STRING.binding	STRING.experiment	IL2	IL2RB		known	literature supported
IL2_IL2RG	IL2	interleukin 2	IL2RG	interleukin 2 receptor, gamma	DLRP	HPMR		HPRD			IL2	IL2RG		known	literature supported
IL2_NGFR	IL2	interleukin 2	NGFR	nerve growth factor receptor				HPRD			IL2	NGFR		novel	literature supported
IL31_IL31RA	IL31	interleukin 31	IL31RA	interleukin 31 receptor A		HPMR					IL31	IL31RA		known	literature supported
IL31_OSMR	IL31	interleukin 31	OSMR	oncostatin M receptor		HPMR					IL31	OSMR		known	literature supported
IL34_CSF1R	IL34	interleukin 34	CSF1R	colony stimulating factor 1 receptor					STRING.binding	STRING.experiment		CSF1R	22729249	novel	literature supported
IL3_CSF2RB	IL3	interleukin 3 (colony-stimulating factor, multiple)	CSF2RB	colony stimulating factor 2 receptor, beta, low-affinity (granulocyte-macrophage)	DLRP	HPMR		HPRD	STRING.binding	STRING.experiment	IL3	CSF2RB		known	literature supported
IL3_IL3RA	IL3	interleukin 3 (colony-stimulating factor, multiple)	IL3RA	interleukin 3 receptor, alpha (low affinity)	DLRP	HPMR	IUPHAR	HPRD	STRING.binding	STRING.experiment	IL3	IL3RA		known	literature supported
IL4_CD53	IL4	interleukin 4	CD53	CD53 molecule				HPRD			IL4	CD53		novel	literature supported
IL4_IL13RA1	IL4	interleukin 4	IL13RA1	interleukin 13 receptor, alpha 1	DLRP				STRING.binding	STRING.experiment	IL4	IL13RA1	10641437	known	literature supported
IL4_IL13RA2	IL4	interleukin 4	IL13RA2	interleukin 13 receptor, alpha 2				HPRD			IL4	IL13RA2		novel	literature supported
IL4_IL2RG	IL4	interleukin 4	IL2RG	interleukin 2 receptor, gamma	DLRP	HPMR		HPRD			IL4	IL2RG		known	literature supported
IL4_IL4R	IL4	interleukin 4	IL4R	interleukin 4 receptor	DLRP	HPMR		HPRD	STRING.binding	STRING.experiment	IL4	IL4R		known	literature supported
IL5_CSF2RB	IL5	interleukin 5 (colony-stimulating factor, eosinophil)	CSF2RB	colony stimulating factor 2 receptor, beta, low-affinity (granulocyte-macrophage)	DLRP	HPMR			STRING.binding	STRING.experiment	IL5	CSF2RB		known	literature supported
IL5_IL5RA	IL5	interleukin 5 (colony-stimulating factor, eosinophil)	IL5RA	interleukin 5 receptor, alpha	DLRP	HPMR	IUPHAR	HPRD	STRING.binding	STRING.experiment	IL5	IL5RA		known	literature supported
IL6_F3	IL6	interleukin 6 (interferon, beta 2)	F3	coagulation factor III (thromboplastin, tissue factor)					STRING.binding		IL6	F3		novel	putative
IL6_IL6R	IL6	interleukin 6 (interferon, beta 2)	IL6R	interleukin 6 receptor	DLRP	HPMR		HPRD	STRING.binding	STRING.experiment	IL6	IL6R		known	literature supported
IL6_IL6ST	IL6	interleukin 6 (interferon, beta 2)	IL6ST	interleukin 6 signal transducer (gp130, oncostatin M receptor)	DLRP	HPMR		HPRD	STRING.binding	STRING.experiment	IL6	IL6ST		known	literature supported
IL7_IL2RG	IL7	interleukin 7	IL2RG	interleukin 2 receptor, gamma	DLRP	HPMR		HPRD			IL7	IL2RG		known	literature supported
IL7_IL7R	IL7	interleukin 7	IL7R	interleukin 7 receptor	DLRP	HPMR		HPRD	STRING.binding	STRING.experiment	IL7	IL7R		known	literature supported
IL8_CD79A	IL8	interleukin 8	CD79A	CD79a molecule, immunoglobulin-associated alpha					STRING.binding		IL8			novel	putative
IL8_CXCR1	IL8	interleukin 8	CXCR1	chemokine (C-X-C motif) receptor 1	DLRP	HPMR	IUPHAR	HPRD	STRING.binding	STRING.experiment	IL8	IL8RA		known	literature supported
IL8_CXCR2	IL8	interleukin 8	CXCR2	chemokine (C-X-C motif) receptor 2	DLRP	HPMR	IUPHAR	HPRD	STRING.binding	STRING.experiment	IL8	IL8RB		known	literature supported
IL8_DARC	IL8	interleukin 8	DARC	Duffy blood group, atypical chemokine receptor	DLRP			HPRD	STRING.binding	STRING.experiment	IL8	DARC		known	literature supported
IL8_KDR	IL8	interleukin 8	KDR	kinase insert domain receptor (a type III receptor tyrosine kinase)					STRING.binding		IL8	KDR		novel	putative
IL8_SDC1	IL8	interleukin 8	SDC1	syndecan 1				HPRD	STRING.binding		IL8	SDC1		novel	literature supported
IL8_SDC2	IL8	interleukin 8	SDC2	syndecan 2					STRING.binding		IL8	SDC2	14527339	novel	literature supported
IL8_SDC3	IL8	interleukin 8	SDC3	syndecan 3					STRING.binding		IL8	SDC3		novel	putative
IL9_IL2RG	IL9	interleukin 9	IL2RG	interleukin 2 receptor, gamma	DLRP	HPMR					IL9	IL2RG		known	literature supported
IL9_IL9R	IL9	interleukin 9	IL9R	interleukin 9 receptor	DLRP	HPMR		HPRD	STRING.binding	STRING.experiment	IL9	IL9R		known	literature supported
INHA_ACVR1	INHA	inhibin, alpha	ACVR1	activin A receptor, type I	DLRP						INHA	ACVR1		known	putative
INHA_ACVR1B	INHA	inhibin, alpha	ACVR1B	activin A receptor, type IB	DLRP						INHA	ACVR1B		known	putative
INHA_ACVR2A	INHA	inhibin, alpha	ACVR2A	activin A receptor, type IIA	DLRP	HPMR			STRING.binding		INHA	ACVR2A		known	literature supported
INHA_ACVR2B	INHA	inhibin, alpha	ACVR2B	activin A receptor, type IIB	DLRP						INHA	ACVR2B		known	putative
INHA_TGFBR3	INHA	inhibin, alpha	TGFBR3	transforming growth factor, beta receptor III		HPMR		HPRD	STRING.binding		INHA	TGFBR3		known	literature supported
INHBA_ACVR1	INHBA	inhibin, beta A	ACVR1	activin A receptor, type I	DLRP			HPRD			INHBA	ACVR1		known	literature supported
INHBA_ACVR1B	INHBA	inhibin, beta A	ACVR1B	activin A receptor, type IB	DLRP	HPMR		HPRD	STRING.binding	STRING.experiment	INHBA	ACVR1B		known	literature supported
INHBA_ACVR2A	INHBA	inhibin, beta A	ACVR2A	activin A receptor, type IIA	DLRP	HPMR		HPRD	STRING.binding	STRING.experiment	INHBA	ACVR2A		known	literature supported
INHBA_ACVR2B	INHBA	inhibin, beta A	ACVR2B	activin A receptor, type IIB	DLRP			HPRD	STRING.binding	STRING.experiment	INHBA	ACVR2B		known	literature supported
INHBA_BAMBI	INHBA	inhibin, beta A	BAMBI	BMP and activin membrane-bound inhibitor		HPMR					INHBA	BAMBI		known	literature supported
INHBA_ENG	INHBA	inhibin, beta A	ENG	endoglin				HPRD			INHBA	ENG		novel	literature supported
INHBA_TGFBR3	INHBA	inhibin, beta A	TGFBR3	transforming growth factor, beta receptor III				HPRD			INHBA	TGFBR3		novel	literature supported
INHBB_ACVR1	INHBB	inhibin, beta B	ACVR1	activin A receptor, type I	DLRP			HPRD			INHBB	ACVR1		known	literature supported
INHBB_ACVR1B	INHBB	inhibin, beta B	ACVR1B	activin A receptor, type IB	DLRP			HPRD	STRING.binding	STRING.experiment	INHBB	ACVR1B		known	literature supported
INHBB_ACVR1C	INHBB	inhibin, beta B	ACVR1C	activin A receptor, type IC				HPRD			INHBB	ACVR1C		novel	literature supported
INHBB_ACVR2A	INHBB	inhibin, beta B	ACVR2A	activin A receptor, type IIA	DLRP	HPMR		HPRD		STRING.experiment	INHBB	ACVR2A		known	literature supported
INHBB_ACVR2B	INHBB	inhibin, beta B	ACVR2B	activin A receptor, type IIB	DLRP			HPRD			INHBB	ACVR2B		known	literature supported
INHBC_ACVR1	INHBC	inhibin, beta C	ACVR1	activin A receptor, type I	DLRP			HPRD			INHBC	ACVR1		known	literature supported
INHBC_ACVR1B	INHBC	inhibin, beta C	ACVR1B	activin A receptor, type IB	DLRP			HPRD			INHBC	ACVR1B		known	literature supported
INHBC_ACVR2A	INHBC	inhibin, beta C	ACVR2A	activin A receptor, type IIA	DLRP			HPRD			INHBC	ACVR2A		known	literature supported
INHBC_ACVR2B	INHBC	inhibin, beta C	ACVR2B	activin A receptor, type IIB	DLRP			HPRD			INHBC	ACVR2B		known	literature supported
INHBE_ACVR1	INHBE	inhibin, beta E	ACVR1	activin A receptor, type I					STRING.binding			ACVR1		novel	putative
INHBE_ACVR1B	INHBE	inhibin, beta E	ACVR1B	activin A receptor, type IB					STRING.binding			ACVR1B		novel	putative
INHBE_ACVR2A	INHBE	inhibin, beta E	ACVR2A	activin A receptor, type IIA					STRING.binding			ACVR2A		novel	putative
INHBE_ENG	INHBE	inhibin, beta E	ENG	endoglin					STRING.binding			ENG		novel	putative
INSL3_RXFP2	INSL3	insulin-like 3 (Leydig cell)	RXFP2	relaxin/insulin-like family peptide receptor 2		HPMR	IUPHAR	HPRD	STRING.binding	STRING.experiment	INSL3	RXFP2		known	literature supported
INSL5_RXFP3	INSL5	insulin-like 5	RXFP3	relaxin/insulin-like family peptide receptor 3			IUPHAR				INSL5	RXFP3		known	literature supported
INSL5_RXFP4	INSL5	insulin-like 5	RXFP4	relaxin/insulin-like family peptide receptor 4		HPMR	IUPHAR				INSL5	RXFP4		known	literature supported
INS_IGF1R	INS	insulin	IGF1R	insulin-like growth factor 1 receptor				HPRD			INS	IGF1R		novel	literature supported
INS_INSR	INS	insulin	INSR	insulin receptor	DLRP	HPMR	IUPHAR	HPRD			INS	INSR		known	literature supported
INS_LRP2	INS	insulin	LRP2	low density lipoprotein receptor-related protein 2				HPRD			INS	LRP2		novel	literature supported
ITGB3BP_ITGB3	ITGB3BP	integrin beta 3 binding protein (beta3-endonexin)	ITGB3	integrin, beta 3 (platelet glycoprotein IIIa, antigen CD61)				HPRD			ITGB3BP	ITGB3		novel	literature supported
ITGB3BP_ITGB5	ITGB3BP	integrin beta 3 binding protein (beta3-endonexin)	ITGB5	integrin, beta 5				HPRD			ITGB3BP	ITGB5		novel	literature supported
ITIH2_FCER1A	ITIH2	inter-alpha-trypsin inhibitor heavy chain 2	FCER1A	Fc fragment of IgE, high affinity I, receptor for; alpha polypeptide				HPRD						novel	literature supported
JAG1_NOTCH1	JAG1	jagged 1	NOTCH1	notch 1	DLRP	HPMR		HPRD	STRING.binding	STRING.experiment	JAG1	NOTCH1		known	literature supported
JAG1_NOTCH2	JAG1	jagged 1	NOTCH2	notch 2	DLRP	HPMR		HPRD	STRING.binding	STRING.experiment	JAG1	NOTCH2		known	literature supported
JAG1_NOTCH3	JAG1	jagged 1	NOTCH3	notch 3	DLRP	HPMR		HPRD	STRING.binding	STRING.experiment	JAG1	NOTCH3		known	literature supported
JAG1_NOTCH4	JAG1	jagged 1	NOTCH4	notch 4	DLRP				STRING.binding		JAG1	NOTCH4	24563863	known	literature supported
JAG2_NOTCH1	JAG2	jagged 2	NOTCH1	notch 1	DLRP	HPMR		HPRD	STRING.binding		JAG2	NOTCH1		known	literature supported
JAG2_NOTCH2	JAG2	jagged 2	NOTCH2	notch 2	DLRP			HPRD	STRING.binding		JAG2	NOTCH2		known	literature supported
JAG2_NOTCH3	JAG2	jagged 2	NOTCH3	notch 3	DLRP	HPMR		HPRD	STRING.binding		JAG2	NOTCH3		known	literature supported
JAG2_NOTCH4	JAG2	jagged 2	NOTCH4	notch 4	DLRP						JAG2	NOTCH4		known	putative
KAL1_FGFR1	KAL1	Kallmann syndrome 1 sequence	FGFR1	fibroblast growth factor receptor 1					STRING.binding		KAL1	FGFR1	19696444	novel	literature supported
KAL1_SDC2	KAL1	Kallmann syndrome 1 sequence	SDC2	syndecan 2				HPRD	STRING.binding		KAL1	SDC2		novel	literature supported
KISS1_KISS1R	KISS1	KiSS-1 metastasis-suppressor	KISS1R	KISS1 receptor		HPMR	IUPHAR	HPRD	STRING.binding		KISS1	KISS1R		known	literature supported
KISS1_MMP24	KISS1	KiSS-1 metastasis-suppressor	MMP24	matrix metallopeptidase 24 (membrane-inserted)				HPRD			KISS1			novel	literature supported
KITLG_EPOR	KITLG	KIT ligand	EPOR	erythropoietin receptor				HPRD	STRING.binding		KITLG	EPOR		novel	literature supported
KITLG_KIT	KITLG	KIT ligand	KIT	v-kit Hardy-Zuckerman 4 feline sarcoma viral oncogene homolog		HPMR	IUPHAR	HPRD	STRING.binding	STRING.experiment	KITLG	KIT		known	literature supported
KLK3_EPOR	KLK3	kallikrein-related peptidase 3	EPOR	erythropoietin receptor				HPRD				EPOR		novel	literature supported
KNG1_BDKRB1	KNG1	kininogen 1	BDKRB1	bradykinin receptor B1		HPMR	IUPHAR		STRING.binding		KNG1	BDKRB1		known	literature supported
KNG1_BDKRB2	KNG1	kininogen 1	BDKRB2	bradykinin receptor B2		HPMR	IUPHAR		STRING.binding		KNG1	BDKRB2		known	literature supported
KNG1_CD93	KNG1	kininogen 1	CD93	CD93 molecule				HPRD		STRING.experiment	KNG1	CD93		novel	literature supported
KNG1_GP1BA	KNG1	kininogen 1	GP1BA	glycoprotein Ib (platelet), alpha polypeptide				HPRD			KNG1			novel	literature supported
KNG1_GPR135	KNG1	kininogen 1	GPR135	G protein-coupled receptor 135		HPMR					KNG1	GPR135		known	literature supported
KNG1_ITGAM	KNG1	kininogen 1	ITGAM	integrin, alpha M (complement component 3 receptor 3 subunit)					STRING.binding		KNG1	ITGAM		novel	putative
KNG1_ITGB2	KNG1	kininogen 1	ITGB2	integrin, beta 2 (complement component 3 receptor 3 and 4 subunit)				HPRD	STRING.binding		KNG1	ITGB2		novel	literature supported
KNG1_PLAUR	KNG1	kininogen 1	PLAUR	plasminogen activator, urokinase receptor				HPRD			KNG1	PLAUR		novel	literature supported
KNG1_RXFP4	KNG1	kininogen 1	RXFP4	relaxin/insulin-like family peptide receptor 4				HPRD			KNG1	RXFP4		novel	literature supported
KNG1_SDC2	KNG1	kininogen 1	SDC2	syndecan 2					STRING.binding		KNG1	SDC2		novel	putative
KRTAP4-12_AQP1	KRTAP4-12	keratin associated protein 4-12	AQP1	aquaporin 1 (Colton blood group)				HPRD						novel	literature supported
KRTAP4-12_CATSPER1	KRTAP4-12	keratin associated protein 4-12	CATSPER1	cation channel, sperm associated 1				HPRD						novel	literature supported
KRTAP4-12_CLDN2	KRTAP4-12	keratin associated protein 4-12	CLDN2	claudin 2				HPRD						novel	literature supported
KRTAP4-12_CNTFR	KRTAP4-12	keratin associated protein 4-12	CNTFR	ciliary neurotrophic factor receptor				HPRD				CNTFR		novel	literature supported
KRTAP4-12_DLK2	KRTAP4-12		DLK2					HPRD						novel	EXCLUDED
KRTAP4-12_LINGO1	KRTAP4-12	keratin associated protein 4-12	LINGO1	leucine rich repeat and Ig domain containing 1				HPRD				LRRN6A		novel	literature supported
KRTAP4-12_PDGFRB	KRTAP4-12	keratin associated protein 4-12	PDGFRB	platelet-derived growth factor receptor, beta polypeptide				HPRD				PDGFRB		novel	literature supported
KRTAP4-12_PLSCR4	KRTAP4-12	keratin associated protein 4-12	PLSCR4	phospholipid scramblase 4				HPRD						novel	literature supported
L1CAM_CNTN1	L1CAM	L1 cell adhesion molecule	CNTN1	contactin 1				HPRD	STRING.binding		L1CAM	CNTN1		novel	literature supported
L1CAM_EGFR	L1CAM	L1 cell adhesion molecule	EGFR	epidermal growth factor receptor					STRING.binding		L1CAM	EGFR	14718570	novel	literature supported
L1CAM_EPHB2	L1CAM	L1 cell adhesion molecule	EPHB2	EPH receptor B2					STRING.binding		L1CAM	EPHB2		novel	putative
L1CAM_ERBB2	L1CAM	L1 cell adhesion molecule	ERBB2	v-erb-b2 avian erythroblastic leukemia viral oncogene homolog 2					STRING.binding		L1CAM	ERBB2	22815787	novel	literature supported
L1CAM_ERBB3	L1CAM	L1 cell adhesion molecule	ERBB3	v-erb-b2 avian erythroblastic leukemia viral oncogene homolog 3					STRING.binding		L1CAM	ERBB3	22815787	novel	literature supported
L1CAM_FGFR2	L1CAM	L1 cell adhesion molecule	FGFR2	fibroblast growth factor receptor 2					STRING.binding		L1CAM	FGFR2		novel	putative
L1CAM_ITGA5	L1CAM	L1 cell adhesion molecule	ITGA5	integrin, alpha 5 (fibronectin receptor, alpha polypeptide)				HPRD			L1CAM	ITGA5		novel	literature supported
L1CAM_ITGAV	L1CAM	L1 cell adhesion molecule	ITGAV	integrin, alpha V				HPRD	STRING.binding		L1CAM	ITGAV		novel	literature supported
LACRT_SDC1	LACRT	lacritin	SDC1	syndecan 1				HPRD	STRING.binding			SDC1		novel	literature supported
LAMA1_GPC1	LAMA1	laminin, alpha 1	GPC1	glypican 1					STRING.binding		LAMA1	GPC1		novel	putative
LAMA1_ITGA1	LAMA1	laminin, alpha 1	ITGA1	integrin, alpha 1				HPRD	STRING.binding		LAMA1	ITGA1		novel	literature supported
LAMA1_ITGA2	LAMA1	laminin, alpha 1	ITGA2	integrin, alpha 2 (CD49B, alpha 2 subunit of VLA-2 receptor)				HPRD	STRING.binding		LAMA1	ITGA2		novel	literature supported
LAMA1_ITGA3	LAMA1	laminin, alpha 1	ITGA3	integrin, alpha 3 (antigen CD49C, alpha 3 subunit of VLA-3 receptor)					STRING.binding		LAMA1	ITGA3		novel	putative
LAMA1_ITGA6	LAMA1	laminin, alpha 1	ITGA6	integrin, alpha 6					STRING.binding		LAMA1	ITGA6		novel	putative
LAMA1_ITGA7	LAMA1	laminin, alpha 1	ITGA7	integrin, alpha 7		HPMR			STRING.binding		LAMA1	ITGA7		known	literature supported
LAMA1_ITGB1	LAMA1	laminin, alpha 1	ITGB1	integrin, beta 1 (fibronectin receptor, beta polypeptide, antigen CD29 includes MDF2, MSK12)		HPMR		HPRD	STRING.binding		LAMA1	ITGB1		known	literature supported
LAMA1_ITGB4	LAMA1	laminin, alpha 1	ITGB4	integrin, beta 4					STRING.binding		LAMA1	ITGB4		novel	putative
LAMA1_ITGB8	LAMA1	laminin, alpha 1	ITGB8	integrin, beta 8		HPMR					LAMA1	ITGB8		known	literature supported
LAMA1_NT5E	LAMA1	laminin, alpha 1	NT5E	5'-nucleotidase, ecto (CD73)				HPRD			LAMA1			novel	literature supported
LAMA1_RPSA	LAMA1	laminin, alpha 1	RPSA	ribosomal protein SA		HPMR					LAMA1	RPSA		known	literature supported
LAMA1_SDC2	LAMA1	laminin, alpha 1	SDC2	syndecan 2					STRING.binding		LAMA1	SDC2		novel	putative
LAMA1_SDC4	LAMA1	laminin, alpha 1	SDC4	syndecan 4					STRING.binding		LAMA1	SDC4		novel	putative
LAMA1_TMPRSS6	LAMA1	laminin, alpha 1	TMPRSS6	transmembrane protease, serine 6				HPRD			LAMA1			novel	literature supported
LAMA2_ITGA1	LAMA2	laminin, alpha 2	ITGA1	integrin, alpha 1					STRING.binding		LAMA2	ITGA1		novel	putative
LAMA2_ITGA2	LAMA2	laminin, alpha 2	ITGA2	integrin, alpha 2 (CD49B, alpha 2 subunit of VLA-2 receptor)					STRING.binding		LAMA2	ITGA2		novel	putative
LAMA2_ITGA3	LAMA2	laminin, alpha 2	ITGA3	integrin, alpha 3 (antigen CD49C, alpha 3 subunit of VLA-3 receptor)					STRING.binding		LAMA2	ITGA3		novel	putative
LAMA2_ITGA6	LAMA2	laminin, alpha 2	ITGA6	integrin, alpha 6					STRING.binding		LAMA2	ITGA6		novel	putative
LAMA2_ITGA7	LAMA2	laminin, alpha 2	ITGA7	integrin, alpha 7		HPMR			STRING.binding		LAMA2	ITGA7		known	literature supported
LAMA2_ITGB1	LAMA2	laminin, alpha 2	ITGB1	integrin, beta 1 (fibronectin receptor, beta polypeptide, antigen CD29 includes MDF2, MSK12)		HPMR			STRING.binding		LAMA2	ITGB1		known	literature supported
LAMA2_ITGB4	LAMA2	laminin, alpha 2	ITGB4	integrin, beta 4					STRING.binding		LAMA2	ITGB4		novel	putative
LAMA2_RPSA	LAMA2	laminin, alpha 2	RPSA	ribosomal protein SA		HPMR		HPRD			LAMA2	RPSA		known	literature supported
LAMA3_SDC2	LAMA3	laminin, alpha 3	SDC2	syndecan 2				HPRD			LAMA3	SDC2		novel	literature supported
LAMA4_ITGA3	LAMA4	laminin, alpha 4	ITGA3	integrin, alpha 3 (antigen CD49C, alpha 3 subunit of VLA-3 receptor)					STRING.binding		LAMA4	ITGA3		novel	putative
LAMA4_ITGA6	LAMA4	laminin, alpha 4	ITGA6	integrin, alpha 6					STRING.binding		LAMA4	ITGA6		novel	putative
LAMA4_ITGAV	LAMA4	laminin, alpha 4	ITGAV	integrin, alpha V					STRING.binding		LAMA4	ITGAV		novel	putative
LAMA4_ITGB1	LAMA4	laminin, alpha 4	ITGB1	integrin, beta 1 (fibronectin receptor, beta polypeptide, antigen CD29 includes MDF2, MSK12)					STRING.binding		LAMA4	ITGB1		novel	putative
LAMA5_BCAM	LAMA5	laminin, alpha 5	BCAM	basal cell adhesion molecule (Lutheran blood group)				HPRD	STRING.binding	STRING.experiment	LAMA5			novel	literature supported
LAMA5_ITGA2	LAMA5	laminin, alpha 5	ITGA2	integrin, alpha 2 (CD49B, alpha 2 subunit of VLA-2 receptor)					STRING.binding		LAMA5	ITGA2		novel	putative
LAMA5_ITGA3	LAMA5	laminin, alpha 5	ITGA3	integrin, alpha 3 (antigen CD49C, alpha 3 subunit of VLA-3 receptor)					STRING.binding		LAMA5	ITGA3		novel	putative
LAMA5_ITGA6	LAMA5	laminin, alpha 5	ITGA6	integrin, alpha 6					STRING.binding		LAMA5	ITGA6		novel	putative
LAMA5_ITGB1	LAMA5	laminin, alpha 5	ITGB1	integrin, beta 1 (fibronectin receptor, beta polypeptide, antigen CD29 includes MDF2, MSK12)					STRING.binding		LAMA5	ITGB1		novel	putative
LAMA5_ITGB4	LAMA5	laminin, alpha 5	ITGB4	integrin, beta 4					STRING.binding		LAMA5	ITGB4		novel	putative
LAMA5_SDC1	LAMA5	laminin, alpha 5	SDC1	syndecan 1					STRING.binding		LAMA5	SDC1		novel	putative
LAMB1_ITGA1	LAMB1	laminin, beta 1	ITGA1	integrin, alpha 1					STRING.binding		LAMB1	ITGA1		novel	putative
LAMB1_ITGA2	LAMB1	laminin, beta 1	ITGA2	integrin, alpha 2 (CD49B, alpha 2 subunit of VLA-2 receptor)					STRING.binding		LAMB1	ITGA2		novel	putative
LAMB1_ITGA3	LAMB1	laminin, beta 1	ITGA3	integrin, alpha 3 (antigen CD49C, alpha 3 subunit of VLA-3 receptor)					STRING.binding		LAMB1	ITGA3		novel	putative
LAMB1_ITGA6	LAMB1	laminin, beta 1	ITGA6	integrin, alpha 6		HPMR			STRING.binding		LAMB1	ITGA6		known	literature supported
LAMB1_ITGA7	LAMB1	laminin, beta 1	ITGA7	integrin, alpha 7					STRING.binding		LAMB1	ITGA7		novel	putative
LAMB1_ITGAV	LAMB1	laminin, beta 1	ITGAV	integrin, alpha V					STRING.binding		LAMB1	ITGAV		novel	putative
LAMB1_ITGB1	LAMB1	laminin, beta 1	ITGB1	integrin, beta 1 (fibronectin receptor, beta polypeptide, antigen CD29 includes MDF2, MSK12)		HPMR			STRING.binding		LAMB1	ITGB1		known	literature supported
LAMB1_ITGB4	LAMB1	laminin, beta 1	ITGB4	integrin, beta 4					STRING.binding		LAMB1	ITGB4		novel	putative
LAMB2_RPSA	LAMB2	laminin, beta 2 (laminin S)	RPSA	ribosomal protein SA		HPMR					LAMB2	RPSA		known	literature supported
LAMB3_CD151	LAMB3	laminin, beta 3	CD151	CD151 molecule (Raph blood group)					STRING.binding		LAMB3	CD151		novel	putative
LAMB3_COL17A1	LAMB3	laminin, beta 3	COL17A1	collagen, type XVII, alpha 1					STRING.binding		LAMB3			novel	putative
LAMB3_ITGA2	LAMB3	laminin, beta 3	ITGA2	integrin, alpha 2 (CD49B, alpha 2 subunit of VLA-2 receptor)					STRING.binding		LAMB3	ITGA2		novel	putative
LAMB3_ITGA3	LAMB3	laminin, beta 3	ITGA3	integrin, alpha 3 (antigen CD49C, alpha 3 subunit of VLA-3 receptor)					STRING.binding		LAMB3	ITGA3		novel	putative
LAMB3_ITGA6	LAMB3	laminin, beta 3	ITGA6	integrin, alpha 6					STRING.binding		LAMB3	ITGA6		novel	putative
LAMB3_ITGB1	LAMB3	laminin, beta 3	ITGB1	integrin, beta 1 (fibronectin receptor, beta polypeptide, antigen CD29 includes MDF2, MSK12)					STRING.binding		LAMB3	ITGB1		novel	putative
LAMB3_ITGB4	LAMB3	laminin, beta 3	ITGB4	integrin, beta 4					STRING.binding		LAMB3	ITGB4		novel	putative
LAMC1_ITGA1	LAMC1	laminin, gamma 1 (formerly LAMB2)	ITGA1	integrin, alpha 1					STRING.binding			ITGA1		novel	putative
LAMC1_ITGA2	LAMC1	laminin, gamma 1 (formerly LAMB2)	ITGA2	integrin, alpha 2 (CD49B, alpha 2 subunit of VLA-2 receptor)					STRING.binding			ITGA2		novel	putative
LAMC1_ITGA3	LAMC1	laminin, gamma 1 (formerly LAMB2)	ITGA3	integrin, alpha 3 (antigen CD49C, alpha 3 subunit of VLA-3 receptor)					STRING.binding			ITGA3		novel	putative
LAMC1_ITGA6	LAMC1	laminin, gamma 1 (formerly LAMB2)	ITGA6	integrin, alpha 6					STRING.binding			ITGA6		novel	putative
LAMC1_ITGA7	LAMC1	laminin, gamma 1 (formerly LAMB2)	ITGA7	integrin, alpha 7					STRING.binding			ITGA7		novel	putative
LAMC1_ITGAV	LAMC1	laminin, gamma 1 (formerly LAMB2)	ITGAV	integrin, alpha V					STRING.binding			ITGAV		novel	putative
LAMC1_ITGB1	LAMC1	laminin, gamma 1 (formerly LAMB2)	ITGB1	integrin, beta 1 (fibronectin receptor, beta polypeptide, antigen CD29 includes MDF2, MSK12)					STRING.binding			ITGB1		novel	putative
LAMC1_ITGB4	LAMC1	laminin, gamma 1 (formerly LAMB2)	ITGB4	integrin, beta 4					STRING.binding			ITGB4		novel	putative
LAMC2_CD151	LAMC2	laminin, gamma 2	CD151	CD151 molecule (Raph blood group)					STRING.binding		LAMC2	CD151		novel	putative
LAMC2_COL17A1	LAMC2	laminin, gamma 2	COL17A1	collagen, type XVII, alpha 1					STRING.binding		LAMC2			novel	putative
LAMC2_ITGA2	LAMC2	laminin, gamma 2	ITGA2	integrin, alpha 2 (CD49B, alpha 2 subunit of VLA-2 receptor)					STRING.binding		LAMC2	ITGA2		novel	putative
LAMC2_ITGA3	LAMC2	laminin, gamma 2	ITGA3	integrin, alpha 3 (antigen CD49C, alpha 3 subunit of VLA-3 receptor)		HPMR			STRING.binding		LAMC2	ITGA3		known	literature supported
LAMC2_ITGA6	LAMC2	laminin, gamma 2	ITGA6	integrin, alpha 6		HPMR			STRING.binding		LAMC2	ITGA6		known	literature supported
LAMC2_ITGB1	LAMC2	laminin, gamma 2	ITGB1	integrin, beta 1 (fibronectin receptor, beta polypeptide, antigen CD29 includes MDF2, MSK12)		HPMR			STRING.binding		LAMC2	ITGB1		known	literature supported
LAMC2_ITGB4	LAMC2	laminin, gamma 2	ITGB4	integrin, beta 4		HPMR			STRING.binding		LAMC2	ITGB4		known	literature supported
LAMC3_ITGA2	LAMC3	laminin, gamma 3	ITGA2	integrin, alpha 2 (CD49B, alpha 2 subunit of VLA-2 receptor)					STRING.binding		LAMC3	ITGA2		novel	putative
LAMC3_ITGA3	LAMC3	laminin, gamma 3	ITGA3	integrin, alpha 3 (antigen CD49C, alpha 3 subunit of VLA-3 receptor)					STRING.binding		LAMC3	ITGA3		novel	putative
LAMC3_ITGA6	LAMC3	laminin, gamma 3	ITGA6	integrin, alpha 6					STRING.binding		LAMC3	ITGA6		novel	putative
LAMC3_ITGB1	LAMC3	laminin, gamma 3	ITGB1	integrin, beta 1 (fibronectin receptor, beta polypeptide, antigen CD29 includes MDF2, MSK12)					STRING.binding		LAMC3	ITGB1		novel	putative
LAMC3_ITGB4	LAMC3	laminin, gamma 3	ITGB4	integrin, beta 4					STRING.binding		LAMC3	ITGB4		novel	putative
LCN1_LMBR1L	LCN1	lipocalin 1	LMBR1L	limb development membrane protein 1-like				HPRD						novel	literature supported
LCN2_LRP2	LCN2	lipocalin 2	LRP2	low density lipoprotein receptor-related protein 2				HPRD	STRING.binding			LRP2		novel	literature supported
LEFTY2_ACVR2B	LEFTY2	left-right determination factor 2	ACVR2B	activin A receptor, type IIB		HPMR					LEFTY2	ACVR2B		known	literature supported
LEP_LEPR	LEP	leptin	LEPR	leptin receptor	DLRP	HPMR	IUPHAR	HPRD	STRING.binding	STRING.experiment	LEP	LEPR		known	literature supported
LEP_LRP2	LEP	leptin	LRP2	low density lipoprotein receptor-related protein 2					STRING.binding		LEP	LRP2		novel	putative
LGALS3BP_ITGB1	LGALS3BP	lectin, galactoside-binding, soluble, 3 binding protein	ITGB1	integrin, beta 1 (fibronectin receptor, beta polypeptide, antigen CD29 includes MDF2, MSK12)				HPRD				ITGB1		novel	literature supported
LGALS3BP_VANGL1	LGALS3BP	lectin, galactoside-binding, soluble, 3 binding protein	VANGL1	VANGL planar cell polarity protein 1					STRING.binding					novel	putative
LHB_LHCGR	LHB	luteinizing hormone beta polypeptide	LHCGR	luteinizing hormone/choriogonadotropin receptor		HPMR	IUPHAR	HPRD	STRING.binding		LHB	LHCGR		known	literature supported
LIF_IL6ST	LIF	leukemia inhibitory factor	IL6ST	interleukin 6 signal transducer (gp130, oncostatin M receptor)	DLRP	HPMR		HPRD	STRING.binding	STRING.experiment	LIF	IL6ST		known	literature supported
LIF_LIFR	LIF	leukemia inhibitory factor	LIFR	leukemia inhibitory factor receptor alpha	DLRP	HPMR		HPRD	STRING.binding	STRING.experiment	LIF	LIFR		known	literature supported
LIN7C_ABCA1	LIN7C	lin-7 homolog C (C. elegans)	ABCA1	ATP-binding cassette, sub-family A (ABC1), member 1				HPRD						novel	literature supported
LIN7C_HTR2C	LIN7C	lin-7 homolog C (C. elegans)	HTR2C	5-hydroxytryptamine (serotonin) receptor 2C, G protein-coupled				HPRD				HTR2C		novel	literature supported
LIN7C_KCNJ4	LIN7C	lin-7 homolog C (C. elegans)	KCNJ4	potassium inwardly-rectifying channel, subfamily J, member 4					STRING.binding	STRING.experiment				novel	putative
LIPC_LRP1	LIPC	lipase, hepatic	LRP1	low density lipoprotein receptor-related protein 1				HPRD				LRP1		novel	literature supported
LIPH_LPAR1	LIPH	lipase, member H	LPAR1	lysophosphatidic acid receptor 1		HPMR					LIPH	EDG2		known	literature supported
LIPH_LPAR2	LIPH	lipase, member H	LPAR2	lysophosphatidic acid receptor 2		HPMR					LIPH	EDG4		known	literature supported
LIPH_LPAR4	LIPH	lipase, member H	LPAR4	lysophosphatidic acid receptor 4		HPMR					LIPH	GPR23		known	literature supported
LPA_ITGAM	LPA	lipoprotein, Lp(a)	ITGAM	integrin, alpha M (complement component 3 receptor 3 subunit)					STRING.binding			ITGAM		novel	putative
LPA_ITGB2	LPA	lipoprotein, Lp(a)	ITGB2	integrin, beta 2 (complement component 3 receptor 3 and 4 subunit)					STRING.binding			ITGB2		novel	putative
LPA_LRP2	LPA	lipoprotein, Lp(a)	LRP2	low density lipoprotein receptor-related protein 2				HPRD				LRP2		novel	literature supported
LPL_CD44	LPL	lipoprotein lipase	CD44	CD44 molecule (Indian blood group)					STRING.binding			CD44		novel	putative
LPL_GPIHBP1	LPL	lipoprotein lipase	GPIHBP1	glycosylphosphatidylinositol anchored high density lipoprotein binding protein 1									17403372	novel	literature supported
LPL_LRP1	LPL	lipoprotein lipase	LRP1	low density lipoprotein receptor-related protein 1				HPRD	STRING.binding	STRING.experiment		LRP1		novel	literature supported
LPL_LRP2	LPL	lipoprotein lipase	LRP2	low density lipoprotein receptor-related protein 2				HPRD				LRP2		novel	literature supported
LPL_SDC1	LPL	lipoprotein lipase	SDC1	syndecan 1					STRING.binding			SDC1	9294130	novel	literature supported
LPL_VLDLR	LPL	lipoprotein lipase	VLDLR	very low density lipoprotein receptor				HPRD				VLDLR		novel	literature supported
LRP1B_PLAUR	LRP1B	low density lipoprotein receptor-related protein 1B	PLAUR	plasminogen activator, urokinase receptor				HPRD				PLAUR		novel	literature supported
LRPAP1_LDLR	LRPAP1	low density lipoprotein receptor-related protein associated protein 1	LDLR	low density lipoprotein receptor				HPRD			LRPAP1	LDLR		novel	literature supported
LRPAP1_LRP1	LRPAP1	low density lipoprotein receptor-related protein associated protein 1	LRP1	low density lipoprotein receptor-related protein 1		HPMR		HPRD			LRPAP1	LRP1		known	literature supported
LRPAP1_LRP2	LRPAP1	low density lipoprotein receptor-related protein associated protein 1	LRP2	low density lipoprotein receptor-related protein 2				HPRD			LRPAP1	LRP2		novel	literature supported
LRPAP1_LRP8	LRPAP1	low density lipoprotein receptor-related protein associated protein 1	LRP8	low density lipoprotein receptor-related protein 8, apolipoprotein e receptor				HPRD			LRPAP1	LRP8		novel	literature supported
LRPAP1_SORL1	LRPAP1	low density lipoprotein receptor-related protein associated protein 1	SORL1	sortilin-related receptor, L(DLR class) A repeats containing				HPRD			LRPAP1	SORL1		novel	literature supported
LRPAP1_SORT1	LRPAP1	low density lipoprotein receptor-related protein associated protein 1	SORT1	sortilin 1				HPRD			LRPAP1	SORT1		novel	literature supported
LRPAP1_VLDLR	LRPAP1	low density lipoprotein receptor-related protein associated protein 1	VLDLR	very low density lipoprotein receptor				HPRD			LRPAP1	VLDLR		novel	literature supported
LTA_CACHD1	LTA	lymphotoxin alpha	CACHD1	cache domain containing 1					STRING.binding		LTA			novel	putative
LTA_EDNRA	LTA	lymphotoxin alpha	EDNRA	endothelin receptor type A					STRING.binding		LTA	EDNRA		novel	putative
LTA_LTBR	LTA	lymphotoxin alpha	LTBR	lymphotoxin beta receptor (TNFR superfamily, member 3)	DLRP			HPRD			LTA	LTBR		known	literature supported
LTA_TNFRSF14	LTA	lymphotoxin alpha	TNFRSF14	tumor necrosis factor receptor superfamily, member 14	DLRP		IUPHAR	HPRD			LTA	TNFRSF14		known	literature supported
LTA_TNFRSF1A	LTA	lymphotoxin alpha	TNFRSF1A	tumor necrosis factor receptor superfamily, member 1A	DLRP		IUPHAR	HPRD	STRING.binding	STRING.experiment	LTA	TNFRSF1A		known	literature supported
LTA_TNFRSF1B	LTA	lymphotoxin alpha	TNFRSF1B	tumor necrosis factor receptor superfamily, member 1B	DLRP		IUPHAR	HPRD	STRING.binding		LTA	TNFRSF1B		known	literature supported
LTBP1_ITGB5	LTBP1	latent transforming growth factor beta binding protein 1	ITGB5	integrin, beta 5				HPRD				ITGB5		novel	literature supported
LTBP3_ITGB5	LTBP3	latent transforming growth factor beta binding protein 3	ITGB5	integrin, beta 5				HPRD				ITGB5		novel	literature supported
LTB_CD40	LTB	lymphotoxin beta (TNF superfamily, member 3)	CD40	CD40 molecule, TNF receptor superfamily member 5		HPMR					LTB	CD40		known	literature supported
LTB_LTBR	LTB	lymphotoxin beta (TNF superfamily, member 3)	LTBR	lymphotoxin beta receptor (TNFR superfamily, member 3)	DLRP	HPMR		HPRD			LTB	LTBR		known	literature supported
LTB_TNFRSF1A	LTB	lymphotoxin beta (TNF superfamily, member 3)	TNFRSF1A	tumor necrosis factor receptor superfamily, member 1A				HPRD			LTB	TNFRSF1A		novel	literature supported
LTF_GP9	LTF	lactotransferrin	GP9	glycoprotein IX (platelet)					STRING.binding		LTF			novel	putative
LTF_GPR162	LTF	lactotransferrin	GPR162	G protein-coupled receptor 162					STRING.binding		LTF			novel	putative
LTF_LRP1	LTF	lactotransferrin	LRP1	low density lipoprotein receptor-related protein 1		HPMR		HPRD			LTF	LRP1		known	literature supported
LTF_LRP11	LTF	lactotransferrin	LRP11	low density lipoprotein receptor-related protein 11		HPMR					LTF	LRP11		known	literature supported
LTF_TFRC	LTF	lactotransferrin	TFRC	transferrin receptor					STRING.binding		LTF	TFRC		novel	putative
LY6G5C_TMEM8A	LY6G5C	lymphocyte antigen 6 complex, locus G5C	TMEM8A	transmembrane protein 8A					STRING.binding					novel	putative
LY86_CD180	LY86	lymphocyte antigen 86	CD180	CD180 molecule				HPRD	STRING.binding	STRING.experiment				novel	literature supported
LYPD3_AGR2	LYPD3	LY6/PLAUR domain containing 3	AGR2	anterior gradient 2					STRING.binding			AGR2		novel	putative
LYZ_ITGAL	LYZ	lysozyme	ITGAL	integrin, alpha L (antigen CD11A (p180), lymphocyte function-associated antigen 1; alpha polypeptide)					STRING.binding			ITGAL		novel	putative
MADCAM1_CD44	MADCAM1	mucosal vascular addressin cell adhesion molecule 1	CD44	CD44 molecule (Indian blood group)				HPRD			MADCAM1	CD44		novel	literature supported
MADCAM1_ITGA4	MADCAM1	mucosal vascular addressin cell adhesion molecule 1	ITGA4	integrin, alpha 4 (antigen CD49D, alpha 4 subunit of VLA-4 receptor)		HPMR		HPRD	STRING.binding		MADCAM1	ITGA4		known	literature supported
MADCAM1_ITGB7	MADCAM1	mucosal vascular addressin cell adhesion molecule 1	ITGB7	integrin, beta 7		HPMR		HPRD	STRING.binding		MADCAM1	ITGB7		known	literature supported
MATN1_ITGA1	MATN1	matrilin 1, cartilage matrix protein	ITGA1	integrin, alpha 1				HPRD				ITGA1		novel	literature supported
MATN1_ITGB1	MATN1	matrilin 1, cartilage matrix protein	ITGB1	integrin, beta 1 (fibronectin receptor, beta polypeptide, antigen CD29 includes MDF2, MSK12)									10196235	novel	literature supported
MATN1_PTPRD	MATN1	matrilin 1, cartilage matrix protein	PTPRD	protein tyrosine phosphatase, receptor type, D					STRING.binding			PTPRD		novel	putative
MBL2_CALCR	MBL2	mannose-binding lectin (protein C) 2, soluble	CALCR	calcitonin receptor				HPRD				CALCR		novel	literature supported
MBL2_CD93	MBL2	mannose-binding lectin (protein C) 2, soluble	CD93	CD93 molecule				HPRD				CD93		novel	literature supported
MDK_ALK	MDK	midkine (neurite growth-promoting factor 2)	ALK	anaplastic lymphoma receptor tyrosine kinase		HPMR		HPRD			MDK	ALK		known	literature supported
MDK_GPC2	MDK	midkine (neurite growth-promoting factor 2)	GPC2	glypican 2					STRING.binding		MDK			novel	putative
MDK_ITGA4	MDK	midkine (neurite growth-promoting factor 2)	ITGA4	integrin, alpha 4 (antigen CD49D, alpha 4 subunit of VLA-4 receptor)					STRING.binding		MDK	ITGA4		novel	putative
MDK_ITGA6	MDK	midkine (neurite growth-promoting factor 2)	ITGA6	integrin, alpha 6					STRING.binding		MDK	ITGA6		novel	putative
MDK_ITGB1	MDK	midkine (neurite growth-promoting factor 2)	ITGB1	integrin, beta 1 (fibronectin receptor, beta polypeptide, antigen CD29 includes MDF2, MSK12)					STRING.binding		MDK	ITGB1		novel	putative
MDK_LRP1	MDK	midkine (neurite growth-promoting factor 2)	LRP1	low density lipoprotein receptor-related protein 1				HPRD			MDK	LRP1		novel	literature supported
MDK_LRP2	MDK	midkine (neurite growth-promoting factor 2)	LRP2	low density lipoprotein receptor-related protein 2				HPRD			MDK	LRP2		novel	literature supported
MDK_PTPRB	MDK	midkine (neurite growth-promoting factor 2)	PTPRB	protein tyrosine phosphatase, receptor type, B	DLRP						MDK			known	putative
MDK_PTPRZ1	MDK	midkine (neurite growth-promoting factor 2)	PTPRZ1	protein tyrosine phosphatase, receptor-type, Z polypeptide 1	DLRP			HPRD			MDK	PTPRZ1		known	literature supported
MDK_SDC1	MDK	midkine (neurite growth-promoting factor 2)	SDC1	syndecan 1				HPRD			MDK	SDC1		novel	literature supported
MDK_SDC3	MDK	midkine (neurite growth-promoting factor 2)	SDC3	syndecan 3				HPRD			MDK	SDC3		novel	literature supported
MDK_SDC4	MDK	midkine (neurite growth-promoting factor 2)	SDC4	syndecan 4				HPRD	STRING.binding		MDK	SDC4		novel	literature supported
MDK_TSPAN1	MDK	midkine (neurite growth-promoting factor 2)	TSPAN1	tetraspanin 1				HPRD			MDK	TSPAN1		novel	literature supported
MEPE_PHEX	MEPE	matrix extracellular phosphoglycoprotein	PHEX	phosphate regulating endopeptidase homolog, X-linked					STRING.binding				15664000	novel	literature supported
MFAP2_NOTCH1	MFAP2	microfibrillar-associated protein 2	NOTCH1	notch 1					STRING.binding			NOTCH1	16492672	novel	literature supported
MFAP5_NOTCH1	MFAP5	microfibrillar associated protein 5	NOTCH1	notch 1					STRING.binding			NOTCH1	16492672	novel	literature supported
MFGE8_ITGAV	MFGE8	milk fat globule-EGF factor 8 protein	ITGAV	integrin, alpha V					STRING.binding			ITGAV	24441829	novel	literature supported
MFGE8_ITGB3	MFGE8	milk fat globule-EGF factor 8 protein	ITGB3	integrin, beta 3 (platelet glycoprotein IIIa, antigen CD61)									24441829	novel	literature supported
MFGE8_PDGFRB	MFGE8	milk fat globule-EGF factor 8 protein	PDGFRB	platelet-derived growth factor receptor, beta polypeptide									21868707	novel	literature supported
MFI2_TFRC	MFI2	antigen p97 (melanoma associated) identified by monoclonal antibodies 133.2 and 96.5	TFRC	transferrin receptor					STRING.binding	STRING.experiment		TFRC		novel	putative
MFNG_NOTCH1	MFNG	MFNG O-fucosylpeptide 3-beta-N-acetylglucosaminyltransferase	NOTCH1	notch 1				HPRD				NOTCH1		novel	literature supported
MFNG_NOTCH2	MFNG	MFNG O-fucosylpeptide 3-beta-N-acetylglucosaminyltransferase	NOTCH2	notch 2				HPRD				NOTCH2		novel	literature supported
MIA_CDH19	MIA	melanoma inhibitory activity	CDH19	cadherin 19, type 2					STRING.binding					novel	putative
MIA_CDH7	MIA	melanoma inhibitory activity	CDH7	cadherin 7, type 2					STRING.binding				19200257	novel	literature supported
MLLT4_EPHA7	MLLT4	myeloid/lymphoid or mixed-lineage leukemia (trithorax homolog, Drosophila); translocated to, 4	EPHA7	EPH receptor A7				HPRD			MLLT4	EPHA7		novel	literature supported
MLLT4_EPHB2	MLLT4	myeloid/lymphoid or mixed-lineage leukemia (trithorax homolog, Drosophila); translocated to, 4	EPHB2	EPH receptor B2				HPRD			MLLT4	EPHB2		novel	literature supported
MLLT4_EPHB3	MLLT4	myeloid/lymphoid or mixed-lineage leukemia (trithorax homolog, Drosophila); translocated to, 4	EPHB3	EPH receptor B3				HPRD	STRING.binding		MLLT4	EPHB3		novel	literature supported
MLLT4_EPHB6	MLLT4	myeloid/lymphoid or mixed-lineage leukemia (trithorax homolog, Drosophila); translocated to, 4	EPHB6	EPH receptor B6				HPRD			MLLT4	EPHB6		novel	literature supported
MLLT4_F11R	MLLT4	myeloid/lymphoid or mixed-lineage leukemia (trithorax homolog, Drosophila); translocated to, 4	F11R	F11 receptor				HPRD			MLLT4			novel	literature supported
MLLT4_NRXN2	MLLT4	myeloid/lymphoid or mixed-lineage leukemia (trithorax homolog, Drosophila); translocated to, 4	NRXN2	neurexin 2				HPRD			MLLT4	NRXN2		novel	literature supported
MLLT4_NRXN3	MLLT4	myeloid/lymphoid or mixed-lineage leukemia (trithorax homolog, Drosophila); translocated to, 4	NRXN3	neurexin 3				HPRD			MLLT4	NRXN3		novel	literature supported
MLLT4_PVRL1	MLLT4	myeloid/lymphoid or mixed-lineage leukemia (trithorax homolog, Drosophila); translocated to, 4	PVRL1	poliovirus receptor-related 1 (herpesvirus entry mediator C)				HPRD	STRING.binding	STRING.experiment	MLLT4	PVRL1		novel	literature supported
MLLT4_PVRL2	MLLT4	myeloid/lymphoid or mixed-lineage leukemia (trithorax homolog, Drosophila); translocated to, 4	PVRL2	poliovirus receptor-related 2 (herpesvirus entry mediator B)				HPRD	STRING.binding	STRING.experiment	MLLT4	PVRL2		novel	literature supported
MLLT4_PVRL3	MLLT4	myeloid/lymphoid or mixed-lineage leukemia (trithorax homolog, Drosophila); translocated to, 4	PVRL3	poliovirus receptor-related 3				HPRD	STRING.binding	STRING.experiment	MLLT4	PVRL3		novel	literature supported
MLLT4_PVRL4	MLLT4	myeloid/lymphoid or mixed-lineage leukemia (trithorax homolog, Drosophila); translocated to, 4	PVRL4	poliovirus receptor-related 4				HPRD		STRING.experiment	MLLT4	PVRL4		novel	literature supported
MLN_MLNR	MLN	motilin	MLNR	motilin receptor		HPMR	IUPHAR	HPRD	STRING.binding		MLN	MLNR		known	literature supported
MMP12_PLAUR	MMP12	matrix metallopeptidase 12 (macrophage elastase)	PLAUR	plasminogen activator, urokinase receptor				HPRD				PLAUR		novel	literature supported
MMP13_LRP1	MMP13	matrix metallopeptidase 13 (collagenase 3)	LRP1	low density lipoprotein receptor-related protein 1		HPMR		HPRD			MMP13	LRP1		known	literature supported
MMP1_CD44	MMP1	matrix metallopeptidase 1 (interstitial collagenase)	CD44	CD44 molecule (Indian blood group)				HPRD				CD44		novel	literature supported
MMP1_ITGA2	MMP1	matrix metallopeptidase 1 (interstitial collagenase)	ITGA2	integrin, alpha 2 (CD49B, alpha 2 subunit of VLA-2 receptor)				HPRD	STRING.binding	STRING.experiment		ITGA2		novel	literature supported
MMP2_SDC2	MMP2	matrix metallopeptidase 2 (gelatinase A, 72kDa gelatinase, 72kDa type IV collagenase)	SDC2	syndecan 2									17623663	novel	literature supported
MMP7_CD151	MMP7	matrix metallopeptidase 7 (matrilysin, uterine)	CD151	CD151 molecule (Raph blood group)				HPRD	STRING.binding			CD151		novel	literature supported
MMP7_CD44	MMP7	matrix metallopeptidase 7 (matrilysin, uterine)	CD44	CD44 molecule (Indian blood group)				HPRD	STRING.binding			CD44		novel	literature supported
MMP7_CDH6	MMP7	matrix metallopeptidase 7 (matrilysin, uterine)	CDH6	cadherin 6, type 2, K-cadherin (fetal kidney)					STRING.binding					novel	putative
MMP7_ERBB4	MMP7	matrix metallopeptidase 7 (matrilysin, uterine)	ERBB4	v-erb-b2 avian erythroblastic leukemia viral oncogene homolog 4					STRING.binding			ERBB4	17638887	novel	literature supported
MMP9_CD44	MMP9	matrix metallopeptidase 9 (gelatinase B, 92kDa gelatinase, 92kDa type IV collagenase)	CD44	CD44 molecule (Indian blood group)				HPRD	STRING.binding		MMP9	CD44		novel	literature supported
MMP9_EPHB2	MMP9	matrix metallopeptidase 9 (gelatinase B, 92kDa gelatinase, 92kDa type IV collagenase)	EPHB2	EPH receptor B2				HPRD			MMP9	EPHB2		novel	literature supported
MMP9_ITGAM	MMP9	matrix metallopeptidase 9 (gelatinase B, 92kDa gelatinase, 92kDa type IV collagenase)	ITGAM	integrin, alpha M (complement component 3 receptor 3 subunit)					STRING.binding		MMP9	ITGAM		novel	putative
MMP9_ITGB2	MMP9	matrix metallopeptidase 9 (gelatinase B, 92kDa gelatinase, 92kDa type IV collagenase)	ITGB2	integrin, beta 2 (complement component 3 receptor 3 and 4 subunit)					STRING.binding		MMP9	ITGB2		novel	putative
MMP9_LRP1	MMP9	matrix metallopeptidase 9 (gelatinase B, 92kDa gelatinase, 92kDa type IV collagenase)	LRP1	low density lipoprotein receptor-related protein 1		HPMR					MMP9	LRP1		known	literature supported
MST1_MST1R	MST1	macrophage stimulating 1 (hepatocyte growth factor-like)	MST1R	macrophage stimulating 1 receptor (c-met-related tyrosine kinase)	DLRP	HPMR	IUPHAR	HPRD			MST1	MST1R		known	literature supported
MSTN_ACVR2B	MSTN	myostatin	ACVR2B	activin A receptor, type IIB				HPRD			GDF8	ACVR2B		novel	literature supported
MUC2_AGR2	MUC2	mucin 2, oligomeric mucus/gel-forming	AGR2	anterior gradient 2					STRING.binding		MUC2	AGR2	19359471	novel	literature supported
MUC7_SELL	MUC7	mucin 7, secreted	SELL	selectin L				HPRD				SELL		novel	literature supported
MYOC_FZD1	MYOC	myocilin, trabecular meshwork inducible glucocorticoid response	FZD1	frizzled class receptor 1									19188438	novel	literature supported
MYOC_FZD10	MYOC	myocilin, trabecular meshwork inducible glucocorticoid response	FZD10	frizzled class receptor 10									19188438	novel	literature supported
MYOC_FZD3	MYOC	myocilin, trabecular meshwork inducible glucocorticoid response	FZD3	frizzled class receptor 3									19188438	novel	literature supported
MYOC_FZD4	MYOC	myocilin, trabecular meshwork inducible glucocorticoid response	FZD4	frizzled class receptor 4									19188438	novel	literature supported
MYOC_FZD7	MYOC	myocilin, trabecular meshwork inducible glucocorticoid response	FZD7	frizzled class receptor 7									19188438	novel	literature supported
NAMPT_INSR	NAMPT	nicotinamide phosphoribosyltransferase	INSR	insulin receptor		HPMR					PBEF1	INSR		known	literature supported
NCAM1_CACNA1C	NCAM1	neural cell adhesion molecule 1	CACNA1C	calcium channel, voltage-dependent, L type, alpha 1C subunit					STRING.binding		NCAM1			novel	putative
NCAM1_FGFR1	NCAM1	neural cell adhesion molecule 1	FGFR1	fibroblast growth factor receptor 1				HPRD	STRING.binding		NCAM1	FGFR1		novel	literature supported
NCAM1_FGFR2	NCAM1	neural cell adhesion molecule 1	FGFR2	fibroblast growth factor receptor 2					STRING.binding		NCAM1	FGFR2		novel	putative
NCAM1_GFRA1	NCAM1	neural cell adhesion molecule 1	GFRA1	GDNF family receptor alpha 1				HPRD	STRING.binding		NCAM1	GFRA1		novel	literature supported
NCAM1_PTPRA	NCAM1	neural cell adhesion molecule 1	PTPRA	protein tyrosine phosphatase, receptor type, A					STRING.binding		NCAM1	PTPRA		novel	putative
NCAM1_ROBO1	NCAM1	neural cell adhesion molecule 1	ROBO1	roundabout, axon guidance receptor, homolog 1 (Drosophila)		HPMR					NCAM1	ROBO1		known	literature supported
NCAM1_ROBO3	NCAM1	neural cell adhesion molecule 1	ROBO3	roundabout, axon guidance receptor, homolog 3 (Drosophila)		HPMR					NCAM1	ROBO3		known	literature supported
NCAN_CDH2	NCAN	neurocan	CDH2	cadherin 2, type 1, N-cadherin (neuronal)					STRING.binding					novel	putative
NCAN_SDC3	NCAN	neurocan	SDC3	syndecan 3					STRING.binding			SDC3		novel	putative
NDP_FZD4	NDP	Norrie disease (pseudoglioma)	FZD4	frizzled class receptor 4		HPMR					NDP	FZD4		known	literature supported
NDP_LGR4	NDP	Norrie disease (pseudoglioma)	LGR4	leucine-rich repeat containing G protein-coupled receptor 4		HPMR					NDP	LGR4		known	literature supported
NGF_KIDINS220	NGF	nerve growth factor (beta polypeptide)	KIDINS220	kinase D-interacting substrate, 220kDa					STRING.binding		NGFB			novel	putative
NGF_MAGED1	NGF	nerve growth factor (beta polypeptide)	MAGED1	melanoma antigen family D, 1					STRING.binding		NGFB	MAGED1		novel	putative
NGF_NGFR	NGF	nerve growth factor (beta polypeptide)	NGFR	nerve growth factor receptor	DLRP	HPMR	IUPHAR	HPRD	STRING.binding	STRING.experiment	NGFB	NGFR		known	literature supported
NGF_NGFRAP1	NGF	nerve growth factor (beta polypeptide)	NGFRAP1	nerve growth factor receptor (TNFRSF16) associated protein 1					STRING.binding		NGFB	NGFRAP1		novel	putative
NGF_NTRK1	NGF	nerve growth factor (beta polypeptide)	NTRK1	neurotrophic tyrosine kinase, receptor, type 1	DLRP	HPMR		HPRD	STRING.binding	STRING.experiment	NGFB	NTRK1		known	literature supported
NGF_SORCS3	NGF	nerve growth factor (beta polypeptide)	SORCS3	sortilin-related VPS10 domain containing receptor 3				HPRD	STRING.binding		NGFB			novel	literature supported
NGF_SORT1	NGF	nerve growth factor (beta polypeptide)	SORT1	sortilin 1		HPMR		HPRD	STRING.binding	STRING.experiment	NGFB	SORT1		known	literature supported
NID1_COL13A1	NID1	nidogen 1	COL13A1	collagen, type XIII, alpha 1				HPRD			NID1			novel	literature supported
NID1_ITGA3	NID1	nidogen 1	ITGA3	integrin, alpha 3 (antigen CD49C, alpha 3 subunit of VLA-3 receptor)					STRING.binding		NID1	ITGA3		novel	putative
NID1_ITGAV	NID1	nidogen 1	ITGAV	integrin, alpha V				HPRD			NID1	ITGAV		novel	literature supported
NID1_ITGB1	NID1	nidogen 1	ITGB1	integrin, beta 1 (fibronectin receptor, beta polypeptide, antigen CD29 includes MDF2, MSK12)					STRING.binding		NID1	ITGB1		novel	putative
NID1_ITGB3	NID1	nidogen 1	ITGB3	integrin, beta 3 (platelet glycoprotein IIIa, antigen CD61)				HPRD			NID1	ITGB3		novel	literature supported
NID1_PTPRF	NID1	nidogen 1	PTPRF	protein tyrosine phosphatase, receptor type, F		HPMR					NID1	PTPRF		known	literature supported
NID2_COL13A1	NID2	nidogen 2 (osteonidogen)	COL13A1	collagen, type XIII, alpha 1				HPRD						novel	literature supported
NLGN1_NRXN1	NLGN1	neuroligin 1	NRXN1	neurexin 1		HPMR		HPRD	STRING.binding	STRING.experiment	NLGN1	NRXN1		known	literature supported
NLGN1_NRXN2	NLGN1	neuroligin 1	NRXN2	neurexin 2									7736595	novel	literature supported
NLGN1_NRXN3	NLGN1	neuroligin 1	NRXN3	neurexin 3		HPMR					NLGN1	NRXN3		known	literature supported
NLGN2_NRXN1	NLGN2	neuroligin 2	NRXN1	neurexin 1		HPMR		HPRD			NLGN2	NRXN1		known	literature supported
NLGN2_NRXN2	NLGN2	neuroligin 2	NRXN2	neurexin 2		HPMR					NLGN2	NRXN2		known	literature supported
NLGN2_NRXN3	NLGN2	neuroligin 2	NRXN3	neurexin 3		HPMR					NLGN2	NRXN3		known	literature supported
NLGN3_NRXN1	NLGN3	neuroligin 3	NRXN1	neurexin 1		HPMR		HPRD		STRING.experiment	NLGN3	NRXN1		known	literature supported
NLGN3_NRXN2	NLGN3	neuroligin 3	NRXN2	neurexin 2		HPMR		HPRD			NLGN3	NRXN2		known	literature supported
NLGN3_NRXN3	NLGN3	neuroligin 3	NRXN3	neurexin 3		HPMR		HPRD			NLGN3	NRXN3		known	literature supported
NMB_BRS3	NMB	neuromedin B	BRS3	bombesin-like receptor 3					STRING.binding		NMB	BRS3	9920658	novel	literature supported
NMB_GRPR	NMB	neuromedin B	GRPR	gastrin-releasing peptide receptor		HPMR	IUPHAR				NMB	GRPR		known	literature supported
NMB_NMBR	NMB	neuromedin B	NMBR	neuromedin B receptor		HPMR	IUPHAR	HPRD	STRING.binding	STRING.experiment	NMB	NMBR		known	literature supported
NMS_NMUR1	NMS	neuromedin S	NMUR1	neuromedin U receptor 1		HPMR	IUPHAR	HPRD			NMS	NMUR1		known	literature supported
NMS_NMUR2	NMS	neuromedin S	NMUR2	neuromedin U receptor 2		HPMR	IUPHAR		STRING.binding		NMS	NMUR2		known	literature supported
NMU_NMUR1	NMU	neuromedin U	NMUR1	neuromedin U receptor 1		HPMR	IUPHAR	HPRD	STRING.binding	STRING.experiment	NMU	NMUR1		known	literature supported
NMU_NMUR2	NMU	neuromedin U	NMUR2	neuromedin U receptor 2		HPMR	IUPHAR	HPRD	STRING.binding	STRING.experiment	NMU	NMUR2		known	literature supported
NODAL_ACVR1B	NODAL	nodal growth differentiation factor	ACVR1B	activin A receptor, type IB		HPMR			STRING.binding		NODAL	ACVR1B		known	literature supported
NODAL_ACVR1C	NODAL	nodal growth differentiation factor	ACVR1C	activin A receptor, type IC		HPMR			STRING.binding		NODAL	ACVR1C		known	literature supported
NODAL_ACVR2A	NODAL	nodal growth differentiation factor	ACVR2A	activin A receptor, type IIA		HPMR			STRING.binding		NODAL	ACVR2A		known	literature supported
NODAL_ACVR2B	NODAL	nodal growth differentiation factor	ACVR2B	activin A receptor, type IIB		HPMR			STRING.binding		NODAL	ACVR2B		known	literature supported
NOV_NOTCH1	NOV	nephroblastoma overexpressed	NOTCH1	notch 1		HPMR		HPRD			NOV	NOTCH1		known	literature supported
NOV_PLXNA1	NOV	nephroblastoma overexpressed	PLXNA1	plexin A1					STRING.binding	STRING.experiment	NOV	PLXNA1		novel	putative
NPB_NPBWR1	NPB	neuropeptide B	NPBWR1	neuropeptides B/W receptor 1		HPMR	IUPHAR	HPRD	STRING.binding	STRING.experiment	NPB	NPBWR1		known	literature supported
NPB_NPBWR2	NPB	neuropeptide B	NPBWR2	neuropeptides B/W receptor 2			IUPHAR	HPRD	STRING.binding		NPB	NPBWR2		known	literature supported
NPFF_NPFFR1	NPFF	neuropeptide FF-amide peptide precursor	NPFFR1	neuropeptide FF receptor 1		HPMR	IUPHAR	HPRD	STRING.binding		NPFF	NPFFR1		known	literature supported
NPFF_NPFFR2	NPFF	neuropeptide FF-amide peptide precursor	NPFFR2	neuropeptide FF receptor 2		HPMR	IUPHAR	HPRD	STRING.binding		NPFF	NPFFR2		known	literature supported
NPNT_ITGA8	NPNT	nephronectin	ITGA8	integrin, alpha 8		HPMR		HPRD	STRING.binding		NPNT	ITGA8		known	literature supported
NPNT_ITGB1	NPNT	nephronectin	ITGB1	integrin, beta 1 (fibronectin receptor, beta polypeptide, antigen CD29 includes MDF2, MSK12)		HPMR			STRING.binding		NPNT	ITGB1		known	literature supported
NPPA_NPR1	NPPA	natriuretic peptide A	NPR1	natriuretic peptide receptor 1		HPMR	IUPHAR	HPRD	STRING.binding		NPPA	NPR1		known	literature supported
NPPA_NPR3	NPPA	natriuretic peptide A	NPR3	natriuretic peptide receptor 3		HPMR		HPRD	STRING.binding	STRING.experiment	NPPA	NPR3		known	literature supported
NPPB_NPR1	NPPB	natriuretic peptide B	NPR1	natriuretic peptide receptor 1			IUPHAR	HPRD			NPPB	NPR1		known	literature supported
NPPB_NPR2	NPPB	natriuretic peptide B	NPR2	natriuretic peptide receptor 2		HPMR			STRING.binding		NPPB	NPR2		known	literature supported
NPPB_NPR3	NPPB	natriuretic peptide B	NPR3	natriuretic peptide receptor 3		HPMR		HPRD	STRING.binding	STRING.experiment	NPPB	NPR3		known	literature supported
NPPC_NPR2	NPPC	natriuretic peptide C	NPR2	natriuretic peptide receptor 2		HPMR	IUPHAR	HPRD	STRING.binding	STRING.experiment	NPPC	NPR2		known	literature supported
NPPC_NPR3	NPPC	natriuretic peptide C	NPR3	natriuretic peptide receptor 3				HPRD	STRING.binding	STRING.experiment	NPPC	NPR3		novel	literature supported
NPS_NPSR1	NPS	neuropeptide S	NPSR1	neuropeptide S receptor 1		HPMR	IUPHAR		STRING.binding		NPS	NPSR1		known	literature supported
NPVF_NPFFR1	NPVF	neuropeptide VF precursor	NPFFR1	neuropeptide FF receptor 1		HPMR	IUPHAR				C7orf9	NPFFR1		known	literature supported
NPVF_NPFFR2	NPVF	neuropeptide VF precursor	NPFFR2	neuropeptide FF receptor 2			IUPHAR				C7orf9	NPFFR2		known	literature supported
NPW_NPBWR1	NPW	neuropeptide W	NPBWR1	neuropeptides B/W receptor 1		HPMR	IUPHAR	HPRD	STRING.binding	STRING.experiment	NPW	NPBWR1		known	literature supported
NPW_NPBWR2	NPW	neuropeptide W	NPBWR2	neuropeptides B/W receptor 2		HPMR	IUPHAR	HPRD	STRING.binding		NPW	NPBWR2		known	literature supported
NPY_FAP	NPY	neuropeptide Y	FAP	fibroblast activation protein, alpha									21314817	novel	literature supported
NPY_MC4R	NPY	neuropeptide Y	MC4R	melanocortin 4 receptor				HPRD			NPY	MC4R		novel	literature supported
NPY_NPFFR2	NPY	neuropeptide Y	NPFFR2	neuropeptide FF receptor 2				HPRD			NPY	NPFFR2		novel	literature supported
NPY_NPY1R	NPY	neuropeptide Y	NPY1R	neuropeptide Y receptor Y1		HPMR		HPRD	STRING.binding	STRING.experiment	NPY	NPY1R		known	literature supported
NPY_NPY2R	NPY	neuropeptide Y	NPY2R	neuropeptide Y receptor Y2		HPMR	IUPHAR	HPRD	STRING.binding		NPY	NPY2R		known	literature supported
NPY_NPY4R	NPY	neuropeptide Y	NPY4R	neuropeptide Y receptor Y4		HPMR	IUPHAR	HPRD	STRING.binding		NPY	PPYR1		known	literature supported
NPY_NPY5R	NPY	neuropeptide Y	NPY5R	neuropeptide Y receptor Y5		HPMR	IUPHAR	HPRD	STRING.binding		NPY	NPY5R		known	literature supported
NPY_PRLHR	NPY	neuropeptide Y	PRLHR	prolactin releasing hormone receptor			IUPHAR				NPY	PRLHR		known	literature supported
NRG1_ERBB2	NRG1	neuregulin 1	ERBB2	v-erb-b2 avian erythroblastic leukemia viral oncogene homolog 2	DLRP	HPMR					NRG1	ERBB2		known	literature supported
NRG1_ERBB3	NRG1	neuregulin 1	ERBB3	v-erb-b2 avian erythroblastic leukemia viral oncogene homolog 3	DLRP	HPMR	IUPHAR	HPRD	STRING.binding	STRING.experiment	NRG1	ERBB3		known	literature supported
NRG1_ERBB4	NRG1	neuregulin 1	ERBB4	v-erb-b2 avian erythroblastic leukemia viral oncogene homolog 4	DLRP		IUPHAR	HPRD	STRING.binding	STRING.experiment	NRG1	ERBB4		known	literature supported
NRG1_GPC1	NRG1	neuregulin 1	GPC1	glypican 1					STRING.binding		NRG1	GPC1		novel	putative
NRG2_ERBB2	NRG2	neuregulin 2	ERBB2	v-erb-b2 avian erythroblastic leukemia viral oncogene homolog 2					STRING.binding		NRG2	ERBB2		novel	putative
NRG2_ERBB3	NRG2	neuregulin 2	ERBB3	v-erb-b2 avian erythroblastic leukemia viral oncogene homolog 3		HPMR	IUPHAR	HPRD	STRING.binding	STRING.experiment	NRG2	ERBB3		known	literature supported
NRG2_ERBB4	NRG2	neuregulin 2	ERBB4	v-erb-b2 avian erythroblastic leukemia viral oncogene homolog 4		HPMR	IUPHAR	HPRD		STRING.experiment	NRG2	ERBB4		known	literature supported
NRG3_ERBB4	NRG3	neuregulin 3	ERBB4	v-erb-b2 avian erythroblastic leukemia viral oncogene homolog 4		HPMR	IUPHAR	HPRD			NRG3	ERBB4		known	literature supported
NRG4_EGFR	NRG4	neuregulin 4	EGFR	epidermal growth factor receptor					STRING.binding			EGFR		novel	putative
NRG4_ERBB2	NRG4	neuregulin 4	ERBB2	v-erb-b2 avian erythroblastic leukemia viral oncogene homolog 2					STRING.binding			ERBB2		novel	putative
NRG4_ERBB4	NRG4	neuregulin 4	ERBB4	v-erb-b2 avian erythroblastic leukemia viral oncogene homolog 4			IUPHAR	HPRD	STRING.binding			ERBB4		known	literature supported
NRTN_GFRA1	NRTN	neurturin	GFRA1	GDNF family receptor alpha 1		HPMR		HPRD	STRING.binding	STRING.experiment	NRTN	GFRA1		known	literature supported
NRTN_GFRA2	NRTN	neurturin	GFRA2	GDNF family receptor alpha 2		HPMR		HPRD	STRING.binding	STRING.experiment	NRTN	GFRA2		known	literature supported
NRTN_RET	NRTN	neurturin	RET	ret proto-oncogene		HPMR		HPRD			NRTN	RET		known	literature supported
NTF3_NGFR	NTF3	neurotrophin 3	NGFR	nerve growth factor receptor	DLRP		IUPHAR		STRING.binding		NTF3	NGFR		known	literature supported
NTF3_NTRK1	NTF3	neurotrophin 3	NTRK1	neurotrophic tyrosine kinase, receptor, type 1	DLRP				STRING.binding		NTF3	NTRK1	17439940	known	literature supported
NTF3_NTRK2	NTF3	neurotrophin 3	NTRK2	neurotrophic tyrosine kinase, receptor, type 2	DLRP			HPRD	STRING.binding		NTF3	NTRK2		known	literature supported
NTF3_NTRK3	NTF3	neurotrophin 3	NTRK3	neurotrophic tyrosine kinase, receptor, type 3	DLRP	HPMR	IUPHAR	HPRD	STRING.binding	STRING.experiment	NTF3	NTRK3		known	literature supported
NTF4_NGFR	NTF4	neurotrophin 4	NGFR	nerve growth factor receptor	DLRP		IUPHAR	HPRD	STRING.binding		NTF5	NGFR		known	literature supported
NTF4_NGFRAP1	NTF4	neurotrophin 4	NGFRAP1	nerve growth factor receptor (TNFRSF16) associated protein 1		HPMR					NTF5	NGFRAP1		known	literature supported
NTF4_NTRK1	NTF4	neurotrophin 4	NTRK1	neurotrophic tyrosine kinase, receptor, type 1	DLRP	HPMR					NTF5	NTRK1		known	literature supported
NTF4_NTRK2	NTF4	neurotrophin 4	NTRK2	neurotrophic tyrosine kinase, receptor, type 2	DLRP	HPMR		HPRD	STRING.binding	STRING.experiment	NTF5	NTRK2		known	literature supported
NTF4_NTRK3	NTF4	neurotrophin 4	NTRK3	neurotrophic tyrosine kinase, receptor, type 3	DLRP				STRING.binding	STRING.experiment	NTF5	NTRK3		known	putative
NTN1_ADORA2B	NTN1	netrin 1	ADORA2B	adenosine A2b receptor				HPRD			NTN1	ADORA2B		novel	literature supported
NTN1_DCC	NTN1	netrin 1	DCC	deleted in colorectal carcinoma		HPMR		HPRD	STRING.binding	STRING.experiment	NTN1	DCC		known	literature supported
NTN1_NEO1	NTN1	netrin 1	NEO1	neogenin 1				HPRD	STRING.binding	STRING.experiment	NTN1	NEO1		novel	literature supported
NTN1_UNC5A	NTN1	netrin 1	UNC5A	unc-5 homolog A (C. elegans)					STRING.binding		NTN1	UNC5A	9126742	novel	literature supported
NTN1_UNC5B	NTN1	netrin 1	UNC5B	unc-5 homolog B (C. elegans)					STRING.binding		NTN1	UNC5B	9126742	novel	literature supported
NTN1_UNC5C	NTN1	netrin 1	UNC5C	unc-5 homolog C (C. elegans)		HPMR		HPRD	STRING.binding	STRING.experiment	NTN1	UNC5C		known	literature supported
NTN1_UNC5D	NTN1	netrin 1	UNC5D	unc-5 homolog D (C. elegans)					STRING.binding		NTN1	UNC5D	9126742	novel	literature supported
NTN3_CDON	NTN3	netrin 3	CDON	cell adhesion associated, oncogene regulated		HPMR			STRING.binding		NTN2L	CDON		known	literature supported
NTN3_NEO1	NTN3	netrin 3	NEO1	neogenin 1		HPMR		HPRD	STRING.binding		NTN2L	NEO1		known	literature supported
NTN4_DCC	NTN4	netrin 4	DCC	deleted in colorectal carcinoma		HPMR					NTN4	DCC		known	literature supported
NTN4_UNC5A	NTN4	netrin 4	UNC5A	unc-5 homolog A (C. elegans)		HPMR					NTN4	UNC5A		known	literature supported
NTNG1_LRRC4C	NTNG1	netrin G1	LRRC4C	leucine rich repeat containing 4C		HPMR		HPRD	STRING.binding	STRING.experiment	NTNG1	LRRC4C		known	literature supported
NTNG2_LRRC4	NTNG2	netrin G2	LRRC4	leucine rich repeat containing 4					STRING.binding	STRING.experiment	NTNG2	LRRC4	17973922	novel	literature supported
NTNG2_LRRC4C	NTNG2	netrin G2	LRRC4C	leucine rich repeat containing 4C					STRING.binding		NTNG2	LRRC4C		novel	putative
NTS_NGFR	NTS	neurotensin	NGFR	nerve growth factor receptor					STRING.binding		NTS	NGFR		novel	putative
NTS_NTSR1	NTS	neurotensin	NTSR1	neurotensin receptor 1 (high affinity)		HPMR	IUPHAR	HPRD	STRING.binding	STRING.experiment	NTS	NTSR1		known	literature supported
NTS_NTSR2	NTS	neurotensin	NTSR2	neurotensin receptor 2		HPMR	IUPHAR	HPRD	STRING.binding		NTS	NTSR2		known	literature supported
NTS_SORT1	NTS	neurotensin	SORT1	sortilin 1				HPRD			NTS	SORT1		novel	literature supported
NUCB2_ERAP1	NUCB2	nucleobindin 2	ERAP1	endoplasmic reticulum aminopeptidase 1		HPMR			STRING.binding					known	EXCLUDED not receptor
NXPH1_NRXN1	NXPH1	neurexophilin 1	NRXN1	neurexin 1		HPMR		HPRD			NXPH1	NRXN1		known	literature supported
NXPH1_NRXN2	NXPH1	neurexophilin 1	NRXN2	neurexin 2		HPMR					NXPH1	NRXN2		known	literature supported
NXPH1_NRXN3	NXPH1	neurexophilin 1	NRXN3	neurexin 3		HPMR					NXPH1	NRXN3		known	literature supported
NXPH2_NRXN1	NXPH2	neurexophilin 2	NRXN1	neurexin 1				HPRD			NXPH2	NRXN1		novel	literature supported
NXPH3_NRXN1	NXPH3	neurexophilin 3	NRXN1	neurexin 1		HPMR		HPRD			NXPH3	NRXN1		known	literature supported
NXPH3_NRXN2	NXPH3	neurexophilin 3	NRXN2	neurexin 2		HPMR					NXPH3	NRXN2		known	literature supported
NXPH3_NRXN3	NXPH3	neurexophilin 3	NRXN3	neurexin 3		HPMR					NXPH3	NRXN3		known	literature supported
OBP2A_OR1G1	OBP2A	odorant binding protein 2A	OR1G1	olfactory receptor, family 1, subfamily G, member 1				HPRD				OR1G1		novel	literature supported
OLAH_MOG	OLAH	oleoyl-ACP hydrolase	MOG	myelin oligodendrocyte glycoprotein					STRING.binding					novel	putative
OLFM2_ROBO2	OLFM2	olfactomedin 2	ROBO2	roundabout, axon guidance receptor, homolog 2 (Drosophila)				HPRD				ROBO2		novel	literature supported
OMG_LINGO1	OMG	oligodendrocyte myelin glycoprotein	LINGO1	leucine rich repeat and Ig domain containing 1		HPMR					OMG	LRRN6A		known	literature supported
OMG_NGFR	OMG	oligodendrocyte myelin glycoprotein	NGFR	nerve growth factor receptor					STRING.binding		OMG	NGFR		novel	putative
OMG_RTN4R	OMG	oligodendrocyte myelin glycoprotein	RTN4R	reticulon 4 receptor									12068310	novel	literature supported
OMG_RTN4RL1	OMG	oligodendrocyte myelin glycoprotein	RTN4RL1	reticulon 4 receptor-like 1				HPRD			OMG			novel	literature supported
OMG_TNFRSF1B	OMG	oligodendrocyte myelin glycoprotein	TNFRSF1B	tumor necrosis factor receptor superfamily, member 1B		HPMR					OMG	TNFRSF1B		known	literature supported
ORM1_CCR5	ORM1	orosomucoid 1	CCR5	chemokine (C-C motif) receptor 5 (gene/pseudogene)				HPRD				CCR5		novel	literature supported
OSM_IL6ST	OSM	oncostatin M	IL6ST	interleukin 6 signal transducer (gp130, oncostatin M receptor)	DLRP	HPMR		HPRD	STRING.binding	STRING.experiment	OSM	IL6ST		known	literature supported
OSM_LIFR	OSM	oncostatin M	LIFR	leukemia inhibitory factor receptor alpha	DLRP	HPMR		HPRD	STRING.binding	STRING.experiment	OSM	LIFR		known	literature supported
OSM_OSMR	OSM	oncostatin M	OSMR	oncostatin M receptor	DLRP	HPMR		HPRD	STRING.binding		OSM	OSMR		known	literature supported
OSTN_NPR3	OSTN	osteocrin	NPR3	natriuretic peptide receptor 3			IUPHAR					NPR3		known	literature supported
OXT_AVPR1A	OXT	oxytocin/neurophysin I prepropeptide	AVPR1A	arginine vasopressin receptor 1A			IUPHAR				OXT	AVPR1A		known	literature supported
OXT_AVPR1B	OXT	oxytocin/neurophysin I prepropeptide	AVPR1B	arginine vasopressin receptor 1B			IUPHAR				OXT	AVPR1B		known	literature supported
OXT_AVPR2	OXT	oxytocin/neurophysin I prepropeptide	AVPR2	arginine vasopressin receptor 2			IUPHAR				OXT	AVPR2		known	literature supported
OXT_OXTR	OXT	oxytocin/neurophysin I prepropeptide	OXTR	oxytocin receptor		HPMR	IUPHAR	HPRD	STRING.binding		OXT	OXTR		known	literature supported
P4HB_GPR162	P4HB	prolyl 4-hydroxylase, beta polypeptide	GPR162	G protein-coupled receptor 162					STRING.binding		P4HB			novel	putative
PAPLN_PVRL4	PAPLN	papilin, proteoglycan-like sulfated glycoprotein	PVRL4	poliovirus receptor-related 4					STRING.binding			PVRL4		novel	putative
PAPLN_SIRPA	PAPLN	papilin, proteoglycan-like sulfated glycoprotein	SIRPA	signal-regulatory protein alpha					STRING.binding					novel	putative
PCSK9_VLDLR	PCSK9	proprotein convertase subtilisin/kexin type 9	VLDLR	very low density lipoprotein receptor									17452316	novel	literature supported
PDAP1_PDGFRB	PDAP1	PDGFA associated protein 1	PDGFRB	platelet-derived growth factor receptor, beta polypeptide				HPRD			PDAP1	PDGFRB		novel	literature supported
PDGFA_PDGFRA	PDGFA	platelet-derived growth factor alpha polypeptide	PDGFRA	platelet-derived growth factor receptor, alpha polypeptide	DLRP	HPMR		HPRD	STRING.binding	STRING.experiment	PDGFA	PDGFRA		known	literature supported
PDGFA_PDGFRB	PDGFA	platelet-derived growth factor alpha polypeptide	PDGFRB	platelet-derived growth factor receptor, beta polypeptide					STRING.binding		PDGFA	PDGFRB		novel	putative
PDGFB_ART1	PDGFB	platelet-derived growth factor beta polypeptide	ART1	ADP-ribosyltransferase 1				HPRD			PDGFB			novel	literature supported
PDGFB_ITGAV	PDGFB	platelet-derived growth factor beta polypeptide	ITGAV	integrin, alpha V					STRING.binding		PDGFB	ITGAV		novel	putative
PDGFB_LRP1	PDGFB	platelet-derived growth factor beta polypeptide	LRP1	low density lipoprotein receptor-related protein 1				HPRD			PDGFB	LRP1		novel	literature supported
PDGFB_PDGFRA	PDGFB	platelet-derived growth factor beta polypeptide	PDGFRA	platelet-derived growth factor receptor, alpha polypeptide	DLRP	HPMR		HPRD	STRING.binding	STRING.experiment	PDGFB	PDGFRA		known	literature supported
PDGFB_PDGFRB	PDGFB	platelet-derived growth factor beta polypeptide	PDGFRB	platelet-derived growth factor receptor, beta polypeptide	DLRP	HPMR		HPRD	STRING.binding	STRING.experiment	PDGFB	PDGFRB		known	literature supported
PDGFB_S1PR1	PDGFB	platelet-derived growth factor beta polypeptide	S1PR1	sphingosine-1-phosphate receptor 1					STRING.binding		PDGFB	EDG1		novel	putative
PDGFC_FLT1	PDGFC	platelet derived growth factor C	FLT1	fms-related tyrosine kinase 1					STRING.binding		PDGFC	FLT1		novel	putative
PDGFC_FLT4	PDGFC	platelet derived growth factor C	FLT4	fms-related tyrosine kinase 4			IUPHAR				PDGFC	FLT4		known	literature supported
PDGFC_KDR	PDGFC	platelet derived growth factor C	KDR	kinase insert domain receptor (a type III receptor tyrosine kinase)			IUPHAR				PDGFC	KDR		known	literature supported
PDGFC_PDGFRA	PDGFC	platelet derived growth factor C	PDGFRA	platelet-derived growth factor receptor, alpha polypeptide		HPMR		HPRD	STRING.binding	STRING.experiment	PDGFC	PDGFRA		known	literature supported
PDGFC_PDGFRB	PDGFC	platelet derived growth factor C	PDGFRB	platelet-derived growth factor receptor, beta polypeptide					STRING.binding		PDGFC	PDGFRB		novel	putative
PDGFD_PDGFRA	PDGFD	platelet derived growth factor D	PDGFRA	platelet-derived growth factor receptor, alpha polypeptide					STRING.binding		PDGFD	PDGFRA		novel	putative
PDGFD_PDGFRB	PDGFD	platelet derived growth factor D	PDGFRB	platelet-derived growth factor receptor, beta polypeptide		HPMR		HPRD	STRING.binding		PDGFD	PDGFRB		known	literature supported
PDX1_SLC2A2	PDX1	pancreatic and duodenal homeobox 1	SLC2A2	solute carrier family 2 (facilitated glucose transporter), member 2				HPRD			IPF1			novel	EXCLUDED not ligand
PDYN_OPRD1	PDYN	prodynorphin	OPRD1	opioid receptor, delta 1			IUPHAR		STRING.binding		PDYN			known	literature supported
PDYN_OPRK1	PDYN	prodynorphin	OPRK1	opioid receptor, kappa 1		HPMR	IUPHAR		STRING.binding		PDYN	OPRK1		known	literature supported
PDYN_OPRM1	PDYN	prodynorphin	OPRM1	opioid receptor, mu 1			IUPHAR		STRING.binding		PDYN	OPRM1		known	literature supported
PENK_MRGPRX1	PENK	proenkephalin	MRGPRX1	MAS-related GPR, member X1			IUPHAR				PENK	MRGPRX1		known	literature supported
PENK_OGFR	PENK	proenkephalin	OGFR	opioid growth factor receptor		HPMR					PENK	OGFR		known	literature supported
PENK_OPRD1	PENK	proenkephalin	OPRD1	opioid receptor, delta 1			IUPHAR		STRING.binding		PENK			known	literature supported
PENK_OPRK1	PENK	proenkephalin	OPRK1	opioid receptor, kappa 1					STRING.binding		PENK	OPRK1		novel	putative
PENK_OPRM1	PENK	proenkephalin	OPRM1	opioid receptor, mu 1			IUPHAR		STRING.binding		PENK	OPRM1		known	literature supported
PF4_CXCR3	PF4	platelet factor 4	CXCR3	chemokine (C-X-C motif) receptor 3				HPRD	STRING.binding		PF4	CXCR3		novel	literature supported
PF4_FGFR2	PF4	platelet factor 4	FGFR2	fibroblast growth factor receptor 2		HPMR					PF4	FGFR2		known	literature supported
PF4_LDLR	PF4	platelet factor 4	LDLR	low density lipoprotein receptor		HPMR		HPRD	STRING.binding		PF4	LDLR		known	literature supported
PF4_PROCR	PF4	platelet factor 4	PROCR	protein C receptor, endothelial		HPMR					PF4	PROCR		known	literature supported
PF4_SDC2	PF4	platelet factor 4	SDC2	syndecan 2				HPRD			PF4	SDC2		novel	literature supported
PF4_THBD	PF4	platelet factor 4	THBD	thrombomodulin		HPMR		HPRD	STRING.binding		PF4	THBD		known	literature supported
PGF_FLT1	PGF	placental growth factor	FLT1	fms-related tyrosine kinase 1	DLRP			HPRD	STRING.binding	STRING.experiment	PGF	FLT1		known	literature supported
PGF_NRP1	PGF	placental growth factor	NRP1	neuropilin 1	DLRP	HPMR		HPRD	STRING.binding	STRING.experiment	PGF	NRP1		known	literature supported
PGF_NRP2	PGF	placental growth factor	NRP2	neuropilin 2				HPRD			PGF	NRP2		novel	literature supported
PI3_PLD2	PI3	peptidase inhibitor 3, skin-derived	PLD2	phospholipase D2					STRING.binding					novel	putative
PIGF_FLT1	PIGF	phosphatidylinositol glycan anchor biosynthesis, class F	FLT1	fms-related tyrosine kinase 1									7929268	novel	literature supported
PIP_CD4	PIP	prolactin-induced protein	CD4	CD4 molecule				HPRD						novel	literature supported
PIP_NPTN	PIP	prolactin-induced protein	NPTN	neuroplastin					STRING.binding					novel	putative
PKM_CD44	PKM	pyruvate kinase, muscle	CD44	CD44 molecule (Indian blood group)					STRING.binding		PKM2	CD44		novel	putative
PLA2G10_PLA2R1	PLA2G10	phospholipase A2, group X	PLA2R1	phospholipase A2 receptor 1, 180kDa				HPRD				PLA2R1		novel	literature supported
PLAT_ITGAM	PLAT	plasminogen activator, tissue	ITGAM	integrin, alpha M (complement component 3 receptor 3 subunit)					STRING.binding		PLAT	ITGAM		novel	putative
PLAT_ITGB2	PLAT	plasminogen activator, tissue	ITGB2	integrin, beta 2 (complement component 3 receptor 3 and 4 subunit)					STRING.binding		PLAT	ITGB2		novel	putative
PLAT_LRP1	PLAT	plasminogen activator, tissue	LRP1	low density lipoprotein receptor-related protein 1		HPMR		HPRD	STRING.binding	STRING.experiment	PLAT	LRP1		known	literature supported
PLAU_IGF2R	PLAU	plasminogen activator, urokinase	IGF2R	insulin-like growth factor 2 receptor				HPRD			PLAU	IGF2R		novel	literature supported
PLAU_ITGA3	PLAU	plasminogen activator, urokinase	ITGA3	integrin, alpha 3 (antigen CD49C, alpha 3 subunit of VLA-3 receptor)					STRING.binding		PLAU	ITGA3		novel	putative
PLAU_ITGA5	PLAU	plasminogen activator, urokinase	ITGA5	integrin, alpha 5 (fibronectin receptor, alpha polypeptide)					STRING.binding		PLAU	ITGA5		novel	putative
PLAU_ITGAM	PLAU	plasminogen activator, urokinase	ITGAM	integrin, alpha M (complement component 3 receptor 3 subunit)					STRING.binding		PLAU	ITGAM		novel	putative
PLAU_ITGAV	PLAU	plasminogen activator, urokinase	ITGAV	integrin, alpha V					STRING.binding		PLAU	ITGAV		novel	putative
PLAU_ITGB1	PLAU	plasminogen activator, urokinase	ITGB1	integrin, beta 1 (fibronectin receptor, beta polypeptide, antigen CD29 includes MDF2, MSK12)					STRING.binding		PLAU	ITGB1		novel	putative
PLAU_ITGB2	PLAU	plasminogen activator, urokinase	ITGB2	integrin, beta 2 (complement component 3 receptor 3 and 4 subunit)					STRING.binding		PLAU	ITGB2		novel	putative
PLAU_ITGB5	PLAU	plasminogen activator, urokinase	ITGB5	integrin, beta 5					STRING.binding		PLAU	ITGB5		novel	putative
PLAU_LRP1	PLAU	plasminogen activator, urokinase	LRP1	low density lipoprotein receptor-related protein 1		HPMR					PLAU	LRP1		known	literature supported
PLAU_LRP2	PLAU	plasminogen activator, urokinase	LRP2	low density lipoprotein receptor-related protein 2				HPRD	STRING.binding		PLAU	LRP2		novel	literature supported
PLAU_MRC2	PLAU	plasminogen activator, urokinase	MRC2	mannose receptor, C type 2					STRING.binding		PLAU	MRC2		novel	putative
PLAU_PLAUR	PLAU	plasminogen activator, urokinase	PLAUR	plasminogen activator, urokinase receptor		HPMR		HPRD	STRING.binding	STRING.experiment	PLAU	PLAUR		known	literature supported
PLAU_ST14	PLAU	plasminogen activator, urokinase	ST14	suppression of tumorigenicity 14 (colon carcinoma)				HPRD			PLAU			novel	literature supported
PLAU_VLDLR	PLAU	plasminogen activator, urokinase	VLDLR	very low density lipoprotein receptor					STRING.binding		PLAU	VLDLR		novel	putative
PLG_F2R	PLG	plasminogen	F2R	coagulation factor II (thrombin) receptor				HPRD			PLG	F2R		novel	literature supported
PLG_F2RL1	PLG	plasminogen	F2RL1	coagulation factor II (thrombin) receptor-like 1				HPRD			PLG	F2RL1		novel	literature supported
PLG_F3	PLG	plasminogen	F3	coagulation factor III (thromboplastin, tissue factor)				HPRD			PLG	F3		novel	literature supported
PLG_FLT1	PLG	plasminogen	FLT1	fms-related tyrosine kinase 1					STRING.binding		PLG	FLT1		novel	putative
PLG_ITGA9	PLG	plasminogen	ITGA9	integrin, alpha 9		HPMR					PLG	ITGA9		known	literature supported
PLG_ITGAM	PLG	plasminogen	ITGAM	integrin, alpha M (complement component 3 receptor 3 subunit)					STRING.binding		PLG	ITGAM		novel	putative
PLG_ITGB1	PLG	plasminogen	ITGB1	integrin, beta 1 (fibronectin receptor, beta polypeptide, antigen CD29 includes MDF2, MSK12)		HPMR					PLG	ITGB1		known	literature supported
PLG_ITGB2	PLG	plasminogen	ITGB2	integrin, beta 2 (complement component 3 receptor 3 and 4 subunit)					STRING.binding		PLG	ITGB2		novel	putative
PLG_PLAUR	PLG	plasminogen	PLAUR	plasminogen activator, urokinase receptor					STRING.binding		PLG	PLAUR		novel	putative
PLG_PLGRKT	PLG	plasminogen	PLGRKT	plasminogen receptor, C-terminal lysine transmembrane protein									19897580	novel	literature supported
PLTP_ABCA1	PLTP	phospholipid transfer protein	ABCA1	ATP-binding cassette, sub-family A (ABC1), member 1				HPRD	STRING.binding					novel	literature supported
PMCH_MCHR1	PMCH	pro-melanin-concentrating hormone	MCHR1	melanin-concentrating hormone receptor 1		HPMR	IUPHAR	HPRD	STRING.binding		PMCH	MCHR1		known	literature supported
PMCH_MCHR2	PMCH	pro-melanin-concentrating hormone	MCHR2	melanin-concentrating hormone receptor 2		HPMR	IUPHAR	HPRD	STRING.binding		PMCH	MCHR2		known	literature supported
PNOC_OPRL1	PNOC	prepronociceptin	OPRL1	opiate receptor-like 1		HPMR	IUPHAR	HPRD	STRING.binding	STRING.experiment	PNOC	OPRL1		known	literature supported
PODXL2_SELL	PODXL2	podocalyxin-like 2	SELL	selectin L		HPMR		HPRD			PODXL2	SELL		known	literature supported
PODXL_SELL	PODXL	podocalyxin-like	SELL	selectin L				HPRD				SELL		novel	literature supported
POMC_MC1R	POMC	proopiomelanocortin	MC1R	melanocortin 1 receptor (alpha melanocyte stimulating hormone receptor)		HPMR	IUPHAR	HPRD			POMC	MC1R		known	literature supported
POMC_MC2R	POMC	proopiomelanocortin	MC2R	melanocortin 2 receptor (adrenocorticotropic hormone)		HPMR		HPRD	STRING.binding		POMC	MC2R		known	literature supported
POMC_MC3R	POMC	proopiomelanocortin	MC3R	melanocortin 3 receptor			IUPHAR		STRING.binding		POMC	MC3R		known	literature supported
POMC_MC4R	POMC	proopiomelanocortin	MC4R	melanocortin 4 receptor			IUPHAR	HPRD	STRING.binding	STRING.experiment	POMC	MC4R		known	literature supported
POMC_MC5R	POMC	proopiomelanocortin	MC5R	melanocortin 5 receptor		HPMR	IUPHAR	HPRD	STRING.binding	STRING.experiment	POMC	MC5R		known	literature supported
POMC_OPRD1	POMC	proopiomelanocortin	OPRD1	opioid receptor, delta 1		HPMR	IUPHAR		STRING.binding		POMC			known	literature supported
POMC_OPRK1	POMC	proopiomelanocortin	OPRK1	opioid receptor, kappa 1		HPMR	IUPHAR		STRING.binding		POMC	OPRK1		known	literature supported
POMC_OPRM1	POMC	proopiomelanocortin	OPRM1	opioid receptor, mu 1		HPMR			STRING.binding		POMC	OPRM1		known	literature supported
[truncated: 558 more rows]

## Sheet: DLRP
Pair.Name	Ligand.ApprovedSymbol	Receptor.ApprovedSymbol	Ligand.DLRPSymbol	Receptor.DLRPSymbol
AMH_AMHR2	AMH	AMHR2	AMH	AMHR2
ANGPT1_TEK	ANGPT1	TEK	ANGPT1	TEK
ANGPT2_TEK	ANGPT2	TEK	ANGPT2	TEK
ANGPTL1_TEK	ANGPTL1	TEK	ANGPTL1	TEK
AREG_EGFR	AREG	EGFR	AREG	EGFR
BDNF_NGFR	BDNF	NGFR	BDNF	NGFR
BDNF_NTRK2	BDNF	NTRK2	BDNF	NTRK2
BMP10_ACVR1	BMP10	ACVR1	BMP10	ACVR1
BMP10_ACVR2A	BMP10	ACVR2A	BMP10	ACVR2
BMP10_ACVR2B	BMP10	ACVR2B	BMP10	ACVR2B
BMP10_BMPR1A	BMP10	BMPR1A	BMP10	BMPR1A
BMP10_BMPR1B	BMP10	BMPR1B	BMP10	BMPR1B
BMP10_BMPR2	BMP10	BMPR2	BMP10	BMPR2
BMP15_ACVR1	BMP15	ACVR1	BMP15	ACVR1
BMP15_ACVR2A	BMP15	ACVR2A	BMP15	ACVR2
BMP15_ACVR2B	BMP15	ACVR2B	BMP15	ACVR2B
BMP15_BMPR1A	BMP15	BMPR1A	BMP15	BMPR1A
BMP15_BMPR1B	BMP15	BMPR1B	BMP15	BMPR1B
BMP15_BMPR2	BMP15	BMPR2	BMP15	BMPR2
BMP2_ACVR1	BMP2	ACVR1	BMP2	ACVR1
BMP2_ACVR2A	BMP2	ACVR2A	BMP2	ACVR2
BMP2_ACVR2B	BMP2	ACVR2B	BMP2	ACVR2B
BMP2_BMPR1A	BMP2	BMPR1A	BMP2	BMPR1A
BMP2_BMPR1B	BMP2	BMPR1B	BMP2	BMPR1B
BMP2_BMPR2	BMP2	BMPR2	BMP2	BMPR2
BMP3_ACVR1	BMP3	ACVR1	BMP3	ACVR1
BMP3_ACVR2A	BMP3	ACVR2A	BMP3	ACVR2
BMP3_ACVR2B	BMP3	ACVR2B	BMP3	ACVR2B
BMP3_BMPR1A	BMP3	BMPR1A	BMP3	BMPR1A
BMP3_BMPR1B	BMP3	BMPR1B	BMP3	BMPR1B
BMP3_BMPR2	BMP3	BMPR2	BMP3	BMPR2
BMP4_ACVR1	BMP4	ACVR1	BMP4	ACVR1
BMP4_ACVR2A	BMP4	ACVR2A	BMP4	ACVR2
BMP4_ACVR2B	BMP4	ACVR2B	BMP4	ACVR2B
BMP4_BMPR1A	BMP4	BMPR1A	BMP4	BMPR1A
BMP4_BMPR1B	BMP4	BMPR1B	BMP4	BMPR1B
BMP4_BMPR2	BMP4	BMPR2	BMP4	BMPR2
BMP5_ACVR1	BMP5	ACVR1	BMP5	ACVR1
BMP5_ACVR2A	BMP5	ACVR2A	BMP5	ACVR2
BMP5_ACVR2B	BMP5	ACVR2B	BMP5	ACVR2B
BMP5_BMPR1A	BMP5	BMPR1A	BMP5	BMPR1A
BMP5_BMPR1B	BMP5	BMPR1B	BMP5	BMPR1B
BMP5_BMPR2	BMP5	BMPR2	BMP5	BMPR2
BMP6_ACVR1	BMP6	ACVR1	BMP6	ACVR1
BMP6_ACVR2A	BMP6	ACVR2A	BMP6	ACVR2
BMP6_ACVR2B	BMP6	ACVR2B	BMP6	ACVR2B
BMP6_BMPR1A	BMP6	BMPR1A	BMP6	BMPR1A
BMP6_BMPR1B	BMP6	BMPR1B	BMP6	BMPR1B
BMP6_BMPR2	BMP6	BMPR2	BMP6	BMPR2
BMP7_ACVR1	BMP7	ACVR1	BMP7	ACVR1
BMP7_ACVR2A	BMP7	ACVR2A	BMP7	ACVR2
BMP7_ACVR2B	BMP7	ACVR2B	BMP7	ACVR2B
BMP7_BMPR1A	BMP7	BMPR1A	BMP7	BMPR1A
BMP7_BMPR1B	BMP7	BMPR1B	BMP7	BMPR1B
BMP7_BMPR2	BMP7	BMPR2	BMP7	BMPR2
BMP8B_ACVR1	BMP8B	ACVR1	BMP8	ACVR1
BMP8B_ACVR2A	BMP8B	ACVR2A	BMP8	ACVR2
BMP8B_ACVR2B	BMP8B	ACVR2B	BMP8	ACVR2B
BMP8B_BMPR1A	BMP8B	BMPR1A	BMP8	BMPR1A
BMP8B_BMPR1B	BMP8B	BMPR1B	BMP8	BMPR1B
BMP8B_BMPR2	BMP8B	BMPR2	BMP8	BMPR2
BTC_EGFR	BTC	EGFR	BTC	EGFR
BTC_ERBB3	BTC	ERBB3	BTC	ERBB3
BTC_ERBB4	BTC	ERBB4	BTC	ERBB4
CCL11_ACKR2	CCL11	ACKR2	SCYA11	CCBP2
CCL11_CCR3	CCL11	CCR3	SCYA11	CCR3
CCL11_CCR5	CCL11	CCR5	SCYA11	CCR5
CCL11_CXCR3	CCL11	CXCR3	SCYA11	GPR9
CCL13_ACKR2	CCL13	ACKR2	SCYA13	CCBP2
CCL13_CCR1	CCL13	CCR1	SCYA13	CCR1
CCL13_CCR2	CCL13	CCR2	SCYA13	CCR2
CCL13_CCR3	CCL13	CCR3	SCYA13	CCR3
CCL13_CCR5	CCL13	CCR5	SCYA13	CCR5
CCL14_ACKR2	CCL14	ACKR2	SCYA14	CCBP2
CCL14_CCR1	CCL14	CCR1	SCYA14	CCR1
CCL15_CCR1	CCL15	CCR1	SCYA15	CCR1
CCL15_CCR3	CCL15	CCR3	SCYA15	CCR3
CCL17_CCR4	CCL17	CCR4	SCYA17	CCR4
CCL17_CCR8	CCL17	CCR8	SCYA17	CCR8
CCL19_CCR7	CCL19	CCR7	SCYA19	CCR7
CCL1_CCR8	CCL1	CCR8	SCYA1	CCR8
CCL20_CCR6	CCL20	CCR6	SCYA20	CCR6
CCL21_CCR7	CCL21	CCR7	SCYA21	CCR7
CCL21_CXCR3	CCL21	CXCR3	SCYA21	GPR9
CCL22_CCR4	CCL22	CCR4	SCYA22	CCR4
CCL23_CCR1	CCL23	CCR1	SCYA23	CCR1
CCL24_CCR3	CCL24	CCR3	SCYA24	CCR3
CCL25_CCR9	CCL25	CCR9	SCYA25	CCR9
CCL26_CCR3	CCL26	CCR3	SCYA26	CCR3
CCL27_CCR10	CCL27	CCR10	SCYA27	GPR2
CCL2_ACKR2	CCL2	ACKR2	SCYA2	CCBP2
CCL2_CCR1	CCL2	CCR1	SCYA2	CCR1
CCL2_CCR2	CCL2	CCR2	SCYA2	CCR2
CCL2_DARC	CCL2	DARC	SCYA2	FY
CCL3_CCR1	CCL3	CCR1	SCYA3	CCR1
CCL3_CCR5	CCL3	CCR5	SCYA3	CCR5
CCL4_ACKR2	CCL4	ACKR2	SCYA4	CCBP2
CCL4_CCR1	CCL4	CCR1	SCYA4	CCR1
CCL4_CCR5	CCL4	CCR5	SCYA4	CCR5
CCL4_CCR8	CCL4	CCR8	SCYA4	CCR8
CCL5_ACKR2	CCL5	ACKR2	SCYA5	CCBP2
CCL5_CCR1	CCL5	CCR1	SCYA5	CCR1
CCL5_CCR3	CCL5	CCR3	SCYA5	CCR3
CCL5_CCR4	CCL5	CCR4	SCYA5	CCR4
CCL5_CCR5	CCL5	CCR5	SCYA5	CCR5
CCL5_DARC	CCL5	DARC	SCYA5	FY
CCL7_ACKR2	CCL7	ACKR2	SCYA7	CCBP2
CCL7_CCR1	CCL7	CCR1	SCYA7	CCR1
CCL7_CCR2	CCL7	CCR2	SCYA7	CCR2
CCL7_CCR3	CCL7	CCR3	SCYA7	CCR3
CCL7_CCR5	CCL7	CCR5	SCYA7	CCR5
CCL8_ACKR2	CCL8	ACKR2	SCYA8	CCBP2
CCL8_CCR1	CCL8	CCR1	SCYA8	CCR1
CCL8_CCR2	CCL8	CCR2	SCYA8	CCR2
CCL8_CCR3	CCL8	CCR3	SCYA8	CCR3
CCL8_CCR5	CCL8	CCR5	SCYA8	CCR5
CD40LG_CD40	CD40LG	CD40	TNFSF5	TNFRSF5
CD70_CD27	CD70	CD27	TNFSF7	TNFRSF7
CLEC11A_KIT	CLEC11A	KIT	SCGF	KIT
CNTF_CNTFR	CNTF	CNTFR	CNTF	CNTFR
CNTF_IL6ST	CNTF	IL6ST	CNTF	IL6ST
CNTF_LIFR	CNTF	LIFR	CNTF	LIFR
CSF1_CSF1R	CSF1	CSF1R	CSF1	CSF1R
CSF2_CSF2RA	CSF2	CSF2RA	CSF2	CSF2RA
CSF2_CSF2RB	CSF2	CSF2RB	CSF2	CSF2RB
CSF3_CSF3R	CSF3	CSF3R	CSF3	CSF3R
CTF1_IL6ST	CTF1	IL6ST	CTF1	IL6ST
CTF1_LIFR	CTF1	LIFR	CTF1	LIFR
CX3CL1_CX3CR1	CX3CL1	CX3CR1	SCYD1	CX3CR1
CXCL10_CXCR3	CXCL10	CXCR3	SCYB10	GPR9
CXCL11_CXCR3	CXCL11	CXCR3	SCYB11	GPR9
CXCL12_CXCR4	CXCL12	CXCR4	SDF1	CXCR4
CXCL13_CXCR5	CXCL13	CXCR5	SCYB13	BLR1
CXCL1_CXCR2	CXCL1	CXCR2	GRO1	IL8RB
CXCL1_DARC	CXCL1	DARC	GRO1	FY
CXCL2_CXCR2	CXCL2	CXCR2	GRO2	IL8RB
CXCL3_CXCR2	CXCL3	CXCR2	GRO3	IL8RB
CXCL5_CXCR1	CXCL5	CXCR1	SCYB5	IL8RA
CXCL5_CXCR2	CXCL5	CXCR2	SCYB5	IL8RB
CXCL6_CXCR1	CXCL6	CXCR1	SCYB6	IL8RA
CXCL6_CXCR2	CXCL6	CXCR2	SCYB6	IL8RB
CXCL9_CXCR3	CXCL9	CXCR3	MIG	GPR9
DLK1_NOTCH1	DLK1	NOTCH1	DLK1	NOTCH1
DLK1_NOTCH2	DLK1	NOTCH2	DLK1	NOTCH2
DLK1_NOTCH3	DLK1	NOTCH3	DLK1	NOTCH3
DLK1_NOTCH4	DLK1	NOTCH4	DLK1	NOTCH4
DLL1_NOTCH1	DLL1	NOTCH1	DLL1	NOTCH1
DLL1_NOTCH2	DLL1	NOTCH2	DLL1	NOTCH2
DLL1_NOTCH3	DLL1	NOTCH3	DLL1	NOTCH3
DLL1_NOTCH4	DLL1	NOTCH4	DLL1	NOTCH4
DLL3_NOTCH1	DLL3	NOTCH1	DLL3	NOTCH1
DLL3_NOTCH2	DLL3	NOTCH2	DLL3	NOTCH2
DLL3_NOTCH3	DLL3	NOTCH3	DLL3	NOTCH3
DLL3_NOTCH4	DLL3	NOTCH4	DLL3	NOTCH4
DLL4_NOTCH1	DLL4	NOTCH1	DLL4	NOTCH1
DLL4_NOTCH2	DLL4	NOTCH2	DLL4	NOTCH2
DLL4_NOTCH3	DLL4	NOTCH3	DLL4	NOTCH3
DLL4_NOTCH4	DLL4	NOTCH4	DLL4	NOTCH4
EFNA1_EPHA1	EFNA1	EPHA1	EFNA1	EPHA1
EFNA1_EPHA2	EFNA1	EPHA2	EFNA1	EPHA2
EFNA1_EPHA3	EFNA1	EPHA3	EFNA1	EPHA3
EFNA1_EPHA4	EFNA1	EPHA4	EFNA1	EPHA4
EFNA1_EPHA5	EFNA1	EPHA5	EFNA1	EPHA5
EFNA1_EPHA7	EFNA1	EPHA7	EFNA1	EPHA7
EFNA1_EPHA8	EFNA1	EPHA8	EFNA1	EPHA8
EFNA2_EPHA1	EFNA2	EPHA1	EFNA2	EPHA1
EFNA2_EPHA2	EFNA2	EPHA2	EFNA2	EPHA2
EFNA2_EPHA3	EFNA2	EPHA3	EFNA2	EPHA3
EFNA2_EPHA4	EFNA2	EPHA4	EFNA2	EPHA4
EFNA2_EPHA5	EFNA2	EPHA5	EFNA2	EPHA5
EFNA2_EPHA7	EFNA2	EPHA7	EFNA2	EPHA7
EFNA2_EPHA8	EFNA2	EPHA8	EFNA2	EPHA8
EFNA3_EPHA1	EFNA3	EPHA1	EFNA3	EPHA1
EFNA3_EPHA2	EFNA3	EPHA2	EFNA3	EPHA2
EFNA3_EPHA3	EFNA3	EPHA3	EFNA3	EPHA3
EFNA3_EPHA4	EFNA3	EPHA4	EFNA3	EPHA4
EFNA3_EPHA5	EFNA3	EPHA5	EFNA3	EPHA5
EFNA3_EPHA7	EFNA3	EPHA7	EFNA3	EPHA7
EFNA3_EPHA8	EFNA3	EPHA8	EFNA3	EPHA8
EFNA4_EPHA1	EFNA4	EPHA1	EFNA4	EPHA1
EFNA4_EPHA2	EFNA4	EPHA2	EFNA4	EPHA2
EFNA4_EPHA3	EFNA4	EPHA3	EFNA4	EPHA3
EFNA4_EPHA4	EFNA4	EPHA4	EFNA4	EPHA4
EFNA4_EPHA5	EFNA4	EPHA5	EFNA4	EPHA5
EFNA4_EPHA7	EFNA4	EPHA7	EFNA4	EPHA7
EFNA4_EPHA8	EFNA4	EPHA8	EFNA4	EPHA8
EFNA5_EPHA1	EFNA5	EPHA1	EFNA5	EPHA1
EFNA5_EPHA2	EFNA5	EPHA2	EFNA5	EPHA2
EFNA5_EPHA3	EFNA5	EPHA3	EFNA5	EPHA3
EFNA5_EPHA4	EFNA5	EPHA4	EFNA5	EPHA4
EFNA5_EPHA5	EFNA5	EPHA5	EFNA5	EPHA5
EFNA5_EPHA7	EFNA5	EPHA7	EFNA5	EPHA7
EFNA5_EPHA8	EFNA5	EPHA8	EFNA5	EPHA8
EFNB1_EPHA4	EFNB1	EPHA4	EFNB1	EPHA4
EFNB1_EPHB1	EFNB1	EPHB1	EFNB1	EPHB1
EFNB1_EPHB2	EFNB1	EPHB2	EFNB1	EPHB2
EFNB1_EPHB3	EFNB1	EPHB3	EFNB1	EPHB3
EFNB1_EPHB4	EFNB1	EPHB4	EFNB1	EPHB4
EFNB1_EPHB6	EFNB1	EPHB6	EFNB1	EPHB6
EFNB2_EPHA4	EFNB2	EPHA4	EFNB2	EPHA4
EFNB2_EPHB1	EFNB2	EPHB1	EFNB2	EPHB1
EFNB2_EPHB2	EFNB2	EPHB2	EFNB2	EPHB2
EFNB2_EPHB3	EFNB2	EPHB3	EFNB2	EPHB3
EFNB2_EPHB4	EFNB2	EPHB4	EFNB2	EPHB4
EFNB2_EPHB6	EFNB2	EPHB6	EFNB2	EPHB6
EFNB3_EPHA4	EFNB3	EPHA4	EFNB3	EPHA4
EFNB3_EPHB1	EFNB3	EPHB1	EFNB3	EPHB1
EFNB3_EPHB2	EFNB3	EPHB2	EFNB3	EPHB2
EFNB3_EPHB3	EFNB3	EPHB3	EFNB3	EPHB3
EFNB3_EPHB4	EFNB3	EPHB4	EFNB3	EPHB4
EFNB3_EPHB6	EFNB3	EPHB6	EFNB3	EPHB6
EGF_EGFR	EGF	EGFR	EGF	EGFR
EPO_EPOR	EPO	EPOR	EPO	EPOR
EREG_EGFR	EREG	EGFR	EREG	EGFR
EREG_ERBB4	EREG	ERBB4	EREG	ERBB4
FASLG_FAS	FASLG	FAS	TNFSF6	TNFRSF6
FASLG_TNFRSF6B	FASLG	TNFRSF6B	TNFSF6	TNFRSF6B
FGF10_FGFR1	FGF10	FGFR1	FGF10	FGFR1
FGF10_FGFR2	FGF10	FGFR2	FGF10	FGFR2
FGF10_FGFR3	FGF10	FGFR3	FGF10	FGFR3
FGF10_FGFR4	FGF10	FGFR4	FGF10	FGFR4
FGF11_FGFR1	FGF11	FGFR1	FGF11	FGFR1
FGF11_FGFR2	FGF11	FGFR2	FGF11	FGFR2
FGF11_FGFR3	FGF11	FGFR3	FGF11	FGFR3
FGF11_FGFR4	FGF11	FGFR4	FGF11	FGFR4
FGF12_FGFR1	FGF12	FGFR1	FGF12	FGFR1
FGF12_FGFR1	FGF12	FGFR1	FGF12B	FGFR1
FGF12_FGFR2	FGF12	FGFR2	FGF12	FGFR2
FGF12_FGFR2	FGF12	FGFR2	FGF12B	FGFR2
FGF12_FGFR3	FGF12	FGFR3	FGF12	FGFR3
FGF12_FGFR3	FGF12	FGFR3	FGF12B	FGFR3
FGF12_FGFR4	FGF12	FGFR4	FGF12	FGFR4
FGF12_FGFR4	FGF12	FGFR4	FGF12B	FGFR4
FGF13_FGFR1	FGF13	FGFR1	FGF13	FGFR1
FGF13_FGFR2	FGF13	FGFR2	FGF13	FGFR2
FGF13_FGFR3	FGF13	FGFR3	FGF13	FGFR3
FGF13_FGFR4	FGF13	FGFR4	FGF13	FGFR4
FGF14_FGFR1	FGF14	FGFR1	FGF14	FGFR1
FGF14_FGFR2	FGF14	FGFR2	FGF14	FGFR2
FGF14_FGFR3	FGF14	FGFR3	FGF14	FGFR3
FGF14_FGFR4	FGF14	FGFR4	FGF14	FGFR4
FGF16_FGFR1	FGF16	FGFR1	FGF16	FGFR1
FGF16_FGFR2	FGF16	FGFR2	FGF16	FGFR2
FGF16_FGFR3	FGF16	FGFR3	FGF16	FGFR3
FGF16_FGFR4	FGF16	FGFR4	FGF16	FGFR4
FGF17_FGFR1	FGF17	FGFR1	FGF17	FGFR1
FGF17_FGFR2	FGF17	FGFR2	FGF17	FGFR2
FGF17_FGFR3	FGF17	FGFR3	FGF17	FGFR3
FGF17_FGFR4	FGF17	FGFR4	FGF17	FGFR4
FGF18_FGFR1	FGF18	FGFR1	FGF18	FGFR1
FGF18_FGFR2	FGF18	FGFR2	FGF18	FGFR2
FGF18_FGFR3	FGF18	FGFR3	FGF18	FGFR3
FGF18_FGFR4	FGF18	FGFR4	FGF18	FGFR4
FGF19_FGFR1	FGF19	FGFR1	FGF19	FGFR1
FGF19_FGFR2	FGF19	FGFR2	FGF19	FGFR2
FGF19_FGFR3	FGF19	FGFR3	FGF19	FGFR3
FGF19_FGFR4	FGF19	FGFR4	FGF19	FGFR4
FGF1_FGFR1	FGF1	FGFR1	FGF1	FGFR1
FGF1_FGFR2	FGF1	FGFR2	FGF1	FGFR2
FGF1_FGFR3	FGF1	FGFR3	FGF1	FGFR3
FGF1_FGFR4	FGF1	FGFR4	FGF1	FGFR4
FGF2_FGFR1	FGF2	FGFR1	FGF2	FGFR1
FGF2_FGFR2	FGF2	FGFR2	FGF2	FGFR2
FGF2_FGFR3	FGF2	FGFR3	FGF2	FGFR3
FGF2_FGFR4	FGF2	FGFR4	FGF2	FGFR4
FGF3_FGFR1	FGF3	FGFR1	FGF3	FGFR1
FGF3_FGFR2	FGF3	FGFR2	FGF3	FGFR2
FGF4_FGFR1	FGF4	FGFR1	FGF4	FGFR1
FGF4_FGFR2	FGF4	FGFR2	FGF4	FGFR2
FGF4_FGFR3	FGF4	FGFR3	FGF4	FGFR3
FGF4_FGFR4	FGF4	FGFR4	FGF4	FGFR4
FGF5_FGFR1	FGF5	FGFR1	FGF5	FGFR1
FGF5_FGFR2	FGF5	FGFR2	FGF5	FGFR2
FGF5_FGFR3	FGF5	FGFR3	FGF5	FGFR3
FGF6_FGFR1	FGF6	FGFR1	FGF6	FGFR1
FGF6_FGFR2	FGF6	FGFR2	FGF6	FGFR2
FGF6_FGFR4	FGF6	FGFR4	FGF6	FGFR4
FGF7_FGFR2	FGF7	FGFR2	FGF7	FGFR2
FGF8_FGFR2	FGF8	FGFR2	FGF8	FGFR2
FGF8_FGFR3	FGF8	FGFR3	FGF8	FGFR3
FGF8_FGFR4	FGF8	FGFR4	FGF8	FGFR4
FGF9_FGFR1	FGF9	FGFR1	FGF9	FGFR1
FGF9_FGFR2	FGF9	FGFR2	FGF9	FGFR2
FGF9_FGFR3	FGF9	FGFR3	FGF9	FGFR3
FGF9_FGFR4	FGF9	FGFR4	FGF9	FGFR4
FIGF_FLT4	FIGF	FLT4	FIGF	FLT4
FIGF_KDR	FIGF	KDR	FIGF	KDR
FLT3LG_FLT3	FLT3LG	FLT3	FLT3LG	FLT3
HBEGF_EGFR	HBEGF	EGFR	DTR	EGFR
HBEGF_ERBB4	HBEGF	ERBB4	DTR	ERBB4
HGF_MET	HGF	MET	HGF	MET
IFNA10_IFNAR1	IFNA10	IFNAR1	IFNA10	IFNAR1
IFNA10_IFNAR2	IFNA10	IFNAR2	IFNA10	IFNAR2
IFNA13_IFNAR1	IFNA13	IFNAR1	IFNA13	IFNAR1
IFNA13_IFNAR2	IFNA13	IFNAR2	IFNA13	IFNAR2
IFNA14_IFNAR1	IFNA14	IFNAR1	IFNA14	IFNAR1
IFNA14_IFNAR2	IFNA14	IFNAR2	IFNA14	IFNAR2
IFNA16_IFNAR1	IFNA16	IFNAR1	IFNA16	IFNAR1
IFNA16_IFNAR2	IFNA16	IFNAR2	IFNA16	IFNAR2
IFNA17_IFNAR1	IFNA17	IFNAR1	IFNA17	IFNAR1
IFNA17_IFNAR2	IFNA17	IFNAR2	IFNA17	IFNAR2
IFNA1_IFNAR1	IFNA1	IFNAR1	IFNA1	IFNAR1
IFNA1_IFNAR2	IFNA1	IFNAR2	IFNA1	IFNAR2
IFNA21_IFNAR1	IFNA21	IFNAR1	IFNA21	IFNAR1
IFNA21_IFNAR2	IFNA21	IFNAR2	IFNA21	IFNAR2
IFNA2_IFNAR1	IFNA2	IFNAR1	IFNA2	IFNAR1
IFNA2_IFNAR2	IFNA2	IFNAR2	IFNA2	IFNAR2
IFNA4_IFNAR1	IFNA4	IFNAR1	IFNA4	IFNAR1
IFNA4_IFNAR2	IFNA4	IFNAR2	IFNA4	IFNAR2
IFNA5_IFNAR1	IFNA5	IFNAR1	IFNA5	IFNAR1
IFNA5_IFNAR2	IFNA5	IFNAR2	IFNA5	IFNAR2
IFNA6_IFNAR1	IFNA6	IFNAR1	IFNA6	IFNAR1
IFNA6_IFNAR2	IFNA6	IFNAR2	IFNA6	IFNAR2
IFNA7_IFNAR1	IFNA7	IFNAR1	IFNA7	IFNAR1
IFNA7_IFNAR2	IFNA7	IFNAR2	IFNA7	IFNAR2
IFNA8_IFNAR1	IFNA8	IFNAR1	IFNA8	IFNAR1
IFNA8_IFNAR2	IFNA8	IFNAR2	IFNA8	IFNAR2
IFNB1_IFNAR1	IFNB1	IFNAR1	IFNB1	IFNAR1
IFNB1_IFNAR2	IFNB1	IFNAR2	IFNB1	IFNAR2
IFNG_IFNGR1	IFNG	IFNGR1	IFNG	IFNGR1
IFNG_IFNGR2	IFNG	IFNGR2	IFNG	IFNGR2
IFNW1_IFNAR1	IFNW1	IFNAR1	IFNW1	IFNAR1
IFNW1_IFNAR2	IFNW1	IFNAR2	IFNW1	IFNAR2
IGF1_IGF1R	IGF1	IGF1R	IGF1	IGF1R
IGF2_IGF2R	IGF2	IGF2R	IGF2	IGF2R
IL10_IL10RA	IL10	IL10RA	IL10	IL10RA
IL10_IL10RB	IL10	IL10RB	IL10	IL10RB
IL11_IL11RA	IL11	IL11RA	IL11	IL11RA
IL11_IL6ST	IL11	IL6ST	IL11	IL6ST
IL12A_IL12RB1	IL12A	IL12RB1	IL12A	IL12RB1
IL12A_IL12RB2	IL12A	IL12RB2	IL12A	IL12RB2
IL12B_IL12RB1	IL12B	IL12RB1	IL12B	IL12RB1
IL12B_IL12RB2	IL12B	IL12RB2	IL12B	IL12RB2
IL13_IL13RA1	IL13	IL13RA1	IL13	IL13RA1
IL13_IL13RA2	IL13	IL13RA2	IL13	IL13RA2
IL13_IL2RG	IL13	IL2RG	IL13	IL2RG
IL13_IL4R	IL13	IL4R	IL13	IL4R
IL15_IL15RA	IL15	IL15RA	IL15	IL15RA
IL15_IL2RB	IL15	IL2RB	IL15	IL2RB
IL15_IL2RG	IL15	IL2RG	IL15	IL2RG
IL16_CD4	IL16	CD4	IL16	CD4
IL17A_IL17RA	IL17A	IL17RA	IL17	IL17R
IL18_IL18R1	IL18	IL18R1	IL18	IL18R1
IL18_IL18RAP	IL18	IL18RAP	IL18	IL18RAP
IL1A_IL1R1	IL1A	IL1R1	IL1A	IL1R1
IL1A_IL1R2	IL1A	IL1R2	IL1A	IL1R2
IL1B_IL1R1	IL1B	IL1R1	IL1B	IL1R1
IL1B_IL1R2	IL1B	IL1R2	IL1B	IL1R2
IL1RN_IL1R1	IL1RN	IL1R1	IL1RN	IL1R1
IL1RN_IL1R2	IL1RN	IL1R2	IL1RN	IL1R2
IL2_IL2RA	IL2	IL2RA	IL2	IL2RA
IL2_IL2RB	IL2	IL2RB	IL2	IL2RB
IL2_IL2RG	IL2	IL2RG	IL2	IL2RG
IL3_CSF2RB	IL3	CSF2RB	IL3	CSF2RB
IL3_IL3RA	IL3	IL3RA	IL3	IL3RA
IL4_IL13RA1	IL4	IL13RA1	IL4	IL13RA1
IL4_IL2RG	IL4	IL2RG	IL4	IL2RG
IL4_IL4R	IL4	IL4R	IL4	IL4R
IL5_CSF2RB	IL5	CSF2RB	IL5	CSF2RB
IL5_IL5RA	IL5	IL5RA	IL5	IL5RA
IL6_IL6R	IL6	IL6R	IL6	IL6R
IL6_IL6ST	IL6	IL6ST	IL6	IL6ST
IL7_IL2RG	IL7	IL2RG	IL7	IL2RG
IL7_IL7R	IL7	IL7R	IL7	IL7R
IL8_CXCR1	IL8	CXCR1	IL8	IL8RA
IL8_CXCR2	IL8	CXCR2	IL8	IL8RB
IL8_DARC	IL8	DARC	IL8	FY
IL9_IL2RG	IL9	IL2RG	IL9	IL2RG
IL9_IL9R	IL9	IL9R	IL9	IL9R
INHA_ACVR1	INHA	ACVR1	INHA	ACVR1
INHA_ACVR1B	INHA	ACVR1B	INHA	ACVR1B
INHA_ACVR2A	INHA	ACVR2A	INHA	ACVR2
INHA_ACVR2B	INHA	ACVR2B	INHA	ACVR2B
INHBA_ACVR1	INHBA	ACVR1	INHBA	ACVR1
INHBA_ACVR1B	INHBA	ACVR1B	INHBA	ACVR1B
INHBA_ACVR2A	INHBA	ACVR2A	INHBA	ACVR2
INHBA_ACVR2B	INHBA	ACVR2B	INHBA	ACVR2B
INHBB_ACVR1	INHBB	ACVR1	INHBB	ACVR1
INHBB_ACVR1B	INHBB	ACVR1B	INHBB	ACVR1B
INHBB_ACVR2A	INHBB	ACVR2A	INHBB	ACVR2
INHBB_ACVR2B	INHBB	ACVR2B	INHBB	ACVR2B
INHBC_ACVR1	INHBC	ACVR1	INHBC	ACVR1
INHBC_ACVR1B	INHBC	ACVR1B	INHBC	ACVR1B
INHBC_ACVR2A	INHBC	ACVR2A	INHBC	ACVR2
INHBC_ACVR2B	INHBC	ACVR2B	INHBC	ACVR2B
INS_INSR	INS	INSR	INS	INSR
JAG1_NOTCH1	JAG1	NOTCH1	JAG1	NOTCH1
JAG1_NOTCH2	JAG1	NOTCH2	JAG1	NOTCH2
JAG1_NOTCH3	JAG1	NOTCH3	JAG1	NOTCH3
JAG1_NOTCH4	JAG1	NOTCH4	JAG1	NOTCH4
JAG2_NOTCH1	JAG2	NOTCH1	JAG2	NOTCH1
JAG2_NOTCH2	JAG2	NOTCH2	JAG2	NOTCH2
JAG2_NOTCH3	JAG2	NOTCH3	JAG2	NOTCH3
JAG2_NOTCH4	JAG2	NOTCH4	JAG2	NOTCH4
LEP_LEPR	LEP	LEPR	LEP	LEPR
LIF_IL6ST	LIF	IL6ST	LIF	IL6ST
LIF_LIFR	LIF	LIFR	LIF	LIFR
LTA_LTBR	LTA	LTBR	LTA	LTBR
LTA_TNFRSF14	LTA	TNFRSF14	LTA	TNFRSF14
LTA_TNFRSF1A	LTA	TNFRSF1A	LTA	TNFRSF1A
LTA_TNFRSF1B	LTA	TNFRSF1B	LTA	TNFRSF1B
LTB_LTBR	LTB	LTBR	LTB	LTBR
MDK_PTPRB	MDK	PTPRB	MDK	PTPRB
MDK_PTPRZ1	MDK	PTPRZ1	MDK	PTPRZ1
MST1_MST1R	MST1	MST1R	MST1	MST1R
NGF_NGFR	NGF	NGFR	NGFB	NGFR
NGF_NTRK1	NGF	NTRK1	NGFB	NTRK1
NRG1_ERBB2	NRG1	ERBB2	NRG1	ERBB2
NRG1_ERBB3	NRG1	ERBB3	NRG1	ERBB3
NRG1_ERBB4	NRG1	ERBB4	NRG1	ERBB4
NTF3_NGFR	NTF3	NGFR	NTF3	NGFR
NTF3_NTRK1	NTF3	NTRK1	NTF3	NTRK1
NTF3_NTRK2	NTF3	NTRK2	NTF3	NTRK2
NTF3_NTRK3	NTF3	NTRK3	NTF3	NTRK3
NTF4_NGFR	NTF4	NGFR	NTF5	NGFR
NTF4_NTRK1	NTF4	NTRK1	NTF5	NTRK1
NTF4_NTRK2	NTF4	NTRK2	NTF5	NTRK2
NTF4_NTRK3	NTF4	NTRK3	NTF5	NTRK3
OSM_IL6ST	OSM	IL6ST	OSM	IL6ST
OSM_LIFR	OSM	LIFR	OSM	LIFR
OSM_OSMR	OSM	OSMR	OSM	OSMR
PDGFA_PDGFRA	PDGFA	PDGFRA	PDGFA	PDGFRA
PDGFB_PDGFRA	PDGFB	PDGFRA	PDGFB	PDGFRA
PDGFB_PDGFRB	PDGFB	PDGFRB	PDGFB	PDGFRB
PGF_FLT1	PGF	FLT1	PGF	FLT1
PGF_NRP1	PGF	NRP1	PGF	NRP1
PPBP_CXCR2	PPBP	CXCR2	PPBP	IL8RB
PPBP_DARC	PPBP	DARC	PPBP	FY
PTN_PTPRB	PTN	PTPRB	PTN	PTPRB
PTN_PTPRZ1	PTN	PTPRZ1	PTN	PTPRZ1
TGFA_EGFR	TGFA	EGFR	TGFA	EGFR
TGFB1_TGFBR1	TGFB1	TGFBR1	TGFB1	TGFBR1
TGFB1_TGFBR2	TGFB1	TGFBR2	TGFB1	TGFBR2
TGFB1_TGFBR3	TGFB1	TGFBR3	TGFB1	TGFBR3
TGFB2_TGFBR1	TGFB2	TGFBR1	TGFB2	TGFBR1
TGFB2_TGFBR2	TGFB2	TGFBR2	TGFB2	TGFBR2
TGFB2_TGFBR3	TGFB2	TGFBR3	TGFB2	TGFBR3
TGFB3_TGFBR1	TGFB3	TGFBR1	TGFB3	TGFBR1
TGFB3_TGFBR2	TGFB3	TGFBR2	TGFB3	TGFBR2
TGFB3_TGFBR3	TGFB3	TGFBR3	TGFB3	TGFBR3
THPO_MPL	THPO	MPL	THPO	MPL
TNFSF10_TNFRSF10A	TNFSF10	TNFRSF10A	TNFSF10	TNFRSF10A
TNFSF10_TNFRSF10B	TNFSF10	TNFRSF10B	TNFSF10	TNFRSF10B
TNFSF10_TNFRSF10C	TNFSF10	TNFRSF10C	TNFSF10	TNFRSF10C
TNFSF10_TNFRSF10D	TNFSF10	TNFRSF10D	TNFSF10	TNFRSF10D
TNFSF10_TNFRSF11B	TNFSF10	TNFRSF11B	TNFSF10	TNFRSF11B
TNFSF11_TNFRSF11A	TNFSF11	TNFRSF11A	TNFSF11	TNFRSF11A
TNFSF11_TNFRSF11B	TNFSF11	TNFRSF11B	TNFSF11	TNFRSF11B
TNFSF12_TNFRSF25	TNFSF12	TNFRSF25	TNFSF12	TNFRSF12
TNFSF14_LTBR	TNFSF14	LTBR	TNFSF14	LTBR
TNFSF14_TNFRSF14	TNFSF14	TNFRSF14	TNFSF14	TNFRSF14
TNFSF14_TNFRSF6B	TNFSF14	TNFRSF6B	TNFSF14	TNFRSF6B
TNFSF18_TNFRSF18	TNFSF18	TNFRSF18	TNFSF18	TNFRSF18
TNFSF4_TNFRSF4	TNFSF4	TNFRSF4	TNFSF4	TNFRSF4
TNFSF8_TNFRSF8	TNFSF8	TNFRSF8	TNFSF8	TNFRSF8
TNFSF9_TNFRSF9	TNFSF9	TNFRSF9	TNFSF9	TNFRSF9
TNF_LTBR	TNF	LTBR	TNF	LTBR
TNF_TNFRSF1A	TNF	TNFRSF1A	TNF	TNFRSF1A
TNF_TNFRSF1B	TNF	TNFRSF1B	TNF	TNFRSF1B
VEGFA_FLT1	VEGFA	FLT1	VEGF	FLT1
VEGFA_KDR	VEGFA	KDR	VEGF	KDR
VEGFA_NRP1	VEGFA	NRP1	VEGF	NRP1
VEGFA_NRP2	VEGFA	NRP2	VEGF	NRP2
VEGFB_FLT1	VEGFB	FLT1	VEGFB	FLT1
VEGFB_NRP1	VEGFB	NRP1	VEGFB	NRP1
VEGFC_FLT4	VEGFC	FLT4	VEGFC	FLT4
VEGFC_KDR	VEGFC	KDR	VEGFC	KDR
XCL1_XCR1	XCL1	XCR1	SCYC1	CCXCR1
XCL2_XCR1	XCL2	XCR1	SCYC2	CCXCR1

## Sheet: HPMR
Pair.Name	Ligand.ApprovedSymbol	Receptor.ApprovedSymbol	Ligand.HPMRSymbol	Receptor.HPMRSymbol	PMID
A2M_LRP1	A2M	LRP1	A2M	LRP1	1702392
AANAT_MTNR1A	AANAT	MTNR1A	AANAT	MTNR1A	12943195
AANAT_MTNR1B	AANAT	MTNR1B	AANAT	MTNR1B	12943195
ADAM12_ITGA9	ADAM12	ITGA9	ADAM12	ITGA9	10944520
ADAM12_ITGB1	ADAM12	ITGB1	ADAM12	ITGB1	10944520
ADAM12_SDC4	ADAM12	SDC4	ADAM12	SDC4	12509413
ADAM15_ITGA5	ADAM15	ITGA5	ADAM15	ITGA5	9914169, 9516430
ADAM15_ITGA9	ADAM15	ITGA9	ADAM15	ITGA9	10944520
ADAM15_ITGB1	ADAM15	ITGB1	ADAM15	ITGB1	9914169, 10944520
ADAM15_ITGB3	ADAM15	ITGB3	ADAM15	ITGB3	9516430
ADAM17_ITGA5	ADAM17	ITGA5	ADAM17	ITGA5	14970227
ADAM17_ITGB1	ADAM17	ITGB1	ADAM17	ITGB1	14970227
ADAM23_ITGA5	ADAM23	ITGA5	ADAM23	ITGA5	10749942
ADAM23_ITGB3	ADAM23	ITGB3	ADAM23	ITGB3	10749942
ADAM2_ITGA6	ADAM2	ITGA6	ADAM2	ITGA6	9889149
ADAM2_ITGB1	ADAM2	ITGB1	ADAM2	ITGB1	9889149
ADAM9_ITGA6	ADAM9	ITGA6	ADAM9	ITGA6	10825303
ADAM9_ITGAV	ADAM9	ITGAV	ADAM9	ITGAV	11162558
ADAM9_ITGB1	ADAM9	ITGB1	ADAM9	ITGB1	10825303
ADAM9_ITGB5	ADAM9	ITGB5	ADAM9	ITGB5	11162558
ADCYAP1_ADCYAP1R1	ADCYAP1	ADCYAP1R1	ADCYAP1	ADCYAP1R1	10100920, 8703026
ADCYAP1_VIPR1	ADCYAP1	VIPR1	ADCYAP1	VIPR1	11897681
ADIPOQ_ADIPOR1	ADIPOQ	ADIPOR1	ADIPOQ	ADIPOR1	12802337
ADIPOQ_ADIPOR2	ADIPOQ	ADIPOR2	ADIPOQ	ADIPOR2	12802337
ADM2_CALCRL	ADM2	CALCRL	ADM2	CALCRL	14615490
ADM2_RAMP1	ADM2	RAMP1	ADM2	RAMP1	12684503
ADM_CALCRL	ADM	CALCRL	ADM	CALCRL	9620797
ADM_GPR182	ADM	GPR182	ADM	GPR182	7592696
ADM_MRGPRX2	ADM	MRGPRX2	ADM	MRGPRX2	16111673
ADM_RAMP2	ADM	RAMP2	ADM	RAMP2	9620797
AGRN_MUSK	AGRN	MUSK	AGRN	MUSK	8653787
AGRP_MC3R	AGRP	MC3R	AGRP	MC3R	9311920
AGRP_MC4R	AGRP	MC4R	AGRP	MC4R	9311920
AGT_AGTR1	AGT	AGTR1	AGT	AGTR1	10993080, 15930094
AGT_AGTR2	AGT	AGTR2	AGT	AGTR2	8315512, 8185599
AGT_LRP2	AGT	LRP2	AGT	LRP2	15467006
AGT_MAS1	AGT	MAS1	AGT	MAS1	12829792
AMH_AMHR2	AMH	AMHR2	AMH	AMHR2	7997230
ANGPT1_TEK	ANGPT1	TEK	ANGPT1	TEK	8980223
ANGPT1_TIE1	ANGPT1	TIE1	ANGPT1	TIE1	11172728
ANGPT2_TEK	ANGPT2	TEK	ANGPT2	TEK	9204896
ANXA1_FPR1	ANXA1	FPR1	ANXA1	FPR1	10882119
APLN_APLNR	APLN	APLNR	APLN	APLNR	10617103, 9792798
APOB_LDLR	APOB	LDLR	APOB	LDLR	11327878
APOE_LDLR	APOE	LDLR	APOE	LDLR	11327878
APOE_LRP5	APOE	LRP5	APOE	LRP5	9832610)
APOE_LRP8	APOE	LRP8	APOE	LRP8	12950167
APOE_SORL1	APOE	SORL1	APOE	SORL1	11294867
APOE_VLDLR	APOE	VLDLR	APOE	VLDLR	12870663
AREG_EGFR	AREG	EGFR	AREG	EGFR	2466334
ARTN_GFRA3	ARTN	GFRA3	ARTN	GFRA3	9883723
ARTN_RET	ARTN	RET	ARTN	RET	9883723
ASIP_ATRN	ASIP	ATRN	ASIP	ATRN	11137996
ASIP_MC1R	ASIP	MC1R	ASIP	MC1R	12851328
ASIP_MGRN1	ASIP	MGRN1	ASIP	MGRN1	12851328
AVP_AVPR1A	AVP	AVPR1A	AVP	AVPR1A	1560825, 8106369
AVP_AVPR1B	AVP	AVPR1B	AVP	AVPR1B	7929452
AVP_AVPR2	AVP	AVPR2	AVP	AVPR2	11857925
BDNF_NGFRAP1	BDNF	NGFRAP1	BDNF	NGFRAP1	7644540
BDNF_NTRK2	BDNF	NTRK2	BDNF	NTRK2	7644540
BMP10_ACVR2A	BMP10	ACVR2A	BMP10	ACVR2A	16049014
BMP10_ACVRL1	BMP10	ACVRL1	BMP10	ACVRL1	17068149
BMP10_BMPR1A	BMP10	BMPR1A	BMP10	BMPR1A	16049014
BMP10_BMPR2	BMP10	BMPR2	BMP10	BMPR2	16049014
BMP15_BMPR1B	BMP15	BMPR1B	BMP15	BMPR1B	12044914
BMP15_BMPR2	BMP15	BMPR2	BMP15	BMPR2	12419820
BMP2_BMPR1A	BMP2	BMPR1A	BMP2	BMPR1A	12700180
BMP2_BMPR1B	BMP2	BMPR1B	BMP2	BMPR1B	12700180
BMP2_BMPR2	BMP2	BMPR2	BMP2	BMPR2	11263668
BMP4_BMPR1A	BMP4	BMPR1A	BMP4	BMPR1A	8006002
BMP4_BMPR1B	BMP4	BMPR1B	BMP4	BMPR1B	8006002
BMP4_BMPR2	BMP4	BMPR2	BMP4	BMPR2	7673243
BMP6_ACVR1	BMP6	ACVR1	BMP6	ACVR1	12297674
BMP6_BMPR1A	BMP6	BMPR1A	BMP6	BMPR1A	12297674
BMP7_ACVR1	BMP7	ACVR1	BMP7	ACVR1	12297674
BMP7_ACVR2A	BMP7	ACVR2A	BMP7	ACVR2A	7790373
BMP7_BMPR1A	BMP7	BMPR1A	BMP7	BMPR1A	12297674
BMP7_BMPR1B	BMP7	BMPR1B	BMP7	BMPR1B	10631182
BTC_EGFR	BTC	EGFR	BTC	EGFR	8144591
BTC_ERBB4	BTC	ERBB4	BTC	ERBB4	10214951
C3_C3AR1	C3	C3AR1	C3	C3AR1	11342658
C3_ITGAX	C3	ITGAX	C3	ITGAX	4062888
C3_ITGB2	C3	ITGB2	C3	ITGB2	4062888
C3_LRP1	C3	LRP1	C3	LRP1	10608878
C5_C5AR1	C5	C5AR1	C5	C5AR1	1847994
C5_C5AR2	C5	C5AR2	C5	C5AR2	11773063
CALCA_CALCR	CALCA	CALCR	CALCA	CALCR	2158663
CALCA_CALCRL	CALCA	CALCRL	CALCA	CALCRL	9620797
CALCA_RAMP1	CALCA	RAMP1	CALCA	RAMP1	9620797
CALCB_CALCRL	CALCB	CALCRL	CALCB	CALCRL	12196113
CALCB_RAMP1	CALCB	RAMP1	CALCB	RAMP1	12529937
CALR_SCARF1	CALR	SCARF1	CALR	SCARF1	15371419
CAMP_FPR2	CAMP	FPR2	CAMP	FPR2	11015447
CCK_CCKAR	CCK	CCKAR	CCK	CCKAR	10368033, 10400673
CCK_CCKBR	CCK	CCKBR	CCK	CCKBR	10368033, 10438490
CCL11_CCR3	CCL11	CCR3	CCL11	CCR3	8642344
CCL13_CCR2	CCL13	CCR2	CCL13	CCR2	9195948
CCL13_CCR3	CCL13	CCR3	CCL13	CCR3	9005985
CCL14_CCR1	CCL14	CCR1	CCL14	CCR1	9687537
CCL14_CCR5	CCL14	CCR5	CCL14	CCR5	12964882
CCL15_CCR1	CCL15	CCR1	CCL15	CCR1	9346309
CCL15_CCR3	CCL15	CCR3	CCL15	CCR3	9346309
CCL16_CCR1	CCL16	CCR1	CCL16	CCR1	11470772
CCL16_CCR2	CCL16	CCR2	CCL16	CCR2	11470772
CCL17_CCR4	CCL17	CCR4	CCL17	CCR4	9169480
CCL19_CCR7	CCL19	CCR7	CCL19	CCR7	11342595
CCL1_CCR8	CCL1	CCR8	CCL1	CCR8	12645948
CCL20_CCR6	CCL20	CCR6	CCL20	CCR6	12964882
CCL21_CCR7	CCL21	CCR7	CCL21	CCR7	11970971
CCL22_CCR4	CCL22	CCR4	CCL22	CCR4	9430724
CCL23_CCR1	CCL23	CCR1	CCL23	CCR1	9886417
CCL24_CCR3	CCL24	CCR3	CCL24	CCR3	10488147
CCL25_CCR9	CCL25	CCR9	CCL25	CCR9	11159507
CCL26_CCR3	CCL26	CCR3	CCL26	CCR3	10488147
CCL27_CCR10	CCL27	CCR10	CCL27	CCR10	12718728
CCL28_CCR10	CCL28	CCR10	CCL28	CCR10	10781587
CCL28_CCR3	CCL28	CCR3	CCL28	CCR3	12964882
CCL2_CCR1	CCL2	CCR1	CCL2	CCR1	7679328
CCL2_CCR2	CCL2	CCR2	CCL2	CCR2	9287323
CCL2_CCR4	CCL2	CCR4	CCL2	CCR4	16421945
CCL3_CCR1	CCL3	CCR1	CCL3	CCR1	9115216
CCL3_CCR5	CCL3	CCR5	CCL3	CCR5	12964882
CCL4_CCR5	CCL4	CCR5	CCL4	CCR5	12964882
CCL5_CCR3	CCL5	CCR3	CCL5	CCR3	8642344
CCL5_CCR5	CCL5	CCR5	CCL5	CCR5	12964882
CCL7_CCR1	CCL7	CCR1	CCL7	CCR1	9115216
CCL7_CCR2	CCL7	CCR2	CCL7	CCR2	8530354
CCL7_CCR3	CCL7	CCR3	CCL7	CCR3	8642344
CCL8_CCR3	CCL8	CCR3	CCL8	CCR3	9005985
CCL8_CCR5	CCL8	CCR5	CCL8	CCR5	12964882
CD24_SELP	CD24	SELP	CD24	SELP	9129046
CD34_SELL	CD34	SELL	CD34	SELL	12889478
CD40LG_CD40	CD40LG	CD40	CD40LG	CD40	1374165
CD55_CD97	CD55	CD97	CD55	CD97	12417446
CD70_CD27	CD70	CD27	CD70	CD27	8120384
CDH1_ITGAE	CDH1	ITGAE	CDH1	ITGAE	7969453
CDH1_ITGB7	CDH1	ITGB7	CDH1	ITGB7	7969453
CFH_SELL	CFH	SELL	CFH	SELL	10377245
CGA_LHCGR	CGA	LHCGR	CGA	LHCGR	10342833
CGB_LHCGR	CGB	LHCGR	CGB	LHCGR	10446903
CHAD_ITGA2	CHAD	ITGA2	CHAD	ITGA2	9281592
CHAD_ITGB1	CHAD	ITGB1	CHAD	ITGB1	9281592
CLCF1_CNTFR	CLCF1	CNTFR	CLCF1	CNTFR	10966616
CLCF1_CRLF1	CLCF1	CRLF1	CLCF1	CRLF1	10966616
CLCF1_IL6ST	CLCF1	IL6ST	CLCF1	IL6ST	10966616
CLCF1_LIFR	CLCF1	LIFR	CLCF1	LIFR	10966616
COL18A1_GPC1	COL18A1	GPC1	COL18A1	GPC1	11336704
COL18A1_ITGA5	COL18A1	ITGA5	COL18A1	ITGA5	12682293
COL18A1_ITGB1	COL18A1	ITGB1	COL18A1	ITGB1	12682293
COL1A1_DDR1	COL1A1	DDR1	COL1A1	DDR1	9659900
COL1A1_DDR2	COL1A1	DDR2	COL1A1	DDR2	12611880
COL1A1_ITGA11	COL1A1	ITGA11	COL1A1	ITGA11	10464311
COL1A1_ITGA2	COL1A1	ITGA2	COL1A1	ITGA2	7688313
COL1A1_ITGB1	COL1A1	ITGB1	COL1A1	ITGB1	7688313, 10464311
COL2A1_ITGA10	COL2A1	ITGA10	COL2A1	ITGA10	9685391
COL2A1_ITGA2	COL2A1	ITGA2	COL2A1	ITGA2	7688313
COL2A1_ITGB1	COL2A1	ITGB1	COL2A1	ITGB1	7688313, 9685391
COL4A1_ITGA1	COL4A1	ITGA1	COL4A1	ITGA1	8223488
COL4A1_ITGB1	COL4A1	ITGB1	COL4A1	ITGB1	8223488
COL4A1_ITGB8	COL4A1	ITGB8	COL4A1	ITGB8	7542940
COL5A3_SDC3	COL5A3	SDC3	COL5A3	SDC3	11751872
CORT_GHSR	CORT	GHSR	CORT	GHSR	11227737
CORT_MRGPRX2	CORT	MRGPRX2	CORT	MRGPRX2	12915402
CORT_SSTR1	CORT	SSTR1	CORT	SSTR1	11011067
CORT_SSTR2	CORT	SSTR2	CORT	SSTR2	9125122
CORT_SSTR3	CORT	SSTR3	CORT	SSTR3	9125122
CORT_SSTR4	CORT	SSTR4	CORT	SSTR4	11011067
CORT_SSTR5	CORT	SSTR5	CORT	SSTR5	11011067
CRH_CRHR1	CRH	CRHR1	CRH	CRHR1	8536644
CRH_CRHR2	CRH	CRHR2	CRH	CRHR2	8536644
CSF1_CSF1R	CSF1	CSF1R	CSF1	CSF1R	7883784
CSF2_CSF2RA	CSF2	CSF2RA	CSF2	CSF2RA	2828352
CSF2_CSF2RB	CSF2	CSF2RB	CSF2	CSF2RB	2828352
CSF2_CSF3R	CSF2	CSF3R	CSF2	CSF3R	11091218
CTGF_ITGAM	CTGF	ITGAM	CTGF	ITGAM	12736251
CTGF_ITGB2	CTGF	ITGB2	CTGF	ITGB2	12736251
CTGF_LRP6	CTGF	LRP6	CTGF	LRP6	15105373
CX3CL1_CX3CR1	CX3CL1	CX3CR1	CX3CL1	CX3CR1	11432858
CXCL10_CXCR3	CXCL10	CXCR3	CXCL10	CXCR3	9064356, 12884299
CXCL11_CXCR3	CXCL11	CXCR3	CXCL11	CXCR3	12884299
CXCL12_ACKR3	CXCL12	ACKR3	CXCL12	ACKR3	16107333
CXCL12_CXCR3	CXCL12	CXCR3	CXCL12	CXCR3	9660793
CXCL12_CXCR4	CXCL12	CXCR4	CXCL12	CXCR4	8752280, 12714578
CXCL13_CXCR5	CXCL13	CXCR5	CXCL13	CXCR5	9463416
CXCL16_CXCR6	CXCL16	CXCR6	CXCL16	CXCR6	14625285
CXCL1_CXCR1	CXCL1	CXCR1	CXCL1	CXCR1	12964882
CXCL1_DARC	CXCL1	DARC	CXCL1	DARC	12734373
CXCL2_CXCR1	CXCL2	CXCR1	CXCL2	CXCR1	12964882
CXCL2_XCR1	CXCL2	XCR1	CXCL2	XCR1	10518929
CXCL3_CXCR1	CXCL3	CXCR1	CXCL3	CXCR1	12964882
CXCL5_CXCR1	CXCL5	CXCR1	CXCL5	CXCR1	12964882
CXCL6_CXCR1	CXCL6	CXCR1	CXCL6	CXCR1	12964882
CXCL6_CXCR2	CXCL6	CXCR2	CXCL6	CXCR2	12964882
CXCL9_CXCR3	CXCL9	CXCR3	CXCL9	CXCR3	12884299
CYR61_ITGA5	CYR61	ITGA5	CYR61	ITGA5	9446626
CYR61_ITGAM	CYR61	ITGAM	CYR61	ITGAM	12036876
CYR61_ITGB2	CYR61	ITGB2	CYR61	ITGB2	12036876
CYR61_ITGB3	CYR61	ITGB3	CYR61	ITGB3	9446626
DHH_HHIP	DHH	HHIP	DHH	HHIP	10050855
DHH_PTCH2	DHH	PTCH2	DHH	PTCH2	9811851
DKK1_KREMEN1	DKK1	KREMEN1	DKK1	KREMEN1	12050670
DKK1_KREMEN2	DKK1	KREMEN2	DKK1	KREMEN2	12050670
DKK1_LRP6	DKK1	LRP6	DKK1	LRP6	11357136
DKK2_LRP6	DKK2	LRP6	DKK2	LRP6	11357136
DLL1_NOTCH1	DLL1	NOTCH1	DLL1	NOTCH1	9819428
DLL4_NOTCH1	DLL4	NOTCH1	DLL4	NOTCH1	16219802
DLL4_NOTCH4	DLL4	NOTCH4	DLL4	NOTCH4	16219802
DUSP18_CD151	DUSP18	CD151	DUSP18	CD151	10842354
DUSP18_ITGA1	DUSP18	ITGA1	DUSP18	ITGA1	10842354
DUSP18_ITGA2	DUSP18	ITGA2	DUSP18	ITGA2	10842354
DUSP18_ITGA3	DUSP18	ITGA3	DUSP18	ITGA3	10842354
DUSP18_ITGA6	DUSP18	ITGA6	DUSP18	ITGA6	10842354
DUSP18_ITGA7	DUSP18	ITGA7	DUSP18	ITGA7	10842354
DUSP18_ITGB1	DUSP18	ITGB1	DUSP18	ITGB1	10842354
DUSP18_ITGB4	DUSP18	ITGB4	DUSP18	ITGB4	10842354
DUSP18_RPSA	DUSP18	RPSA	DUSP18	RPSA	2970671
EDA_EDA2R	EDA	EDA2R	EDA	EDA2R	12084975
EDA_EDAR	EDA	EDAR	EDA	EDAR	12084975
EDN1_EDNRA	EDN1	EDNRA	EDN1	EDNRA	9082970
EDN2_EDNRA	EDN2	EDNRA	EDN2	EDNRA	2175397, 9082970
EDN3_EDNRB	EDN3	EDNRB	EDN3	EDNRB	8001160, 8086489
EFNA1_EPHA1	EFNA1	EPHA1	EFNA1	EPHA1	9330863
EFNA1_EPHA2	EFNA1	EPHA2	EFNA1	EPHA2	11248553
EFNA1_EPHA3	EFNA1	EPHA3	EFNA1	EPHA3	9330863
EFNA1_EPHA4	EFNA1	EPHA4	EFNA1	EPHA4	9330863
EFNA1_EPHA5	EFNA1	EPHA5	EFNA1	EPHA5	9330863
EFNA1_EPHA6	EFNA1	EPHA6	EFNA1	EPHA6	9330863
EFNA1_EPHA7	EFNA1	EPHA7	EFNA1	EPHA7	9330863
EFNA2_EPHA3	EFNA2	EPHA3	EFNA2	EPHA3	9330863
EFNA2_EPHA4	EFNA2	EPHA4	EFNA2	EPHA4	9330863
EFNA2_EPHA5	EFNA2	EPHA5	EFNA2	EPHA5	9330863
EFNA2_EPHA6	EFNA2	EPHA6	EFNA2	EPHA6	9330863
EFNA2_EPHA7	EFNA2	EPHA7	EFNA2	EPHA7	9330863
EFNA2_EPHA8	EFNA2	EPHA8	EFNA2	EPHA8	9330863
EFNA3_EPHA2	EFNA3	EPHA2	EFNA3	EPHA2	9330863
EFNA3_EPHA3	EFNA3	EPHA3	EFNA3	EPHA3	9330863
EFNA3_EPHA4	EFNA3	EPHA4	EFNA3	EPHA4	9330863
EFNA3_EPHA5	EFNA3	EPHA5	EFNA3	EPHA5	9330863
EFNA3_EPHA6	EFNA3	EPHA6	EFNA3	EPHA6	9330863
EFNA3_EPHA7	EFNA3	EPHA7	EFNA3	EPHA7	9330863
EFNA3_EPHA8	EFNA3	EPHA8	EFNA3	EPHA8	9330863
EFNA3_EPHB1	EFNA3	EPHB1	EFNA3	EPHB1	9330863
EFNA4_EPHA2	EFNA4	EPHA2	EFNA4	EPHA2	9330863
EFNA4_EPHA5	EFNA4	EPHA5	EFNA4	EPHA5	9330863
EFNA4_EPHA6	EFNA4	EPHA6	EFNA4	EPHA6	9330863
EFNA5_EPHA2	EFNA5	EPHA2	EFNA5	EPHA2	9330863
EFNA5_EPHA3	EFNA5	EPHA3	EFNA5	EPHA3	9330863
EFNA5_EPHA4	EFNA5	EPHA4	EFNA5	EPHA4	9330863
EFNA5_EPHA5	EFNA5	EPHA5	EFNA5	EPHA5	9330863
EFNA5_EPHA6	EFNA5	EPHA6	EFNA5	EPHA6	9330863
EFNA5_EPHA8	EFNA5	EPHA8	EFNA5	EPHA8	9330863
EFNA5_EPHB2	EFNA5	EPHB2	EFNA5	EPHB2	15107857
EFNB1_EPHB1	EFNB1	EPHB1	EFNB1	EPHB1	9330863, 11713248
EFNB1_EPHB2	EFNB1	EPHB2	EFNB1	EPHB2	9330863
EFNB1_EPHB3	EFNB1	EPHB3	EFNB1	EPHB3	9330863
EFNB1_EPHB4	EFNB1	EPHB4	EFNB1	EPHB4	9330863
EFNB1_EPHB6	EFNB1	EPHB6	EFNB1	EPHB6	11713248
EFNB2_EPHA4	EFNB2	EPHA4	EFNB2	EPHA4	9330863
EFNB2_EPHB1	EFNB2	EPHB1	EFNB2	EPHB1	9330863
EFNB2_EPHB2	EFNB2	EPHB2	EFNB2	EPHB2	9330863
EFNB2_EPHB3	EFNB2	EPHB3	EFNB2	EPHB3	9330863
EFNB2_EPHB4	EFNB2	EPHB4	EFNB2	EPHB4	7534404
EFNB3_EPHA4	EFNB3	EPHA4	EFNB3	EPHA4	12649481)
EFNB3_EPHB2	EFNB3	EPHB2	EFNB3	EPHB2	9330863
EFNB3_EPHB3	EFNB3	EPHB3	EFNB3	EPHB3	9330863
EGF_EGFR	EGF	EGFR	EGF	EGFR	6289330
EPO_EPOR	EPO	EPOR	EPO	EPOR	9442088
EREG_EGFR	EREG	EGFR	EREG	EGFR	8626392
F2_F2R	F2	F2R	F2	F2R	11356985
F2_F2RL1	F2	F2RL1	F2	F2RL1	11356985
F2_F2RL2	F2	F2RL2	F2	F2RL2	11356985
F2_F2RL3	F2	F2RL3	F2	F2RL3	12732212
F7_F3	F7	F3	F7	F3	12787023
F8_LRP1	F8	LRP1	F8	LRP1	11560943
F9_LRP1	F9	LRP1	F9	LRP1	11560943
FASLG_FAS	FASLG	FAS	FASLG	FAS	9126929
FASLG_TNFRSF6B	FASLG	TNFRSF6B	FASLG	TNFRSF6B	14697332
FGA_ITGAX	FGA	ITGAX	FGA	ITGAX	4062888
FGA_ITGB2	FGA	ITGB2	FGA	ITGB2	4062888
FGF10_FGFR2	FGF10	FGFR2	FGF10	FGFR2	9582367, 12591959
FGF18_FGFR3	FGF18	FGFR3	FGF18	FGFR3	15781473
FGF19_FGFR4	FGF19	FGFR4	FGF19	FGFR4	14730967
FGF1_FGFR1	FGF1	FGFR1	FGF1	FGFR1	8663044, 8756477
FGF1_FGFR4	FGF1	FGFR4	FGF1	FGFR4	8663044
FGF22_FGFR2	FGF22	FGFR2	FGF22	FGFR2	12591959
FGF23_FGFR1	FGF23	FGFR1	FGF23	FGFR1	16081635
FGF23_FGFR2	FGF23	FGFR2	FGF23	FGFR2	16081635
FGF23_FGFR4	FGF23	FGFR4	FGF23	FGFR4	16081635
FGF2_FGFR2	FGF2	FGFR2	FGF2	FGFR2	8663044
FGF2_FGFR3	FGF2	FGFR3	FGF2	FGFR3	8663044
FGF2_FGFR4	FGF2	FGFR4	FGF2	FGFR4	8663044
FGF2_SDC2	FGF2	SDC2	FGF2	SDC2	11015614
FGF2_SDC4	FGF2	SDC4	FGF2	SDC4	9012653
FGF3_FGFR1	FGF3	FGFR1	FGF3	FGFR1	7592624
FGF3_FGFR2	FGF3	FGFR2	FGF3	FGFR2	7592624
FGF4_FGFR1	FGF4	FGFR1	FGF4	FGFR1	11486033
FGF4_FGFR2	FGF4	FGFR2	FGF4	FGFR2	11486033
FGF4_FGFR3	FGF4	FGFR3	FGF4	FGFR3	11486033
FGF4_FGFR4	FGF4	FGFR4	FGF4	FGFR4	11486033
FGF5_FGFR1	FGF5	FGFR1	FGF5	FGFR1	8386828
FGF5_FGFR2	FGF5	FGFR2	FGF5	FGFR2	8386828
FGF5_FGFR4	FGF5	FGFR4	FGF5	FGFR4	1385111
FGF6_FGFR4	FGF6	FGFR4	FGF6	FGFR4	1385111
FGF7_FGFR2	FGF7	FGFR2	FGF7	FGFR2	12591959
FGF8_FGFR1	FGF8	FGFR1	FGF8	FGFR1	8290257
FGF8_FGFR2	FGF8	FGFR2	FGF8	FGFR2	8663044
FGF8_FGFR3	FGF8	FGFR3	FGF8	FGFR3	8663044, 11486033
FGF8_FGFR4	FGF8	FGFR4	FGF8	FGFR4	11486033
FGF9_FGFR2	FGF9	FGFR2	FGF9	FGFR2	8663044
FGF9_FGFR3	FGF9	FGFR3	FGF9	FGFR3	15231666
FIGF_FLT4	FIGF	FLT4	FIGF	FLT4	9435229
FIGF_KDR	FIGF	KDR	FIGF	KDR	9435229
FIGF_NRP2	FIGF	NRP2	FIGF	NRP2	16816121, 9435229
FLT3LG_FLT3	FLT3LG	FLT3	FLT3LG	FLT3	15147956
FN1_ITGA2	FN1	ITGA2	FN1	ITGA2	7688313
FN1_ITGA2B	FN1	ITGA2B	FN1	ITGA2B	8663002
FN1_ITGA4	FN1	ITGA4	FN1	ITGA4	9842903
FN1_ITGA5	FN1	ITGA5	FN1	ITGA5	1532572, 11423542, 10772816
FN1_ITGA8	FN1	ITGA8	FN1	ITGA8	7626807
FN1_ITGB1	FN1	ITGB1	FN1	ITGB1	7626807, 7688313, 9842903, 10772816
FN1_ITGB3	FN1	ITGB3	FN1	ITGB3	11423542, 8663002
FN1_ITGB6	FN1	ITGB6	FN1	ITGB6	1532572
FN1_ITGB8	FN1	ITGB8	FN1	ITGB8	7542940
FN1_SDC2	FN1	SDC2	FN1	SDC2	10772816
FSHB_FSHR	FSHB	FSHR	FSHB	FSHR	2126341
GAD1_GRM4	GAD1	GRM4	GAD1	GRM4	1780024
GALP_GALR1	GALP	GALR1	GALP	GALR1	10689365
GALP_GALR2	GALP	GALR2	GALP	GALR2	9832121
GALP_GALR3	GALP	GALR3	GALP	GALR3	9832121
GAL_GALR1	GAL	GALR1	GAL	GALR1	10689365
GAL_GALR2	GAL	GALR2	GAL	GALR2	9832121
GAL_GALR3	GAL	GALR3	GAL	GALR3	9832121
GAS6_AXL	GAS6	AXL	GAS6	AXL	7854420
GAS6_MERTK	GAS6	MERTK	GAS6	MERTK	9160883
GAS6_TYRO3	GAS6	TYRO3	GAS6	TYRO3	7867073
GAST_CCKBR	GAST	CCKBR	GAST	CCKBR	7681836
GCG_GCGR	GCG	GCGR	GCG	GCGR	12529935
GCG_GLP1R	GCG	GLP1R	GCG	GLP1R	8404634, 7937318
GCG_GLP2R	GCG	GLP2R	GCG	GLP2R	9990065
GDF11_ACVR1B	GDF11	ACVR1B	GDF11	ACVR1B	12414726
GDF11_ACVR2A	GDF11	ACVR2A	GDF11	ACVR2A	12414726
GDF11_ACVR2B	GDF11	ACVR2B	GDF11	ACVR2B	12414726
GDF2_ACVRL1	GDF2	ACVRL1	GDF2	ACVRL1	17068149
GDF5_BMPR1B	GDF5	BMPR1B	GDF5	BMPR1B	8702914, 15569154
GDF5_BMPR2	GDF5	BMPR2	GDF5	BMPR2	8702914
GDF5_ROR2	GDF5	ROR2	GDF5	ROR2	15569154
GDF6_BMPR1A	GDF6	BMPR1A	GDF6	BMPR1A	16049014
GDF6_BMPR2	GDF6	BMPR2	GDF6	BMPR2	16049014
GDF7_ACVR2A	GDF7	ACVR2A	GDF7	ACVR2A	16049014
GDF7_BMPR1A	GDF7	BMPR1A	GDF7	BMPR1A	16049014
GDF7_BMPR2	GDF7	BMPR2	GDF7	BMPR2	16049014
GDF9_BMPR2	GDF9	BMPR2	GDF9	BMPR2	12135884
GDF9_TGFBR1	GDF9	TGFBR1	GDF9	TGFBR1	14684852
GDNF_GFRA1	GDNF	GFRA1	GDNF	GFRA1	14514671
GDNF_GFRA2	GDNF	GFRA2	GDNF	GFRA2	9182803
GDNF_RET	GDNF	RET	GDNF	RET	9482105, 9182803, 14514671
GH1_GHR	GH1	GHR	GH1	GHR	7862673
GHRH_GHRHR	GHRH	GHRHR	GHRH	GHRHR	7680413
GHRL_GHSR	GHRL	GHSR	GHRL	GHSR	10604470
GHRL_GPR39	GHRL	GPR39	GHRL	GPR39	16284174
GIP_GIPR	GIP	GIPR	GIP	GIPR	15655707
GNRH1_GNRHR	GNRH1	GNRHR	GNRH1	GNRHR	414473
GPHA2_TSHR	GPHA2	TSHR	GPHA2	TSHR	12045258
GPI_AMFR	GPI	AMFR	GPI	AMFR	12527360
GRP_GRPR	GRP	GRPR	GRP	GRPR	1720612, 7838118
GSTP1_TRAF2	GSTP1	TRAF2	GSTP1	TRAF2	16636664
GUCA2A_GUCY2C	GUCA2A	GUCY2C	GUCA2A	GUCY2C	10845107
GUCA2B_GUCY2C	GUCA2B	GUCY2C	GUCA2B	GUCY2C	10845107
GZMB_IGF2R	GZMB	IGF2R	GZMB	IGF2R	11081635
HAS2_CD44	HAS2	CD44	HAS2	CD44	1694723
HAS2_HMMR	HAS2	HMMR	HAS2	HMMR	1376732
HBEGF_EGFR	HBEGF	EGFR	HBEGF	EGFR	12725245
HBEGF_ERBB4	HBEGF	ERBB4	HBEGF	ERBB4	1840698
HCRT_HCRTR1	HCRT	HCRTR1	HCRT	HCRTR1	9491897
HCRT_HCRTR2	HCRT	HCRTR2	HCRT	HCRTR2	9491897
HDC_HRH1	HDC	HRH1	HDC	HRH1	1768863
HDC_HRH2	HDC	HRH2	HDC	HRH2	1768863
HDC_HRH3	HDC	HRH3	HDC	HRH3	1768863
HDC_HRH4	HDC	HRH4	HDC	HRH4	1768863
HGF_MET	HGF	MET	HGF	MET	1846706
HLA-A_KIR3DL2	HLA-A	KIR3DL2	HLA-A	KIR3DL2	15719024
HLA-B_KIR3DL1	HLA-B	KIR3DL1	HLA-B	KIR3DL1	15607823
HLA-C_KIR2DL1	HLA-C	KIR2DL1	HLA-C	KIR2DL1	15607823
HLA-C_KIR2DL3	HLA-C	KIR2DL3	HLA-C	KIR2DL3	15607823
HLA-C_KIR2DS4	HLA-C	KIR2DS4	HLA-C	KIR2DS4	15265913
HLA-E_KLRC1	HLA-E	KLRC1	HLA-E	KLRC1	9486650
HLA-E_KLRC2	HLA-E	KLRC2	HLA-E	KLRC2	9486650
HLA-E_KLRD1	HLA-E	KLRD1	HLA-E	KLRD1	9486650
HLA-G_KIR2DL4	HLA-G	KIR2DL4	HLA-G	KIR2DL4	10190900
HLA-G_KLRC1	HLA-G	KLRC1	HLA-G	KLRC1	9295021
HLA-G_KLRD1	HLA-G	KLRD1	HLA-G	KLRD1	9405670, 9295021
HLA-G_LILRB1	HLA-G	LILRB1	HLA-G	LILRB1	15718280
HSP90B1_LRP1	HSP90B1	LRP1	HSP90B1	LRP1	11248808
HSPG2_PTPRS	HSPG2	PTPRS	HSPG2	PTPRS	11865065
IAPP_CALCR	IAPP	CALCR	IAPP	CALCR	12529937
ICAM1_ITGAL	ICAM1	ITGAL	ICAM1	ITGAL	14507735
ICAM1_ITGAX	ICAM1	ITGAX	ICAM1	ITGAX	4062888
ICAM1_ITGB2	ICAM1	ITGB2	ICAM1	ITGB2	14507735, 4062888
ICAM2_ITGAL	ICAM2	ITGAL	ICAM2	ITGAL	15023143
ICAM2_ITGB2	ICAM2	ITGB2	ICAM2	ITGB2	15023143
ICAM3_ITGAL	ICAM3	ITGAL	ICAM3	ITGAL	15728350
ICAM3_ITGB2	ICAM3	ITGB2	ICAM3	ITGB2	15728350
ICAM4_ITGA2B	ICAM4	ITGA2B	ICAM4	ITGA2B	15355350
ICAM4_ITGAL	ICAM4	ITGAL	ICAM4	ITGAL	15355350
ICAM4_ITGAM	ICAM4	ITGAM	ICAM4	ITGAM	15355350
ICAM4_ITGAV	ICAM4	ITGAV	ICAM4	ITGAV	15355350
ICAM4_ITGB2	ICAM4	ITGB2	ICAM4	ITGB2	15355350
ICAM4_ITGB3	ICAM4	ITGB3	ICAM4	ITGB3	15355350
ICAM5_ITGAL	ICAM5	ITGAL	ICAM5	ITGAL	10741396
ICAM5_ITGB2	ICAM5	ITGB2	ICAM5	ITGB2	10741396
IFNA1_IFNAR1	IFNA1	IFNAR1	IFNA1	IFNAR1	11698684
IFNA1_IFNAR2	IFNA1	IFNAR2	IFNA1	IFNAR2	11698684
IFNB1_IFNAR1	IFNB1	IFNAR1	IFNB1	IFNAR1	11278538
IFNB1_IFNAR2	IFNB1	IFNAR2	IFNB1	IFNAR2	11278538
IFNG_IFNGR1	IFNG	IFNGR1	IFNG	IFNGR1	10811850
IFNG_IFNGR2	IFNG	IFNGR2	IFNG	IFNGR2	10811850
IFNL1_IFNLR1	IFNL1	IFNLR1	IFNL1	IFNLR1	12974481
IFNL1_IL10RB	IFNL1	IL10RB	IFNL1	IL10RB	12974481
IFNL2_IFNLR1	IFNL2	IFNLR1	IFNL2	IFNLR1	12974481
IFNL2_IL10RB	IFNL2	IL10RB	IFNL2	IL10RB	12974481
IFNL3_IFNLR1	IFNL3	IFNLR1	IFNL3	IFNLR1	12974481
IFNL3_IL10RB	IFNL3	IL10RB	IFNL3	IL10RB	12974481
IFNW1_IFNAR1	IFNW1	IFNAR1	IFNW1	IFNAR1	11278538
IFNW1_IFNAR2	IFNW1	IFNAR2	IFNW1	IFNAR2	11278538
IGF1_IGF1R	IGF1	IGF1R	IGF1	IGF1R	2877871
IGF2_IGF2R	IGF2	IGF2R	IGF2	IGF2R	2964083
IGF2_INSR	IGF2	INSR	IGF2	INSR	9281335
IHH_HHIP	IHH	HHIP	IHH	HHIP	10050855
IHH_PTCH1	IHH	PTCH1	IHH	PTCH1	11562786
IL10_IL10RA	IL10	IL10RA	IL10	IL10RA	12974481
IL10_IL10RB	IL10	IL10RB	IL10	IL10RB	12974481
IL11_IL11RA	IL11	IL11RA	IL11	IL11RA	10948192
IL11_IL6ST	IL11	IL6ST	IL11	IL6ST	10948192
IL12A_IL12RB1	IL12A	IL12RB1	IL12A	IL12RB1	11086056
IL12B_IL12RB2	IL12B	IL12RB2	IL12B	IL12RB2	11086056
IL13_IL13RA1	IL13	IL13RA1	IL13	IL13RA1	12704343
IL13_IL13RA2	IL13	IL13RA2	IL13	IL13RA2	12704343
IL13_IL4R	IL13	IL4R	IL13	IL4R	12704343
IL15_IL15RA	IL15	IL15RA	IL15	IL15RA	15265897
IL15_IL2RB	IL15	IL2RB	IL15	IL2RB	15265897
IL15_IL2RG	IL15	IL2RG	IL15	IL2RG	15265897
IL17A_IL17RA	IL17A	IL17RA	IL17A	IL17RA	9367539
IL17B_IL17RB	IL17B	IL17RB	IL17B	IL17RB	10749887
IL18_IL18R1	IL18	IL18R1	IL18	IL18R1	9325300
IL18_IL1RAPL1	IL18	IL1RAPL1	IL18	IL1RAPL1	9325300
IL19_IL20RA	IL19	IL20RA	IL19	IL20RA	12974481
IL19_IL20RB	IL19	IL20RB	IL19	IL20RB	12974481
IL1A_IL1R1	IL1A	IL1R1	IL1A	IL1R1	2946959
IL1A_IL1R2	IL1A	IL1R2	IL1A	IL1R2	7878046
IL1B_IL1R1	IL1B	IL1R1	IL1B	IL1R1	62193, 9820540
IL1B_IL1R2	IL1B	IL1R2	IL1B	IL1R2	8332913
IL1B_IL1RAP	IL1B	IL1RAP	IL1B	IL1RAP	9820540
IL20_IL20RA	IL20	IL20RA	IL20	IL20RA	12974481
IL20_IL20RB	IL20	IL20RB	IL20	IL20RB	12974481
IL20_IL22RA1	IL20	IL22RA1	IL20	IL22RA1	12974481
IL21_IL21R	IL21	IL21R	IL21	IL21R	11418623
IL21_IL2RG	IL21	IL2RG	IL21	IL2RG	11418623
IL22_IL10RA	IL22	IL10RA	IL22	IL10RA	58985
IL22_IL22RA1	IL22	IL22RA1	IL22	IL22RA1	58985
IL22_IL22RA2	IL22	IL22RA2	IL22	IL22RA2	11390453
IL23A_IL12RB1	IL23A	IL12RB1	IL23A	IL12RB1	12023369
IL23A_IL23R	IL23A	IL23R	IL23A	IL23R	12023369
IL24_IL20RA	IL24	IL20RA	IL24	IL20RA	12974481
IL24_IL20RB	IL24	IL20RB	IL24	IL20RB	12974481
IL24_IL22RA1	IL24	IL22RA1	IL24	IL22RA1	12974481
IL25_IL17RB	IL25	IL17RB	IL25	IL17RB	11058597
IL2_IL2RA	IL2	IL2RA	IL2	IL2RA	15265897
IL2_IL2RB	IL2	IL2RB	IL2	IL2RB	15265897
IL2_IL2RG	IL2	IL2RG	IL2	IL2RG	15265897
IL31_IL31RA	IL31	IL31RA	IL31	IL31RA	15184896
IL31_OSMR	IL31	OSMR	IL31	OSMR	15184896
IL3_CSF2RB	IL3	CSF2RB	IL3	CSF2RB	11700046
IL3_IL3RA	IL3	IL3RA	IL3	IL3RA	11700046
IL4_IL2RG	IL4	IL2RG	IL4	IL2RG	7918378
IL4_IL4R	IL4	IL4R	IL4	IL4R	7918378
IL5_CSF2RB	IL5	CSF2RB	IL5	CSF2RB	11748263
IL5_IL5RA	IL5	IL5RA	IL5	IL5RA	11748263
IL6_IL6R	IL6	IL6R	IL6	IL6R	3136546
IL6_IL6ST	IL6	IL6ST	IL6	IL6ST	8293462, 3136546
IL7_IL2RG	IL7	IL2RG	IL7	IL2RG	7522165
IL7_IL7R	IL7	IL7R	IL7	IL7R	7522165
IL8_CXCR1	IL8	CXCR1	IL8	CXCR1	8137938
IL8_CXCR2	IL8	CXCR2	IL8	CXCR2	11511101)
IL9_IL2RG	IL9	IL2RG	IL9	IL2RG	9535918
IL9_IL9R	IL9	IL9R	IL9	IL9R	9535918
INHA_ACVR2A	INHA	ACVR2A	INHA	ACVR2A	12493742
INHA_TGFBR3	INHA	TGFBR3	INHA	TGFBR3	12493742
INHBA_ACVR1B	INHBA	ACVR1B	INHBA	ACVR1B	8167568
INHBA_ACVR2A	INHBA	ACVR2A	INHBA	ACVR2A	12466190
INHBA_BAMBI	INHBA	BAMBI	INHBA	BAMBI	10918299
INHBB_ACVR2A	INHBB	ACVR2A	INHBB	ACVR2A	12466190
INSL3_RXFP2	INSL3	RXFP2	INSL3	RXFP2	12114498
INSL5_RXFP4	INSL5	RXFP4	INSL5	RXFP4	15465925
INS_INSR	INS	INSR	INS	INSR	2550426
JAG1_NOTCH1	JAG1	NOTCH1	JAG1	NOTCH1	7697721
JAG1_NOTCH2	JAG1	NOTCH2	JAG1	NOTCH2	10551863
JAG1_NOTCH3	JAG1	NOTCH3	JAG1	NOTCH3	11006133
JAG2_NOTCH1	JAG2	NOTCH1	JAG2	NOTCH1	11006133
JAG2_NOTCH3	JAG2	NOTCH3	JAG2	NOTCH3	11006133
KISS1_KISS1R	KISS1	KISS1R	KISS1	KISS1R	12944565, 11385580, 15665093
KITLG_KIT	KITLG	KIT	KITLG	KIT	1698556
KNG1_BDKRB1	KNG1	BDKRB1	KNG1	BDKRB1	8063797
KNG1_BDKRB2	KNG1	BDKRB2	KNG1	BDKRB2	8063797
KNG1_GPR135	KNG1	GPR135	KNG1	GPR135	14530218, 1374385
LAMA1_ITGA7	LAMA1	ITGA7	LAMA1	ITGA7	11278916
LAMA1_ITGB1	LAMA1	ITGB1	LAMA1	ITGB1	11278916
LAMA1_ITGB8	LAMA1	ITGB8	LAMA1	ITGB8	7542940
LAMA1_RPSA	LAMA1	RPSA	LAMA1	RPSA	2970671
LAMA2_ITGA7	LAMA2	ITGA7	LAMA2	ITGA7	11278916
LAMA2_ITGB1	LAMA2	ITGB1	LAMA2	ITGB1	11278916
LAMA2_RPSA	LAMA2	RPSA	LAMA2	RPSA	2970671
LAMB1_ITGA6	LAMB1	ITGA6	LAMB1	ITGA6	10842354
LAMB1_ITGB1	LAMB1	ITGB1	LAMB1	ITGB1	10842354
LAMB2_RPSA	LAMB2	RPSA	LAMB2	RPSA	2970671
LAMC2_ITGA3	LAMC2	ITGA3	LAMC2	ITGA3	10842354
LAMC2_ITGA6	LAMC2	ITGA6	LAMC2	ITGA6	10842354
LAMC2_ITGB1	LAMC2	ITGB1	LAMC2	ITGB1	10842354
LAMC2_ITGB4	LAMC2	ITGB4	LAMC2	ITGB4	10842354
LEFTY2_ACVR2B	LEFTY2	ACVR2B	LEFTY2	ACVR2B	11952836
LEP_LEPR	LEP	LEPR	LEP	LEPR	9463481
LHB_LHCGR	LHB	LHCGR	LHB	LHCGR	3470775
LIF_IL6ST	LIF	IL6ST	LIF	IL6ST	9716487
LIF_LIFR	LIF	LIFR	LIF	LIFR	9716487
LIPH_LPAR1	LIPH	LPAR1	LIPH	LPAR1	10908309
LIPH_LPAR2	LIPH	LPAR2	LIPH	LPAR2	9525886
LIPH_LPAR4	LIPH	LPAR4	LIPH	LPAR4	12724320
LRPAP1_LRP1	LRPAP1	LRP1	LRPAP1	LRP1	14596620
LTB_CD40	LTB	CD40	LTB	CD40	7916655
LTB_LTBR	LTB	LTBR	LTB	LTBR	7995952
LTF_LRP1	LTF	LRP1	LTF	LRP1	15178744
LTF_LRP11	LTF	LRP11	LTF	LRP11	1464627
MADCAM1_ITGA4	MADCAM1	ITGA4	MADCAM1	ITGA4	8600538
MADCAM1_ITGB7	MADCAM1	ITGB7	MADCAM1	ITGB7	8600538
MDK_ALK	MDK	ALK	MDK	ALK	12122009
MLN_MLNR	MLN	MLNR	MLN	MLNR	10381885
MMP13_LRP1	MMP13	LRP1	MMP13	LRP1	10514495
MMP9_LRP1	MMP9	LRP1	MMP9	LRP1	11279011
MST1_MST1R	MST1	MST1R	MST1	MST1R	8062829
NAMPT_INSR	NAMPT	INSR	NAMPT	INSR	15604363
NCAM1_ROBO1	NCAM1	ROBO1	NCAM1	ROBO1	16226035
NCAM1_ROBO3	NCAM1	ROBO3	NCAM1	ROBO3	16226035
NDP_FZD4	NDP	FZD4	NDP	FZD4	15035989
NDP_LGR4	NDP	LGR4	NDP	LGR4	23444378
NGF_NGFR	NGF	NGFR	NGF	NGFR	11114882
NGF_NTRK1	NGF	NTRK1	NGF	NTRK1	10490030
NGF_SORT1	NGF	SORT1	NGF	SORT1	14985763
NID1_PTPRF	NID1	PTPRF	NID1	PTPRF	9647658
NLGN1_NRXN1	NLGN1	NRXN1	NLGN1	NRXN1	8576240
NLGN1_NRXN3	NLGN1	NRXN3	NLGN1	NRXN3	8576240
NLGN2_NRXN1	NLGN2	NRXN1	NLGN2	NRXN1	8576240
NLGN2_NRXN2	NLGN2	NRXN2	NLGN2	NRXN2	8576240
NLGN2_NRXN3	NLGN2	NRXN3	NLGN2	NRXN3	8576240
NLGN3_NRXN1	NLGN3	NRXN1	NLGN3	NRXN1	8576240
NLGN3_NRXN2	NLGN3	NRXN2	NLGN3	NRXN2	8576240
NLGN3_NRXN3	NLGN3	NRXN3	NLGN3	NRXN3	8576240
NMB_GRPR	NMB	GRPR	NMB	GRPR	1720612
NMB_NMBR	NMB	NMBR	NMB	NMBR	15169928
NMS_NMUR1	NMS	NMUR1	NMS	NMUR1	15635449
NMS_NMUR2	NMS	NMUR2	NMS	NMUR2	15635449
NMU_NMUR1	NMU	NMUR1	NMU	NMUR1	10894543
NMU_NMUR2	NMU	NMUR2	NMU	NMUR2	10894543
NODAL_ACVR1B	NODAL	ACVR1B	NODAL	ACVR1B	11952836
NODAL_ACVR1C	NODAL	ACVR1C	NODAL	ACVR1C	12606401
NODAL_ACVR2A	NODAL	ACVR2A	NODAL	ACVR2A	11952836
NODAL_ACVR2B	NODAL	ACVR2B	NODAL	ACVR2B	11952836
NOV_NOTCH1	NOV	NOTCH1	NOV	NOTCH1	15906253
NPB_NPBWR1	NPB	NPBWR1	NPB	NPBWR1	12401809
NPFF_NPFFR1	NPFF	NPFFR1	NPFF	NPFFR1	11024015
NPFF_NPFFR2	NPFF	NPFFR2	NPFF	NPFFR2	11024015
NPNT_ITGA8	NPNT	ITGA8	NPNT	ITGA8	11470831
NPNT_ITGB1	NPNT	ITGB1	NPNT	ITGB1	11470831
NPPA_NPR1	NPPA	NPR1	NPPA	NPR1	15911069
NPPA_NPR3	NPPA	NPR3	NPPA	NPR3	2169733
NPPB_NPR2	NPPB	NPR2	NPPB	NPR2	2570358
NPPB_NPR3	NPPB	NPR3	NPPB	NPR3	1309330
NPPC_NPR2	NPPC	NPR2	NPPC	NPR2	11952095
NPS_NPSR1	NPS	NPSR1	NPS	NPSR1	15312648
NPVF_NPFFR1	NPVF	NPFFR1	NPVF	NPFFR1	11024015
NPW_NPBWR1	NPW	NPBWR1	NPW	NPBWR1	12130646
NPW_NPBWR2	NPW	NPBWR2	NPW	NPBWR2	12130646
NPY_NPY1R	NPY	NPY1R	NPY	NPY1R	9549761
NPY_NPY2R	NPY	NPY2R	NPY	NPY2R	9549761
NPY_NPY4R	NPY	NPY4R	NPY	NPY4R	7592911
NPY_NPY5R	NPY	NPY5R	NPY	NPY5R	12417094
NRG1_ERBB2	NRG1	ERBB2	NRG1	ERBB2	1350381, 7514177
NRG1_ERBB3	NRG1	ERBB3	NRG1	ERBB3	7514177
NRG2_ERBB3	NRG2	ERBB3	NRG2	ERBB3	9168115
NRG2_ERBB4	NRG2	ERBB4	NRG2	ERBB4	9168115
NRG3_ERBB4	NRG3	ERBB4	NRG3	ERBB4	9275162
NRTN_GFRA1	NRTN	GFRA1	NRTN	GFRA1	9182803
NRTN_GFRA2	NRTN	GFRA2	NRTN	GFRA2	9182803
NRTN_RET	NRTN	RET	NRTN	RET	9182803
NTF3_NTRK3	NTF3	NTRK3	NTF3	NTRK3	7679912
NTF4_NGFRAP1	NTF4	NGFRAP1	NTF4	NGFRAP1	7679912
NTF4_NTRK1	NTF4	NTRK1	NTF4	NTRK1	11114882
NTF4_NTRK2	NTF4	NTRK2	NTF4	NTRK2	7679912
NTN1_DCC	NTN1	DCC	NTN1	DCC	8861902, 10399920
NTN1_UNC5C	NTN1	UNC5C	NTN1	UNC5C	12810718, 10399920
NTN3_CDON	NTN3	CDON	NTN3	CDON	15520228
NTN3_NEO1	NTN3	NEO1	NTN3	NEO1	15520228
NTN4_DCC	NTN4	DCC	NTN4	DCC	17174565
NTN4_UNC5A	NTN4	UNC5A	NTN4	UNC5A	17174565
NTNG1_LRRC4C	NTNG1	LRRC4C	NTNG1	LRRC4C	14595443
NTS_NTSR1	NTS	NTSR1	NTS	NTSR1	1331689, 1694443
NTS_NTSR2	NTS	NTSR2	NTS	NTSR2	9851594
NUCB2_ERAP1	NUCB2	ERAP1	NUCB2	ERAP1	16407280
NXPH1_NRXN1	NXPH1	NRXN1	NXPH1	NRXN1	9856994
NXPH1_NRXN2	NXPH1	NRXN2	NXPH1	NRXN2	9856994
NXPH1_NRXN3	NXPH1	NRXN3	NXPH1	NRXN3	9856994
NXPH3_NRXN1	NXPH3	NRXN1	NXPH3	NRXN1	9856994
NXPH3_NRXN2	NXPH3	NRXN2	NXPH3	NRXN2	9856994
NXPH3_NRXN3	NXPH3	NRXN3	NXPH3	NRXN3	9856994
OMG_LINGO1	OMG	LINGO1	OMG	LINGO1	14966521
OMG_TNFRSF1B	OMG	TNFRSF1B	OMG	TNFRSF1B	14966521
OSM_IL6ST	OSM	IL6ST	OSM	IL6ST	10854424, 8999038
OSM_LIFR	OSM	LIFR	OSM	LIFR	10854424
OSM_OSMR	OSM	OSMR	OSM	OSMR	8999038
OXT_OXTR	OXT	OXTR	OXT	OXTR	1313946
PDGFA_PDGFRA	PDGFA	PDGFRA	PDGFA	PDGFRA	15207811
PDGFB_PDGFRA	PDGFB	PDGFRA	PDGFB	PDGFRA	15207811
PDGFB_PDGFRB	PDGFB	PDGFRB	PDGFB	PDGFRB	2850496
PDGFC_PDGFRA	PDGFC	PDGFRA	PDGFC	PDGFRA	10806482
PDGFD_PDGFRB	PDGFD	PDGFRB	PDGFD	PDGFRB	15207811
PDYN_OPRK1	PDYN	OPRK1	PDYN	OPRK1	8170987
PENK_OGFR	PENK	OGFR	PENK	OGFR	16820893
PF4_FGFR2	PF4	FGFR2	PF4	FGFR2	9558385
PF4_LDLR	PF4	LDLR	PF4	LDLR	11986215
PF4_PROCR	PF4	PROCR	PF4	PROCR	9395524
PF4_THBD	PF4	THBD	PF4	THBD	9395524
PGF_NRP1	PGF	NRP1	PGF	NRP1	11986311
PLAT_LRP1	PLAT	LRP1	PLAT	LRP1	11560943
PLAU_LRP1	PLAU	LRP1	PLAU	LRP1	11560943
PLAU_PLAUR	PLAU	PLAUR	PLAU	PLAUR	16456079
PLG_ITGA9	PLG	ITGA9	PLG	ITGA9	15247268
PLG_ITGB1	PLG	ITGB1	PLG	ITGB1	15247268
PMCH_MCHR1	PMCH	MCHR1	PMCH	MCHR1	10421368
PMCH_MCHR2	PMCH	MCHR2	PMCH	MCHR2	10471841
PNOC_OPRL1	PNOC	OPRL1	PNOC	OPRL1	7481766
PODXL2_SELL	PODXL2	SELL	PODXL2	SELL	12889478
POMC_MC1R	POMC	MC1R	POMC	MC1R	1516719, 10942578
POMC_MC2R	POMC	MC2R	POMC	MC2R	9058374
POMC_MC5R	POMC	MC5R	POMC	MC5R	11785979
POMC_OPRD1	POMC	OPRD1	POMC	OPRD1	15464143
POMC_OPRK1	POMC	OPRK1	POMC	OPRK1	8624732
POMC_OPRM1	POMC	OPRM1	POMC	OPRM1	15464143
PPBP_CXCR1	PPBP	CXCR1	PPBP	CXCR1	8137938
PPY_NPY4R	PPY	NPY4R	PPY	NPY4R	8643460
PRLH_PRLHR	PRLH	PRLHR	PRLH	PRLHR	11030716
PRL_PRLR	PRL	PRLR	PRL	PRLR	2558309, 11356126
PRND_RPSA	PRND	RPSA	PRND	RPSA	15246873
PROC_PROCR	PROC	PROCR	PROC	PROCR	7929370
PROK1_PROKR1	PROK1	PROKR1	PROK1	PROKR1	11886876
PROK1_PROKR2	PROK1	PROKR2	PROK1	PROKR2	11886876
PROK2_PROKR2	PROK2	PROKR2	PROK2	PROKR2	12024206
PROS1_AXL	PROS1	AXL	PROS1	AXL	7867073
PROS1_TYRO3	PROS1	TYRO3	PROS1	TYRO3	7867073
PSAP_GPR37	PSAP	GPR37	PSAP	GPR37	23690594
PSAP_GPR37L1	PSAP	GPR37L1	PSAP	GPR37L1	23690594
PSAP_LRP1	PSAP	LRP1	PSAP	LRP1	9707421
PSEN1_NCSTN	PSEN1	NCSTN	PSEN1	NCSTN	10993067
PSPN_GFRA4	PSPN	GFRA4	PSPN	GFRA4	11116144
PSPN_RET	PSPN	RET	PSPN	RET	11116144
PTDSS1_JMJD6	PTDSS1	JMJD6	PTDSS1	JMJD6	10811223
PTDSS1_SCARB1	PTDSS1	SCARB1	PTDSS1	SCARB1	8999945
PTGS2_PTGDR2	PTGS2	PTGDR2	PTGS2	PTGDR2	11208866
PTH2_PTH2R	PTH2	PTH2R	PTH2	PTH2R	11861531
PTHLH_PTH1R	PTHLH	PTH1R	PTHLH	PTH1R	2558877
PTH_PTH1R	PTH	PTH1R	PTH	PTH1R	12947048
PTH_PTH2R	PTH	PTH2R	PTH	PTH2R	7797535
PTN_PTPRZ1	PTN	PTPRZ1	PTN	PTPRZ1	10706604
PYY_NPY1R	PYY	NPY1R	PYY	NPY1R	9549761
PYY_NPY4R	PYY	NPY4R	PYY	NPY4R	7592911
PYY_NPY5R	PYY	NPY5R	PYY	NPY5R	11825645
QRFP_P2RY14	QRFP	P2RY14	QRFP	P2RY14	12714592
QRFP_QRFPR	QRFP	QRFPR	QRFP	QRFPR	12714592
RARRES2_CMKLR1	RARRES2	CMKLR1	RARRES2	CMKLR1	14675762
RELN_ITGA3	RELN	ITGA3	RELN	ITGA3	10939329
RELN_ITGB1	RELN	ITGB1	RELN	ITGB1	10939329
RELN_LRP8	RELN	LRP8	RELN	LRP8	12899622
RELN_VLDLR	RELN	VLDLR	RELN	VLDLR	10571240
REN_ATP6AP2	REN	ATP6AP2	REN	ATP6AP2	12045255
RGMA_NEO1	RGMA	NEO1	RGMA	NEO1	15258590
RLN1_RXFP1	RLN1	RXFP1	RLN1	RXFP1	11809971
RLN1_RXFP2	RLN1	RXFP2	RLN1	RXFP2	11809971
RLN2_RXFP1	RLN2	RXFP1	RLN2	RXFP1	11809971
RLN2_RXFP2	RLN2	RXFP2	RLN2	RXFP2	11809971
RLN3_RXFP1	RLN3	RXFP1	RLN3	RXFP1	12506116
RLN3_RXFP3	RLN3	RXFP3	RLN3	RXFP3	14522968
RLN3_RXFP4	RLN3	RXFP4	RLN3	RXFP4	14522967
RSPO1_LGR4	RSPO1	LGR4	RSPO1	LGR4	21693646
RSPO1_LGR5	RSPO1	LGR5	RSPO1	LGR5	21693646
RSPO1_LRP6	RSPO1	LRP6	RSPO1	LRP6	18400942
RSPO2_LGR4	RSPO2	LGR4	RSPO2	LGR4	21693646
RSPO2_LGR5	RSPO2	LGR5	RSPO2	LGR5	21693646
RSPO3_LGR4	RSPO3	LGR4	RSPO3	LGR4	21693646
RSPO3_LGR5	RSPO3	LGR5	RSPO3	LGR5	21693646
RSPO4_LGR4	RSPO4	LGR4	RSPO4	LGR4	21693646
RSPO4_LGR5	RSPO4	LGR5	RSPO4	LGR5	21693646
RTN4_LINGO1	RTN4	LINGO1	RTN4	LINGO1	15694322
RTN4_RTN4R	RTN4	RTN4R	RTN4	RTN4R	11201742, 15694322
RTN4_TNFRSF19	RTN4	TNFRSF19	RTN4	TNFRSF19	15694322
SCT_SCTR	SCT	SCTR	SCT	SCTR	7782300
SELPLG_SELE	SELPLG	SELE	SELPLG	SELE	11402070
SELPLG_SELP	SELPLG	SELP	SELPLG	SELP	9129046
SEMA3A_NRP1	SEMA3A	NRP1	SEMA3A	NRP1	10520994, 10934324), 15721238
SEMA3A_PLXNA1	SEMA3A	PLXNA1	SEMA3A	PLXNA1	10520994
SEMA3A_PLXNA2	SEMA3A	PLXNA2	SEMA3A	PLXNA2	10934324)
SEMA3A_PLXNA4	SEMA3A	PLXNA4	SEMA3A	PLXNA4	15721238
SEMA3B_NRP1	SEMA3B	NRP1	SEMA3B	NRP1	10196546
SEMA3C_NRP2	SEMA3C	NRP2	SEMA3C	NRP2	10196546
SEMA3E_PLXND1	SEMA3E	PLXND1	SEMA3E	PLXND1	15550623
SEMA3F_NRP2	SEMA3F	NRP2	SEMA3F	NRP2	15721238
SEMA3F_PLXNA3	SEMA3F	PLXNA3	SEMA3F	PLXNA3	15721238
SEMA4D_MET	SEMA4D	MET	SEMA4D	MET	12198496
SEMA4D_PLXNB1	SEMA4D	PLXNB1	SEMA4D	PLXNB1	10520995, 12198496
SEMA4D_PLXNB2	SEMA4D	PLXNB2	SEMA4D	PLXNB2	15330859
SEMA5A_MET	SEMA5A	MET	SEMA5A	MET	15218527
SEMA5A_PLXNB3	SEMA5A	PLXNB3	SEMA5A	PLXNB3	15218527
SEMA6D_KDR	SEMA6D	KDR	SEMA6D	KDR	14977921
SEMA6D_PLXNA1	SEMA6D	PLXNA1	SEMA6D	PLXNA1	14977921
SEMA7A_PLXNC1	SEMA7A	PLXNC1	SEMA7A	PLXNC1	10520995
SERPINA1_LRP1	SERPINA1	LRP1	SERPINA1	LRP1	8626456
SERPINC1_LRP1	SERPINC1	LRP1	SERPINC1	LRP1	8626456, 14596620
SERPINE1_LRP1	SERPINE1	LRP1	SERPINE1	LRP1	15001579
SERPINE2_LRP1	SERPINE2	LRP1	SERPINE2	LRP1	14596620
SERPING1_LRP1	SERPING1	LRP1	SERPING1	LRP1	9388254
SHANK1_LPHN1	SHANK1	LPHN1	SHANK1	LPHN1	10964907
SHH_BOC	SHH	BOC	SHH	BOC	17086203
SHH_CDON	SHH	CDON	SHH	CDON	17086203
SHH_HHIP	SHH	HHIP	SHH	HHIP	10050855
SHH_PTCH1	SHH	PTCH1	SHH	PTCH1	9811851, 16867986
SHH_SMO	SHH	SMO	SHH	SMO	16867986
SLIT1_GPC1	SLIT1	GPC1	SLIT1	GPC1	10364234
SLIT1_ROBO1	SLIT1	ROBO1	SLIT1	ROBO1	10433822
SLIT1_SDC1	SLIT1	SDC1	SLIT1	SDC1	10433822
SLIT2_GPC1	SLIT2	GPC1	SLIT2	GPC1	10364234
SLIT2_ROBO1	SLIT2	ROBO1	SLIT2	ROBO1	10102268
SLIT2_ROBO2	SLIT2	ROBO2	SLIT2	ROBO2	15130495
SLIT2_ROBO4	SLIT2	ROBO4	SLIT2	ROBO4	15894287
SLIT2_SDC1	SLIT2	SDC1	SLIT2	SDC1	10102268, 15130495
SOST_LRP5	SOST	LRP5	SOST	LRP5	15778503
SOST_LRP6	SOST	LRP6	SOST	LRP6	15778503
SPP1_CD44	SPP1	CD44	SPP1	CD44	10657301
SPP1_ITGAV	SPP1	ITGAV	SPP1	ITGAV	10835423
SST_SSTR1	SST	SSTR1	SST	SSTR1	8769372
SST_SSTR2	SST	SSTR2	SST	SSTR2	8702767
SST_SSTR3	SST	SSTR3	SST	SSTR3	8769372
SST_SSTR4	SST	SSTR4	SST	SSTR4	8769372
SST_SSTR5	SST	SSTR5	SST	SSTR5	8769372
TAC1_TACR1	TAC1	TACR1	TAC1	TACR1	7557266, 12548712
TAC1_TACR2	TAC1	TACR2	TAC1	TACR2	12954451, 7961636
TAC1_TACR3	TAC1	TACR3	TAC1	TACR3	9272936
TAC3_TACR1	TAC3	TACR1	TAC3	TACR1	8925404
TAC3_TACR2	TAC3	TACR2	TAC3	TACR2	8925404
TAC3_TACR3	TAC3	TACR3	TAC3	TACR3	7557266, 8990205
TAC4_TACR1	TAC4	TACR1	TAC4	TACR1	11062498, 15224188
TAC4_TACR3	TAC4	TACR3	TAC4	TACR3	11786503
TDGF1_ACVR2A	TDGF1	ACVR2A	TDGF1	ACVR2A	12682303
TFPI_LRP1	TFPI	LRP1	TFPI	LRP1	8824219
TFPI_VLDLR	TFPI	VLDLR	TFPI	VLDLR	11278667
TF_TFRC	TF	TFRC	TF	TFRC	6270680
TGFA_EGFR	TGFA	EGFR	TGFA	EGFR	3018723
TGFB1_ACVRL1	TGFB1	ACVRL1	TGFB1	ACVRL1	10716993
TGFB1_TGFBR1	TGFB1	TGFBR1	TGFB1	TGFBR1	12809600
TGFB1_TGFBR2	TGFB1	TGFBR2	TGFB1	TGFBR2	12809600, 10716993
TGFB2_TGFBR1	TGFB2	TGFBR1	TGFB2	TGFBR1	12809600
TGFB2_TGFBR2	TGFB2	TGFBR2	TGFB2	TGFBR2	12809600
TGFB2_TGFBR3	TGFB2	TGFBR3	TGFB2	TGFBR3	12809600
TGFB3_ACVRL1	TGFB3	ACVRL1	TGFB3	ACVRL1	11850637
TGFB3_TGFBR2	TGFB3	TGFBR2	TGFB3	TGFBR2	11850637
TGM2_GPR56	TGM2	GPR56	TGM2	GPR56	16757564
THBS1_CD36	THBS1	CD36	THBS1	CD36	1379600
THBS1_CD47	THBS1	CD47	THBS1	CD47	11980922
THBS1_SDC1	THBS1	SDC1	THBS1	SDC1	11257118
THBS2_CD47	THBS2	CD47	THBS2	CD47	8550562
THPO_MPL	THPO	MPL	THPO	MPL	10495959
TNFSF10_TNFRSF10A	TNFSF10	TNFRSF10A	TNFSF10	TNFRSF10A	15766588
TNFSF10_TNFRSF10B	TNFSF10	TNFRSF10B	TNFSF10	TNFRSF10B	15766588
TNFSF10_TNFRSF10C	TNFSF10	TNFRSF10C	TNFSF10	TNFRSF10C	9325248
TNFSF10_TNFRSF10D	TNFSF10	TNFRSF10D	TNFSF10	TNFRSF10D	9242610
TNFSF11_TNFRSF11A	TNFSF11	TNFRSF11A	TNFSF11	TNFRSF11A	11581298
TNFSF11_TNFRSF11B	TNFSF11	TNFRSF11B	TNFSF11	TNFRSF11B	9568710, 11733492
TNFSF12_TNFRSF12A	TNFSF12	TNFRSF12A	TNFSF12	TNFRSF12A	12787562
TNFSF13B_TNFRSF13B	TNFSF13B	TNFRSF13B	TNFSF13B	TNFRSF13B	10956646
TNFSF13B_TNFRSF13C	TNFSF13B	TNFRSF13C	TNFSF13B	TNFRSF13C	15851487
TNFSF13B_TNFRSF17	TNFSF13B	TNFRSF17	TNFSF13B	TNFRSF17	10973284
TNFSF13_TNFRSF13B	TNFSF13	TNFRSF13B	TNFSF13	TNFRSF13B	10956646
TNFSF13_TNFRSF17	TNFSF13	TNFRSF17	TNFSF13	TNFRSF17	14764606
TNFSF14_LTBR	TNFSF14	LTBR	TNFSF14	LTBR	10799510
TNFSF14_TNFRSF14	TNFSF14	TNFRSF14	TNFSF14	TNFRSF14	10894944
TNFSF15_TNFRSF25	TNFSF15	TNFRSF25	TNFSF15	TNFRSF25	11911831
TNFSF18_TNFRSF18	TNFSF18	TNFRSF18	TNFSF18	TNFRSF18	10037686
TNFSF4_TNFRSF4	TNFSF4	TNFRSF4	TNFSF4	TNFRSF4	12134113
TNFSF8_TNFRSF8	TNFSF8	TNFRSF8	TNFSF8	TNFRSF8	8391931
TNFSF9_TNFRSF9	TNFSF9	TNFRSF9	TNFSF9	TNFRSF9	8088337
TNF_TNFRSF1A	TNF	TNFRSF1A	TNF	TNFRSF1A	7852363
TNF_TNFRSF1B	TNF	TNFRSF1B	TNF	TNFRSF1B	2158863
TNF_TNFRSF21	TNF	TNFRSF21	TNF	TNFRSF21	9714541
TPH1_HTR1A	TPH1	HTR1A	TPH1	HTR1A	10953292
TPH1_HTR1B	TPH1	HTR1B	TPH1	HTR1B	10953292
TPH1_HTR1D	TPH1	HTR1D	TPH1	HTR1D	10953292
TPH1_HTR1E	TPH1	HTR1E	TPH1	HTR1E	10953292
TPH1_HTR1F	TPH1	HTR1F	TPH1	HTR1F	10953292
TPH1_HTR2A	TPH1	HTR2A	TPH1	HTR2A	10953292
TPH1_HTR2B	TPH1	HTR2B	TPH1	HTR2B	10953292
TPH1_HTR2C	TPH1	HTR2C	TPH1	HTR2C	10953292
TPH1_HTR4	TPH1	HTR4	TPH1	HTR4	10953292
TPH1_HTR5A	TPH1	HTR5A	TPH1	HTR5A	10953292
TPH1_HTR6	TPH1	HTR6	TPH1	HTR6	10953292
TPH1_HTR7	TPH1	HTR7	TPH1	HTR7	10953292
TRH_TRHR	TRH	TRHR	TRH	TRHR	2175902
TSHB_TSHR	TSHB	TSHR	TSHB	TSHR	15571461
UCN2_CRHR2	UCN2	CRHR2	UCN2	CRHR2	11329063
UCN3_CRHR2	UCN3	CRHR2	UCN3	CRHR2	11329063
UCN_CRHR1	UCN	CRHR1	UCN	CRHR1	11416224
UCN_CRHR2	UCN	CRHR2	UCN	CRHR2	10816663
ULBP2_KLRK1	ULBP2	KLRK1	ULBP2	KLRK1	10894171
UTS2_UTS2R	UTS2	UTS2R	UTS2	UTS2R	10499587, 15109617
VCAM1_ITGA4	VCAM1	ITGA4	VCAM1	ITGA4	11751331
VCAM1_ITGAD	VCAM1	ITGAD	VCAM1	ITGAD	10438935
VCAM1_ITGB1	VCAM1	ITGB1	VCAM1	ITGB1	11751331
VCAM1_ITGB2	VCAM1	ITGB2	VCAM1	ITGB2	10438935
VEGFA_FLT1	VEGFA	FLT1	VEGFA	FLT1	8621427, 15637071
VEGFA_KDR	VEGFA	KDR	VEGFA	KDR	8621427, 15637071
VEGFA_NRP1	VEGFA	NRP1	VEGFA	NRP1	11986311, 15637071
VEGFB_FLT1	VEGFB	FLT1	VEGFB	FLT1	97517301
VEGFB_NRP1	VEGFB	NRP1	VEGFB	NRP1	409677
VEGFC_FLT4	VEGFC	FLT4	VEGFC	FLT4	12881528
VEGFC_KDR	VEGFC	KDR	VEGFC	KDR	8612600, 11332691
VEGFC_NRP2	VEGFC	NRP2	VEGFC	NRP2	8612600
VEGFC_VIPR2	VEGFC	VIPR2	VEGFC	VIPR2	12881528
VIP_VIPR1	VIP	VIPR1	VIP	VIPR1	11027527
VIP_VIPR2	VIP	VIPR2	VIP	VIPR2	12220741
VTN_ITGA5	VTN	ITGA5	VTN	ITGA5	11331280
VTN_ITGB3	VTN	ITGB3	VTN	ITGB3	11331280
WNT11_FZD7	WNT11	FZD7	WNT11	FZD7	10862746
WNT1_FZD3	WNT1	FZD3	WNT1	FZD3	14642436
WNT1_FZD8	WNT1	FZD8	WNT1	FZD8	15454084
WNT1_FZD9	WNT1	FZD9	WNT1	FZD9	9147651
WNT1_RYK	WNT1	RYK	WNT1	RYK	15454084
WNT3_FZD8	WNT3	FZD8	WNT3	FZD8	18528331, 15454084
WNT3_LRP6	WNT3	LRP6	WNT3	LRP6	18528331
WNT3_RYK	WNT3	RYK	WNT3	RYK	15454084
WNT4_FZD2	WNT4	FZD2	WNT4	FZD2	12325120
WNT4_FZD6	WNT4	FZD6	WNT4	FZD6	15265686
WNT5A_FZD2	WNT5A	FZD2	WNT5A	FZD2	9389482
WNT5A_FZD4	WNT5A	FZD4	WNT5A	FZD4	10990458
WNT5A_FZD7	WNT5A	FZD7	WNT5A	FZD7	10990458
WNT5A_RYK	WNT5A	RYK	WNT5A	RYK	15598975
WNT7A_FZD5	WNT7A	FZD5	WNT7A	FZD5	12857724
WNT7B_FZD1	WNT7B	FZD1	WNT7B	FZD1	15923619
WNT7B_FZD10	WNT7B	FZD10	WNT7B	FZD10	15923619
WNT7B_LRP5	WNT7B	LRP5	WNT7B	LRP5	15923619
XCL1_XCR1	XCL1	XCR1	XCL1	XCR1	9632725
ZP3_MERTK	ZP3	MERTK	ZP3	MERTK	7541556

## Sheet: IUPHAR
Pair.Name	Ligand.ApprovedSymbol	Receptor.ApprovedSymbol	Ligand.IUPHARSymbol	Receptor.IUPHARSymbol	PMID
ADCYAP1_ADCYAP1R1	ADCYAP1	ADCYAP1R1	ADCYAP1	ADCYAP1R1	10583729, 16930633, 11931347
ADCYAP1_VIPR1	ADCYAP1	VIPR1	ADCYAP1	VIPR1	9928018, 11931347, 16930633, 8791009
ADCYAP1_VIPR2	ADCYAP1	VIPR2	ADCYAP1	VIPR2	16930633, 11978642, 9928018, 11931347
ADM2_CALCR	ADM2	CALCR	ADM2	CALCR	15692146
ADM_CALCR	ADM	CALCR	ADM	CALCR	15692146, 12565884
ADM_MRGPRX2	ADM	MRGPRX2	ADM	MRGPRX2	15823563
AGRP_MC3R	AGRP	MC3R	AGRP	MC3R	9819197
AGRP_MC4R	AGRP	MC4R	AGRP	MC4R	9299416
AGRP_MC5R	AGRP	MC5R	AGRP	MC5R	9892020
AGT_AGTR1	AGT	AGTR1	AGT	AGTR1	21464395, 10193788, , 12006574
AGT_AGTR2	AGT	AGTR2	AGT	AGTR2	17138938, 21464395, 2775266, 7850406, 8242249
ALOX5AP_ALOX5	ALOX5AP	ALOX5	ALOX5AP	ALOX5
ANGPT1_TEK	ANGPT1	TEK	ANGPT1	TEK
ANGPT4_TEK	ANGPT4	TEK	ANGPT4	TEK
ANXA1_FPR1	ANXA1	FPR1	ANXA1	FPR1	10882119, 12560218
ANXA1_FPR2	ANXA1	FPR2	ANXA1	FPR2	12368905, 10882119, 12560218, 16278303
ANXA1_FPR3	ANXA1	FPR3	ANXA1	FPR3	15187149
APLN_APLNR	APLN	APLNR	APLN	APLNR	12603839, 15341513, 10777510, 12939143, 11336787
APP_FPR2	APP	FPR2	APP	FPR2	11316806, 11160457
AREGB_EGFR	AREGB	EGFR	AREGB	EGFR
AREG_EGFR	AREG	EGFR	AREG	EGFR
ARF1_PLD2	ARF1	PLD2	ARF1	PLD2
AVP_AVPR1A	AVP	AVPR1A	AVP	AVPR1A	8106369, 9884074, 9334232, 10780976, 9322919, 12446593, 9459574, 15084136, 9264324, 10866830, 9864265, 10519430
AVP_AVPR1B	AVP	AVPR1B	AVP	AVPR1B	9884074, 10780976, 9322919, 12446593, 9459574, 15084136, 9264324, 9864265, 10519430, 16158071
AVP_AVPR2	AVP	AVPR2	AVP	AVPR2	9884074, 10780976, 9322919, 12446593, 9459574, 15084136, 9264324, 9864265, 10519430, 7774575, 11012895
AVP_OXTR	AVP	OXTR	AVP	OXTR	12446593, 15084136, 10519430, 7774575, 11337500, 16158071, 7475979, 8955347
BDNF_NGFR	BDNF	NGFR	BDNF	NGFR
BTC_EGFR	BTC	EGFR	BTC	EGFR
BTC_ERBB4	BTC	ERBB4	BTC	ERBB4
BTLA_TNFRSF14	BTLA	TNFRSF14	BTLA	TNFRSF14
C3_C3AR1	C3	C3AR1	C3	C3AR1	20527893
C5_C5AR1	C5	C5AR1	C5	C5AR1	10602324, 9881961, 15661745, 11773063
C5_C5AR2	C5	C5AR2	C5	C5AR2	11773063, 12899627
CALCA_CALCR	CALCA	CALCR	CALCA	CALCR	15692146, 11023820, 9487987, 14722252, 7588285, 12565884, 10342886, 11033437
CALCB_CALCR	CALCB	CALCR	CALCB	CALCR	15692146
CALM1_MYLK	CALM1	MYLK	CALM1	MYLK	156362
CALM1_MYLK2	CALM1	MYLK2	CALM1	MYLK2	156362
CALM1_PDE1A	CALM1	PDE1A	CALM1	PDE1A
CALM1_PDE1B	CALM1	PDE1B	CALM1	PDE1B
CALM1_PDE1C	CALM1	PDE1C	CALM1	PDE1C
CALM2_MYLK	CALM2	MYLK	CALM2	MYLK	156362
CALM2_MYLK2	CALM2	MYLK2	CALM2	MYLK2	156362
CALM2_PDE1A	CALM2	PDE1A	CALM2	PDE1A
CALM2_PDE1B	CALM2	PDE1B	CALM2	PDE1B
CALM2_PDE1C	CALM2	PDE1C	CALM2	PDE1C
CALM3_MYLK	CALM3	MYLK	CALM3	MYLK	156362
CALM3_MYLK2	CALM3	MYLK2	CALM3	MYLK2	156362
CALM3_PDE1A	CALM3	PDE1A	CALM3	PDE1A
CALM3_PDE1B	CALM3	PDE1B	CALM3	PDE1B
CALM3_PDE1C	CALM3	PDE1C	CALM3	PDE1C
CAMP_FPR2	CAMP	FPR2	CAMP	FPR2	11015447
CCK_CCKBR	CCK	CCKBR	CCK	CCKBR	8349705, 7681836
CCL11_CCR2	CCL11	CCR2	CCL11	CCR2	12554737, 15207250
CCL11_CCR3	CCL11	CCR3	CCL11	CCR3	9276730, 10488147, 16339911, 12761559, 10854442, 8642344
CCL11_CCR5	CCL11	CCR5	CCL11	CCR5	10477718
CCL11_CXCR3	CCL11	CXCR3	CCL11	CXCR3	9660793
CCL13_CCR1	CCL13	CCR1	CCL13	CCR1
CCL13_CCR2	CCL13	CCR2	CCL13	CCR2	9276730, 12554737
CCL13_CCR3	CCL13	CCR3	CCL13	CCR3	9276730, 16339911
CCL13_CCR5	CCL13	CCR5	CCL13	CCR5	9790730
CCL13_CXCR3	CCL13	CXCR3	CCL13	CXCR3	9660793
CCL14_CCR1	CCL14	CCR1	CCL14	CCR1	12381680
CCL14_CCR5	CCL14	CCR5	CCL14	CCR5	16298345
CCL15_CCR1	CCL15	CCR1	CCL15	CCR1	9346309
CCL15_CCR3	CCL15	CCR3	CCL15	CCR3	9346309
CCL16_CCR2	CCL16	CCR2	CCL16	CCR2
CCL16_CCR5	CCL16	CCR5	CCL16	CCR5
CCL16_HRH4	CCL16	HRH4	CCL16	HRH4	15265943
CCL17_CCR4	CCL17	CCR4	CCL17	CCR4	9430724
CCL19_ACKR4	CCL19	ACKR4	CCL19	ACKR4	23341447
CCL19_CCR7	CCL19	CCR7	CCL19	CCR7	9153236, 9507024
CCL19_CCRL2	CCL19	CCRL2	CCL19	CCRL2	20002784
CCL19_CXCR3	CCL19	CXCR3	CCL19	CXCR3	9660793
CCL1_CCR8	CCL1	CCR8	CCL1	CCR8	11154210, 16221874, 10419462
CCL20_CCR6	CCL20	CCR6	CCL20	CCR6	9169459, 9294137, 12081481
CCL20_CXCR3	CCL20	CXCR3	CCL20	CXCR3	9660793
CCL21_ACKR4	CCL21	ACKR4	CCL21	ACKR4	23341447
CCL21_CCR7	CCL21	CCR7	CCL21	CCR7	9507024
CCL22_CCR4	CCL22	CCR4	CCL22	CCR4	9430724
CCL23_CCR1	CCL23	CCR1	CCL23	CCR1	12381680
CCL24_CCR2	CCL24	CCR2	CCL24	CCR2	15207250
CCL24_CCR3	CCL24	CCR3	CCL24	CCR3	15207250, 16339911
CCL25_ACKR4	CCL25	ACKR4	CCL25	ACKR4	23341447
CCL25_CCR9	CCL25	CCR9	CCL25	CCR9
CCL26_CCR2	CCL26	CCR2	CCL26	CCR2	15207250
CCL26_CCR3	CCL26	CCR3	CCL26	CCR3	15207250, 10488147, 16339911
CCL27_CCR10	CCL27	CCR10	CCL27	CCR10
CCL28_CCR10	CCL28	CCR10	CCL28	CCR10
CCL28_CCR3	CCL28	CCR3	CCL28	CCR3
CCL2_CCR2	CCL2	CCR2	CCL2	CCR2	9276730, 9346309, 12554737, 15207250, 10770925
CCL2_CCR3	CCL2	CCR3	CCL2	CCR3	8642344
CCL2_CCR5	CCL2	CCR5	CCL2	CCR5	16298345
CCL3_CCR1	CCL3	CCR1	CCL3	CCR1	12381680, 11170631, 9624164, 8530354
CCL3_CCR5	CCL3	CCR5	CCL3	CCR5	11170631, 16298345, 9790730
CCL4_CCR1	CCL4	CCR1	CCL4	CCR1	12381680, 8530354
CCL4_CCR5	CCL4	CCR5	CCL4	CCR5	16298345, 9790730
CCL5_CCR1	CCL5	CCR1	CCL5	CCR1	9624164, 8530354
CCL5_CCR3	CCL5	CCR3	CCL5	CCR3	8642344
CCL5_CCR5	CCL5	CCR5	CCL5	CCR5	10318947, 16298345, 9790730
CCL5_CXCR3	CCL5	CXCR3	CCL5	CXCR3	9660793
CCL5_GPR75	CCL5	GPR75	CCL5	GPR75	17001303
CCL7_CCR1	CCL7	CCR1	CCL7	CCR1	12381680, 11994538
CCL7_CCR2	CCL7	CCR2	CCL7	CCR2	9276730, 9346309, 12554737
CCL7_CCR3	CCL7	CCR3	CCL7	CCR3	8642344
CCL7_CCR5	CCL7	CCR5	CCL7	CCR5	16298345
CCL7_CXCR3	CCL7	CXCR3	CCL7	CXCR3	9660793
CCL8_CCR1	CCL8	CCR1	CCL8	CCR1
CCL8_CCR2	CCL8	CCR2	CCL8	CCR2	12554737
CCL8_CCR3	CCL8	CCR3	CCL8	CCR3
CCL8_CCR5	CCL8	CCR5	CCL8	CCR5	9790730
CD40LG_CD40	CD40LG	CD40	CD40LG	CD40
CD70_CD27	CD70	CD27	CD70	CD27
CGA_FSHR	CGA	FSHR	CGA	FSHR
CGA_LHCGR	CGA	LHCGR	CGA	LHCGR	12727981, 1922095
CGA_TSHR	CGA	TSHR	CGA	TSHR
CGB_LHCGR	CGB	LHCGR	CGB	LHCGR	12727981, 1922095
CORT_SSTR1	CORT	SSTR1	CORT	SSTR1	9650799, 10598788, 15333679
CORT_SSTR2	CORT	SSTR2	CORT	SSTR2	9650799, 10598788, 15333679
CORT_SSTR3	CORT	SSTR3	CORT	SSTR3	9650799, 10598788, 15333679
CORT_SSTR4	CORT	SSTR4	CORT	SSTR4	9650799, 10598788
CORT_SSTR5	CORT	SSTR5	CORT	SSTR5	9650799, 10598788, 15333679
CRH_CRHR1	CRH	CRHR1	CRH	CRHR1	7692441, 9326293, 9851694, 11123370, 8612563, 7477349
CRH_CRHR2	CRH	CRHR2	CRH	CRHR2	11123370
CRH_MC2R	CRH	MC2R	CRH	MC2R
CSF1_CSF1R	CSF1	CSF1R	CSF1	CSF1R
CSF2_CSF1R	CSF2	CSF1R	CSF2	CSF1R
CSF2_CSF2RA	CSF2	CSF2RA	CSF2	CSF2RA
CSF3_CSF1R	CSF3	CSF1R	CSF3	CSF1R
CSF3_CSF3R	CSF3	CSF3R	CSF3	CSF3R
CSH1_PRLR	CSH1	PRLR	CSH1	PRLR
CSH2_PRLR	CSH2	PRLR	CSH2	PRLR
CSHL1_PRLR	CSHL1	PRLR	CSHL1	PRLR
CX3CL1_CX3CR1	CX3CL1	CX3CR1	CX3CL1	CX3CR1	14607932
CXCL10_CCR3	CXCL10	CCR3	CXCL10	CCR3
CXCL10_CXCR3	CXCL10	CXCR3	CXCL10	CXCR3	9660793, 15761110
CXCL11_ACKR3	CXCL11	ACKR3	CXCL11	ACKR3
CXCL11_CCR3	CXCL11	CCR3	CXCL11	CCR3
CXCL11_CXCR3	CXCL11	CXCR3	CXCL11	CXCR3	15761110
CXCL12_ACKR3	CXCL12	ACKR3	CXCL12	ACKR3	20956518, 23396314
CXCL12_CXCR3	CXCL12	CXCR3	CXCL12	CXCR3	9660793
CXCL12_CXCR4	CXCL12	CXCR4	CXCL12	CXCR4	9551924, 9712844
CXCL13_CXCR5	CXCL13	CXCR5	CXCL13	CXCR5
CXCL16_CXCR6	CXCL16	CXCR6	CXCL16	CXCR6	11290797
CXCL1_CXCR1	CXCL1	CXCR1	CXCL1	CXCR1	1379593
CXCL1_CXCR2	CXCL1	CXCR2	CXCL1	CXCR2	1379593, 10188995, 8940121
CXCL2_CXCR2	CXCL2	CXCR2	CXCL2	CXCR2	8702798
CXCL3_CXCR2	CXCL3	CXCR2	CXCL3	CXCR2	8702798
CXCL5_CXCR2	CXCL5	CXCR2	CXCL5	CXCR2	8702798
CXCL6_CXCR1	CXCL6	CXCR1	CXCL6	CXCR1	9692902
CXCL6_CXCR2	CXCL6	CXCR2	CXCL6	CXCR2	9692902
CXCL9_CCR3	CXCL9	CCR3	CXCL9	CCR3
CXCL9_CXCR3	CXCL9	CXCR3	CXCL9	CXCR3	9660793, 15761110
DEFB4A_CCR6	DEFB4A	CCR6	DEFB4A	CCR6	10521347
DEFB4B_CCR6	DEFB4B	CCR6	DEFB4B	CCR6	10521347
EDA_EDA2R	EDA	EDA2R	EDA	EDA2R	11039935
EDA_EDAR	EDA	EDAR	EDA	EDAR	11039935
EDN1_EDNRA	EDN1	EDNRA	EDN1	EDNRA	7647976
EDN2_EDNRA	EDN2	EDNRA	EDN2	EDNRA	7647976
EDN3_EDNRB	EDN3	EDNRB	EDN3	EDNRB	7524189, 8460684, 8904635
EGF_EGFR	EGF	EGFR	EGF	EGFR
EPGN_EGFR	EPGN	EGFR	EPGN	EGFR
EPO_EPOR	EPO	EPOR	EPO	EPOR	16982323
EREG_EGFR	EREG	EGFR	EREG	EGFR
EREG_ERBB4	EREG	ERBB4	EREG	ERBB4
FASLG_FAS	FASLG	FAS	FASLG	FAS
FIGF_FLT4	FIGF	FLT4	FIGF	FLT4
FLT3LG_FLT3	FLT3LG	FLT3	FLT3LG	FLT3
FSHB_FSHR	FSHB	FSHR	FSHB	FSHR
GALP_GALR1	GALP	GALR1	GALP	GALR1	15944009
GALP_GALR2	GALP	GALR2	GALP	GALR2	15944009, 20880399
GALP_GALR3	GALP	GALR3	GALP	GALR3	15944009
GAL_GALR1	GAL	GALR1	GAL	GALR1	11481429, 9168941, 9685625, 9808667, 9880084, 7524088, 11600206
GAL_GALR2	GAL	GALR2	GAL	GALR2	9880084, 9685625, 11600206, 9480833
GAL_GALR3	GAL	GALR3	GAL	GALR3	9832121, 9722565, 9880084
GAS6_AXL	GAS6	AXL	GAS6	AXL	8939948
GAS6_MERTK	GAS6	MERTK	GAS6	MERTK	8939948
GAS6_TYRO3	GAS6	TYRO3	GAS6	TYRO3	8939948
GCG_GCGR	GCG	GCGR	GCG	GCGR	4305077
GCG_GLP1R	GCG	GLP1R	GCG	GLP1R	15528268, 8404634
GCG_GLP2R	GCG	GLP2R	GCG	GLP2R	11738243
GH1_GHR	GH1	GHR	GH1	GHR
GH2_GHR	GH2	GHR	GH2	GHR
GHRH_VIPR1	GHRH	VIPR1	GHRH	VIPR1	8791009
GHRL_GHSR	GHRL	GHSR	GHRL	GHSR	15905359, 10628755, 12907757, 21402696, 11314756
GIP_GIPR	GIP	GIPR	GIP	GIPR	7589426
GNRH1_GNRHR	GNRH1	GNRHR	GNRH1	GNRHR	17452338, 11726197, 17095587
GNRH2_GNRHR	GNRH2	GNRHR	GNRH2	GNRHR	17452338, 17942747, 19638591
GRP_GRPR	GRP	GRPR	GRP	GRPR	10454496, 7838118, 19463875
HBEGF_EGFR	HBEGF	EGFR	HBEGF	EGFR
HBEGF_ERBB4	HBEGF	ERBB4	HBEGF	ERBB4
HCRT_HCRTR1	HCRT	HCRTR1	HCRT	HCRTR1	9491897, 10498827, 14691055, 11403934, 12606634, 11250867, 12702704, 11266181, 11162621, 12208495, 18599270, 21362456
HCRT_HCRTR2	HCRT	HCRTR2	HCRT	HCRTR2	9491897, 12702704, 11162621, 12208495, 18599270
HEBP1_FPR3	HEBP1	FPR3	HEBP1	FPR3	15623572
HGF_MET	HGF	MET	HGF	MET
IAPP_CALCR	IAPP	CALCR	IAPP	CALCR	9487987, 10342886
IGF1_IGF1R	IGF1	IGF1R	IGF1	IGF1R
IGF2_IGF1R	IGF2	IGF1R	IGF2	IGF1R
IL3_IL3RA	IL3	IL3RA	IL3	IL3RA
IL5_IL5RA	IL5	IL5RA	IL5	IL5RA
IL8_CXCR1	IL8	CXCR1	IL8	CXCR1	1379593, 10188995, 15946947, 8940121, 15282370
IL8_CXCR2	IL8	CXCR2	IL8	CXCR2	1379593, 10188995, 15946947, 8940121, 15282370
INSL3_RXFP2	INSL3	RXFP2	INSL3	RXFP2	15649866, 20560146
INSL5_RXFP3	INSL5	RXFP3	INSL5	RXFP3	15525639
INSL5_RXFP4	INSL5	RXFP4	INSL5	RXFP4	15525639
INS_INSR	INS	INSR	INS	INSR
KISS1_KISS1R	KISS1	KISS1R	KISS1	KISS1R	11385580, 11457843
KITLG_KIT	KITLG	KIT	KITLG	KIT
KNG1_BDKRB1	KNG1	BDKRB1	KNG1	BDKRB1	9111052, 10422787, 9313952
KNG1_BDKRB2	KNG1	BDKRB2	KNG1	BDKRB2	8302267, 9203620
LEP_LEPR	LEP	LEPR	LEP	LEPR
LHB_LHCGR	LHB	LHCGR	LHB	LHCGR	12727981, 1922095
LTA_TNFRSF14	LTA	TNFRSF14	LTA	TNFRSF14
LTA_TNFRSF1A	LTA	TNFRSF1A	LTA	TNFRSF1A
LTA_TNFRSF1B	LTA	TNFRSF1B	LTA	TNFRSF1B
MLN_MLNR	MLN	MLNR	MLN	MLNR	15677347, 11461914, 11781320, 16531413
MST1_MST1R	MST1	MST1R	MST1	MST1R
NGF_NGFR	NGF	NGFR	NGF	NGFR
NMB_GRPR	NMB	GRPR	NMB	GRPR	10454496, 7838118, 21729729, 19463875
NMB_NMBR	NMB	NMBR	NMB	NMBR	10454496, 7838118
NMS_NMUR1	NMS	NMUR1	NMS	NMUR1	15635449
NMS_NMUR2	NMS	NMUR2	NMS	NMUR2	15635449
NMU_NMUR1	NMU	NMUR1	NMU	NMUR1	15292653, 10894543, 10899166, 15331768
NMU_NMUR2	NMU	NMUR2	NMU	NMUR2	15292653, 10894543, 10899166, 15331768
NPB_NPBWR1	NPB	NPBWR1	NPB	NPBWR1	12401809, 12118011
NPB_NPBWR2	NPB	NPBWR2	NPB	NPBWR2	12401809
NPFF_NPFFR1	NPFF	NPFFR1	NPFF	NPFFR1	12242085, 17011599, 12421602
NPFF_NPFFR2	NPFF	NPFFR2	NPFF	NPFFR2	12421602, 11325787
NPPA_NPR1	NPPA	NPR1	NPPA	NPR1	8700153
NPPB_NPR1	NPPB	NPR1	NPPB	NPR1	8700153
NPPC_NPR2	NPPC	NPR2	NPPC	NPR2	1309330
NPS_NPSR1	NPS	NPSR1	NPS	NPSR1	15312648
NPVF_NPFFR1	NPVF	NPFFR1	NPVF	NPFFR1	12242085, 12421602, 17337079
NPVF_NPFFR2	NPVF	NPFFR2	NPVF	NPFFR2	12242085, 12421602
NPW_NPBWR1	NPW	NPBWR1	NPW	NPBWR1	12130646
NPW_NPBWR2	NPW	NPBWR2	NPW	NPBWR2	12401809
NPY_NPY2R	NPY	NPY2R	NPY	NPY2R	8632753, 7592910
NPY_NPY4R	NPY	NPY4R	NPY	NPY4R	7493937
NPY_NPY5R	NPY	NPY5R	NPY	NPY5R	8824284
NPY_PRLHR	NPY	PRLHR	NPY	PRLHR	15885496
NRG1_ERBB3	NRG1	ERBB3	NRG1	ERBB3
NRG1_ERBB4	NRG1	ERBB4	NRG1	ERBB4
NRG2_ERBB3	NRG2	ERBB3	NRG2	ERBB3
NRG2_ERBB4	NRG2	ERBB4	NRG2	ERBB4
NRG3_ERBB4	NRG3	ERBB4	NRG3	ERBB4
NRG4_ERBB4	NRG4	ERBB4	NRG4	ERBB4
NTF3_NGFR	NTF3	NGFR	NTF3	NGFR
NTF3_NTRK3	NTF3	NTRK3	NTF3	NTRK3
NTF4_NGFR	NTF4	NGFR	NTF4	NGFR
NTS_NTSR1	NTS	NTSR1	NTS	NTSR1	11811984, 11723247, 10930533
NTS_NTSR2	NTS	NTSR2	NTS	NTSR2	11723247
OSTN_NPR3	OSTN	NPR3	OSTN	NPR3	17951249
OXT_AVPR1A	OXT	AVPR1A	OXT	AVPR1A	8106369, 9884074, 9334232, 9322919, 9459574, 9264324, 10519430, 12660315
OXT_AVPR1B	OXT	AVPR1B	OXT	AVPR1B	9884074, 9322919, 9459574, 9264324, 16158071
OXT_AVPR2	OXT	AVPR2	OXT	AVPR2	9884074, 9322919, 9459574, 9264324, 7774575, 12660315
OXT_OXTR	OXT	OXTR	OXT	OXTR	10519430, 7774575, 12660315, 16158071, 7475979, 8955347
PDGFC_FLT4	PDGFC	FLT4	PDGFC	FLT4
PDGFC_KDR	PDGFC	KDR	PDGFC	KDR
PDYN_OPRD1	PDYN	OPRD1	PDYN	OPRD1	9686407
PDYN_OPRK1	PDYN	OPRK1	PDYN	OPRK1	7869844, 7624359, 9686407, 9262330, 1967312
PDYN_OPRM1	PDYN	OPRM1	PDYN	OPRM1	9686407
PENK_MRGPRX1	PENK	MRGPRX1	PENK	MRGPRX1	15163697, 11850634, 23396314
PENK_OPRD1	PENK	OPRD1	PENK	OPRD1	9686407
PENK_OPRM1	PENK	OPRM1	PENK	OPRM1	9686407
PMCH_MCHR1	PMCH	MCHR1	PMCH	MCHR1	10421367, 11375253
PMCH_MCHR2	PMCH	MCHR2	PMCH	MCHR2	11404457
PNOC_OPRL1	PNOC	OPRL1	PNOC	OPRL1	12967935, 8849681, 10369464, 12070757, 22827708
POMC_MC1R	POMC	MC1R	POMC	MC1R	7774675, 12007532
POMC_MC3R	POMC	MC3R	POMC	MC3R	7774675, 10358030, 10493100
POMC_MC4R	POMC	MC4R	POMC	MC4R	8884876, 10493100, 11101306
POMC_MC5R	POMC	MC5R	POMC	MC5R	7774675, 12007532
POMC_OPRD1	POMC	OPRD1	POMC	OPRD1	9686407
POMC_OPRK1	POMC	OPRK1	POMC	OPRK1	9686407, 7624359
PPBP_CXCR2	PPBP	CXCR2	PPBP	CXCR2	8702798
PPY_NPY4R	PPY	NPY4R	PPY	NPY4R	8643460, 7493937, 16807358, 7592911
PPY_NPY5R	PPY	NPY5R	PPY	NPY5R	8824284
PRLH_PRLHR	PRLH	PRLHR	PRLH	PRLHR	11030716, 12606605
PRL_PRLR	PRL	PRLR	PRL	PRLR
PROK1_PROKR1	PROK1	PROKR1	PROK1	PROKR1	12054613, 15772293
PROK1_PROKR2	PROK1	PROKR2	PROK1	PROKR2	12054613, 15772293
PROK2_PROKR1	PROK2	PROKR1	PROK2	PROKR1	12054613, 15772293
PROK2_PROKR2	PROK2	PROKR2	PROK2	PROKR2	12054613, 15772293
PROS1_AXL	PROS1	AXL	PROS1	AXL	7867073
PROS1_TYRO3	PROS1	TYRO3	PROS1	TYRO3	7867073
PSAP_GPR37	PSAP	GPR37	PSAP	GPR37	23690594
PSAP_GPR37L1	PSAP	GPR37L1	PSAP	GPR37L1	23690594
PTH2_PTH1R	PTH2	PTH1R	PTH2	PTH1R	11159842, 10854439
PTH2_PTH2R	PTH2	PTH2R	PTH2	PTH2R	10854439, 11602681
PTHLH_PRLHR	PTHLH	PRLHR	PTHLH	PRLHR
PTHLH_PTH1R	PTHLH	PTH1R	PTHLH	PTH1R	8702701
PTHLH_PTH2R	PTHLH	PTH2R	PTHLH	PTH2R	8702701
PYY_NPY2R	PYY	NPY2R	PYY	NPY2R	8632753, 7592910
PYY_NPY4R	PYY	NPY4R	PYY	NPY4R	7493937
QRFP_QRFPR	QRFP	QRFPR	QRFP	QRFPR	16500002, 23396314, 12714592
RARRES2_CMKLR1	RARRES2	CMKLR1	RARRES2	CMKLR1	18165312, 14530373, 14701797, 23396314
RARRES2_GPR1	RARRES2	GPR1	RARRES2	GPR1	18165312, 23396314
RLN1_RXFP1	RLN1	RXFP1	RLN1	RXFP1	16411781
RLN1_RXFP2	RLN1	RXFP2	RLN1	RXFP2	16411781
RLN2_RXFP1	RLN2	RXFP1	RLN2	RXFP1	12506116, 15649866
RLN2_RXFP2	RLN2	RXFP2	RLN2	RXFP2	15649866
RLN3_RXFP1	RLN3	RXFP1	RLN3	RXFP1	12506116, 15649866
RLN3_RXFP2	RLN3	RXFP2	RLN3	RXFP2	16411781
RLN3_RXFP3	RLN3	RXFP3	RLN3	RXFP3	15367576, 14522968
RLN3_RXFP4	RLN3	RXFP4	RLN3	RXFP4	14522967
RPS19_C5AR1	RPS19	C5AR1	RPS19	C5AR1	11107061
RSPO1_LGR4	RSPO1	LGR4	RSPO1	LGR4	21693646
RSPO1_LGR5	RSPO1	LGR5	RSPO1	LGR5	21693646
RSPO1_LGR6	RSPO1	LGR6	RSPO1	LGR6	21727895, 21693646
RSPO2_LGR4	RSPO2	LGR4	RSPO2	LGR4	21693646
RSPO2_LGR5	RSPO2	LGR5	RSPO2	LGR5	21693646
RSPO2_LGR6	RSPO2	LGR6	RSPO2	LGR6	21727895, 21693646
RSPO3_LGR4	RSPO3	LGR4	RSPO3	LGR4	21909076, 21693646
RSPO3_LGR5	RSPO3	LGR5	RSPO3	LGR5	21693646
RSPO3_LGR6	RSPO3	LGR6	RSPO3	LGR6	21727895, 21693646
RSPO4_LGR4	RSPO4	LGR4	RSPO4	LGR4	21693646
RSPO4_LGR5	RSPO4	LGR5	RSPO4	LGR5	21693646
RSPO4_LGR6	RSPO4	LGR6	RSPO4	LGR6	21727895, 21693646
SAA1_FPR2	SAA1	FPR2	SAA1	FPR2	9892621
SCT_SCTR	SCT	SCTR	SCT	SCTR	7612008
SST_SSTR1	SST	SSTR1	SST	SSTR1	9784130, 8769372, 9650799, 10598788, 9600011, 15333679, 7988476, 11520208, 9724791
SST_SSTR2	SST	SSTR2	SST	SSTR2	9784130, 8769372, 9650799, 10598788, 15333679, 7988476, 11520208, 9724791, 9652348
SST_SSTR3	SST	SSTR3	SST	SSTR3	9784130, 8769372, 9650799, 10598788, 15333679, 7988476, 11520208, 9724791, 8097479, 9600011
SST_SSTR4	SST	SSTR4	SST	SSTR4	9784130, 8769372, 9650799, 10598788, 9600011, 15333679, 7988476, 11520208, 9724791
SST_SSTR5	SST	SSTR5	SST	SSTR5	9784130, 8769372, 9650799, 10598788, 9600011, 15333679, 7988476, 11520208, 9724791, 9652348
TAC1_TACR1	TAC1	TACR1	TAC1	TACR1	11786503, 8985159, 1311270, 9190866, 8702757, 15265501
TAC1_TACR2	TAC1	TACR2	TAC1	TACR2	11786503, 9190866, 7682062, 11137709
TAC1_TACR3	TAC1	TACR3	TAC1	TACR3	1312036, 9190866, 11226387
TAC3_TACR1	TAC3	TACR1	TAC3	TACR1	9190866
TAC3_TACR2	TAC3	TACR2	TAC3	TACR2	9190866, 7682062
TAC3_TACR3	TAC3	TACR3	TAC3	TACR3	1312036, 2176308, 9190866, 11226387
TGFA_EGFR	TGFA	EGFR	TGFA	EGFR
THPO_MPL	THPO	MPL	THPO	MPL
TNFSF10_TNFRSF10A	TNFSF10	TNFRSF10A	TNFSF10	TNFRSF10A
TNFSF10_TNFRSF10B	TNFSF10	TNFRSF10B	TNFSF10	TNFRSF10B
TNFSF11_TNFRSF11A	TNFSF11	TNFRSF11A	TNFSF11	TNFRSF11A
TNFSF12_TNFRSF12A	TNFSF12	TNFRSF12A	TNFSF12	TNFRSF12A
TNFSF13B_TNFRSF13B	TNFSF13B	TNFRSF13B	TNFSF13B	TNFRSF13B
TNFSF13B_TNFRSF13C	TNFSF13B	TNFRSF13C	TNFSF13B	TNFRSF13C
TNFSF13B_TNFRSF17	TNFSF13B	TNFRSF17	TNFSF13B	TNFRSF17
TNFSF13_TNFRSF17	TNFSF13	TNFRSF17	TNFSF13	TNFRSF17
TNFSF14_LTBR	TNFSF14	LTBR	TNFSF14	LTBR
TNFSF14_TNFRSF14	TNFSF14	TNFRSF14	TNFSF14	TNFRSF14
TNFSF15_TNFRSF25	TNFSF15	TNFRSF25	TNFSF15	TNFRSF25
TNFSF18_TNFRSF18	TNFSF18	TNFRSF18	TNFSF18	TNFRSF18
TNFSF4_TNFRSF4	TNFSF4	TNFRSF4	TNFSF4	TNFRSF4
TNFSF8_TNFRSF8	TNFSF8	TNFRSF8	TNFSF8	TNFRSF8
TNFSF9_TNFRSF9	TNFSF9	TNFRSF9	TNFSF9	TNFRSF9
TNF_TNFRSF1A	TNF	TNFRSF1A	TNF	TNFRSF1A
TNF_TNFRSF1B	TNF	TNFRSF1B	TNF	TNFRSF1B
TSHB_TSHR	TSHB	TSHR	TSHB	TSHR
UCN2_CRHR1	UCN2	CRHR1	UCN2	CRHR1	15450949
UCN2_CRHR2	UCN2	CRHR2	UCN2	CRHR2	15450949
UCN3_CRHR2	UCN3	CRHR2	UCN3	CRHR2	15450949
UCN_CRHR1	UCN	CRHR1	UCN	CRHR1	15450949, 11123370, 8612563
UCN_CRHR2	UCN	CRHR2	UCN	CRHR2	15450949, 11123370
UTS2B_UTS2R	UTS2B	UTS2R	UTS2B	UTS2R	14550283, 11015293
UTS2_UTS2R	UTS2	UTS2R	UTS2	UTS2R	11976263, 12238917, 15852036
VEGFA_FLT1	VEGFA	FLT1	VEGFA	FLT1
VEGFA_KDR	VEGFA	KDR	VEGFA	KDR
VEGFB_FLT1	VEGFB	FLT1	VEGFB	FLT1
VEGFC_FLT4	VEGFC	FLT4	VEGFC	FLT4
VEGFC_KDR	VEGFC	KDR	VEGFC	KDR
VIP_ADCYAP1R1	VIP	ADCYAP1R1	VIP	ADCYAP1R1	10583729, 16930633, 11931347
VIP_SCTR	VIP	SCTR	VIP	SCTR	1646711
VIP_VIPR1	VIP	VIPR1	VIP	VIPR1	8791009, 8074647, 16930633, 9928018, 9437714, 10801840, 10570056, 8390245, 11931347, 9726637, 9152366, 9454823
VIP_VIPR2	VIP	VIPR2	VIP	VIPR2	16930633, 10801840, 9454823, 9928018, 10570056, 11931347, 9437714, 9152366, 9726637
WNT3A_FZD6	WNT3A	FZD6	WNT3A	FZD6	21665003, 21128903
WNT4_FZD6	WNT4	FZD6	WNT4	FZD6	21541287, 15265686
WNT5A_FZD6	WNT5A	FZD6	WNT5A	FZD6	21665003
XCL1_XCR1	XCL1	XCR1	XCL1	XCR1
XCL2_XCR1	XCL2	XCR1	XCL2	XCR1
YARS_CXCR1	YARS	CXCR1	YARS	CXCR1

## Sheet: HPRD
Pair.Name	Ligand.ApprovedSymbol	Receptor.ApprovedSymbol	GeneA.HPRDID	GeneA.RefSeqID	GeneB.HPRDID	GeneB.RefSeqID	Evidence	PMID
A2M_LRP1	A2M	LRP1	00138	NP_002323.2	00072	NP_000005.2	in vitro;in vivo	10652313, 12194978
ACE_AGTR2	ACE	AGTR2	02071	NP_000677.2	00108	NP_000780.1	in vivo	11459796
ACE_BDKRB2	ACE	BDKRB2	00213	NP_000614.1	00108	NP_000780.1	in vivo	10748135
ADAM10_AXL	ADAM10	AXL	00171	NP_068713.2	03723	NP_001101.1	in vivo	16227584, 7822279
ADAM10_EPHA3	ADAM10	EPHA3	01555	NP_005224.2	03723	NP_001101.1	in vitro	16239146
ADAM17_ERBB4	ADAM17	ERBB4	04703	NP_003174.3	02767	NP_005226.1	in vitro	15534001
ADAM17_NOTCH1	ADAM17	NOTCH1	04703	NP_003174.3	01827	NP_060087.3	in vitro;in vivo	10882063, 9620803
ADAM28_ITGA4	ADAM28	ITGA4	08391	NP_068548.1	01894	NP_000876.3	in vitro	11724793
ADAM2_CD9	ADAM2	CD9	03322	NP_001455.3	00880	NP_001760.1	in vivo	10518536
ADAM9_ITGA3	ADAM9	ITGA3	04091	NP_003807.1	05431	NP_005492.1	in vitro	15361064
ADAM9_ITGA6	ADAM9	ITGA6	04091	NP_003807.1	00945	NP_001073286.1	in vitro	15361064
ADAM9_ITGAV	ADAM9	ITGAV	04091	NP_003807.1	01903	NP_002201.1	in vitro	15361064
ADCYAP1_ADCYAP1R1	ADCYAP1	ADCYAP1R1	02369	NP_001108.2	00045	BAA04466.1	in vitro;in vivo	10583729, 8253796
ADCYAP1_SCTR	ADCYAP1	SCTR	02369	NP_001108.2	01628	NP_002971.2	in vitro;in vivo	1335692
ADCYAP1_VIPR1	ADCYAP1	VIPR1	02369	NP_001108.2	01890	CAA53046.1	in vitro	12429744
ADCYAP1_VIPR2	ADCYAP1	VIPR2	03576	NP_003373.2	02369	NP_001108.2	in vitro;in vivo	8146174
ADIPOQ_ADIPOR2	ADIPOQ	ADIPOR2	06403	NP_078827.2	05671	NP_004788.1	in vivo	12802337
ADM_CALCRL	ADM	CALCRL	11809	NP_005786.1	00061	NP_001115.1	in vitro;in vivo	9620797
AGRP_MC3R	AGRP	MC3R	09079	NP_001129.1	01115	NP_063941.3	in vitro	9893984, 11747427
AGRP_MC4R	AGRP	MC4R	09079	NP_001129.1	01116	NP_005903.2	in vitro;in vivo	10318826, 11747427, 12815165
AGRP_MC5R	AGRP	MC5R	09079	NP_001129.1	08965	NP_005904.1	in vitro	9892020
AGT_AGTR1	AGT	AGTR1	00106	NP_000020.1	00107	NP_114038.1	in vivo	15930094
AGT_AGTR2	AGT	AGTR2	02071	NP_000677.2	00106	NP_000020.1	in vivo	8185599
AGT_MAS1	AGT	MAS1	01306	NP_002368.1	00106	NP_000020.1	in vitro	12829792
AHSG_INSR	AHSG	INSR	00975	NP_000199.2	00727	NP_001613.2	in vivo	7906861
ALB_LRP2	ALB	LRP2	02509	NP_004516.2	00062	NP_000468.1	in vivo	11158855, 8898021
ALOX5AP_ALOX5	ALOX5AP	ALOX5	04742	NP_001620.2	01065	NP_000689.1	in vivo	9445303
AMH_AMHR2	AMH	AMHR2	02979	NP_000470.2	02978	NP_065434.1	in vitro	8889695
AMH_EGFR	AMH	EGFR	02979	NP_000470.2	00579	NP_005219.2	in vitro	8596488
ANGPT1_ITGA5	ANGPT1	ITGA5	03392	NP_001137.2	00627	NP_002196.2	in vitro	15781448
ANGPT1_TEK	ANGPT1	TEK	03392	NP_001137.2	02571	NP_000450.2	in vitro;in vivo	9723709, 8980223, 12427764, 8980224
ANGPT2_TEK	ANGPT2	TEK	03563	NP_001138.1	02571	NP_000450.2	in vivo	9723709
ANGPT4_TEK	ANGPT4	TEK	04747	NP_057069.1	02571	NP_000450.2	in vitro;in vivo	10051567
ANGPTL1_TEK	ANGPTL1	TEK	04851	NP_004664.1	02571	NP_000450.2	in vitro;in vivo	10051567
ANGPTL3_ITGA5	ANGPTL3	ITGA5	10381	NP_055310.1	00627	NP_002196.2	in vitro	11877390
ANGPTL3_ITGAV	ANGPTL3	ITGAV	10381	NP_055310.1	01903	NP_002201.1	in vivo	11877390
ANGPTL3_ITGB3	ANGPTL3	ITGB3	10381	NP_055310.1	01428	NP_000203.2	in vitro	11877390
ANXA1_DYSF	ANXA1	DYSF	04307	NP_001124459.1	01060	NP_000691.1	in vitro	14506282
ANXA1_EGFR	ANXA1	EGFR	01060	NP_000691.1	00579	NP_005219.2	in vivo	15581623
ANXA1_FPR1	ANXA1	FPR1	01060	NP_000691.1	00646	NP_002020.1	in vitro;in vivo	10882119
APLN_APLNR	APLN	APLNR	02503	NP_005152.1	02246	NP_059109.3	in vivo	12603839
APOB_LDLR	APOB	LDLR	06091	NP_000518.1	00133	NP_000375.2	in vivo	12031600
APOB_LRP2	APOB	LRP2	02509	NP_004516.2	00133	NP_000375.2	in vitro;in vivo	10330424
APOD_LEPR	APOD	LEPR	03001	NP_002294.2	00134	NP_001638.1	in vitro;in vivo;yeast 2-hybrid	11344130
APOE_LDLR	APOE	LDLR	06091	NP_000518.1	00135	NP_000032.1	in vitro;in vivo	12036962
APOE_LRP1	APOE	LRP1	00138	NP_002323.2	00135	NP_000032.1	in vivo	11421580
APOE_LRP2	APOE	LRP2	02509	NP_004516.2	00135	NP_000032.1	in vivo	11421580
APOE_LRP8	APOE	LRP8	04002	NP_004622.2	00135	NP_000032.1	in vivo	12167620, 12950167
APOE_SCARB1	APOE	SCARB1	03024	NP_005496.4	00135	NP_000032.1	in vitro;in vivo	12138091
APOE_VLDLR	APOE	VLDLR	01895	NP_003374.3	00135	NP_000032.1	in vivo	12167620
APP_CAV1	APP	CAV1	03028	NP_001744.2	00100	NP_000475.1	in vitro	9553108
APP_GPC1	APP	GPC1	02671	NP_002072.2	00100	NP_000475.1	in vitro	15084524
APP_LRP1	APP	LRP1	00138	NP_002323.2	00100	NP_000475.1	in vivo	12212791, 7543026
APP_NCSTN	APP	NCSTN	05584	NP_056146.1	00100	NP_000475.1	in vivo	10993067
AREG_EGFR	AREG	EGFR	00579	NP_005219.2	00093	NP_001648.1	in vivo	10085134
ARF1_CHRM3	ARF1	CHRM3	00329	NP_000731.1	00054	NP_001649.1	in vitro;in vivo	12799371
ARF1_INSR	ARF1	INSR	00054	NP_001649.1	00975	NP_000199.2	in vitro	9197239
ARF1_PLD2	ARF1	PLD2	03857	NP_002654.3	00054	NP_001649.1	in vivo	12519790, 10801846
ARTN_GFRA3	ARTN	GFRA3	10420	NP_001487.2	04863	NP_476501.1	in vitro;in vivo	9883723
ASIP_F11R	ASIP	F11R	12038	NP_653086.1	02562	NP_001663.2	in vitro;in vivo;yeast 2-hybrid	11447115
ASIP_MC1R	ASIP	MC1R	02562	NP_001663.2	01118	NP_002377.4	in vivo	9058374
ASIP_MC2R	ASIP	MC2R	06304	NP_000520.1	02562	NP_001663.2	in vitro	9058374
ASIP_MC3R	ASIP	MC3R	02562	NP_001663.2	01115	NP_063941.3	in vitro	9058374
ASIP_MC4R	ASIP	MC4R	02562	NP_001663.2	01116	NP_005903.2	in vitro	9058374
ASIP_MC5R	ASIP	MC5R	08965	NP_005904.1	02562	NP_001663.2	in vitro	9058374
AVP_AVPR1A	AVP	AVPR1A	02894	NP_000697.1	01891	NP_000481.2	in vivo	8106369
AVP_AVPR1B	AVP	AVPR1B	02600	NP_000698.1	01891	NP_000481.2	in vivo	7929452
AVP_AVPR2	AVP	AVPR2	02368	NP_000045.1	01891	NP_000481.2	in vivo	11857925
AVP_OXTR	AVP	OXTR	01891	NP_000481.2	01328	NP_000907.2	in vivo	7921229
AZGP1_ITGAV	AZGP1	ITGAV	01910	CAA42438.1	01903	NP_002201.1	in vitro	9813179
B2M_CD1A	B2M	CD1A	01776	NP_001754.2	00189	NP_004039.1	in vitro	12833155
B2M_CD1B	B2M	CD1B	01775	NP_001755.1	00189	NP_004039.1	in vitro	12118248
B2M_HFE	B2M	HFE	01993	NP_000401.1	00189	NP_004039.1	in vitro	10791995
B2M_HLA-F	B2M	HLA-F	00884	NP_001091949.1	00189	NP_004039.1	in vivo	11169396
B2M_LILRB1	B2M	LILRB1	07273	NP_001075106.1	00189	NP_004039.1	in vitro	12897781
BDNF_NTRK2	BDNF	NTRK2	02712	NP_006171.2	00214	NP_001137282.1	in vitro;in vivo	9312147
BDNF_SORT1	BDNF	SORT1	00214	NP_001137282.1	03910	NP_002950.3	in vitro;in vivo	15987945
BMP15_BMPR1B	BMP15	BMPR1B	02216	NP_005439.2	04457	NP_001194.1	in vitro	12419820
BMP2_ACVR1	BMP2	ACVR1	00206	NP_001191.1	00021	NP_001096.1	in vivo	8006002
BMP2_ACVR2B	BMP2	ACVR2B	00206	NP_001191.1	04106	NP_001097.2	in vitro	15064755
BMP2_BMPR1A	BMP2	BMPR1A	03192	NP_004320.2	00206	NP_001191.1	in vitro;in vivo	11263668, 10881198, 10692589, 15064755
BMP2_BMPR1B	BMP2	BMPR1B	04457	NP_001194.1	00206	NP_001191.1	in vitro;in vivo	7811286, 9872992, 15064755
BMP2_BMPR2	BMP2	BMPR2	02880	NP_001195.2	00206	NP_001191.1	in vivo	10880444
BMP2_ENG	BMP2	ENG	00565	NP_001108225.1	00206	NP_001191.1	in vitro	9872992
BMP4_BMPR1A	BMP4	BMPR1A	03192	NP_004320.2	00207	NP_001193.2	in vitro	11241215, 8702914, 7644468
BMP4_BMPR1B	BMP4	BMPR1B	04457	NP_001194.1	00207	NP_001193.2	in vitro	11282024, 8702914, 7811286
BMP4_BMPR2	BMP4	BMPR2	02880	NP_001195.2	00207	NP_001193.2	in vitro;in vivo	7644468, 8702914
BMP5_BMPR1A	BMP5	BMPR1A	03192	NP_004320.2	00210	NP_066551.1	in vivo	11580864
BMP6_ACVR2A	BMP6	ACVR2A	00211	NP_001709.1	00025	NP_001607.1	in vivo	10504300
BMP6_BMPR1A	BMP6	BMPR1A	03192	NP_004320.2	00211	NP_001709.1	in vivo	10504300, 11401330
BMP6_BMPR1B	BMP6	BMPR1B	04457	NP_001194.1	00211	NP_001709.1	in vivo	10504300, 11401330
BMP6_BMPR2	BMP6	BMPR2	02880	NP_001195.2	00211	NP_001709.1	in vivo	11401330
BMP7_ACVR1	BMP7	ACVR1	00212	NP_001710.1	00021	NP_001096.1	in vivo	8006002
BMP7_ACVR2A	BMP7	ACVR2A	00212	NP_001710.1	00025	NP_001607.1	in vitro;in vivo	9748228, 12667445
BMP7_ACVR2B	BMP7	ACVR2B	04106	NP_001097.2	00212	NP_001710.1	in vivo	9748228
BMP7_BMPR1A	BMP7	BMPR1A	03192	NP_004320.2	00212	NP_001710.1	in vivo	7791754, 8605097
BMP7_BMPR1B	BMP7	BMPR1B	04457	NP_001194.1	00212	NP_001710.1	in vivo	8605097
BMP7_BMPR2	BMP7	BMPR2	02880	NP_001195.2	00212	NP_001710.1	in vivo;yeast 2-hybrid	7791754
BMP7_ENG	BMP7	ENG	00565	NP_001108225.1	00212	NP_001710.1	in vitro	9872992
BST1_CAV1	BST1	CAV1	03028	NP_001744.2	02665	NP_004325.2	in vivo	11866528
BTC_EGFR	BTC	EGFR	02643	NP_001720.1	00579	NP_005219.2	in vivo	9528863
BTC_ERBB2	BTC	ERBB2	02643	NP_001720.1	01281	NP_004439.2	in vivo	9662041
BTC_ERBB4	BTC	ERBB4	02767	NP_005226.1	02643	NP_001720.1	in vivo	11254912
BTLA_TNFRSF14	BTLA	TNFRSF14	04122	NP_003811.2	06392	NP_861445.3	in vivo	15568026
BTLA_VTCN1	BTLA	VTCN1	06429	NP_078902.2	06392	NP_861445.3	in vitro;in vivo	12796776
C1QA_CD93	C1QA	CD93	00396	NP_036204.2	00393	NP_057075.1	in vitro	9476117
C1QA_CR1	C1QA	CR1	00398	NP_000642.3	00393	NP_057075.1	in vitro	10528211
C1QA_CSPG4	C1QA	CSPG4	03105	NP_001888.2	00393	NP_057075.1	in vitro	9013976
C1QTNF1_AVPR2	C1QTNF1	AVPR2	12714	AAG44303.1	02368	NP_000045.1	in vitro;yeast 2-hybrid	12409230
C1QTNF5_MFRP	C1QTNF5	MFRP	10575	NP_056460.1	06941	NP_113621.1	yeast 2-hybrid	12944416
C3_C3AR1	C3	C3AR1	05581	NP_004045.1	00400	NP_000055.2	in vitro	11342658
C3_C5AR2	C3	C5AR2	17072	NP_060955.1	00400	NP_000055.2	in vitro	11773063
C3_CD46	C3	CD46	00406	NP_758869.1	00400	NP_000055.2	in vitro	1717583
C3_CR1	C3	CR1	00400	NP_000055.2	00398	NP_000642.3	in vitro;in vivo	9988761, 10382758
C3_ITGAM	C3	ITGAM	00411	NP_000623.2	00400	NP_000055.2	in vitro;in vivo	4062888, 11073102
C3_ITGAX	C3	ITGAX	01051	NP_000878.2	00400	NP_000055.2	in vitro;in vivo	7512600
C3_LRP1	C3	LRP1	00400	NP_000055.2	00138	NP_002323.2	in vivo	10608878
C4A_C3AR1	C4A	C3AR1	05581	NP_004045.1	00401	NP_009224.2	in vitro	9725198
C4A_C5AR2	C4A	C5AR2	17072	NP_060955.1	00401	NP_009224.2	in vitro	11773063
C4A_CR1	C4A	CR1	00401	NP_009224.2	00398	NP_000642.3	in vitro	8422437
C4BPA_BMPR2	C4BPA	BMPR2	02880	NP_001195.2	00403	NP_000706.1	in vitro	15188402
C4BPA_LRP1	C4BPA	LRP1	00403	NP_000706.1	00138	NP_002323.2	in vitro;in vivo	11705989
C4B_CD46	C4B	CD46	00406	NP_758869.1	00402	NP_000583.2	in vitro	1717583
C4B_CR1	C4B	CR1	00402	NP_000583.2	00398	NP_000642.3	in vitro	10528211
C5_C5AR1	C5	C5AR1	00405	NP_001726.2	00224	NP_001727.1	in vitro	9553099
C5orf55_TRAF2	C5orf55	TRAF2	03538	NP_066961.2	14016	AAH29796.1	yeast 2-hybrid	16189514
CALCA_CALCRL	CALCA	CALCRL	11809	NP_005786.1	00238	NP_001732.1	in vitro;in vivo	9620797, 8626685, 14668209, 3001670, 12234182
CALCA_RAMP1	CALCA	RAMP1	05515	NP_005846.1	00238	NP_001732.1	in vivo	12234182
CALCA_RAMP2	CALCA	RAMP2	05516	NP_005845.2	00238	NP_001732.1	in vitro	16531504
CALM1_ADCY8	CALM1	ADCY8	00051	NP_001106.1	00241	NP_008819.1	in vitro;in vivo	16258073, 10075700
CALM1_ADCYAP1R1	CALM1	ADCYAP1R1	00045	BAA04466.1	00241	NP_008819.1	in vitro	15670850
CALM1_CALCR	CALM1	CALCR	00239	NP_001733.1	00241	NP_008819.1	in vitro	15670850
CALM1_CNGA2	CALM1	CNGA2	08946	NP_005131.1	00241	NP_008819.1	in vitro	12626507
CALM1_CRHR1	CALM1	CRHR1	00241	NP_008819.1	08830	NP_001138618.1	in vitro	15670850
CALM1_EGFR	CALM1	EGFR	00579	NP_005219.2	00241	NP_008819.1	in vitro;in vivo	12153558
CALM1_FAS	CALM1	FAS	00609	NP_000034.1	00241	NP_008819.1	in vitro;in vivo	14594800
CALM1_GLP1R	CALM1	GLP1R	00241	NP_008819.1	00677	NP_002053.3	in vitro	15670850
CALM1_GLP2R	CALM1	GLP2R	00241	NP_008819.1	04713	NP_004237.1	in vitro	15670850
CALM1_GRM3	CALM1	GRM3	00241	NP_008819.1	03070	NP_000831.2	yeast 2-hybrid	15494036
CALM1_GRM4	CALM1	GRM4	00241	NP_008819.1	04978	NP_000832.1	in vitro;yeast 2-hybrid	15494036
CALM1_GRM5	CALM1	GRM5	04980	BAA05892.1	00241	NP_008819.1	in vivo	11953448
CALM1_GRM7	CALM1	GRM7	04979	NP_870989.1	00241	NP_008819.1	in vitro;in vivo	11953448, 10488094, 15494036
CALM1_HMMR	CALM1	HMMR	02963	NP_001136028.1	00241	NP_008819.1	in vitro	10547355
CALM1_HTR2C	CALM1	HTR2C	02429	NP_000859.1	00241	NP_008819.1	in vivo	18768750
CALM1_INSR	CALM1	INSR	00975	NP_000199.2	00241	NP_008819.1	in vitro;in vivo	12153558, 8639568
CALM1_KCNN4	CALM1	KCNN4	04130	NP_002241.1	00241	NP_008819.1	in vitro;in vivo;yeast 2-hybrid	10026195
CALM1_KCNQ3	CALM1	KCNQ3	09077	NP_004510.1	00241	NP_008819.1	in vitro;in vivo;yeast 2-hybrid	12032157, 12223552
CALM1_KCNQ5	CALM1	KCNQ5	16241	NP_062816.2	00241	NP_008819.1	in vitro;in vivo;yeast 2-hybrid	12032157
CALM1_MIP	CALM1	MIP	01098	NP_036196.1	00241	NP_008819.1	in vivo	2487274, 1790714
CALM1_MYLK	CALM1	MYLK	02952	NP_444253.3	00241	NP_008819.1	in vitro	7947686
CALM1_OPRM1	CALM1	OPRM1	02484	NP_001138751.1	00241	NP_008819.1	in vitro;in vivo	11457836
CALM1_PDE1A	CALM1	PDE1A	01387	NP_005010.2	00241	NP_008819.1	in vitro	12135876
CALM1_PTH2R	CALM1	PTH2R	00241	NP_008819.1	03276	NP_005039.1	in vitro	15670850
CALM1_PTPRA	CALM1	PTPRA	01476	NP_002827.1	00241	NP_008819.1	in vitro;in vivo	10893241
CALM1_SCTR	CALM1	SCTR	00241	NP_008819.1	01628	NP_002971.2	in vitro	15670850
CALM1_TRPC3	CALM1	TRPC3	15999	NP_001124170.1	00241	NP_008819.1	in vitro	15104175
CALM1_VIPR1	CALM1	VIPR1	00241	NP_008819.1	01890	CAA53046.1	in vitro	15670850
CALM2_EGFR	CALM2	EGFR	00579	NP_005219.2	00242	NP_001734.1	in vitro;in vivo	12153558
CALM2_GRM5	CALM2	GRM5	04980	BAA05892.1	00242	NP_001734.1	in vivo	9242710, 11953448
CALM2_GRM7	CALM2	GRM7	04979	NP_870989.1	00242	NP_001734.1	in vivo	11953448
CALM2_INSR	CALM2	INSR	00975	NP_000199.2	00242	NP_001734.1	in vitro;in vivo	12153558
CALM2_KCNQ3	CALM2	KCNQ3	09077	NP_004510.1	00242	NP_001734.1	in vitro;in vivo;yeast 2-hybrid	12032157
CALM2_KCNQ5	CALM2	KCNQ5	16241	NP_062816.2	00242	NP_001734.1	in vitro;in vivo;yeast 2-hybrid	12032157
CALM3_EGFR	CALM3	EGFR	00579	NP_005219.2	00243	NP_005175.2	in vitro;in vivo	12153558
CALM3_GRM5	CALM3	GRM5	04980	BAA05892.1	00243	NP_005175.2	in vivo	11953448
CALM3_GRM7	CALM3	GRM7	04979	NP_870989.1	00243	NP_005175.2	in vivo	11953448
CALM3_INSR	CALM3	INSR	00975	NP_000199.2	00243	NP_005175.2	in vitro;in vivo	12153558
CALM3_KCNQ3	CALM3	KCNQ3	09077	NP_004510.1	00243	NP_005175.2	in vitro;in vivo;yeast 2-hybrid	12032157
CALM3_KCNQ5	CALM3	KCNQ5	16241	NP_062816.2	00243	NP_005175.2	in vivo	12032157
CALR_ITGA2B	CALR	ITGA2B	06377	NP_000410.2	00169	NP_004334.1	in vivo	14985176
CALR_ITGA3	CALR	ITGA3	05431	NP_005492.1	00169	NP_004334.1	in vivo	8006073, 11327697
CALR_ITGAV	CALR	ITGAV	01903	NP_002201.1	00169	NP_004334.1	in vitro;in vivo	12196561
CALR_LRP1	CALR	LRP1	00169	NP_004334.1	00138	NP_002323.2	in vivo	14980518, 12821648
CALR_MTNR1A	CALR	MTNR1A	02812	NP_005949.1	00169	NP_004334.1	in vivo	17215244
CALR_SCARF1	CALR	SCARF1	06386	NP_003684.2	00169	NP_004334.1	in vitro	15371419
CALR_TSHR	CALR	TSHR	04537	NP_000360.2	00169	NP_004334.1	in vitro;in vivo	12383251
CAMP_FPR2	CAMP	FPR2	02722	NP_004336.2	00647	NP_001453.1	in vivo	11015447
CCK_CCKAR	CCK	CCKAR	00322	NP_000721.1	00321	NP_000720.1	in vitro;in vivo	10400673, 11300760, 9006937, 9603948, 10595537
CCK_CCKBR	CCK	CCKBR	00323	NP_795344.1	00321	NP_000720.1	in vitro;in vivo	10438490, 12695525, 15068617, 15520004, 15001692
CCL11_ACKR2	CCL11	ACKR2	09095	NP_001287.2	03098	NP_002977.1	in vivo	9405404
CCL11_ACKR4	CCL11	ACKR4	07298	NP_848540.1	03098	NP_002977.1	in vitro	10734104
CCL11_CCR2	CCL11	CCR2	03166	NP_000638.1	03098	NP_002977.1	in vivo	11264152
CCL11_CCR3	CCL11	CCR3	03167	NP_001828.1	03098	NP_002977.1	in vivo	9712872, 8642344, 8609214, 8676064
CCL11_CCR5	CCL11	CCR5	03223	NP_000570.1	03098	NP_002977.1	in vitro;in vivo	11264152, 10477718
CCL13_ACKR2	CCL13	ACKR2	09095	NP_001287.2	03230	NP_005399.1	in vivo	9405404
CCL13_ACKR4	CCL13	ACKR4	07298	NP_848540.1	03230	NP_005399.1	in vitro	10734104
CCL13_CCR2	CCL13	CCR2	03230	NP_005399.1	03166	NP_000638.1	in vivo	12149192, 9195948
CCL13_CCR3	CCL13	CCR3	03230	NP_005399.1	03167	NP_001828.1	in vivo	12149192
CCL13_CCR5	CCL13	CCR5	03230	NP_005399.1	03223	NP_000570.1	in vivo	10477718
CCL14_ACKR2	CCL14	ACKR2	09095	NP_001287.2	03231	NP_116738.1	in vivo	9405404
CCL14_CCR1	CCL14	CCR1	03231	NP_116738.1	03101	NP_001286.1	in vitro;in vivo	11085751
CCL14_CCR3	CCL14	CCR3	03231	NP_116738.1	03167	NP_001828.1	in vitro;in vivo	11085751
CCL14_CCR5	CCL14	CCR5	03231	NP_116738.1	03223	NP_000570.1	in vitro;in vivo	11085751
CCL15_CCR1	CCL15	CCR1	03232	NP_116741.1	03101	NP_001286.1	in vivo	9346309
CCL15_CCR3	CCL15	CCR3	03232	NP_116741.1	03167	NP_001828.1	in vivo	9346309
CCL16_CCR1	CCL16	CCR1	03233	NP_004581.1	03101	NP_001286.1	in vivo	11470772, 10910894
CCL16_CCR2	CCL16	CCR2	03233	NP_004581.1	03166	NP_000638.1	in vivo	11470772
CCL16_CCR5	CCL16	CCR5	03233	NP_004581.1	03223	NP_000570.1	in vivo	11470772
CCL16_CCR8	CCL16	CCR8	03497	NP_005192.1	03233	NP_004581.1	in vitro;in vivo	10910894
CCL16_HRH4	CCL16	HRH4	03233	NP_004581.1	06004	NP_067637.2	in vivo	15265943
CCL17_CCR4	CCL17	CCR4	05324	NP_005499.1	03309	NP_002978.1	in vitro;in vivo	9430724, 9169480
CCL17_CCR8	CCL17	CCR8	03497	NP_005192.1	03309	NP_002978.1	in vitro	12832759, 9521068
CCL17_DARC	CCL17	DARC	00192	NP_001116423.1	03309	NP_002978.1	in vivo	13679391
CCL18_C14orf1	CCL18	C14orf1	04784	NP_002979.1	05201	NP_009107.1	yeast 2-hybrid	16169070
CCL19_ACKR2	CCL19	ACKR2	09095	NP_001287.2	03750	NP_006265.1	in vivo	10706668
CCL19_ACKR4	CCL19	ACKR4	03750	NP_006265.1	07298	NP_848540.1	in vitro	10706668
CCL19_CCR10	CCL19	CCR10	03750	NP_006265.1	02586	NP_057686.2	in vitro	10706668
CCL19_CCR7	CCL19	CCR7	03750	NP_006265.1	02588	NP_001829.1	in vitro;in vivo	9153236
CCL1_CCR8	CCL1	CCR8	03497	NP_005192.1	01654	NP_002972.1	in vitro;in vivo	12967681, 9211859
CCL20_CCR6	CCL20	CCR6	03571	NP_004582.1	03498	NP_004358.2	in vitro;in vivo	9223454, 9169459, 9294137
CCL21_ACKR2	CCL21	ACKR2	09095	NP_001287.2	04113	NP_002980.1	in vivo	10706668
CCL21_ACKR4	CCL21	ACKR4	04113	NP_002980.1	07298	NP_848540.1	in vitro	10706668
CCL21_CCR7	CCL21	CCR7	04113	NP_002980.1	02588	NP_001829.1	in vivo	9507024, 9585422
CCL22_CCR4	CCL22	CCR4	05324	NP_005499.1	04263	NP_002981.2	in vivo	9430724, 9933589, 9743322
CCL23_CCR1	CCL23	CCR1	03930	NP_005055.2	03101	NP_001286.1	in vivo	9558365, 10660125, 9886417
CCL24_CCR3	CCL24	CCR3	03931	NP_002982.2	03167	NP_001828.1	in vitro;in vivo	12218106
CCL25_ACKR2	CCL25	ACKR2	09095	NP_001287.2	03976	NP_005615.2	in vivo	10706668
CCL25_ACKR4	CCL25	ACKR4	03976	NP_005615.2	07298	NP_848540.1	in vitro	10706668
CCL25_CCR10	CCL25	CCR10	03976	NP_005615.2	02586	NP_057686.2	in vitro	10706668
CCL25_CCR9	CCL25	CCR9	09200	NP_112477.1	03976	NP_005615.2	in vitro;in vivo	10229797, 10498628
CCL26_CCR1	CCL26	CCR1	03101	NP_001286.1	05262	NP_006063.1	in vivo	15039444
CCL26_CCR3	CCL26	CCR3	05262	NP_006063.1	03167	NP_001828.1	in vivo	10488147
CCL27_ACKR2	CCL27	ACKR2	09095	NP_001287.2	05321	NP_006655.1	in vivo	11821900, 10725697, 10725696
CCL27_CCR10	CCL27	CCR10	05321	NP_006655.1	02586	NP_057686.2	in vivo	10725697, 11821900
CCL28_ACKR2	CCL28	ACKR2	09095	NP_001287.2	05577	NP_062820.1	in vivo	10781587
CCL28_CCR10	CCL28	CCR10	05577	NP_062820.1	02586	NP_057686.2	in vitro	10781587, 10975800
CCL28_CCR3	CCL28	CCR3	05577	NP_062820.1	03167	NP_001828.1	in vivo	10975800
CCL2_ACKR2	CCL2	ACKR2	09095	NP_001287.2	01149	NP_002973.1	in vivo	9364936, 9405404
CCL2_ACKR4	CCL2	ACKR4	07298	NP_848540.1	01149	NP_002973.1	in vitro	10734104
CCL2_CCR1	CCL2	CCR1	03101	NP_001286.1	01149	NP_002973.1	in vitro	8631787
CCL2_CCR10	CCL2	CCR10	02586	NP_057686.2	01149	NP_002973.1	in vitro;in vivo	9364936, 10706668
CCL2_CCR2	CCL2	CCR2	03166	NP_000638.1	01149	NP_002973.1	in vitro;in vivo	10529171, 9287323
CCL2_CCR5	CCL2	CCR5	03223	NP_000570.1	01149	NP_002973.1	in vivo	10477718
CCL2_DARC	CCL2	DARC	01149	NP_002973.1	00192	NP_001116423.1	in vitro;in vivo	13679391, 17416748
CCL3L1_CCR1	CCL3L1	CCR1	03234	NP_066286.1	03101	NP_001286.1	in vitro;in vivo	11449371
CCL3L1_CCR3	CCL3L1	CCR3	03234	NP_066286.1	03167	NP_001828.1	in vitro;in vivo	11449371
CCL3L1_CCR5	CCL3L1	CCR5	03234	NP_066286.1	03223	NP_000570.1	in vitro;in vivo	11734558, 11449371
CCL3L3_ACKR2	CCL3L3	ACKR2	14426	NP_001001437.2	09095	NP_001287.2	in vitro	10364178
CCL3L3_CCR5	CCL3L3	CCR5	14426	NP_001001437.2	03223	NP_000570.1	in vitro;in vivo	11734558, 10364178
CCL3_ACKR2	CCL3	ACKR2	09095	NP_001287.2	01656	NP_002974.1	in vivo	9405404
CCL3_CCR1	CCL3	CCR1	03101	NP_001286.1	01656	NP_002974.1	in vitro;in vivo	10660125, 10202040, 7545673
CCL3_CCR3	CCL3	CCR3	03167	NP_001828.1	01656	NP_002974.1	in vitro	7594543
CCL3_CCR4	CCL3	CCR4	05324	NP_005499.1	01656	NP_002974.1	in vitro	8573157
CCL3_CCR5	CCL3	CCR5	03223	NP_000570.1	01656	NP_002974.1	in vitro;in vivo	11700073, 10477718
CCL4_ACKR2	CCL4	ACKR2	09095	NP_001287.2	01657	NP_002975.1	in vivo	9405404
CCL4_CCR1	CCL4	CCR1	03101	NP_001286.1	01657	NP_002975.1	in vitro	7594543
CCL4_CCR3	CCL4	CCR3	01657	NP_002975.1	03167	NP_001828.1	in vitro	7622448
CCL4_CCR5	CCL4	CCR5	03223	NP_000570.1	01657	NP_002975.1	in vitro;in vivo	12427015, 8663314
CCL4_CCR8	CCL4	CCR8	03497	NP_005192.1	01657	NP_002975.1	in vitro;in vivo	9521068
CCL5_ACKR2	CCL5	ACKR2	09095	NP_001287.2	01751	NP_002976.2	in vivo	9405404
CCL5_ACKR4	CCL5	ACKR4	07298	NP_848540.1	01751	NP_002976.2	in vitro	9469451
CCL5_CCR1	CCL5	CCR1	03101	NP_001286.1	01751	NP_002976.2	in vitro;in vivo	9289016, 11116158, 14637022, 12270118, 7545673
CCL5_CCR3	CCL5	CCR3	03167	NP_001828.1	01751	NP_002976.2	in vivo	9289016, 8642344
CCL5_CCR4	CCL5	CCR4	05324	NP_005499.1	01751	NP_002976.2	in vitro;in vivo	12270118, 8573157
CCL5_CCR5	CCL5	CCR5	03223	NP_000570.1	01751	NP_002976.2	in vitro;in vivo	9289016, 8663314, 11116158, 14637022, 10477718
CCL5_DARC	CCL5	DARC	01751	NP_002976.2	00192	NP_001116423.1	in vitro;in vivo	12081195, 17416748
CCL5_SDC1	CCL5	SDC1	01751	NP_002976.2	01718	NP_002988.3	in vivo	14637022
CCL5_SDC4	CCL5	SDC4	08366	NP_002990.2	01751	NP_002976.2	in vivo	14637022
CCL7_ACKR2	CCL7	ACKR2	09095	NP_001287.2	01150	CAA50405.1	in vivo	9364936, 9405404
CCL7_ACKR4	CCL7	ACKR4	07298	NP_848540.1	01150	CAA50405.1	in vitro	10734104
CCL7_CCR1	CCL7	CCR1	03101	NP_001286.1	01150	CAA50405.1	in vitro;in vivo	8530354, 7545673
CCL7_CCR10	CCL7	CCR10	02586	NP_057686.2	01150	CAA50405.1	in vivo	9364936
CCL7_CCR2	CCL7	CCR2	03166	NP_000638.1	01150	CAA50405.1	in vitro	8530354
CCL7_CCR3	CCL7	CCR3	03167	NP_001828.1	01150	CAA50405.1	in vitro	8642344
CCL7_CCR5	CCL7	CCR5	03223	NP_000570.1	01150	CAA50405.1	in vitro	10477718
CCL7_DARC	CCL7	DARC	00192	NP_001116423.1	01150	CAA50405.1	in vivo	13679391
CCL8_ACKR2	CCL8	ACKR2	09095	NP_001287.2	03791	NP_005614.2	in vivo	9405404
CCL8_ACKR4	CCL8	ACKR4	07298	NP_848540.1	03791	NP_005614.2	in vitro	10734104
CCL8_CCR1	CCL8	CCR1	03791	NP_005614.2	03101	NP_001286.1	in vivo	9115216
CCL8_CCR2	CCL8	CCR2	03791	NP_005614.2	03166	NP_000638.1	in vivo	9115216, 12149192
CCL8_CCR3	CCL8	CCR3	03791	NP_005614.2	03167	NP_001828.1	in vitro;in vivo	9005985
CCL8_CCR5	CCL8	CCR5	03791	NP_005614.2	03223	NP_000570.1	in vivo	9468473, 10477718
CCL8_DARC	CCL8	DARC	00192	NP_001116423.1	03791	NP_005614.2	in vivo	13679391
CD24_SELP	CD24	SELP	02510	NP_037362.1	01433	NP_002996.2	in vivo	9129046
CD40LG_CD40	CD40LG	CD40	02311	NP_000065.1	00178	NP_001241.1	in vitro;in vivo	10647992, 7516405, 7543281
CD55_CD97	CD55	CD97	03130	NP_510966.1	00500	NP_001108224.1	in vivo	10540231
CD55_CR1	CD55	CR1	00500	NP_001108224.1	00398	NP_000642.3	in vitro	11694537
CD70_CD27	CD70	CD27	18515	NP_001243.1	01723	NP_001233.1	in vivo	8120384, 8186199, 8580829, 15723067, 7479974, 9862673, 9767422
CDH1_EGFR	CDH1	EGFR	01885	BAA88957.1	00579	NP_005219.2	in vivo	10969083
CDH1_ITGAE	CDH1	ITGAE	05249	NP_002199.3	01885	BAA88957.1	in vivo	12434297
CDH1_ITGB7	CDH1	ITGB7	01885	BAA88957.1	00948	NP_000880.1	in vivo	10837471
CDH1_PTPRF	CDH1	PTPRF	01885	BAA88957.1	01552	NP_002831.2	in vivo	12095414
CDH1_PTPRM	CDH1	PTPRM	01885	BAA88957.1	01479	NP_001098714.1	in vitro;in vivo	9531566, 7642713, 15588985
CFH_ITGAM	CFH	ITGAM	00601	NP_000177.2	00411	NP_000623.2	in vitro	9558116
CFH_SELL	CFH	SELL	07034	CAB55488.1	00601	NP_000177.2	in vitro	10377245
CGA_LHCGR	CGA	LHCGR	01073	NP_000224.2	00342	NP_000726.1	in vitro	10342833
CGB_LHCGR	CGB	LHCGR	01073	NP_000224.2	00343	NP_000728.1	in vivo	2254302
CGN_F11R	CGN	F11R	10827	NP_065821.1	12038	NP_653086.1	in vitro;in vivo	10877843
CLCF1_CNTFR	CLCF1	CNTFR	09643	NP_037378.1	00348	NP_001833.1	in vitro;in vivo	10966616, 11294841, 11285233
CLCF1_CRLF1	CLCF1	CRLF1	09643	NP_037378.1	09177	NP_004741.1	in vitro;in vivo	10966616
CNTF_CNTFR	CNTF	CNTFR	00347	NP_000605.1	00348	NP_001833.1	in vivo	8627290, 7810882, 10812968
CNTF_IL6R	CNTF	IL6R	01000	NP_000556.1	00347	NP_000605.1	in vitro;in vivo	1281789
CNTF_IL6ST	CNTF	IL6ST	02824	NP_002175.2	00347	NP_000605.1	in vitro	12643274, 16051226
CNTF_LIFR	CNTF	LIFR	01048	NP_002301.1	00347	NP_000605.1	in vitro	12643274, 16051226
CNTN2_CNTN1	CNTN2	CNTN1	07189	NP_001834.2	01826	NP_005067.1	in vitro	12139915
CNTN2_CNTNAP2	CNTN2	CNTNAP2	05197	NP_054860.1	01826	NP_005067.1	in vitro	12975355
CNTN2_NRCAM	CNTN2	NRCAM	07207	NP_001032209.1	01826	NP_005067.1	in vitro	12139915
COL11A1_DDR1	COL11A1	DDR1	02678	NP_054700.2	00375	NP_542196.2	in vivo	9659900
COL14A1_CD44	COL14A1	CD44	00379	NP_066933.1	00115	NP_000601.3	in vitro	8986622
COL18A1_GPC1	COL18A1	GPC1	02671	NP_002072.2	00382	NP_569711.2	in vitro;in vivo	11336704
COL18A1_GPC4	COL18A1	GPC4	02160	NP_001439.2	00382	NP_569711.2	in vitro	11336704
COL18A1_ITGA5	COL18A1	ITGA5	00627	NP_002196.2	00382	NP_569711.2	in vivo	11158588
COL18A1_KDR	COL18A1	KDR	01867	NP_002244.1	00382	NP_569711.2	in vitro	12029087
COL1A1_CD36	COL1A1	CD36	01430	NP_000063.2	00362	NP_000079.2	in vitro	2468670
COL1A1_CD44	COL1A1	CD44	00362	NP_000079.2	00115	NP_000601.3	in vitro	1730778
COL1A1_CD93	COL1A1	CD93	00396	NP_036204.2	00362	NP_000079.2	in vitro	1377218
COL1A1_DDR2	COL1A1	DDR2	01868	NP_006173.2	00362	NP_000079.2	in vitro	9659899
COL1A1_ITGA2	COL1A1	ITGA2	01893	NP_002194.2	00362	NP_000079.2	in vitro;in vivo	11359786, 11856343, 2156854
COL1A1_ITGA5	COL1A1	ITGA5	00627	NP_002196.2	00362	NP_000079.2	in vitro;in vivo	1693626
COL1A1_TMPRSS6	COL1A1	TMPRSS6	10270	NP_705837.1	00362	NP_000079.2	in vitro	12149247
COL1A2_CD36	COL1A2	CD36	01430	NP_000063.2	00363	NP_000080.2	in vitro	10772928
COL1A2_CD44	COL1A2	CD44	00363	NP_000080.2	00115	NP_000601.3	in vitro	1730778
COL1A2_CD93	COL1A2	CD93	00396	NP_036204.2	00363	NP_000080.2	in vitro	1377218
COL1A2_ITGA2	COL1A2	ITGA2	01893	NP_002194.2	00363	NP_000080.2	in vitro	2156854
COL1A2_ITGA2B	COL1A2	ITGA2B	06377	NP_000410.2	00363	NP_000080.2	in vivo	11359786
COL1A2_ITGB3	COL1A2	ITGB3	01428	NP_000203.2	00363	NP_000080.2	in vitro;in vivo	1693626
COL2A1_DDR1	COL2A1	DDR1	02678	NP_054700.2	00361	NP_001835.3	in vivo	9659900
COL2A1_ITGA2B	COL2A1	ITGA2B	06377	NP_000410.2	00361	NP_001835.3	in vitro	10772239, 7520045
COL2A1_MAG	COL2A1	MAG	01160	NP_002352.1	00361	NP_001835.3	in vitro	2446864
COL2A1_TNFRSF10A	COL2A1	TNFRSF10A	04679	NP_003835.3	00361	NP_001835.3	in vivo	9811967
COL3A1_DDR1	COL3A1	DDR1	02678	NP_054700.2	00365	NP_000081.1	in vivo	9659900
COL3A1_DDR2	COL3A1	DDR2	01868	NP_006173.2	00365	NP_000081.1	in vitro	9659899
COL3A1_MAG	COL3A1	MAG	01160	NP_002352.1	00365	NP_000081.1	in vitro	2446864
COL4A1_CD93	COL4A1	CD93	00396	NP_036204.2	00359	NP_001836.2	in vitro	1377218
COL4A2_CD93	COL4A2	CD93	00396	NP_036204.2	00355	NP_001837.2	in vitro	1377218
COL4A3_CD93	COL4A3	CD93	00396	NP_036204.2	00354	NP_000082.2	in vitro	1377218
COL4A4_CD93	COL4A4	CD93	00396	NP_036204.2	00360	NP_000083.3	in vitro	9136074
COL4A5_CD93	COL4A5	CD93	02363	NP_203699.1	00396	NP_036204.2	in vitro;in vivo	1377218
COL4A6_CD93	COL4A6	CD93	02364	NP_001838.2	00396	NP_036204.2	in vitro;in vivo	1377218
COL5A1_SDC3	COL5A1	SDC3	01719	NP_055469.3	00368	NP_000084.3	in vitro	11751872
COL5A2_DDR1	COL5A2	DDR1	02678	NP_054700.2	00366	NP_000384.2	in vivo	9659900
COL8A1_ITGA1	COL8A1	ITGA1	01892	NP_852478.1	00372	NP_001841.2	in vitro	12482545, 10666376
COL8A1_ITGA2	COL8A1	ITGA2	01893	NP_002194.2	00372	NP_001841.2	in vitro	12482545, 10666376
[truncated: 989 more rows]

## Sheet: STRING.binding
Pair.Name	Ligand.ApprovedSymbol	Receptor.ApprovedSymbol	item_id_a	item_id_b	mode	action	a_is_acting	score	sources	transferred_sources
[truncated: 1,414 more rows]

[truncated: 1 more sheets: STRING.experiment]
