# Supplementary material for: A draft network of ligand–receptor-mediated multicellular signalling in human
Source: Nat Commun. 2015 Jul 22;6:7866. doi: 10.1038/ncomms8866 (PMC4525178; doi:10.1038/ncomms8866)
Supplement: Supplementary Data 3 — Comparison of receptors and ligands detected in B cells by CAGE with protein evidence (proteome and literature). [file ncomms8866-s4.xlsx]

## Sheet: README
B Cells Proteome and haematlas - provides a comparison of the receptors and ligands detected by FANTOM5 above 10 TPM and the proteins detected by Kim et al. in Human B cells.
PubMed IDs are provided (reference column) for addiitonal proteins that were not detected by the Kim et al. B cell proteome, but were detected in FANTOM5 and previously identified in B cells. by antibodies
Comparison summary - summarizes the leves of agreement between the three data sources at different TPM thresholds
Questions: alistair.forrest@gmail.com

## Sheet: B Cells Proteome and haematlas 
ApprovedSymbol	Name	Class	Source.x	Source.y	Protein evidence in B-cell lineage	reference	extra comments			F5.TPM	Prot.Count	HaemAtlas
C4A	complement component 4A (Rodgers blood group)	Ligand	Proteome							< 10 TPM	10.6774	-
C4B	complement component 4B (Chido blood group)	Ligand	Proteome							< 10 TPM	13.2189	-
CD93	CD93 molecule	Receptor	Proteome							< 10 TPM	2.37627	-
COL13A1	collagen, type XIII, alpha 1	Receptor	Proteome							< 10 TPM	2.5415	-
ITGB3	integrin, beta 3 (platelet glycoprotein IIIa, antigen CD61)	Receptor	Proteome							< 10 TPM	29.605	-
KIR3DL1	killer cell immunoglobulin-like receptor, three domains, long cytoplasmic tail, 1	Receptor	Proteome							< 10 TPM	1.27075	-
LILRA3	leukocyte immunoglobulin-like receptor, subfamily A (without TM domain), member 3	Receptor	Proteome							< 10 TPM	5.12847	-
MMP9	matrix metallopeptidase 9 (gelatinase B, 92kDa gelatinase, 92kDa type IV collagenase)	Ligand	Proteome							< 10 TPM	1.22944	-
PECAM1	platelet/endothelial cell adhesion molecule 1	Receptor	Proteome							< 10 TPM	32.821	-
PLXNB3	plexin B3	Receptor	Proteome							< 10 TPM	1.18814	-
SLIT1	slit homolog 1 (Drosophila)	Ligand	Proteome							< 10 TPM	1.22944	-
TG	thyroglobulin	Ligand	Proteome							< 10 TPM	1.86482	-
ADCYAP1R1	adenylate cyclase activating polypeptide 1 (pituitary) receptor type I	Receptor	Proteome							< 10 TPM	1.27075	no
AHSG	alpha-2-HS-glycoprotein	Ligand	Proteome				liver protein			< 10 TPM	1.22944	no
ALB	albumin	Ligand	Proteome				liver protein			< 10 TPM	233.359	no
ALK	anaplastic lymphoma receptor tyrosine kinase	Receptor	Proteome							< 10 TPM	1.86482	no
ANGPT1	angiopoietin 1	Ligand	Proteome				-			< 10 TPM	2.37627	no
ANGPT4	angiopoietin 4	Ligand	Proteome				-			< 10 TPM	1.27075	no
APOB	apolipoprotein B	Ligand	Proteome				liver protein			< 10 TPM	6.9065	no
APOE	apolipoprotein E	Ligand	Proteome				broadly expressed, but not CD19			< 10 TPM	2.5415	no
ASGR1	asialoglycoprotein receptor 1	Receptor	Proteome							< 10 TPM	1.27075	no
ATP1A3	ATPase, Na+/K+ transporting, alpha 3 polypeptide	Receptor	Proteome							< 10 TPM	37.9062	no
BAI2	brain-specific angiogenesis inhibitor 2	Receptor	Proteome							< 10 TPM	1.27075	no
BST1	bone marrow stromal cell antigen 1	Ligand	Proteome				neutrophil			< 10 TPM	3.35633	no
C3	complement component 3	Ligand	Proteome				high in liver but also broad in other cell types			< 10 TPM	12.7075	no
C5AR1	complement component 5a receptor 1	Receptor	Proteome							< 10 TPM	2.77494	no
CACNA1C	calcium channel, voltage-dependent, L type, alpha 1C subunit	Receptor	Proteome							< 10 TPM	1.27075	no
CCL13	chemokine (C-C motif) ligand 13	Ligand	Proteome							< 10 TPM	1.27075	no
CCL16	chemokine (C-C motif) ligand 16	Ligand	Proteome							< 10 TPM	1.27075	no
CCL24	chemokine (C-C motif) ligand 24	Ligand	Proteome							< 10 TPM	1.27075	no
CCR10	chemokine (C-C motif) receptor 10	Receptor	Proteome							< 10 TPM	5.08299	no
CD14	CD14 molecule	Ligand	Proteome							< 10 TPM	15.3828	no
CD36	CD36 molecule (thrombospondin receptor)	Receptor	Proteome							< 10 TPM	16.2877	no
CD4	CD4 molecule	Receptor	Proteome							< 10 TPM	3.56441	no
CD5	CD5 molecule	Receptor	Proteome							< 10 TPM	14.9343	no
CFTR	cystic fibrosis transmembrane conductance regulator (ATP-binding cassette sub-family C, member 7)	Receptor	Proteome							< 10 TPM	1.86482	no
CHRM1	cholinergic receptor, muscarinic 1	Receptor	Proteome							< 10 TPM	10.166	no
CMKLR1	chemokine-like receptor 1	Receptor	Proteome							< 10 TPM	2.5415	no
CNTN2	contactin 2 (axonal)	Ligand	Proteome							< 10 TPM	1.27075	no
CNTN4	contactin 4	Ligand	Proteome							< 10 TPM	3.72963	no
COL14A1	collagen, type XIV, alpha 1	Ligand	Proteome							< 10 TPM	2.37627	no
COL1A1	collagen, type I, alpha 1	Ligand	Proteome							< 10 TPM	1.27075	no
COL3A1	collagen, type III, alpha 1	Ligand	Proteome							< 10 TPM	1.27075	no
COL5A2	collagen, type V, alpha 2	Ligand	Proteome							< 10 TPM	1.22944	no
CSF1	colony stimulating factor 1 (macrophage)	Ligand	Proteome							< 10 TPM	2.37627	no
CSPG4	chondroitin sulfate proteoglycan 4	Receptor	Proteome							< 10 TPM	1.27075	no
CUBN	cubilin (intrinsic factor-cobalamin receptor)	Ligand	Proteome							< 10 TPM	1.18814	no
DCN	decorin	Ligand	Proteome							< 10 TPM	1.18814	no
DYSF	dysferlin	Receptor	Proteome							< 10 TPM	12.819	no
EDIL3	EGF-like repeats and discoidin I-like domains 3	Ligand	Proteome							< 10 TPM	1.18814	no
EPHA2	EPH receptor A2	Receptor	Proteome							< 10 TPM	3.09426	no
EPHA3	EPH receptor A3	Receptor	Proteome							< 10 TPM	3.77094	no
EPHA5	EPH receptor A5	Receptor	Proteome							< 10 TPM	3.68833	no
EPHA6	EPH receptor A6	Receptor	Proteome							< 10 TPM	3.13556	no
EPHA7	EPH receptor A7	Receptor	Proteome							< 10 TPM	2.50019	no
EPHA8	EPH receptor A8	Receptor	Proteome							< 10 TPM	2.50019	no
EPHB1	EPH receptor B1	Receptor	Proteome							< 10 TPM	2.50019	no
EPHB2	EPH receptor B2	Receptor	Proteome							< 10 TPM	2.50019	no
EPHB3	EPH receptor B3	Receptor	Proteome							< 10 TPM	2.50019	no
EPHB4	EPH receptor B4	Receptor	Proteome							< 10 TPM	2.50019	no
EPOR	erythropoietin receptor	Receptor	Proteome							< 10 TPM	1.27075	no
F13A1	coagulation factor XIII, A1 polypeptide	Ligand	Proteome							< 10 TPM	19.7695	no
F7	coagulation factor VII (serum prothrombin conversion accelerator)	Ligand	Proteome							< 10 TPM	1.22944	no
FAT4	FAT atypical cadherin 4	Ligand	Proteome							< 10 TPM	6.94781	no
FBLN2	fibulin 2	Ligand	Proteome							< 10 TPM	1.27075	no
FBN1	fibrillin 1	Ligand	Proteome							< 10 TPM	1.27075	no
FGA	fibrinogen alpha chain	Ligand	Proteome							< 10 TPM	15.8175	no
FGB	fibrinogen beta chain	Ligand	Proteome							< 10 TPM	9.67032	no
FGF10	fibroblast growth factor 10	Ligand	Proteome							< 10 TPM	1.27075	no
FGF3	fibroblast growth factor 3	Ligand	Proteome							< 10 TPM	1.27075	no
FGF7	fibroblast growth factor 7	Ligand	Proteome							< 10 TPM	1.27075	no
FGFR1	fibroblast growth factor receptor 1	Receptor	Proteome							< 10 TPM	7.77053	no
FGFR2	fibroblast growth factor receptor 2	Receptor	Proteome							< 10 TPM	8.19411	no
FGFR3	fibroblast growth factor receptor 3	Receptor	Proteome							< 10 TPM	7.77053	no
FGFR4	fibroblast growth factor receptor 4	Receptor	Proteome							< 10 TPM	7.77053	no
FGG	fibrinogen gamma chain	Ligand	Proteome							< 10 TPM	6.63484	no
FLT1	fms-related tyrosine kinase 1	Receptor	Proteome							< 10 TPM	3.05295	no
FLT3	fms-related tyrosine kinase 3	Receptor	Proteome							< 10 TPM	2.41758	no
FLT4	fms-related tyrosine kinase 4	Receptor	Proteome							< 10 TPM	2.41758	no
GAS6	growth arrest-specific 6	Ligand	Proteome							< 10 TPM	1.18814	no
GCGR	glucagon receptor	Receptor	Proteome							< 10 TPM	1.18814	no
GDF5	growth differentiation factor 5	Ligand	Proteome							< 10 TPM	4.75255	no
GNB3	guanine nucleotide binding protein (G protein), beta polypeptide 3	Ligand	Proteome							< 10 TPM	16.6594	no
GP9	glycoprotein IX (platelet)	Receptor	Proteome							< 10 TPM	2.41758	no
GPC4	glypican 4	Receptor	Proteome							< 10 TPM	1.18814	no
GPR37	G protein-coupled receptor 37 (endothelin receptor type B-like)	Receptor	Proteome							< 10 TPM	2.37627	no
GRIN2C	glutamate receptor, ionotropic, N-methyl D-aspartate 2C	Receptor	Proteome							< 10 TPM	1.22944	no
GRIN2D	glutamate receptor, ionotropic, N-methyl D-aspartate 2D	Receptor	Proteome							< 10 TPM	1.27075	no
GRM5	glutamate receptor, metabotropic 5	Receptor	Proteome							< 10 TPM	1.98154	no
GZMB	granzyme B (granzyme 2, cytotoxic T-lymphocyte-associated serine esterase 1)	Ligand	Proteome							< 10 TPM	1.18814	no
HCRT	hypocretin (orexin) neuropeptide precursor	Ligand	Proteome							< 10 TPM	10.166	no
HFE	hemochromatosis	Receptor	Proteome							< 10 TPM	1.27075	no
HHIP	hedgehog interacting protein	Receptor	Proteome							< 10 TPM	8.01203	no
HMMR	hyaluronan-mediated motility receptor (RHAMM)	Receptor	Proteome							< 10 TPM	1.27075	no
HRAS	Harvey rat sarcoma viral oncogene homolog	Ligand	Proteome							< 10 TPM	11.5801	no
HSPG2	heparan sulfate proteoglycan 2	Ligand	Proteome							< 10 TPM	1.18814	no
HTR6	5-hydroxytryptamine (serotonin) receptor 6, G protein-coupled	Receptor	Proteome							< 10 TPM	6.8652	no
ICAM5	intercellular adhesion molecule 5, telencephalin	Ligand	Proteome							< 10 TPM	3.05295	no
IFNG	interferon, gamma	Ligand	Proteome							< 10 TPM	6.57606	no
IL10	interleukin 10	Ligand	Proteome							< 10 TPM	2.37627	no
IL15RA	interleukin 15 receptor, alpha	Receptor	Proteome							< 10 TPM	1.82351	no
IL1RAP	interleukin 1 receptor accessory protein	Receptor	Proteome							< 10 TPM	1.22944	no
IL23R	interleukin 23 receptor	Receptor	Proteome							< 10 TPM	2.59177	no
IL7R	interleukin 7 receptor	Receptor	Proteome							< 10 TPM	1.27075	no
INHA	inhibin, alpha	Ligand	Proteome							< 10 TPM	2.5415	no
INHBA	inhibin, beta A	Ligand	Proteome							< 10 TPM	1.86482	no
ITGA10	integrin, alpha 10	Receptor	Proteome							< 10 TPM	1.18814	no
ITGA11	integrin, alpha 11	Receptor	Proteome							< 10 TPM	1.27075	no
ITGA2	integrin, alpha 2 (CD49B, alpha 2 subunit of VLA-2 receptor)	Receptor	Proteome							< 10 TPM	1.27075	no
ITGA5	integrin, alpha 5 (fibronectin receptor, alpha polypeptide)	Receptor	Proteome							< 10 TPM	3.41032	no
ITGA7	integrin, alpha 7	Receptor	Proteome							< 10 TPM	1.27075	no
ITGA9	integrin, alpha 9	Receptor	Proteome							< 10 TPM	1.18814	no
ITGAD	integrin, alpha D	Receptor	Proteome							< 10 TPM	5.38792	no
ITGB5	integrin, beta 5	Receptor	Proteome							< 10 TPM	1.27075	no
ITGB8	integrin, beta 8	Receptor	Proteome							< 10 TPM	1.18814	no
ITIH2	inter-alpha-trypsin inhibitor heavy chain 2	Ligand	Proteome							< 10 TPM	13.0124	no
JAG2	jagged 2	Ligand	Proteome							< 10 TPM	3.56441	no
KDR	kinase insert domain receptor (a type III receptor tyrosine kinase)	Receptor	Proteome							< 10 TPM	2.41758	no
KIT	v-kit Hardy-Zuckerman 4 feline sarcoma viral oncogene homolog	Receptor	Proteome							< 10 TPM	4.24109	no
KLK3	kallikrein-related peptidase 3	Ligand	Proteome							< 10 TPM	1.27075	no
L1CAM	L1 cell adhesion molecule	Ligand	Proteome							< 10 TPM	1.27075	no
LAMA1	laminin, alpha 1	Ligand	Proteome							< 10 TPM	8.89524	no
LAMA2	laminin, alpha 2	Ligand	Proteome							< 10 TPM	1.27075	no
LAMB1	laminin, beta 1	Ligand	Proteome							< 10 TPM	1.27075	no
LAMB2	laminin, beta 2 (laminin S)	Ligand	Proteome							< 10 TPM	3.72963	no
LCN2	lipocalin 2	Ligand	Proteome							< 10 TPM	5.08299	no
LEP	leptin	Ligand	Proteome							< 10 TPM	1.27075	no
LILRB2	leukocyte immunoglobulin-like receptor, subfamily B (with TM and ITIM domains), member 2	Receptor	Proteome							< 10 TPM	12.1821	no
LPA	lipoprotein, Lp(a)	Ligand	Proteome							< 10 TPM	2.37627	no
LRP1	low density lipoprotein receptor-related protein 1	Receptor	Proteome							< 10 TPM	4.01815	no
LRP1B	low density lipoprotein receptor-related protein 1B	Ligand	Proteome							< 10 TPM	1.27075	no
LRP2	low density lipoprotein receptor-related protein 2	Receptor	Proteome							< 10 TPM	1.18814	no
LRP6	low density lipoprotein receptor-related protein 6	Receptor	Proteome							< 10 TPM	1.18814	no
LRRC4C	leucine rich repeat containing 4C	Receptor	Proteome							< 10 TPM	1.22944	no
LTBP1	latent transforming growth factor beta binding protein 1	Ligand	Proteome							< 10 TPM	2.41758	no
LTF	lactotransferrin	Ligand	Proteome							< 10 TPM	21.7011	no
MCAM	melanoma cell adhesion molecule	Receptor	Proteome							< 10 TPM	2.5415	no
MEPE	matrix extracellular phosphoglycoprotein	Ligand	Proteome							< 10 TPM	1.22944	no
MERTK	c-mer proto-oncogene tyrosine kinase	Receptor	Proteome							< 10 TPM	1.22944	no
MET	met proto-oncogene	Receptor	Proteome							< 10 TPM	2.37627	no
MLLT4	myeloid/lymphoid or mixed-lineage leukemia (trithorax homolog, Drosophila); translocated to, 4	Ligand	Proteome							< 10 TPM	10.166	no
NOTCH2	notch 2	Receptor	Proteome							< 10 TPM	1.27075	no
NPNT	nephronectin	Ligand	Proteome							< 10 TPM	1.27075	no
NPR1	natriuretic peptide receptor 1	Receptor	Proteome							< 10 TPM	1.82351	no
NPR3	natriuretic peptide receptor 3	Receptor	Proteome							< 10 TPM	1.18814	no
NRCAM	neuronal cell adhesion molecule	Receptor	Proteome							< 10 TPM	3.72963	no
NRG2	neuregulin 2	Ligand	Proteome							< 10 TPM	2.50019	no
NRXN2	neurexin 2	Receptor	Proteome							< 10 TPM	1.27075	no
NTN3	netrin 3	Ligand	Proteome							< 10 TPM	1.27075	no
NTSR1	neurotensin receptor 1 (high affinity)	Receptor	Proteome							< 10 TPM	1.18814	no
PDGFRB	platelet-derived growth factor receptor, beta polypeptide	Receptor	Proteome							< 10 TPM	2.41758	no
PIP	prolactin-induced protein	Ligand	Proteome							< 10 TPM	1.86482	no
PLD2	phospholipase D2	Receptor	Proteome							< 10 TPM	3.56441	no
PLG	plasminogen	Ligand	Proteome							< 10 TPM	2.37627	no
PLTP	phospholipid transfer protein	Ligand	Proteome							< 10 TPM	1.82351	no
PLXNA4	plexin A4	Receptor	Proteome							< 10 TPM	1.22944	no
PLXNB1	plexin B1	Receptor	Proteome							< 10 TPM	2.5415	no
PLXNB2	plexin B2	Receptor	Proteome							< 10 TPM	5.83509	no
PLXND1	plexin D1	Receptor	Proteome							< 10 TPM	2.5415	no
PODXL	podocalyxin-like	Ligand	Proteome							< 10 TPM	1.27075	no
PTCH1	patched 1	Receptor	Proteome							< 10 TPM	1.27075	no
PTCH2	patched 2	Receptor	Proteome							< 10 TPM	1.27075	no
PTPRB	protein tyrosine phosphatase, receptor type, B	Receptor	Proteome							< 10 TPM	501.798	no
PVR	poliovirus receptor	Receptor	Proteome							< 10 TPM	4.75255	no
PVRL3	poliovirus receptor-related 3	Receptor	Proteome							< 10 TPM	1.18814	no
RELN	reelin	Ligand	Proteome							< 10 TPM	4.3237	no
RNASE2	ribonuclease, RNase A family, 2 (liver, eosinophil-derived neurotoxin)	Ligand	Proteome							< 10 TPM	4.83516	no
RPH3A	rabphilin 3A homolog (mouse)	Ligand	Proteome							< 10 TPM	1.27075	no
RXFP1	relaxin/insulin-like family peptide receptor 1	Receptor	Proteome							< 10 TPM	1.27075	no
SELP	selectin P (granule membrane protein 140kDa, antigen CD62)	Receptor	Proteome							< 10 TPM	1.22944	no
SEMA4C	sema domain, immunoglobulin domain (Ig), transmembrane domain (TM) and short cytoplasmic domain, (semaphorin) 4C	Ligand	Proteome							< 10 TPM	1.18814	no
SERPINA7	serpin peptidase inhibitor, clade A (alpha-1 antiproteinase, antitrypsin), member 7	Ligand	Proteome							< 10 TPM	4.87646	no
SERPINE1	serpin peptidase inhibitor, clade E (nexin, plasminogen activator inhibitor type 1), member 1	Ligand	Proteome							< 10 TPM	1.27075	no
SHANK1	SH3 and multiple ankyrin repeat domains 1	Ligand	Proteome							< 10 TPM	2.37627	no
SHBG	sex hormone-binding globulin	Ligand	Proteome							< 10 TPM	1.82351	no
SLIT2	slit homolog 2 (Drosophila)	Ligand	Proteome							< 10 TPM	1.18814	no
SLIT3	slit homolog 3 (Drosophila)	Ligand	Proteome							< 10 TPM	1.18814	no
SMO	smoothened, frizzled class receptor	Receptor	Proteome							< 10 TPM	1.27075	no
SORBS1	sorbin and SH3 domain containing 1	Ligand	Proteome							< 10 TPM	1.22944	no
SORT1	sortilin 1	Receptor	Proteome							< 10 TPM	1.98154	no
SSTR3	somatostatin receptor 3	Receptor	Proteome							< 10 TPM	1.27075	no
TACR1	tachykinin receptor 1	Receptor	Proteome							< 10 TPM	4.75255	no
TF	transferrin	Ligand	Proteome							< 10 TPM	4.24109	no
TGM2	transglutaminase 2	Ligand	Proteome							< 10 TPM	2.5415	no
THBD	thrombomodulin	Receptor	Proteome							< 10 TPM	1.18814	no
THBS1	thrombospondin 1	Ligand	Proteome							< 10 TPM	77.1973	no
THBS2	thrombospondin 2	Ligand	Proteome							< 10 TPM	6.18852	no
TLR2	toll-like receptor 2	Receptor	Proteome							< 10 TPM	4.51955	no
TLR4	toll-like receptor 4	Receptor	Proteome							< 10 TPM	3.05295	no
TMEM67	transmembrane protein 67	Receptor	Proteome							< 10 TPM	2.77494	no
TRAF2	TNF receptor-associated factor 2	Receptor	Proteome							< 10 TPM	5.08299	no
UCN	urocortin	Ligand	Proteome							< 10 TPM	1.27075	no
UNC5B	unc-5 homolog B (C. elegans)	Receptor	Proteome							< 10 TPM	1.18814	no
VCAM1	vascular cell adhesion molecule 1	Ligand	Proteome							< 10 TPM	1.27075	no
VLDLR	very low density lipoprotein receptor	Receptor	Proteome							< 10 TPM	2.5415	no
VWF	von Willebrand factor	Ligand	Proteome							< 10 TPM	4.25857	no
AMH	anti-Mullerian hormone	Ligand	Proteome				testis protein			< 10 TPM	2.41758	-
GP1BA	glycoprotein Ib (platelet), alpha polypeptide	Receptor	Proteome							< 10 TPM	6.74128	yes
HEBP1	heme binding protein 1	Ligand	Proteome							< 10 TPM	6.2388	yes
HLA-G	major histocompatibility complex, class I, G	Ligand	Proteome							< 10 TPM	12.9335	yes
IGF1R	insulin-like growth factor 1 receptor	Receptor	Proteome							< 10 TPM	3.81224	yes
ITGA2B	integrin, alpha 2b (platelet glycoprotein IIb of IIb/IIIa complex, antigen CD41)	Receptor	Proteome							< 10 TPM	47.3287	yes
LAMA5	laminin, alpha 5	Ligand	Proteome							< 10 TPM	6.61736	yes
SEMA4F	sema domain, immunoglobulin domain (Ig), transmembrane domain (TM) and short cytoplasmic domain, (semaphorin) 4F	Ligand	Proteome							< 10 TPM	1.86482	yes
TNFSF13B	tumor necrosis factor (ligand) superfamily, member 13b	Ligand	Proteome							< 10 TPM	1.27075	yes
SCARB1	scavenger receptor class B, member 1	Receptor		F5	not yet reported					10.204	0	yes
NOTCH1	notch 1	Receptor		F5	protein	PMID: 24913005				10.3811	0	yes
CD70	CD70 molecule	Ligand	Proteome	F5	protein					10.6852	1.27075	yes
EPHA4	EPH receptor A4	Receptor	Proteome	F5	protein					10.8599	2.5415	yes
POMC	proopiomelanocortin	Ligand		F5	not yet reported					11.3704	0	yes
VCAN	versican	Ligand		F5	not yet reported					12.1613	0	no
COL4A4	collagen, type IV, alpha 4	Ligand		F5	not yet reported					12.3956	0	yes
ANXA1	annexin A1	Ligand	Proteome	F5	protein					13.2827	182.084	no
EPHB6	EPH receptor B6	Receptor		F5	protein	PMID: 18819711				13.3604	0	yes
ST14	suppression of tumorigenicity 14 (colon carcinoma)	Receptor	Proteome	F5	protein					13.3666	6.9065	no
FLT3LG	fms-related tyrosine kinase 3 ligand	Ligand		F5	not yet reported		housekeeping expression profile			13.6327	0	no
PTGS2	prostaglandin-endoperoxide synthase 2 (prostaglandin G/H synthase and cyclooxygenase)	Ligand		F5	not yet reported					13.8066	0	no
IGFBP4	insulin-like growth factor binding protein 4	Ligand		F5	not yet reported		up in B-cell CLLs			14.3217	0	no
TGFBR1	transforming growth factor, beta receptor 1	Receptor		F5	not yet reported					14.428	0	no
FAS	Fas cell surface death receptor	Receptor	Proteome	F5	protein					14.6522	4.3237	no
SELPLG	selectin P ligand	Ligand	Proteome	F5	protein					14.7848	3.05295	yes
TLR9	toll-like receptor 9	Receptor	Proteome	F5	protein					15.3838	6.35374	-
IL2RA	interleukin 2 receptor, alpha	Receptor		F5	protein	PMID: 16556269				15.7195	0	no
CXCL2	chemokine (C-X-C motif) ligand 2	Ligand		F5	not yet reported					15.8011	0	no
CNTNAP2	contactin associated protein-like 2	Receptor	Proteome	F5	protein					15.8368	4.40631	yes
LILRB1	leukocyte immunoglobulin-like receptor, subfamily B (with TM and ITIM domains), member 1	Receptor	Proteome	F5	protein					16.1626	14.3551	yes
IL17RA	interleukin 17 receptor A	Receptor		F5	protein	PMID: 11514607				16.2049	0	yes
TIMP2	TIMP metallopeptidase inhibitor 2	Ligand		F5	not yet reported					16.3519	0	no
TNFSF9	tumor necrosis factor (ligand) superfamily, member 9	Ligand		F5	not yet reported		B-cell lymphomas			16.6787	0	no
SEMA4A	sema domain, immunoglobulin domain (Ig), transmembrane domain (TM) and short cytoplasmic domain, (semaphorin) 4A	Ligand		F5	protein	PMID: 12374982				16.8164	0	yes
SERPINA1	serpin peptidase inhibitor, clade A (alpha-1 antiproteinase, antitrypsin), member 1	Ligand	Proteome	F5	protein					17.6939	10.9463	no
ITGAM	integrin, alpha M (complement component 3 receptor 3 subunit)	Receptor	Proteome	F5	protein					18.3914	89.5154	yes
EFNA3	ephrin-A3	Ligand		F5	not yet reported					18.4574	0	-
TNFSF13	tumor necrosis factor (ligand) superfamily, member 13	Ligand		F5	not yet reported					18.755	0	no
EFNA4	ephrin-A4	Ligand		F5	protein	PMID: 18819711				19.3504	0	yes
CSF2RB	colony stimulating factor 2 receptor, beta, low-affinity (granulocyte-macrophage)	Receptor	Proteome	F5	protein					19.5611	1.27075	no
ITGB3BP	integrin beta 3 binding protein (beta3-endonexin)	Ligand		F5	not yet reported					19.8114	0	yes
PLXNC1	plexin C1	Receptor	Proteome	F5	protein					19.8395	3.68833	yes
ADAM10	ADAM metallopeptidase domain 10	Ligand	Proteome	F5	protein					20.0638	15.9366	yes
ADRB2	adrenoceptor beta 2, surface	Receptor		F5	not yet reported					20.4753	0	yes
TLR6	toll-like receptor 6	Receptor	Proteome	F5	protein					20.5644	1.27075	yes
CR1	complement component (3b/4b) receptor 1 (Knops blood group)	Receptor	Proteome	F5	protein					20.9556	33.144	yes
CCL3	chemokine (C-C motif) ligand 3	Ligand		F5	protein	PMID: 12689944				21.6637	0	no
FPR1	formyl peptide receptor 1	Receptor		F5	not yet reported					22.1901	0	yes
CD9	CD9 molecule	Receptor	Proteome	F5	protein					22.7038	2.45888	yes
PLGRKT	plasminogen receptor, C-terminal lysine transmembrane protein	Receptor	Proteome	F5	protein					22.9902	14.3658	yes
ITGAX	integrin, alpha X (complement component 3 receptor 4 subunit)	Receptor	Proteome	F5	protein					23.5376	17.4636	no
YARS	tyrosyl-tRNA synthetase	Ligand	Proteome	F5	protein					23.5846	69.8997	yes
TNFSF12	tumor necrosis factor (ligand) superfamily, member 12	Ligand		F5	protein	PMID: 20951740				23.7929	0	yes
C14orf1	chromosome 14 open reading frame 1	Receptor	Proteome	F5	protein					23.8594	4.2824	yes
IL7	interleukin 7	Ligand		F5	not yet reported					24.7042	0	yes
ADIPOR2	adiponectin receptor 2	Receptor		F5	not yet reported					24.8698	0	yes
JMJD6	jumonji domain containing 6	Receptor		F5	not yet reported					25.3503	0	no
SLC37A1	solute carrier family 37 (glucose-6-phosphate transporter), member 1	Receptor	Proteome	F5	protein					25.5916	1.18814	yes
SEMA7A	semaphorin 7A, GPI membrane anchor (John Milton Hagen blood group)	Ligand		F5	not yet reported					26.0648	0	no
IGF2R	insulin-like growth factor 2 receptor	Receptor	Proteome	F5	protein					26.401	33.3595	yes
RYK	receptor-like tyrosine kinase	Receptor		F5	protein	PMID: 7822791				26.518	0	yes
CCL5	chemokine (C-C motif) ligand 5	Ligand	Proteome	F5	protein					27.0236	1.18814	yes
LIN7C	lin-7 homolog C (C. elegans)	Ligand	Proteome	F5	protein					27.121	3.81224	no
VEGFB	vascular endothelial growth factor B	Ligand		F5	not yet reported					27.3927	0	yes
IL6	interleukin 6 (interferon, beta 2)	Ligand		F5	protein	PMID: 22547654				27.3948	0	no
ITGAL	integrin, alpha L (antigen CD11A (p180), lymphocyte function-associated antigen 1; alpha polypeptide)	Receptor	Proteome	F5	protein					27.9155	62.6044	yes
TNFRSF10B	tumor necrosis factor receptor superfamily, member 10b	Receptor		F5	protein	PMID: 20951740				28.0077	0	no
TCTN1	tectonic family member 1	Ligand		F5	not yet reported					28.0664	0	yes
ITGAE	integrin, alpha E (antigen CD103, human mucosal lymphocyte antigen 1; alpha polypeptide)	Receptor		F5	not yet reported		B-cell lymphomas			28.1788	0	yes
IL27RA	interleukin 27 receptor, alpha	Receptor	Proteome	F5	protein					28.3403	4.75255	yes
PSEN1	presenilin 1	Ligand	Proteome	F5	protein					28.568	6.35374	yes
TMEM222	transmembrane protein 222	Receptor	Proteome	F5	protein					28.5705	2.50019	yes
CD63	CD63 molecule	Receptor	Proteome	F5	protein					29.1485	5.47053	yes
KCNA3	potassium voltage-gated channel, shaker-related subfamily, member 3	Receptor	Proteome	F5	protein					29.5794	1.27075	yes
IL6ST	interleukin 6 signal transducer (gp130, oncostatin M receptor)	Receptor	Proteome	F5	protein					29.7904	1.18814	yes
TNFRSF10A	tumor necrosis factor receptor superfamily, member 10a	Receptor		F5	protein	PMID: 20951740				29.8987	0	yes
TNFSF10	tumor necrosis factor (ligand) superfamily, member 10	Ligand		F5	protein	PMID: 9603453				30.3566	0	yes
LSR	lipolysis stimulated lipoprotein receptor	Receptor	Proteome	F5	protein					30.9862	2.45888	no
ADIPOR1	adiponectin receptor 1	Receptor		F5	not yet reported					34.0534	0	yes
PIGF	phosphatidylinositol glycan anchor biosynthesis, class F	Ligand		F5	not yet reported		housekeeping expression profile			35.3058	0	yes
ORAI2	ORAI calcium release-activated calcium modulator 2	Receptor		F5	not yet reported					35.4183	0	-
MFNG	MFNG O-fucosylpeptide 3-beta-N-acetylglucosaminyltransferase	Ligand	Proteome	F5	protein					35.6191	4.75255	yes
RTN4	reticulon 4	Ligand	Proteome	F5	protein					35.9321	36.7023	no
PTMA	prothymosin, alpha	Ligand	Proteome	F5	protein					36.1179	108.572	-
ADAM17	ADAM metallopeptidase domain 17	Ligand	Proteome	F5	protein					36.1494	4.36501	yes
ICAM1	intercellular adhesion molecule 1	Ligand	Proteome	F5	protein					36.4623	4.2861	no
MIA	melanoma inhibitory activity	Ligand		F5	not yet reported					36.4897	0	-
SEMA4D	sema domain, immunoglobulin domain (Ig), transmembrane domain (TM) and short cytoplasmic domain, (semaphorin) 4D	Ligand	Proteome	F5	protein					37.3455	9.50509	yes
ABCA1	ATP-binding cassette, sub-family A (ABC1), member 1	Receptor		F5	not yet reported					37.9561	0	yes
S100A9	S100 calcium binding protein A9	Ligand	Proteome	F5	protein					38.4542	248.118	yes
LRPAP1	low density lipoprotein receptor-related protein associated protein 1	Ligand	Proteome	F5	protein					38.7893	4.70489	yes
IL10RB	interleukin 10 receptor, beta	Receptor	Proteome	F5	protein					40.609	2.41758	yes
IFNAR2	interferon (alpha, beta and omega) receptor 2	Receptor	Proteome	F5	protein					40.7683	1.27075	-
P2RY14	purinergic receptor P2Y, G-protein coupled, 14	Receptor		F5	not yet reported					41.1759	0	no
PF4	platelet factor 4	Ligand	Proteome	F5	protein					41.6661	10.347	-
TNF	tumor necrosis factor	Ligand		F5	protein	PMID: 17878385				43.3579	0	no
APP	amyloid beta (A4) precursor protein	Ligand	Proteome	F5	protein					43.5005	1.27075	yes
LMBR1L	limb development membrane protein 1-like	Receptor		F5	not yet reported					43.6911	0	yes
CCL28	chemokine (C-C motif) ligand 28	Ligand		F5	not yet reported		alternative promoters			44.2358	0	yes
NCSTN	nicastrin	Receptor	Proteome	F5	protein					45.8227	7.9834	yes
TFRC	transferrin receptor	Receptor	Proteome	F5	protein					46.3518	5.08299	no
AMFR	autocrine motility factor receptor, E3 ubiquitin protein ligase	Receptor	Proteome	F5	protein					48.4641	1.27075	yes
GSTP1	glutathione S-transferase pi 1	Ligand	Proteome	F5	protein					48.8799	97.5499	yes
CD97	CD97 molecule	Receptor	Proteome	F5	protein					49.7168	11.3651	-
OGFR	opioid growth factor receptor	Receptor	Proteome	F5	protein					49.8466	39.7863	yes
PDAP1	PDGFA associated protein 1	Ligand	Proteome	F5	protein					51.9642	16.3772	no
CD27	CD27 molecule	Receptor	Proteome	F5	protein					52.8944	1.27075	-
SORL1	sortilin-related receptor, L(DLR class) A repeats containing	Receptor	Proteome	F5	protein					56.145	12.3342	yes
RPS19	ribosomal protein S19	Ligand	Proteome	F5	protein					56.4179	52.1808	yes
TNFRSF13B	tumor necrosis factor receptor superfamily, member 13B	Receptor		F5	protein	PMID: 20951740				60.2281	0	yes
S100A8	S100 calcium binding protein A8	Ligand	Proteome	F5	protein					66.3043	291.327	yes
PNOC	prepronociceptin	Ligand		F5	not yet reported		transcript reported but not protein yet			66.5901	0	yes
ATP6AP2	ATPase, H+ transporting, lysosomal accessory protein 2	Receptor	Proteome	F5	protein					67.1038	3.13556	yes
NAMPT	nicotinamide phosphoribosyltransferase	Ligand	Proteome	F5	protein					67.202	23.2827	no
TNFRSF1B	tumor necrosis factor receptor superfamily, member 1B	Receptor	Proteome	F5	protein					69.0849	1.27075	yes
TYROBP	TYRO protein tyrosine kinase binding protein	Receptor	Proteome	F5	protein					69.2742	3.51675	yes
NT5E	5'-nucleotidase, ecto (CD73)	Receptor	Proteome	F5	protein					69.7018	20.5543	yes
TNFRSF17	tumor necrosis factor receptor superfamily, member 17	Receptor	Proteome	F5	protein					72.2346	2.5415	yes
PDGFRA	platelet-derived growth factor receptor, alpha polypeptide	Receptor	Proteome	F5	protein					72.8135	2.41758	no
GPI	glucose-6-phosphate isomerase	Ligand	Proteome	F5	protein					73.4954	177.598	yes
IL21R	interleukin 21 receptor	Receptor		F5	protein	PMID: 11081504				78.7346	0	yes
ITGB7	integrin, beta 7	Receptor	Proteome	F5	protein					78.8995	20.4085	yes
IFNAR1	interferon (alpha, beta and omega) receptor 1	Receptor		F5	protein	PMID: 14980077				81.2203	0	yes
CCR6	chemokine (C-C motif) receptor 6	Receptor	Proteome	F5	protein					84.6982	3.77094	no
ICAM2	intercellular adhesion molecule 2	Ligand	Proteome	F5	protein					92.8734	9.28278	yes
IGFLR1	IGF-like family receptor 1	Receptor	Proteome	F5	protein					93.0902	3.81224	-
IFNGR1	interferon gamma receptor 1	Receptor	Proteome	F5	protein					93.2222	5.08299	-
HMGB1	high mobility group box 1	Ligand	Proteome	F5	protein					96.7303	341.927	-
IL1B	interleukin 1, beta	Ligand		F5	protein	PMID: 19917698				98.4818	0	no
SEMA4B	sema domain, immunoglobulin domain (Ig), transmembrane domain (TM) and short cytoplasmic domain, (semaphorin) 4B	Ligand		F5	protein	PMID: 21270411				98.8195	0	yes
CD72	CD72 molecule	Receptor	Proteome	F5	protein					98.8912	16.866	yes
PPBP	pro-platelet basic protein (chemokine (C-X-C motif) ligand 7)	Ligand	Proteome	F5	protein					100.173	11.0993	yes
ITGB1	integrin, beta 1 (fibronectin receptor, beta polypeptide, antigen CD29 includes MDF2, MSK12)	Receptor	Proteome	F5	protein					100.291	27.1662	no
LAMP1	lysosomal-associated membrane protein 1	Receptor	Proteome	F5	protein					102.08	29.0988	yes
IL10RA	interleukin 10 receptor, alpha	Receptor		F5	protein	PMID: 15742155				102.539	0	yes
PTDSS1	phosphatidylserine synthase 1	Ligand	Proteome	F5	protein					106.484	12.2531	yes
TGFB1	transforming growth factor, beta 1	Ligand	Proteome	F5	protein					113.975	1.27075	no
IL8	interleukin 8	Ligand		F5	protein	PMID: 19917698				116.206	0	-
CD46	CD46 molecule, complement regulatory protein	Receptor	Proteome	F5	protein					121.027	4.2824	yes
HLA-F	major histocompatibility complex, class I, F	Receptor	Proteome	F5	protein					123.162	16.5355	yes
F11R	F11 receptor	Receptor	Proteome	F5	protein					126.097	1.86482	yes
IFNGR2	interferon gamma receptor 2 (interferon gamma transducer 1)	Receptor		F5	protein	PMID: 11739558				126.11	0	yes
CANX	calnexin	Receptor	Proteome	F5	protein					126.528	180.441	yes
CD82	CD82 molecule	Receptor	Proteome	F5	protein					126.79	7.62449	yes
TNFRSF14	tumor necrosis factor receptor superfamily, member 14	Receptor		F5	protein	PMID: 20951740				128.24	0	yes
APLP2	amyloid beta (A4) precursor-like protein 2	Receptor	Proteome	F5	protein					131.893	1.18814	yes
VASP	vasodilator-stimulated phosphoprotein	Ligand	Proteome	F5	protein					134.354	74.9486	yes
CD40	CD40 molecule, TNF receptor superfamily member 5	Receptor	Proteome	F5	protein					135.319	4.2824	yes
LY86	lymphocyte antigen 86	Ligand	Proteome	F5	protein					147.183	3.80745	yes
S1PR1	sphingosine-1-phosphate receptor 1	Receptor		F5	protein	PMID: 23263181				149.342	0	yes
CCR7	chemokine (C-C motif) receptor 7	Receptor	Proteome	F5	protein					149.954	2.41758	yes
ICAM3	intercellular adhesion molecule 3	Ligand	Proteome	F5	protein					154.981	68.4869	yes
CD19	CD19 molecule	Receptor	Proteome	F5	protein					155.559	37.5029	yes
BTLA	B and T lymphocyte associated	Ligand	Proteome	F5	protein					182.178	8.17725	yes
ITGB2	integrin, beta 2 (complement component 3 receptor 3 and 4 subunit)	Receptor	Proteome	F5	protein					189.151	189.157	-
ARF1	ADP-ribosylation factor 1	Ligand	Proteome	F5	protein					189.434	70.8273	yes
TGFBR2	transforming growth factor, beta receptor II (70/80kDa)	Receptor	Proteome	F5	protein					189.942	1.27075	yes
CD47	CD47 molecule	Receptor	Proteome	F5	protein					190.198	16.7012	yes
CXCR5	chemokine (C-X-C motif) receptor 5	Receptor	Proteome	F5	protein					193.277	1.27075	yes
CD180	CD180 molecule	Receptor	Proteome	F5	protein					194.849	36.842	no
PSAP	prosaposin	Ligand	Proteome	F5	protein					201.645	44.3873	yes
ADAM28	ADAM metallopeptidase domain 28	Ligand		F5	protein	PMID: 21332445				202.345	0	yes
ITGA4	integrin, alpha 4 (antigen CD49D, alpha 4 subunit of VLA-4 receptor)	Receptor	Proteome	F5	protein					211.167	29.6718	yes
HLA-C	major histocompatibility complex, class I, C	Ligand	Proteome	F5	protein					212.914	65.7206	-
IL16	interleukin 16	Ligand	Proteome	F5	protein					216.84	163.374	yes
HSP90AA1	heat shock protein 90kDa alpha (cytosolic), class A member 1	Ligand	Proteome	F5	protein					222.404	785.93	yes
IL4R	interleukin 4 receptor	Receptor	Proteome	F5	protein					242.712	2.5415	yes
CD81	CD81 molecule	Receptor	Proteome	F5	protein					244.319	7.50057	yes
RPSA	ribosomal protein SA	Receptor	Proteome	F5	protein					263.464	105.477	yes
VIM	vimentin	Ligand	Proteome	F5	protein					291.776	901.943	yes
GNAI2	guanine nucleotide binding protein (G protein), alpha inhibiting activity polypeptide 2	Ligand	Proteome	F5	protein					293.782	137.604	yes
GNAS	GNAS complex locus	Ligand	Proteome	F5	protein					306.208	26.3435	yes
CD24	CD24 molecule	Ligand		F5	protein	PMID: 1831224	a classical B cell marker			327.397	0	-
IL2RG	interleukin 2 receptor, gamma	Receptor	Proteome	F5	protein					345.16	1.27075	yes
CD44	CD44 molecule (Indian blood group)	Receptor	Proteome	F5	protein					377.123	68.7352	yes
CD55	CD55 molecule, decay accelerating factor for complement (Cromer blood group)	Ligand	Proteome	F5	protein					406.845	15.0995	yes
TNFRSF13C	tumor necrosis factor receptor superfamily, member 13C	Receptor	Proteome	F5	protein					470.166	3.13556	yes
CALR	calreticulin	Ligand	Proteome	F5	protein					529.027	264.08	yes
LTB	lymphotoxin beta (TNF superfamily, member 3)	Ligand		F5	protein	PMID: 12354378				569.205	0	yes
CD53	CD53 molecule	Receptor	Proteome	F5	protein					669.796	5.63576	yes
SELL	selectin L	Receptor	Proteome	F5	protein					879.167	7.62449	yes
HLA-E	major histocompatibility complex, class I, E	Ligand	Proteome	F5	protein					1069.58	38.6724	yes
HLA-A	major histocompatibility complex, class I, A	Ligand	Proteome	F5	protein					1101.67	45.1123	-
HLA-B	major histocompatibility complex, class I, B	Ligand	Proteome	F5	protein					1422.61	78.8347	-
CXCR4	chemokine (C-X-C motif) receptor 4	Receptor	Proteome	F5	protein					1870.31	13.9782	yes
CD79A	CD79a molecule, immunoglobulin-associated alpha	Receptor	Proteome	F5	protein					2072.16	39.8633	yes
B2M	beta-2-microglobulin	Ligand	Proteome	F5	protein					9455.95	20.0999	yes
CD74	CD74 molecule, major histocompatibility complex, class II invariant chain	Receptor	Proteome	F5	protein					15772.3	220.182	yes

## Sheet: Comparison summary
Support of receptors and ligands on B cells by orthogonal datasets
Kim et al. B cell proteome	Fractions (counts)				Percentage support
plus literature search	10TPM	50TPM	100TPM		10TPM	50TPM	100TPM
	147/179	82/83	57/57		0.82	0.99	1
Haematlas (microarray)	Fractions (counts)				Percentage support
	10TPM	50TPM	100TPM		10TPM	50TPM	100TPM		proteome only (less than 10TPM F5)
	125/161	65/73	48/51		0.776398	0.890411	0.941176		8/192	0.0416667
haematlas checked here: http://www.t1dbase.org/page/HaemAtlasView/display/
genes without uniquely mapping probes are excluded from divisor
