# Supplementary material for: A draft network of ligand–receptor-mediated multicellular signalling in human
Source: Nat Commun. 2015 Jul 22;6:7866. doi: 10.1038/ncomms8866 (PMC4525178; doi:10.1038/ncomms8866)
Supplement: Supplementary Data 5 — InterPro protein domain and Gene Ontology enrichment of receptors and ligands that are broadly or restrictedly expressed. [file ncomms8866-s6.xlsx]

## Sheet: Readme
1. For all genes in 'max signalling pairs' entrezIDs were obtained from HGNC (a few genes were missed and entered directly to entrez for search)
2. The DAVID tool (http://david.abcc.ncifcrf.gov/) was used. Background was the full-set of receptors and ligands expressed >=10TPM (as EntrezIDs)
3. Foregrounds were sets of ligands and receptos from quadrants shown in figure 3d
correspondng to:
Bottom-left : ligand is expressed in few cell types, receptor is expressed in few cell types
Bottom-right : ligand is broadly expressed, receptor is expressed in few cell types
Top-left : ligand is expressed in few cell types, receptor is broadly expressed
Top-right : ligand is broadly expressed, receptor is broadly expressed
4. Results for Interpro domains, GO biological process and GO molecular function are shown for each quadrant.
Questions: alistair.forrest@gmail.com

## Sheet: Entrez_geneID_lists
background all genes in plot	bottomleft	bottomright	topleft	topright
2	93	93	19	2
19	94	94	90	19
90	116	102	91	90
91	117	107	92	91
92	183	133	136	92
93	187	134	197	102
94	213	150	338	133
102	285	151	355	154
107	338	182	356	182
116	432	238	462	267
117	433	284	623	284
133	551	301	624	301
134	552	348	650	334
136	576	351	654	347
150	608	358	655	348
151	643	478	659	351
154	650	567	712	375
182	654	627	713	558
183	655	633	722	567
187	657	652	780	627
197	658	657	796	633
213	712	658	929	652
238	722	710	960	659
267	727	718	975	683
284	728	719	977	710
285	775	728	1101	718
301	796	811	1280	780
334	820	909	1356	811
338	885	910	1437	821
347	886	920	1439	857
348	920	930	1464	928
351	921	948	1489	949
355	922	971	1636	960
356	939	999	1902	961
358	943	1008	1946	967
375	944	1080	1949	972
432	947	1230	1956	976
433	958	1232	1969	999
462	959	1233	2022	1277
478	970	1234	2048	1278
551	973	1235	2050	1281
552	1003	1238	2064	1282
558	1230	1240	2147	1289
567	1232	1268	2149	1290
576	1233	1272	2150	1295
608	1234	1277	2151	1301
623	1235	1278	2152	1305
624	1236	1282	2155	1462
627	1237	1284	2157	1490
633	1238	1287	2158	1604
643	1272	1288	2162	1634
650	1280	1378	2191	1839
652	1286	1394	2220	1901
654	1364	1435	2243	1942
655	1378	1436	2244	1944
657	1392	1440	2246	1945
658	1394	1441	2249	1947
659	1401	1462	2260	1956
683	1436	1490	2266	1969
710	1437	1604	2267	2022
712	1438	1630	2277	2048
713	1441	1634	2535	2050
718	1524	1813	2658	2064
719	1630	1839	2719	2069
722	1672	1906	2817	2149
727	1907	1909	3002	2152
728	1908	1910	3240	2159
775	1909	1942	3384	2192
780	1910	1944	3385	2199
796	1946	1945	3386	2200
811	1949	1947	3458	2202
820	2042	2041	3459	2239
821	2043	2042	3460	2250
857	2044	2043	3479	2252
885	2045	2044	3480	2260
886	2047	2045	3482	2335
909	2049	2047	3549	2535
910	2051	2049	3562	2621
920	2065	2051	3566	2771
921	2066	2057	3567	2778
922	2147	2065	3572	2817
928	2157	2066	3574	2821
929	2160	2069	3575	2825
930	2161	2250	3586	3037
939	2162	2252	3588	3082
943	2205	2261	3589	3084
944	2243	2263	3596	3105
947	2244	2264	3597	3106
948	2246	2321	3600	3134
949	2249	2322	3601	3146
958	2258	2323	3623	3161
959	2261	2324	3626	3265
960	2263	2335	3627	3320
961	2264	2357	3643	3339
967	2266	2358	3672	3371
970	2277	2359	3673	3383
971	2324	2532	3675	3480
972	2357	2621	3676	3481
973	2358	2642	3678	3482
975	2532	2771	3685	3487
976	2658	2778	3688	3491
977	2674	2829	3689	3552
999	2811	2833	3690	3553
1003	2815	2861	3696	3554
1008	2829	2919	3714	3556
1080	2833	2920	3730	3557
1101	2863	2921	3827	3569
1230	2925	2950	3897	3570
1232	2980	3075	3909	3572
1233	2984	3077	3921	3575
1234	3135	3082	3949	3576
1235	3240	3084	3952	3624
1236	3384	3105	3953	3643
1237	3385	3106	3977	3655
1238	3386	3107	3990	3672
1240	3549	3133	4023	3673
1268	3559	3265	4035	3675
1272	3560	3320	4040	3676
1277	3561	3356	4041	3678
1278	3562	3371	4049	3682
1280	3563	3383	4050	3685
1281	3567	3491	4055	3688
1282	3568	3552	4057	3689
1284	3574	3553	4316	3690
1286	3577	3557	4318	3691
1287	3579	3559	4321	3693
1288	3586	3561	4322	3696
1289	3587	3576	4653	3732
1290	3589	3577	4684	3908
1295	3590	3579	4693	3911
1301	3594	3604	4756	3912
1305	3596	3606	4803	3913
1356	3598	3624	4838	3918
1364	3600	3674	4851	3921
1378	3603	3679	4852	3949
1392	3626	3680	4854	3953
1394	3627	3683	4856	3959
1401	3674	3684	4879	3976
1435	3679	3687	4883	3977
1436	3680	3694	4897	4035
1437	3683	3695	4907	4040
1438	3684	3791	4920	4041
1439	3687	3792	4922	4043
1440	3694	3802	4982	4052
1441	3698	3804	5008	4054
1462	3738	3809	5155	4059
1464	3751	3815	5156	4162
1489	3766	3821	5159	4179
1490	3772	3824	5179	4192
1524	3791	3908	5196	4233
1604	3792	3973	5329	4237
1630	3814	4036	5624	4240
1634	3821	4038	5649	4242
1636	3824	4043	5817	4301
1672	3827	4192	5972	4312
1813	3897	4254	6091	4313
1839	3934	4301	6272	4756
1901	4023	4593	6352	4811
1902	4036	4804	6362	4851
1906	4050	4855	6373	4854
1907	4064	4914	6382	4907
1908	4153	4915	6383	4919
1909	4283	5054	6385	4920
1910	4316	5228	6469	4921
1942	4352	5281	6567	4982
1944	4583	5328	6690	5054
1945	4593	5362	6900	5154
1946	4653	5364	6906	5156
1947	4684	5365	6997	5159
1949	4693	5420	7018	5228
1956	4803	5445	7037	5265
1969	4804	5660	7039	5270
2022	4828	5663	7043	5327
2041	4838	5729	7046	5328
2042	4852	5743	7048	5329
2043	4855	5757	7049	5338
2044	4879	5764	7056	5360
2045	4881	5787	7087	5627
2047	4882	5803	7099	5660
2048	4886	5919	7132	5663
2049	4889	6092	7133	5739
2050	4908	6223	7305	5743
2051	4914	6347	7373	5764
2057	4915	6364	7436	5792
2064	4916	6372	7448	5797
2065	4922	6374	7450	5802
2066	4923	6387	7472	5818
2069	4973	6401	7477	5819
2147	4987	6402	7852	5919
2149	5004	6403	8200	6259
2150	5021	6586	8321	6272
2151	5196	6692	8322	6279
2152	5304	6696	8323	6280
2155	5362	6768	8740	6382
2157	5368	6868	8741	6383
2158	5473	6915	8745	6385
2159	5540	7010	8764	6387
2160	5617	7040	8771	6405
2161	5618	7057	8788	6422
2162	5649	7075	8797	6653
2191	5744	7078	8817	6696
2192	5745	7097	8828	6868
2199	5746	7124	8829	7035
2200	5950	7186	9180	7040
2202	5979	7408	9353	7042
2205	6005	7412	9370	7046
2220	6036	7422	9423	7048
2239	6092	7423	9672	7049
2243	6288	7424	9723	7052
2244	6331	7433	9965	7056
2246	6334	7434	9966	7057
2249	6343	7474	10159	7058
2250	6346	7804	10203	7076
2252	6348	7850	10220	7077
2258	6351	7855	10267	7099
2260	6352	7976	10505	7124
2261	6354	8038	10544	7132
2263	6355	8482	10580	7133
2264	6356	8506	10863	7301
2266	6357	8516	11054	7412
2267	6358	8565	11161	7422
2277	6359	8578	23129	7423
2321	6360	8718	23654	7424
2322	6361	8742	27123	7431
2323	6366	8743	27329	7436
2324	6367	8744	28514	7474
2335	6368	8751	30061	7852
2357	6369	8794	50509	7869
2358	6373	8807	50848	8038
2359	6375	8808	50944	8076
2532	6376	8809	50964	8291
2535	6401	9034	51094	8321
2621	6402	9037	51599	8322
2642	6403	9369	53353	8323
2658	6404	9379	54361	8482
2674	6462	10103	54567	8742
2719	6469	10154	54910	8743
2771	6608	10266	56920	8751
2778	6690	10288	56963	8754
2811	6750	10371	57007	8793
2815	6751	10461	57530	8795
2817	6752	10507	57715	8797
2821	6846	10663	64221	8828
2825	6900	10859	64399	8829
2829	6997	11026	65989	9037
2833	7010	11251	79602	9289
2861	7018	22914	79713	9620
2863	7036	22918	80031	9672
2919	7038	22943	80310	9791
2920	7039	23566	84870	10076
2921	7043	27202	84918	10085
2925	7044	30008	90226	10135
2950	7066	50865	91653	10203
2980	7087	51554	124220	10267
2984	7097	54106	147920	10371
3002	7100	55504	151888	10507
3037	7186	56034	200879	10509
3075	7292	57142	219699	10512
3077	7293	58191	223117	11098
3082	7433	59277	255324	11333
3084	7434	64805	255743	22795
3105	7448	79412	282618	22801
3106	7450	79600	284217	22943
3107	7472	80328	374918	23129
3133	7476	80781	386653	23210
3134	7477	81607	388555	23385
3135	7784	84894	392255	23421
3146	7804	90249		23654
3161	7855	91147		25805
3240	7976	91584		25945
3265	8200	115908		27018
3320	8292	117144		27242
3339	8326	117194		30008
3356	8515	164656		50848
3371	8516	375790		51330
3383	8549	729230		55327
3384	8633	100133941		55558
3385	8685			56034
3386	8718			57007
3458	8741			57088
3459	8784			64218
3460	8817			79924
3479	8862			80781
3480	8995			83999
3481	9002			84065
3482	9048			85480
3487	9068			115908
3491	9170			131566
3549	9353			255738
3552	9369			285704
3553	9378
3554	9379
3556	9423
3557	9450
3559	9466
3560	9965
3561	9966
3562	10148
3563	10220
3566	10266
3567	10288
3568	10316
3569	10333
3570	10344
3572	10461
3574	10551
3575	10563
3576	10673
3577	10718
3579	10850
3586	10859
3587	10874
3588	11009
3589	11211
3590	11248
3594	22871
3596	22914
3597	22918
3598	22999
3600	23495
3601	26047
3603	26291
3604	27123
3606	27190
3623	27202
3624	50512
3626	50937
3627	50944
3643	51554
3655	51561
3672	51738
3673	53833
3674	54020
3675	54209
3676	54413
3678	54538
3679	54567
3680	54933
3682	55366
3683	55540
3684	56477
3685	57126
3687	57556
3688	58985
3689	59340
3690	59352
3691	64101
3693	64220
3694	79412
3695	79679
3696	80031
3698	83552
3714	84628
3730	84634
3732	84870
3738	90226
3751	90249
3766	91584
3772	92304
3791	93145
3792	94120
3802	114902
3804	115650
3809	117156
3814	124220
3815	130399
3821	133396
3824	135250
3827	137970
3897	140767
3908	145957
3909	148738
3911	151888
3912	152831
3913	163702
3918	164656
3921	200879
3934	255743
3949	282618
3952	284217
3953	338328
3959	340419
3973	343637
3976	386653
3977	392255
3990	729230
4023
4035
4036
4038
4040
4041
4043
4049
4050
4052
4054
4055
4057
4059
4064
4153
4162
4179
4192
4233
4237
4240
4242
4254
4283
4301
4312
4313
4316
4318
4321
4322
4352
4583
4593
4653
4684
4693
4756
4803
4804
4811
4828
4838
4851
4852
4854
4855
4856
4879
4881
4882
4883
4886
4889
4897
4907
4908
4914
4915
4916
4919
4920
4921
4922
4923
4973
4982
4987
5004
5008
5021
5054
5154
5155
5156
5159
5179
5196
5228
5265
5270
5281
5304
5327
5328
5329
5338
5360
5362
5364
5365
5368
5420
5445
5473
5540
5617
5618
5624
5627
5649
5660
5663
5729
5739
5743
5744
5745
5746
5757
5764
5787
5792
5797
5802
5803
5817
5818
5819
5919
5950
5972
5979
6005
6036
6091
6092
6223
6259
6272
6279
6280
6288
6331
6334
6343
6346
6347
6348
6351
6352
6354
6355
6356
6357
6358
6359
6360
6361
6362
6364
6366
6367
6368
6369
6372
6373
6374
6375
6376
6382
6383
6385
6387
6401
6402
6403
6404
6405
6422
6462
6469
6567
6586
6608
6653
6690
6692
6696
6750
6751
6752
6768
6846
6868
6900
6906
6915
6997
7010
7018
7035
7036
7037
7038
7039
7040
7042
7043
7044
7046
7048
7049
7052
7056
7057
7058
7066
7075
7076
7077
7078
7087
7097
7099
7100
7124
7132
7133
7186
7292
7293
7301
7305
7373
7408
7412
7422
7423
7424
7431
7433
7434
7436
7448
7450
7472
7474
7476
7477
7784
7804
7850
7852
7855
7869
7976
8038
8076
8200
8291
8292
8321
8322
8323
8326
8482
8506
8515
8516
8549
8565
8578
8633
8685
8718
8740
8741
8742
8743
8744
8745
8751
8754
8764
8771
8784
8788
8793
8794
8795
8797
8807
8808
8809
8817
8828
8829
8862
8995
9002
9034
9037
9048
9068
9170
9180
9289
9353
9369
9370
9378
9379
9423
9450
9466
9620
9672
9723
9791
9965
9966
10076
10085
10103
10135
10148
10154
10159
10203
10220
10266
10267
10288
10316
10333
10344
10371
10461
10505
10507
10509
10512
10544
10551
10563
10580
10663
10673
10718
10850
10859
10863
10874
11009
11026
11054
11098
11161
11211
11248
11251
11333
22795
22801
22871
22914
22918
22943
22999
23129
23210
23385
23421
23495
23566
23654
25805
25945
26047
26291
27018
27123
27190
27202
27242
27329
28514
30008
30061
50509
50512
50848
50865
50937
50944
50964
51094
51330
51554
51561
51599
51738
53353
53833
54020
54106
54209
54361
54413
54538
54567
54910
54933
55327
55366
55504
55540
55558
56034
56477
56920
56963
57007
57088
57126
57142
57530
57556
57715
58191
58985
59277
59340
59352
64101
64218
64220
64221
64399
64805
65989
79412
79600
79602
79679
79713
79924
80031
80310
80328
80781
81607
83552
83999
84065
84628
84634
84870
84894
84918
85480
90226
90249
91147
91584
91653
92304
93145
94120
114902
115650
115908
117144
117156
117194
124220
130399
131566
133396
135250
137970
140767
145957
147920
148738
151888
152831
163702
164656
200879
219699
223117
255324
255738
255743
282618
284217
285704
338328
340419
343637
374918
375790
386653
388555
392255
729230
100133941

## Sheet: RL pairs in fig3d
Ligand	Receptor	LigCount	RecCount	Quadrant	Entrez GeneID ligand	Entrez GeneID receptor
BMP2	ACVR2B	13	1	bottomleft	650	93
BMP7	ACVR2B	5	1	bottomleft	655	93
GDF2	ACVR2B	1	1	bottomleft	2658	93
INHBC	ACVR2B	1	1	bottomleft	3626	93
NODAL	ACVR2B	1	1	bottomleft	4838	93
LEFTY2	ACVR2B	1	1	bottomleft	7044	93
GDF5	ACVR2B	29	1	bottomleft	8200	93
GDF11	ACVR2B	8	1	bottomleft	10220	93
GDF2	ACVRL1	1	29	bottomleft	2658	94
TGFB3	ACVRL1	7	29	bottomleft	7043	94
ADCYAP1	ADCYAP1R1	3	1	bottomleft	116	117
APLN	APLNR	24	1	bottomleft	8862	187
TG	ASGR1	1	2	bottomleft	7038	432
F8	ASGR2	2	5	bottomleft	2157	433
AVP	AVPR1A	2	3	bottomleft	551	552
SHANK1	BAI2	1	5	bottomleft	50944	576
TNFSF13	TNFRSF17	30	1	bottomleft	8741	608
TNFSF13B	TNFRSF17	17	1	bottomleft	10673	608
CXCL13	CXCR5	1	5	bottomleft	10563	643
BMP2	BMPR1A	13	17	bottomleft	650	657
BMP6	BMPR1A	27	17	bottomleft	654	657
BMP7	BMPR1A	5	17	bottomleft	655	657
GDF5	BMPR1A	29	17	bottomleft	8200	657
GDF6	BMPR1A	12	17	bottomleft	392255	657
BMP2	BMPR1B	13	1	bottomleft	650	658
BMP6	BMPR1B	27	1	bottomleft	654	658
BMP7	BMPR1B	5	1	bottomleft	655	658
GDF5	BMPR1B	29	1	bottomleft	8200	658
GDF6	BMPR1B	12	1	bottomleft	392255	658
C5	C5AR1	4	14	bottomleft	727	728
RIMS1	CACNA1C	3	21	bottomleft	22999	775
CCK	CCKAR	3	2	bottomleft	885	886
IL16	CD4	26	27	bottomleft	3603	920
PIP	CD4	3	27	bottomleft	5304	920
CD5L	CD5	1	12	bottomleft	922	921
CD70	CD27	11	8	bottomleft	970	939
TNFSF8	TNFRSF8	16	8	bottomleft	944	943
C4BPA	CD40	3	27	bottomleft	722	958
CD40LG	CD40	8	27	bottomleft	959	958
LTB	CD40	26	27	bottomleft	4050	958
BTLA	CD79A	5	8	bottomleft	151888	973
FGA	CDH5	3	26	bottomleft	2243	1003
CCL3	CCR1	20	11	bottomleft	6348	1230
CCL4	CCR1	7	11	bottomleft	6351	1230
CCL5	CCR1	29	11	bottomleft	6352	1230
CCL7	CCR1	7	11	bottomleft	6354	1230
CCL8	CCR1	5	11	bottomleft	6355	1230
CCL13	CCR1	2	11	bottomleft	6357	1230
CCL14	CCR1	14	11	bottomleft	6358	1230
CCL15	CCR1	1	11	bottomleft	6359	1230
CCL16	CCR1	1	11	bottomleft	6360	1230
CCL23	CCR1	2	11	bottomleft	6368	1230
CCL26	CCR1	1	11	bottomleft	10344	1230
CXCL10	CCR3	9	4	bottomleft	3627	1232
CXCL9	CCR3	1	4	bottomleft	4283	1232
CCL3	CCR3	20	4	bottomleft	6348	1232
CCL4	CCR3	7	4	bottomleft	6351	1232
CCL5	CCR3	29	4	bottomleft	6352	1232
CCL7	CCR3	7	4	bottomleft	6354	1232
CCL8	CCR3	5	4	bottomleft	6355	1232
CCL11	CCR3	8	4	bottomleft	6356	1232
CCL13	CCR3	2	4	bottomleft	6357	1232
CCL14	CCR3	14	4	bottomleft	6358	1232
CCL15	CCR3	1	4	bottomleft	6359	1232
CCL24	CCR3	2	4	bottomleft	6369	1232
CXCL11	CCR3	1	4	bottomleft	6373	1232
CCL26	CCR3	1	4	bottomleft	10344	1232
CCL28	CCR3	25	4	bottomleft	56477	1232
CCL3	CCR4	20	10	bottomleft	6348	1233
CCL5	CCR4	29	10	bottomleft	6352	1233
CCL17	CCR4	3	10	bottomleft	6361	1233
CCL22	CCR4	7	10	bottomleft	6367	1233
ORM1	CCR5	1	9	bottomleft	5004	1234
CCL3	CCR5	20	9	bottomleft	6348	1234
CCL4	CCR5	7	9	bottomleft	6351	1234
CCL5	CCR5	29	9	bottomleft	6352	1234
CCL7	CCR5	7	9	bottomleft	6354	1234
CCL8	CCR5	5	9	bottomleft	6355	1234
CCL11	CCR5	8	9	bottomleft	6356	1234
CCL13	CCR5	2	9	bottomleft	6357	1234
CCL14	CCR5	14	9	bottomleft	6358	1234
CCL16	CCR5	1	9	bottomleft	6360	1234
DEFB1	CCR6	10	11	bottomleft	1672	1235
CCL21	CCR7	2	15	bottomleft	6366	1236
CCL1	CCR8	2	2	bottomleft	6346	1237
CCL4	CCR8	7	2	bottomleft	6351	1237
CCL16	CCR8	1	2	bottomleft	6360	1237
CCL17	CCR8	3	2	bottomleft	6361	1237
CCL3	ACKR2	20	13	bottomleft	6348	1238
CCL4	ACKR2	7	13	bottomleft	6351	1238
CCL5	ACKR2	29	13	bottomleft	6352	1238
CCL7	ACKR2	7	13	bottomleft	6354	1238
CCL8	ACKR2	5	13	bottomleft	6355	1238
CCL11	ACKR2	8	13	bottomleft	6356	1238
CCL13	ACKR2	2	13	bottomleft	6357	1238
CCL14	ACKR2	14	13	bottomleft	6358	1238
CCL21	ACKR2	2	13	bottomleft	6366	1238
CCL27	ACKR2	1	13	bottomleft	10850	1238
CCL28	ACKR2	25	13	bottomleft	56477	1238
L1CAM	CNTN1	24	3	bottomleft	3897	1272
CNTN2	CNTN1	2	3	bottomleft	6900	1272
SHBG	CLDN4	1	24	bottomleft	6462	1364
C1QA	CR1	7	9	bottomleft	712	1378
CRH	CRHR1	2	2	bottomleft	1392	1394
UCN2	CRHR1	1	2	bottomleft	90226	1394
CSF2	CSF1R	23	19	bottomleft	1437	1436
CSF2	CSF2RA	23	6	bottomleft	1437	1438
CSF2	CSF3R	23	14	bottomleft	1437	1441
CX3CL1	CX3CR1	14	9	bottomleft	6376	1524
NTN1	DCC	5	1	bottomleft	9423	1630
EDN2	EDNRA	7	27	bottomleft	1907	1909
EDN3	EDNRA	2	27	bottomleft	1908	1909
EDN2	EDNRB	7	16	bottomleft	1907	1910
EDN3	EDNRB	2	16	bottomleft	1908	1910
EFNA5	EPHA3	1	6	bottomleft	1946	2042
EFNA5	EPHA4	1	25	bottomleft	1946	2043
EFNB3	EPHA4	9	25	bottomleft	1949	2043
EFNA5	EPHA5	1	24	bottomleft	1946	2044
EFNA5	EPHA7	1	10	bottomleft	1946	2045
EFNA5	EPHB1	1	10	bottomleft	1946	2047
EFNB3	EPHB3	9	22	bottomleft	1949	2049
EFNA5	EPHB6	1	27	bottomleft	1946	2051
L1CAM	ERBB3	24	17	bottomleft	3897	2065
MMP7	ERBB4	11	2	bottomleft	4316	2066
TGFA	ERBB4	28	2	bottomleft	7039	2066
NRG3	ERBB4	1	2	bottomleft	10718	2066
NRG4	ERBB4	1	2	bottomleft	145957	2066
ITIH2	FCER1A	2	13	bottomleft	3698	2205
FGF1	FGFR3	7	9	bottomleft	2246	2261
FGF4	FGFR3	1	9	bottomleft	2249	2261
FGF18	FGFR3	1	9	bottomleft	8817	2261
FGF19	FGFR3	1	9	bottomleft	9965	2261
FGF1	FGFR2	7	10	bottomleft	2246	2263
FGF4	FGFR2	1	10	bottomleft	2249	2263
PF4	FGFR2	18	10	bottomleft	5196	2263
FGF18	FGFR2	1	10	bottomleft	8817	2263
FGF19	FGFR2	1	10	bottomleft	9965	2263
FGF1	FGFR4	7	16	bottomleft	2246	2264
FGF4	FGFR4	1	16	bottomleft	2249	2264
FGF18	FGFR4	1	16	bottomleft	8817	2264
FGF19	FGFR4	1	16	bottomleft	9965	2264
FGF21	FGFR4	1	16	bottomleft	26291	2264
FIGF	FLT4	1	7	bottomleft	2277	2324
SAA1	FPR1	11	21	bottomleft	6288	2357
CAMP	FPR2	3	7	bottomleft	820	2358
SAA1	FPR2	11	7	bottomleft	6288	2358
CCL5	DARC	29	1	bottomleft	6352	2532
CCL7	DARC	7	1	bottomleft	6354	2532
CCL8	DARC	5	1	bottomleft	6355	2532
CCL17	DARC	3	1	bottomleft	6361	2532
NCAM1	GFRA1	25	26	bottomleft	4684	2674
ARTN	GFRA1	14	26	bottomleft	9048	2674
F2	GP1BA	3	2	bottomleft	2147	2811
F11	GP1BA	1	2	bottomleft	2160	2811
F12	GP1BA	1	2	bottomleft	2161	2811
KNG1	GP1BA	3	2	bottomleft	3827	2811
VWF	GP1BA	13	2	bottomleft	7450	2811
F2	GP9	3	5	bottomleft	2147	2815
XCL1	XCR1	6	1	bottomleft	6375	2829
XCL2	XCR1	4	1	bottomleft	6846	2829
CXCL10	CXCR3	9	9	bottomleft	3627	2833
CXCL9	CXCR3	1	9	bottomleft	4283	2833
PF4	CXCR3	18	9	bottomleft	5196	2833
CCL5	CXCR3	29	9	bottomleft	6352	2833
CCL7	CXCR3	7	9	bottomleft	6354	2833
CCL11	CXCR3	8	9	bottomleft	6356	2833
CCL13	CXCR3	2	9	bottomleft	6357	2833
CCL21	CXCR3	2	9	bottomleft	6366	2833
CXCL11	CXCR3	1	9	bottomleft	6373	2833
CXCL13	CXCR3	1	9	bottomleft	10563	2833
GHRL	GPR39	3	9	bottomleft	51738	2863
NMB	GRPR	10	1	bottomleft	4828	2925
GUCA2A	GUCY2C	3	1	bottomleft	2980	2984
IL15	IL2RA	8	14	bottomleft	3600	3559
IL15	IL2RB	8	14	bottomleft	3600	3560
IL7	IL2RG	7	28	bottomleft	3574	3561
IL13	IL2RG	3	28	bottomleft	3596	3561
IL15	IL2RG	8	28	bottomleft	3600	3561
CSF2	IL3RA	23	3	bottomleft	1437	3563
IL3	IL3RA	1	3	bottomleft	3562	3563
IL5	IL5RA	2	5	bottomleft	3567	3568
PPBP	CXCR1	12	2	bottomleft	5473	3577
PPBP	CXCR2	12	3	bottomleft	5473	3579
IL10	IL10RA	2	24	bottomleft	3586	3587
IL11	IL11RA	16	11	bottomleft	3589	3590
IL23A	IL12RB1	13	12	bottomleft	51561	3594
IL13	IL13RA2	3	22	bottomleft	3596	3598
COL2A1	ITGA2B	3	9	bottomleft	1280	3674
F2	ITGA2B	3	9	bottomleft	2147	3674
FGA	ITGA2B	3	9	bottomleft	2243	3674
FGB	ITGA2B	5	9	bottomleft	2244	3674
FGG	ITGA2B	6	9	bottomleft	2266	3674
ICAM4	ITGA2B	6	9	bottomleft	3386	3674
VWF	ITGA2B	13	9	bottomleft	7450	3674
LAMA1	ITGA7	19	19	bottomleft	284217	3679
F13A1	ITGA9	16	8	bottomleft	2162	3680
FIGF	ITGA9	1	8	bottomleft	2277	3680
ICAM2	ITGAL	29	22	bottomleft	3384	3683
ICAM3	ITGAL	22	22	bottomleft	3385	3683
ICAM4	ITGAL	6	22	bottomleft	3386	3683
ICAM5	ITGAL	2	22	bottomleft	7087	3683
FGA	ITGAM	3	20	bottomleft	2243	3684
FGB	ITGAM	5	20	bottomleft	2244	3684
HP	ITGAM	1	20	bottomleft	3240	3684
ICAM2	ITGAM	29	20	bottomleft	3384	3684
ICAM4	ITGAM	6	20	bottomleft	3386	3684
FGA	ITGAX	3	19	bottomleft	2243	3687
VTN	ITGB6	12	22	bottomleft	7448	3694
IL16	KCNA3	26	15	bottomleft	3603	3738
IL16	KCND2	26	1	bottomleft	3603	3751
IL16	KCNJ10	26	1	bottomleft	3603	3766
IL16	KCNJ15	26	25	bottomleft	3603	3772
FIGF	KDR	1	25	bottomleft	2277	3791
SEMA6D	KDR	7	25	bottomleft	80031	3791
EDN2	KEL	7	2	bottomleft	1907	3792
EDN3	KEL	2	2	bottomleft	1908	3792
HLA-G	KLRC1	6	2	bottomleft	3135	3821
HLA-G	KLRD1	6	6	bottomleft	3135	3824
AGT	LRP2	13	1	bottomleft	183	4036
ALB	LRP2	3	1	bottomleft	213	4036
APOB	LRP2	4	1	bottomleft	338	4036
LCN2	LRP2	23	1	bottomleft	3934	4036
LPL	LRP2	12	1	bottomleft	4023	4036
SHH	LRP2	3	1	bottomleft	6469	4036
TG	LRP2	1	1	bottomleft	7038	4036
LY86	CD180	14	11	bottomleft	9450	4064
THPO	MPL	1	4	bottomleft	7066	4352
COLQ	MUSK	2	2	bottomleft	8292	4593
NGF	NGFR	23	18	bottomleft	4803	4804
NTF3	NGFR	3	18	bottomleft	4908	4804
DLL4	NOTCH4	10	12	bottomleft	54567	4855
NPPB	NPR1	16	22	bottomleft	4879	4881
NPPB	NPR2	16	1	bottomleft	4879	4882
NPY	NPY1R	6	2	bottomleft	4852	4886
NPY	NPY5R	6	1	bottomleft	4852	4889
NGF	NTRK1	23	2	bottomleft	4803	4914
NTF3	NTRK1	3	2	bottomleft	4908	4914
NTF3	NTRK2	3	8	bottomleft	4908	4915
NTF3	NTRK3	3	10	bottomleft	4908	4916
NTS	NTSR1	5	1	bottomleft	4922	4923
APOB	OLR1	4	19	bottomleft	338	4973
CRP	OLR1	1	19	bottomleft	1401	4973
PNOC	OPRL1	5	2	bottomleft	5368	4987
AVP	OXTR	2	17	bottomleft	551	5021
SEMA6A	PLXNA2	22	32	bottomleft	57556	5362
NPY	NPY4R	6	1	bottomleft	4852	5540
PRL	PRLR	1	3	bottomleft	5617	5618
PTHLH	PTH1R	25	10	bottomleft	5744	5745
PTHLH	PTH2R	25	1	bottomleft	5744	5746
ARTN	RET	14	3	bottomleft	9048	5979
ICAM4	RHAG	6	2	bottomleft	3386	6005
SLIT2	ROBO2	2	4	bottomleft	9353	6092
OLFM2	ROBO2	20	4	bottomleft	93145	6092
FGF13	SCN5A	12	11	bottomleft	2258	6331
FGF13	SCN8A	12	3	bottomleft	2258	6334
SELPLG	SELE	28	3	bottomleft	6404	6401
CD34	SELL	24	22	bottomleft	947	6402
SELPLG	SELL	28	22	bottomleft	6404	6402
PODXL2	SELL	15	22	bottomleft	50512	6402
SELPLG	SELP	28	1	bottomleft	6404	6403
SHH	SMO	3	32	bottomleft	6469	6608
SST	SSTR1	3	12	bottomleft	6750	6751
SST	SSTR2	3	5	bottomleft	6750	6752
SHANK1	SSTR2	1	5	bottomleft	50944	6752
ANGPT2	TEK	13	27	bottomleft	285	7010
ANGPTL1	TEK	21	27	bottomleft	9068	7010
TF	TFR2	6	3	bottomleft	7018	7036
RNASE2	TLR2	3	20	bottomleft	6036	7097
ZG16B	TLR2	1	20	bottomleft	124220	7097
ZG16B	TLR5	1	3	bottomleft	124220	7100
TNFSF4	TRAF2	17	16	bottomleft	7292	7186
TNFSF4	TNFRSF4	17	5	bottomleft	7292	7293
ADCYAP1	VIPR1	3	19	bottomleft	116	7433
SCT	VIPR1	4	19	bottomleft	6343	7433
ADCYAP1	VIPR2	3	1	bottomleft	116	7434
SCT	VIPR2	4	1	bottomleft	6343	7434
RELN	LRP8	9	13	bottomleft	5649	7804
WNT2	FZD5	7	13	bottomleft	7472	7855
WNT7A	FZD5	24	13	bottomleft	7476	7855
MYOC	FZD3	2	14	bottomleft	4653	7976
WNT2	FZD9	7	3	bottomleft	7472	8326
WNT7A	FZD9	24	3	bottomleft	7476	8326
COL2A1	ITGA10	3	25	bottomleft	1280	8515
VTN	ITGA8	12	17	bottomleft	7448	8516
NPNT	ITGA8	4	17	bottomleft	255743	8516
RSPO3	LGR5	12	6	bottomleft	84870	8549
RSPO2	LGR5	1	6	bottomleft	340419	8549
RSPO4	LGR5	2	6	bottomleft	343637	8549
NTN1	UNC5C	5	5	bottomleft	9423	8633
SCGB3A1	MARCO	1	3	bottomleft	92304	8685
SCGB3A2	MARCO	1	3	bottomleft	117156	8685
TNFSF15	TNFRSF25	8	9	bottomleft	9966	8718
TNFSF18	TNFRSF18	10	6	bottomleft	8995	8784
F2	F2RL3	3	1	bottomleft	2147	9002
LIPH	LPAR2	4	31	bottomleft	200879	9170
NXPH3	NRXN3	1	21	bottomleft	11248	9369
NLGN1	NRXN3	3	21	bottomleft	22871	9369
NLGN3	NRXN3	2	21	bottomleft	54413	9369
NXPH3	NRXN1	1	3	bottomleft	11248	9378
NLGN1	NRXN1	3	3	bottomleft	22871	9378
NLGN3	NRXN1	2	3	bottomleft	54413	9378
SYTL3	NRXN1	19	3	bottomleft	94120	9378
NXPH3	NRXN2	1	6	bottomleft	11248	9379
NLGN1	NRXN2	3	6	bottomleft	22871	9379
NLGN3	NRXN2	2	6	bottomleft	54413	9379
EBI3	IL27RA	8	26	bottomleft	10148	9466
CALCA	RAMP2	1	20	bottomleft	796	10266
HLA-G	LILRB2	6	10	bottomleft	3135	10288
NMU	NMUR1	4	2	bottomleft	10874	10316
ZG16B	TLR6	1	6	bottomleft	124220	10333
ZP3	MERTK	3	26	bottomleft	7784	10461
MUC2	AGR2	1	20	bottomleft	4583	10551
HLA-G	LILRB1	6	13	bottomleft	3135	10859
MYOC	FZD10	2	1	bottomleft	4653	11211
WNT7A	FZD10	24	1	bottomleft	7476	11211
WNT7B	FZD10	16	1	bottomleft	7477	11211
RAET1E	KLRK1	3	6	bottomleft	135250	22914
C1QA	CD93	7	19	bottomleft	712	22918
COL4A4	CD93	13	19	bottomleft	1286	22918
F12	CD93	1	19	bottomleft	2161	22918
KNG1	CD93	3	19	bottomleft	3827	22918
MBL2	CD93	2	19	bottomleft	4153	22918
TNFSF13	TNFRSF13B	30	1	bottomleft	8741	23495
TNFSF13B	TNFRSF13B	17	1	bottomleft	10673	23495
CNTN2	CNTNAP2	2	10	bottomleft	6900	26047
C5	C5AR2	4	10	bottomleft	727	27202
IHH	CDON	1	9	bottomleft	3549	50937
SHH	CDON	3	9	bottomleft	6469	50937
CCL5	ACKR4	29	15	bottomleft	6352	51554
CCL7	ACKR4	7	15	bottomleft	6354	51554
CCL8	ACKR4	5	15	bottomleft	6355	51554
CCL11	ACKR4	8	15	bottomleft	6356	51554
CCL13	ACKR4	2	15	bottomleft	6357	51554
CCL21	ACKR4	2	15	bottomleft	6366	51554
CXCL13	ACKR4	1	15	bottomleft	10563	51554
IL24	IL20RB	7	27	bottomleft	11009	53833
SHBG	SLC37A1	1	26	bottomleft	6462	54020
SEMA6D	TREM2	7	9	bottomleft	80031	54209
SLIT2	ROBO4	2	18	bottomleft	9353	54538
EFNB3	RHBDL2	9	1	bottomleft	1949	54933
NDP	LGR4	4	31	bottomleft	4693	55366
RSPO3	LGR4	12	31	bottomleft	84870	55366
RSPO2	LGR4	1	31	bottomleft	340419	55366
RSPO4	LGR4	2	31	bottomleft	343637	55366
IL17B	IL17RB	2	6	bottomleft	27190	55540
SHBG	CD177	1	2	bottomleft	6462	57126
IL24	IL22RA1	7	7	bottomleft	11009	58985
CCL16	HRH4	1	2	bottomleft	6360	59340
RSPO3	LGR6	12	4	bottomleft	84870	59352
RSPO2	LGR6	1	4	bottomleft	340419	59352
RSPO4	LGR6	2	4	bottomleft	343637	59352
NTNG2	LRRC4	8	4	bottomleft	84628	64101
RBP4	STRA6	22	24	bottomleft	5950	64220
DKK2	KREMEN2	2	3	bottomleft	27123	79412
BTLA	VTCN1	5	3	bottomleft	151888	79679
C1QTNF5	MFRP	30	1	bottomleft	114902	83552
KISS1	KISS1R	4	1	bottomleft	3814	84634
NTN1	UNC5A	5	2	bottomleft	9423	90249
SEMA6A	PLXNA4	22	22	bottomleft	57556	91584
TNFSF13B	TNFRSF13C	17	3	bottomleft	10673	115650
NODAL	ACVR1C	1	2	bottomleft	4838	130399
TDGF1	ACVR1C	1	2	bottomleft	6997	130399
IL31	IL31RA	1	3	bottomleft	386653	133396
NTN1	UNC5D	5	5	bottomleft	9423	137970
SPINK1	NRSN1	3	1	bottomleft	6690	140767
BMP2	HFE2	13	2	bottomleft	650	148738
FGF19	KLB	1	3	bottomleft	9965	152831
IFNL1	IFNLR1	2	2	bottomleft	282618	163702
LAMA1	TMPRSS6	19	1	bottomleft	284217	164656
LPL	GPIHBP1	12	4	bottomleft	4023	338328
CCL7	CCR2	7	9	bottomleft	6354	729230
CCL8	CCR2	5	9	bottomleft	6355	729230
CCL11	CCR2	8	9	bottomleft	6356	729230
CCL13	CCR2	2	9	bottomleft	6357	729230
CCL16	CCR2	1	9	bottomleft	6360	729230
CCL24	CCR2	2	9	bottomleft	6369	729230
CCL26	CCR2	1	9	bottomleft	10344	729230
INHBA	ACVR2B	90	1	bottomright	3624	93
TGFB1	ACVRL1	142	29	bottomright	7040	94
GNAI2	ADCY1	144	1	bottomright	2771	107
GNAI2	ADORA1	144	9	bottomright	2771	134
GNAS	ADORA1	144	9	bottomright	2778	134
GNAI2	ADRA2A	144	15	bottomright	2771	150
GNAI2	ADRA2B	144	1	bottomright	2771	151
MDK	ALK	109	3	bottomright	4192	238
PTN	ALK	59	3	bottomright	5764	238
EFEMP2	AQP1	105	19	bottomright	30008	358
AGRN	ATP1A3	106	3	bottomright	375790	478
BMP4	BMPR1A	31	17	bottomright	652	657
BMP4	BMPR1B	31	1	bottomright	652	658
C3	C3AR1	79	12	bottomright	718	719
GNAI2	C5AR1	144	14	bottomright	2771	728
RPS19	C5AR1	141	14	bottomright	6223	728
B2M	CD1A	144	2	bottomright	567	909
B2M	CD1B	144	2	bottomright	567	910
PSAP	CD1B	144	2	bottomright	5660	910
CXCL12	CD4	77	27	bottomright	6387	920
C3	CD19	79	1	bottomright	718	930
COL1A1	CD36	116	27	bottomright	1277	948
COL1A2	CD36	100	27	bottomright	1278	948
THBS1	CD36	129	27	bottomright	7057	948
SEMA4D	CD72	34	3	bottomright	10507	971
PTN	CDH10	59	5	bottomright	5764	1008
HSP90AA1	CFTR	144	2	bottomright	3320	1080
CCL2	CCR1	100	11	bottomright	6347	1230
CCL2	CCR3	100	4	bottomright	6347	1232
CCL2	CCR4	100	10	bottomright	6347	1233
GNAI2	CCR5	144	9	bottomright	2771	1234
CCL2	CCR5	100	9	bottomright	6347	1234
CCL20	CCR6	41	11	bottomright	6364	1235
CCL2	ACKR2	100	13	bottomright	6347	1238
RARRES2	CMKLR1	33	14	bottomright	5919	1240
GNAI2	CNR1	144	10	bottomright	2771	1268
TNC	CNTN1	94	3	bottomright	3371	1272
C3	CR1	79	9	bottomright	718	1378
CD55	CR1	134	9	bottomright	1604	1378
GNAS	CRHR1	144	2	bottomright	2778	1394
CSF1	CSF1R	93	19	bottomright	1435	1436
CSF3	CSF1R	31	19	bottomright	1440	1436
CSF3	CSF3R	31	14	bottomright	1440	1441
NTN4	DCC	65	1	bottomright	59277	1630
GNAI2	DRD2	144	6	bottomright	2771	1813
EDN1	EDNRA	62	27	bottomright	1906	1909
GNAI2	EDNRA	144	27	bottomright	2771	1909
EDN1	EDNRB	62	16	bottomright	1906	1910
EFNA1	EPHA1	39	20	bottomright	1942	2041
EFNA3	EPHA1	85	20	bottomright	1944	2041
ADAM10	EPHA3	138	6	bottomright	102	2042
EFNA1	EPHA3	39	6	bottomright	1942	2042
EFNA3	EPHA3	85	6	bottomright	1944	2042
EFNA4	EPHA3	105	6	bottomright	1945	2042
EFNA1	EPHA4	39	25	bottomright	1942	2043
EFNA3	EPHA4	85	25	bottomright	1944	2043
EFNA4	EPHA4	105	25	bottomright	1945	2043
EFNA1	EPHA5	39	24	bottomright	1942	2044
EFNA3	EPHA5	85	24	bottomright	1944	2044
EFNA4	EPHA5	105	24	bottomright	1945	2044
EFNA1	EPHA7	39	10	bottomright	1942	2045
EFNA3	EPHA7	85	10	bottomright	1944	2045
EFNA4	EPHA7	105	10	bottomright	1945	2045
MLLT4	EPHA7	33	10	bottomright	4301	2045
EFNA1	EPHB1	39	10	bottomright	1942	2047
EFNA3	EPHB1	85	10	bottomright	1944	2047
EFNB1	EPHB1	110	10	bottomright	1947	2047
EFNB1	EPHB3	110	22	bottomright	1947	2049
MLLT4	EPHB3	33	22	bottomright	4301	2049
EFNB1	EPHB6	110	27	bottomright	1947	2051
MLLT4	EPHB6	33	27	bottomright	4301	2051
KITLG	EPOR	96	19	bottomright	4254	2057
NRG1	ERBB3	60	17	bottomright	3084	2065
CTGF	ERBB4	117	2	bottomright	1490	2066
DCN	ERBB4	85	2	bottomright	1634	2066
HBEGF	ERBB4	61	2	bottomright	1839	2066
EREG	ERBB4	46	2	bottomright	2069	2066
NRG1	ERBB4	60	2	bottomright	3084	2066
ADAM17	ERBB4	126	2	bottomright	6868	2066
FGF5	FGFR3	65	9	bottomright	2250	2261
FGF7	FGFR3	56	9	bottomright	2252	2261
HSP90AA1	FGFR3	144	9	bottomright	3320	2261
FGF5	FGFR2	65	10	bottomright	2250	2263
FGF7	FGFR2	56	10	bottomright	2252	2263
FGF5	FGFR4	65	16	bottomright	2250	2264
FGF7	FGFR4	56	16	bottomright	2252	2264
PGF	FLT1	42	29	bottomright	5228	2321
PIGF	FLT1	140	29	bottomright	5281	2321
VEGFA	FLT1	116	29	bottomright	7422	2321
VEGFB	FLT1	135	29	bottomright	7423	2321
FLT3LG	FLT3	42	8	bottomright	2323	2322
VEGFC	FLT4	83	7	bottomright	7424	2324
PDGFC	FLT4	111	7	bottomright	56034	2324
ANXA1	FPR1	143	21	bottomright	301	2357
GNAI2	FPR1	144	21	bottomright	2771	2357
ANXA1	FPR2	143	7	bottomright	301	2358
APP	FPR2	140	7	bottomright	351	2358
ANXA1	FPR3	143	5	bottomright	301	2359
HEBP1	FPR3	128	5	bottomright	50865	2359
CXCL1	DARC	105	1	bottomright	2919	2532
IL8	DARC	102	1	bottomright	3576	2532
CCL2	DARC	100	1	bottomright	6347	2532
CXCL5	DARC	58	1	bottomright	6374	2532
GNAS	GCGR	144	1	bottomright	2778	2642
CXCL2	XCR1	90	1	bottomright	2920	2829
CCL20	CXCR3	41	9	bottomright	6364	2833
CXCL12	CXCR3	77	9	bottomright	6387	2833
PSAP	GPR37	144	5	bottomright	5660	2861
B2M	HFE	144	5	bottomright	567	3077
PON2	HTR2A	126	8	bottomright	5445	3356
ICAM1	IL2RA	122	14	bottomright	3383	3559
ICAM1	IL2RG	122	28	bottomright	3383	3561
GNAI2	CXCR1	144	2	bottomright	2771	3577
CXCL1	CXCR1	105	2	bottomright	2919	3577
CXCL2	CXCR1	90	2	bottomright	2920	3577
CXCL3	CXCR1	45	2	bottomright	2921	3577
IL8	CXCR1	102	2	bottomright	3576	3577
CXCL6	CXCR1	45	2	bottomright	6372	3577
CXCL5	CXCR1	58	2	bottomright	6374	3577
YARS	CXCR1	143	2	bottomright	8565	3577
GNAI2	CXCR2	144	3	bottomright	2771	3579
CXCL1	CXCR2	105	3	bottomright	2919	3579
CXCL2	CXCR2	90	3	bottomright	2920	3579
CXCL3	CXCR2	45	3	bottomright	2921	3579
IL8	CXCR2	102	3	bottomright	3576	3579
CXCL6	CXCR2	45	3	bottomright	6372	3579
CXCL5	CXCR2	58	3	bottomright	6374	3579
VASP	CXCR2	144	3	bottomright	7408	3579
TNFSF9	TNFRSF9	36	9	bottomright	8744	3604
CALR	ITGA2B	144	9	bottomright	811	3674
COL1A2	ITGA2B	100	9	bottomright	1278	3674
FN1	ITGA2B	121	9	bottomright	2335	3674
THBS1	ITGA2B	129	9	bottomright	7057	3674
TNC	ITGA7	94	19	bottomright	3371	3679
LAMA2	ITGA7	63	19	bottomright	3908	3679
FN1	ITGA9	121	8	bottomright	2335	3680
SPP1	ITGA9	35	8	bottomright	6696	3680
ADAM12	ITGA9	67	8	bottomright	8038	3680
ADAM15	ITGA9	138	8	bottomright	8751	3680
ICAM1	ITGAL	122	22	bottomright	3383	3683
C3	ITGAM	79	20	bottomright	718	3684
CTGF	ITGAM	117	20	bottomright	1490	3684
CFH	ITGAM	75	20	bottomright	3075	3684
ICAM1	ITGAM	122	20	bottomright	3383	3684
CYR61	ITGAM	116	20	bottomright	3491	3684
C3	ITGAX	79	19	bottomright	718	3687
ICAM1	ITGAX	122	19	bottomright	3383	3687
FN1	ITGB6	121	22	bottomright	2335	3694
TGFB1	ITGB6	142	22	bottomright	7040	3694
CDH1	ITGB7	32	17	bottomright	999	3695
FN1	ITGB7	121	17	bottomright	2335	3695
VCAM1	ITGB7	50	17	bottomright	7412	3695
TIMP3	KDR	117	25	bottomright	7078	3791
VEGFA	KDR	116	25	bottomright	7422	3791
VEGFC	KDR	83	25	bottomright	7424	3791
PDGFC	KDR	111	25	bottomright	56034	3791
COL18A1	KDR	110	25	bottomright	80781	3791
EDN1	KEL	62	2	bottomright	1906	3792
HLA-C	KIR2DL1	141	1	bottomright	3107	3802
HLA-C	KIR2DL3	141	1	bottomright	3107	3804
HLA-C	KIR2DS4	141	1	bottomright	3107	3809
KITLG	KIT	96	18	bottomright	4254	3815
HLA-E	KLRC1	144	2	bottomright	3133	3821
HLA-B	KLRD1	144	6	bottomright	3106	3824
HLA-E	KLRD1	144	6	bottomright	3133	3824
GNAI2	LHCGR	144	1	bottomright	2771	3973
GNAS	LHCGR	144	1	bottomright	2778	3973
APOE	LRP2	83	1	bottomright	348	4036
LRPAP1	LRP2	144	1	bottomright	4043	4036
MDK	LRP2	109	1	bottomright	4192	4036
SERPINE1	LRP2	121	1	bottomright	5054	4036
PLAU	LRP2	105	1	bottomright	5328	4036
AGRN	LRP4	106	6	bottomright	375790	4038
AGRN	MUSK	106	2	bottomright	375790	4593
BDNF	NGFR	48	18	bottomright	627	4804
JAG1	NOTCH4	96	12	bottomright	182	4855
PSEN1	NOTCH4	129	12	bottomright	5663	4855
CTGF	NTRK1	117	2	bottomright	1490	4914
BDNF	NTRK2	48	8	bottomright	627	4915
SEMA3A	PLXNA2	48	32	bottomright	10371	5362
SEMA4D	PLXNB1	34	28	bottomright	10507	5364
SEMA5A	PLXNB3	41	8	bottomright	9037	5365
GNAS	PTGDR	144	2	bottomright	2778	5729
TNC	PTPRB	94	22	bottomright	3371	5787
PTN	PTPRB	59	22	bottomright	5764	5787
MDK	PTPRZ1	109	13	bottomright	4192	5803
PTN	PTPRZ1	59	13	bottomright	5764	5803
SLIT3	ROBO2	67	4	bottomright	6586	6092
SERPING1	SELE	116	3	bottomright	710	6401
CFH	SELL	75	22	bottomright	3075	6402
PODXL	SELL	63	22	bottomright	5420	6402
SERPING1	SELP	116	1	bottomright	710	6403
VCAN	SELP	108	1	bottomright	1462	6403
CD24	SELP	54	1	bottomright	100133941	6403
HGF	ST14	59	31	bottomright	3082	6768
PLAU	ST14	105	31	bottomright	5328	6768
SPINT1	ST14	40	31	bottomright	6692	6768
GNAI2	TBXA2R	144	15	bottomright	2771	6915
ANGPT1	TEK	49	27	bottomright	284	7010
ANGPT1	TIE1	49	22	bottomright	284	7075
BGN	TLR2	101	20	bottomright	633	7097
VCAN	TLR2	108	20	bottomright	1462	7097
HRAS	TLR2	127	20	bottomright	3265	7097
GSTP1	TRAF2	142	16	bottomright	2950	7186
TNF	TRAF2	35	16	bottomright	7124	7186
TNFSF9	TRAF2	36	16	bottomright	8744	7186
GNAS	VIPR1	144	19	bottomright	2778	7433
PTMA	VIPR1	141	19	bottomright	5757	7433
VEGFC	VIPR2	83	1	bottomright	7424	7434
APOE	LRP8	83	13	bottomright	348	7804
LRPAP1	LRP8	144	13	bottomright	4043	7804
IL1A	IL1R2	34	8	bottomright	3552	7850
IL1B	IL1R2	59	8	bottomright	3553	7850
IL1RN	IL1R2	35	8	bottomright	3557	7850
WNT5A	FZD5	71	13	bottomright	7474	7855
CTHRC1	FZD5	84	13	bottomright	115908	7855
CTHRC1	FZD3	84	14	bottomright	115908	7976
RTN4	CNTNAP1	144	31	bottomright	57142	8506
FN1	ITGA8	121	17	bottomright	2335	8516
CALR	SCARF1	144	18	bottomright	811	8578
TNFSF12	TNFRSF25	107	9	bottomright	8742	8718
TNFSF10	TNFRSF10C	53	19	bottomright	8743	8794
IL18	IL18RAP	47	8	bottomright	3606	8807
IL18	IL1RL2	47	1	bottomright	3606	8808
IL18	IL18R1	47	18	bottomright	3606	8809
RARRES2	CCRL2	33	12	bottomright	5919	9034
MLLT4	NRXN3	33	21	bottomright	4301	9369
MLLT4	NRXN2	33	6	bottomright	4301	9379
MDK	TSPAN1	109	20	bottomright	4192	10103
SEMA7A	PLXNC1	102	27	bottomright	8482	10154
ADM	RAMP2	128	20	bottomright	133	10266
HLA-A	LILRB2	144	10	bottomright	3105	10288
HLA-B	LILRB2	144	10	bottomright	3106	10288
HLA-C	LILRB2	141	10	bottomright	3107	10288
GAS6	MERTK	122	26	bottomright	2621	10461
CXCL16	CXCR6	50	5	bottomright	58191	10663
B2M	LILRB1	144	13	bottomright	567	10859
HLA-A	LILRB1	144	13	bottomright	3105	10859
HLA-B	LILRB1	144	13	bottomright	3106	10859
HLA-C	LILRB1	141	13	bottomright	3107	10859
HLA-C	LILRA3	141	9	bottomright	3107	11026
PTGS2	PTGDR2	76	13	bottomright	5743	11251
ULBP2	KLRK1	40	6	bottomright	80328	22914
COL1A1	CD93	116	19	bottomright	1277	22918
COL1A2	CD93	100	19	bottomright	1278	22918
COL4A1	CD93	108	19	bottomright	1282	22918
COL4A2	CD93	112	19	bottomright	1284	22918
COL4A5	CD93	38	19	bottomright	1287	22918
COL4A6	CD93	34	19	bottomright	1288	22918
GNAI2	LPAR3	144	8	bottomright	2771	23566
C3	C5AR2	79	10	bottomright	718	27202
CCL2	ACKR4	100	15	bottomright	6347	51554
HRAS	TLR9	127	2	bottomright	3265	54106
RTN4	TNFRSF19	144	30	bottomright	57142	55504
GNAI2	P2RY12	144	2	bottomright	2771	64805
DKK1	KREMEN2	108	3	bottomright	22943	79412
MLLT4	PVRL4	33	12	bottomright	4301	81607
EFEMP2	LINGO1	105	4	bottomright	30008	84894
RTN4	LINGO1	144	4	bottomright	57142	84894
NTN4	UNC5A	65	2	bottomright	59277	90249
TCTN1	TMEM67	124	5	bottomright	79600	91147
SEMA3A	PLXNA4	48	22	bottomright	10371	91584
EFEMP2	CATSPER1	105	5	bottomright	30008	117144
ADM	MRGPRX2	128	1	bottomright	133	117194
COL1A1	TMPRSS6	116	1	bottomright	1277	164656
FN1	TMPRSS6	121	1	bottomright	2335	164656
CCL2	CCR2	100	9	bottomright	6347	729230
SHANK1	ABCA1	1	103	topleft	50944	19
BMP2	ACVR1	13	124	topleft	650	90
BMP6	ACVR1	27	124	topleft	654	90
BMP7	ACVR1	5	124	topleft	655	90
GDF2	ACVR1	1	124	topleft	2658	90
INHBC	ACVR1	1	124	topleft	3626	90
GDF5	ACVR1	29	124	topleft	8200	90
INHBC	ACVR1B	1	34	topleft	3626	91
NODAL	ACVR1B	1	34	topleft	4838	91
TDGF1	ACVR1B	1	34	topleft	6997	91
GDF11	ACVR1B	8	34	topleft	10220	91
BMP2	ACVR2A	13	68	topleft	650	92
BMP6	ACVR2A	27	68	topleft	654	92
BMP7	ACVR2A	5	68	topleft	655	92
GDF2	ACVR2A	1	68	topleft	2658	92
INHA	ACVR2A	2	68	topleft	3623	92
INHBC	ACVR2A	1	68	topleft	3626	92
NODAL	ACVR2A	1	68	topleft	4838	92
TDGF1	ACVR2A	1	68	topleft	6997	92
GDF5	ACVR2A	29	68	topleft	8200	92
GDF11	ACVR2A	8	68	topleft	10220	92
NTN1	ADORA2B	5	61	topleft	9423	136
FASLG	FAS	2	107	topleft	356	355
TNFSF13	FAS	30	107	topleft	8741	355
KNG1	BDKRB1	3	34	topleft	3827	623
ACE	BDKRB2	19	39	topleft	1636	624
KNG1	BDKRB2	3	39	topleft	3827	624
BMP2	BMPR2	13	120	topleft	650	659
BMP6	BMPR2	27	120	topleft	654	659
BMP7	BMPR2	5	120	topleft	655	659
C4BPA	BMPR2	3	120	topleft	722	659
GDF2	BMPR2	1	120	topleft	2658	659
GDF5	BMPR2	29	120	topleft	8200	659
GDF6	BMPR2	12	120	topleft	392255	659
COL2A1	DDR1	3	81	topleft	1280	780
MMP7	CD44	11	142	topleft	4316	960
MMP9	CD44	30	142	topleft	4318	960
COL14A1	CD44	29	142	topleft	7373	960
GPC3	CD81	16	144	topleft	2719	975
MMP7	CD151	11	132	topleft	4316	977
CSF2	CSF2RB	23	34	topleft	1437	1439
IL3	CSF2RB	1	34	topleft	3562	1439
IL5	CSF2RB	2	34	topleft	3567	1439
C1QA	CSPG4	7	77	topleft	712	1464
LIPH	LPAR1	4	92	topleft	200879	1902
FGL1	EGFR	2	97	topleft	2267	1956
L1CAM	EGFR	24	97	topleft	3897	1956
SPINK1	EGFR	3	97	topleft	6690	1956
TGFA	EGFR	28	97	topleft	7039	1956
EPGN	EGFR	12	97	topleft	255324	1956
EFNA5	EPHA2	1	79	topleft	1946	1969
BMP2	ENG	13	117	topleft	650	2022
BMP7	ENG	5	117	topleft	655	2022
GDF2	ENG	1	117	topleft	2658	2022
TGFB3	ENG	7	117	topleft	7043	2022
EFNA5	EPHB2	1	77	topleft	1946	2048
EFNB3	EPHB2	9	77	topleft	1949	2048
MMP9	EPHB2	30	77	topleft	4318	2048
EFNB3	EPHB4	9	82	topleft	1949	2050
L1CAM	ERBB2	24	112	topleft	3897	2064
TGFA	ERBB2	28	112	topleft	7039	2064
F2	F2R	3	118	topleft	2147	2149
F2	F2RL1	3	61	topleft	2147	2150
F2	F2RL2	3	47	topleft	2147	2151
F7	F3	2	97	topleft	2155	2152
NPY	FAP	6	72	topleft	4852	2191
FGF1	FGFR1	7	105	topleft	2246	2260
FGF4	FGFR1	1	105	topleft	2249	2260
KAL1	FGFR1	9	105	topleft	3730	2260
NCAM1	FGFR1	25	105	topleft	4684	2260
FGF18	FGFR1	1	105	topleft	8817	2260
FGF19	FGFR1	1	105	topleft	9965	2260
WNT4	FZD2	3	64	topleft	54361	2535
SLIT2	GPC1	2	116	topleft	9353	2817
IFNG	IFNGR1	7	134	topleft	3458	3459
IFNG	IFNGR2	7	142	topleft	3458	3460
GPC3	IGF1R	16	76	topleft	2719	3480
IGF1	IGF1R	12	76	topleft	3479	3480
GZMB	IGF2R	11	141	topleft	3002	3482
IL13	IL4R	3	118	topleft	3596	3566
CTF1	IL6ST	26	141	topleft	1489	3572
IL11	IL6ST	16	141	topleft	3589	3572
OSM	IL6ST	17	141	topleft	5008	3572
IL7	IL7R	7	38	topleft	3574	3575
IL10	IL10RB	2	141	topleft	3586	3588
UCN2	IL10RB	1	141	topleft	90226	3588
IFNL1	IL10RB	2	141	topleft	282618	3588
IL13	IL13RA1	3	122	topleft	3596	3597
IL15	IL15RA	8	36	topleft	3600	3601
AHSG	INSR	3	46	topleft	197	3643
SORBS1	INSR	20	46	topleft	10580	3643
LAMA1	ITGA1	19	51	topleft	284217	3672
CHAD	ITGA2	1	70	topleft	1101	3673
COL2A1	ITGA2	3	70	topleft	1280	3673
LAMA1	ITGA2	19	70	topleft	284217	3673
RELN	ITGA3	9	110	topleft	5649	3675
CD14	ITGA4	26	91	topleft	929	3676
F13A1	ITGA4	16	91	topleft	2162	3676
ICAM4	ITGA4	6	91	topleft	3386	3676
ADAM28	ITGA4	15	91	topleft	10863	3676
FGA	ITGA5	3	135	topleft	2243	3678
FGB	ITGA5	5	135	topleft	2244	3678
FGG	ITGA5	6	135	topleft	2266	3678
L1CAM	ITGA5	24	135	topleft	3897	3678
VTN	ITGA5	12	135	topleft	7448	3678
ADAM23	ITGA5	24	135	topleft	8745	3678
ANGPTL3	ITGA5	2	135	topleft	27329	3678
FGA	ITGAV	3	131	topleft	2243	3685
FGB	ITGAV	5	131	topleft	2244	3685
FGG	ITGAV	6	131	topleft	2266	3685
ICAM4	ITGAV	6	131	topleft	3386	3685
L1CAM	ITGAV	24	131	topleft	3897	3685
VTN	ITGAV	12	131	topleft	7448	3685
ANGPTL3	ITGAV	2	131	topleft	27329	3685
CD14	ITGB1	26	144	topleft	929	3688
CHAD	ITGB1	1	144	topleft	1101	3688
COL2A1	ITGB1	3	144	topleft	1280	3688
F13A1	ITGB1	16	144	topleft	2162	3688
FGA	ITGB1	3	144	topleft	2243	3688
FGB	ITGB1	5	144	topleft	2244	3688
FGG	ITGB1	6	144	topleft	2266	3688
ICAM4	ITGB1	6	144	topleft	3386	3688
RELN	ITGB1	9	144	topleft	5649	3688
NPNT	ITGB1	4	144	topleft	255743	3688
LAMA1	ITGB1	19	144	topleft	284217	3688
FGA	ITGB2	3	34	topleft	2243	3689
FGB	ITGB2	5	34	topleft	2244	3689
FGG	ITGB2	6	34	topleft	2266	3689
HP	ITGB2	1	34	topleft	3240	3689
ICAM2	ITGB2	29	34	topleft	3384	3689
ICAM3	ITGB2	22	34	topleft	3385	3689
ICAM4	ITGB2	6	34	topleft	3386	3689
KNG1	ITGB2	3	34	topleft	3827	3689
ICAM5	ITGB2	2	34	topleft	7087	3689
FGA	ITGB3	3	34	topleft	2243	3690
ICAM4	ITGB3	6	34	topleft	3386	3690
VTN	ITGB3	12	34	topleft	7448	3690
ADAM23	ITGB3	24	34	topleft	8745	3690
ANGPTL3	ITGB3	2	34	topleft	27329	3690
VTN	ITGB8	12	43	topleft	7448	3696
LAMA1	ITGB8	19	43	topleft	284217	3696
LAMA1	RPSA	19	142	topleft	284217	3921
APOB	LDLR	4	137	topleft	338	3949
F8	LDLR	2	137	topleft	2157	3949
PF4	LDLR	18	137	topleft	5196	3949
LEP	LEPR	7	142	topleft	3952	3953
CTF1	LIFR	26	44	topleft	1489	3977
OSM	LIFR	17	44	topleft	5008	3977
SERPINC1	LRP1	2	111	topleft	462	4035
C1QB	LRP1	10	111	topleft	713	4035
C4BPA	LRP1	3	111	topleft	722	4035
F8	LRP1	2	111	topleft	2157	4035
F9	LRP1	1	111	topleft	2158	4035
FCN2	LRP1	1	111	topleft	2220	4035
LIPC	LRP1	3	111	topleft	3990	4035
LPL	LRP1	12	111	topleft	4023	4035
LTF	LRP1	5	111	topleft	4057	4035
MMP9	LRP1	30	111	topleft	4318	4035
MMP13	LRP1	3	111	topleft	4322	4035
PDGFB	LRP1	29	111	topleft	5155	4035
DKK2	LRP6	2	39	topleft	27123	4040
SOST	LRP6	5	39	topleft	50964	4040
RSPO3	LRP6	12	39	topleft	84870	4040
WNT7B	LRP5	16	40	topleft	7477	4041
SOST	LRP5	5	40	topleft	50964	4041
LTA	LTBR	4	128	topleft	4049	4055
LTB	LTBR	26	128	topleft	4050	4055
TNFSF14	LTBR	6	128	topleft	8740	4055
NTN1	NEO1	5	53	topleft	9423	4756
RGMA	NEO1	18	53	topleft	56963	4756
JAG2	NOTCH1	25	71	topleft	3714	4851
NOV	NOTCH1	14	71	topleft	4856	4851
DLK1	NOTCH1	10	71	topleft	8788	4851
DLL1	NOTCH1	14	71	topleft	28514	4851
DLL4	NOTCH1	10	71	topleft	54567	4851
DLK2	NOTCH1	6	71	topleft	65989	4851
JAG2	NOTCH3	25	86	topleft	3714	4854
DLL1	NOTCH3	14	86	topleft	28514	4854
DLL4	NOTCH3	10	86	topleft	54567	4854
NPPB	NPR3	16	46	topleft	4879	4883
CNTN2	NRCAM	2	40	topleft	6900	4897
LAMA1	NT5E	19	116	topleft	284217	4907
GDF5	ROR2	29	37	topleft	8200	4920
VTN	TNFRSF11B	12	45	topleft	7448	4982
VWF	TNFRSF11B	13	45	topleft	7450	4982
TNFSF13	TNFRSF11B	30	45	topleft	8741	4982
PDGFB	PDGFRA	29	144	topleft	5155	5156
PDGFB	PDGFRB	29	83	topleft	5155	5159
PDGFD	PDGFRB	30	83	topleft	80310	5159
KNG1	PLAUR	3	131	topleft	3827	5329
MMP12	PLAUR	7	131	topleft	4321	5329
VTN	PLAUR	12	131	topleft	7448	5329
LRP1B	PLAUR	4	131	topleft	53353	5329
VTN	PVR	12	119	topleft	7448	5817
NCAM1	ROBO1	25	89	topleft	4684	6091
SLIT2	ROBO1	2	89	topleft	9353	6091
NGF	SORT1	23	97	topleft	4803	6272
NTS	SORT1	5	97	topleft	4922	6272
LPL	SDC1	12	83	topleft	4023	6382
CCL5	SDC1	29	83	topleft	6352	6382
SLIT2	SDC1	2	83	topleft	9353	6382
SERPINC1	SDC2	2	101	topleft	462	6383
CSF2	SDC2	23	101	topleft	1437	6383
KAL1	SDC2	9	101	topleft	3730	6383
LAMA3	SDC2	26	101	topleft	3909	6383
PF4	SDC2	18	101	topleft	5196	6383
TNFSF13	SDC2	30	101	topleft	8741	6383
CXCL10	SDC4	9	128	topleft	3627	6385
CCL5	SDC4	29	128	topleft	6352	6385
RSPO3	SDC4	12	128	topleft	84870	6385
SERPINA7	SLC16A2	1	77	topleft	6906	6567
TF	TFRC	6	136	topleft	7018	7037
TGFB3	TGFBR1	7	116	topleft	7043	7046
TGFB3	TGFBR2	7	142	topleft	7043	7048
INHA	TGFBR3	2	47	topleft	3623	7049
TGFB3	TGFBR3	7	47	topleft	7043	7049
F2	THBD	3	56	topleft	2147	7056
PF4	THBD	18	56	topleft	5196	7056
PROC	THBD	3	56	topleft	5624	7056
ZG16B	TLR4	1	68	topleft	124220	7099
LTA	TNFRSF1A	4	140	topleft	4049	7132
LTB	TNFRSF1A	26	140	topleft	4050	7132
TNFSF13	TNFRSF1A	30	140	topleft	8741	7132
LTA	TNFRSF1B	4	87	topleft	4049	7133
SEMA6D	TYROBP	7	33	topleft	80031	7305
LPL	VLDLR	12	49	topleft	4023	7436
RELN	VLDLR	9	49	topleft	5649	7436
ZG16B	CXCR4	1	48	topleft	124220	7852
MYOC	FZD1	2	50	topleft	4653	8321
WNT2	FZD1	7	50	topleft	7472	8321
WNT7B	FZD1	16	50	topleft	7477	8321
MYOC	FZD4	2	71	topleft	4653	8322
NDP	FZD4	4	71	topleft	4693	8322
WNT4	FZD6	3	94	topleft	54361	8323
LTA	TNFRSF14	4	83	topleft	4049	8764
TNFSF14	TNFRSF14	6	83	topleft	8740	8764
TNFSF13	TNFRSF14	30	83	topleft	8741	8764
BTLA	TNFRSF14	5	83	topleft	151888	8764
FASLG	TNFRSF6B	2	66	topleft	356	8771
TNFSF14	TNFRSF6B	6	66	topleft	8740	8771
TNFSF15	TNFRSF6B	8	66	topleft	9966	8771
COL2A1	TNFRSF10A	3	42	topleft	1280	8797
FIGF	NRP2	1	118	topleft	2277	8828
SEMA4F	NRP2	17	118	topleft	10505	8828
SEMA3G	NRP2	7	118	topleft	56920	8828
FGF1	NRP1	7	118	topleft	2246	8829
FGF4	NRP1	1	118	topleft	2249	8829
SEMA3D	NRP1	15	118	topleft	223117	8829
OSM	OSMR	17	111	topleft	5008	9180
IL31	OSMR	1	111	topleft	386653	9180
COL5A3	SDC3	28	120	topleft	50509	9672
REN	ATP6AP2	2	144	topleft	5972	10159
CALCA	CALCRL	1	45	topleft	796	10203
CALCA	RAMP1	1	35	topleft	796	10267
PF4	PROCR	18	116	topleft	5196	10544
PROC	PROCR	3	116	topleft	5624	10544
PENK	OGFR	25	144	topleft	5179	11054
CCL18	C14orf1	6	138	topleft	6362	11161
SEMA3E	PLXND1	1	118	topleft	9723	23129
SEMA4C	PLXNB2	25	131	topleft	54910	23654
SEMA4G	PLXNB2	10	131	topleft	57715	23654
CP	SLC40A1	4	33	topleft	1356	30061
CGN	F11R	6	106	topleft	57530	50848
ADIPOQ	ADIPOR1	6	144	topleft	9370	51094
APOB	LSR	4	39	topleft	338	51599
CXCL11	ACKR3	1	65	topleft	6373	57007
NCAM1	ROBO3	25	56	topleft	4684	64221
IHH	HHIP	1	48	topleft	3549	64399
SHH	HHIP	3	48	topleft	6469	64399
ADIPOQ	ADIPOR2	6	144	topleft	9370	79602
IGFL2	IGFLR1	2	40	topleft	147920	79713
IGFL1	IGFLR1	6	40	topleft	374918	79713
IGFL3	IGFLR1	5	40	topleft	388555	79713
LTF	LRP11	5	108	topleft	4057	84918
IHH	BOC	1	38	topleft	3549	91653
SHH	BOC	3	38	topleft	6469	91653
NTN1	UNC5B	5	65	topleft	9423	219699
PLTP	ABCA1	115	103	topright	5360	19
LIN7C	ABCA1	134	103	topright	55327	19
INHBA	ACVR1	90	124	topright	3624	90
INHBA	ACVR1B	90	34	topright	3624	91
INHBA	ACVR2A	90	68	topright	3624	92
IL1B	ADRB2	59	53	topright	3553	154
GPI	AMFR	144	142	topright	2821	267
HLA-A	APLP2	144	144	topright	3105	334
ADAM10	AXL	138	117	topright	102	558
GAS6	AXL	122	117	topright	2621	558
PROS1	AXL	57	117	topright	5627	558
BMP4	BMPR2	31	120	topright	652	659
COL1A1	DDR1	116	81	topright	1277	780
COL3A1	DDR1	96	81	topright	1281	780
COL5A2	DDR1	114	81	topright	1290	780
COL11A1	DDR1	52	81	topright	1301	780
HLA-B	CANX	144	144	topright	3106	821
APP	CAV1	140	115	topright	351	857
BST1	CAV1	68	115	topright	683	857
GNAI2	CAV1	144	115	topright	2771	857
HRAS	CAV1	127	115	topright	3265	857
PTGS2	CAV1	76	115	topright	5743	857
HBEGF	CD9	61	132	topright	1839	928
APOE	SCARB1	83	124	topright	348	949
PTDSS1	SCARB1	144	124	topright	9791	949
COL1A1	CD44	116	142	topright	1277	960
COL1A2	CD44	100	142	topright	1278	960
VCAN	CD44	108	142	topright	1462	960
HBEGF	CD44	61	142	topright	1839	960
FN1	CD44	121	142	topright	2335	960
HAS2	CD44	45	142	topright	3037	960
HGF	CD44	59	142	topright	3082	960
MMP1	CD44	62	142	topright	4312	960
SPP1	CD44	35	142	topright	6696	960
VIM	CD44	144	142	topright	7431	960
THBS1	CD47	129	144	topright	7057	961
THBS2	CD47	88	144	topright	7058	961
TIMP1	CD63	142	144	topright	7076	967
APP	CD74	140	76	topright	351	972
CD55	CD97	134	111	topright	1604	976
FN1	COL13A1	121	43	topright	2335	1305
HSPG2	COL13A1	117	43	topright	3339	1305
NID1	COL13A1	103	43	topright	4811	1305
NID2	COL13A1	86	43	topright	22795	1305
SPP1	S1PR1	35	64	topright	6696	1901
ANXA1	EGFR	143	97	topright	301	1956
CDH1	EGFR	32	97	topright	999	1956
VCAN	EGFR	108	97	topright	1462	1956
DCN	EGFR	85	97	topright	1634	1956
HBEGF	EGFR	61	97	topright	1839	1956
EREG	EGFR	46	97	topright	2069	1956
EFEMP1	EGFR	107	97	topright	2202	1956
GNAI2	EGFR	144	97	topright	2771	1956
HSP90AA1	EGFR	144	97	topright	3320	1956
TNC	EGFR	94	97	topright	3371	1956
ICAM1	EGFR	122	97	topright	3383	1956
EFNA1	EPHA2	39	79	topright	1942	1969
EFNA3	EPHA2	85	79	topright	1944	1969
EFNA4	EPHA2	105	79	topright	1945	1969
INHBA	ENG	90	117	topright	3624	2022
TGFB1	ENG	142	117	topright	7040	2022
TGFB2	ENG	87	117	topright	7042	2022
EFNB1	EPHB2	110	77	topright	1947	2048
MLLT4	EPHB2	33	77	topright	4301	2048
VEGFA	EPHB2	116	77	topright	7422	2048
EFNB1	EPHB4	110	82	topright	1947	2050
HBEGF	ERBB2	61	112	topright	1839	2064
EFNB1	ERBB2	110	112	topright	1947	2064
NRG1	ERBB2	60	112	topright	3084	2064
HLA-A	ERBB2	144	112	topright	3105	2064
SEMA4D	ERBB2	34	112	topright	10507	2064
GNAI2	F2R	144	118	topright	2771	2149
F10	F3	32	97	topright	2159	2152
COL18A1	GPC4	110	55	topright	80781	2239
FGF5	FGFR1	65	105	topright	2250	2260
FGF7	FGFR1	56	105	topright	2252	2260
SFRP1	FZD2	82	64	topright	6422	2535
WNT5A	FZD2	71	64	topright	7474	2535
APP	GPC1	140	116	topright	351	2817
VEGFA	GPC1	116	116	topright	7422	2817
COL18A1	GPC1	110	116	topright	80781	2817
RARRES2	GPR1	33	47	topright	5919	2825
B2M	HLA-F	144	40	topright	567	3134
HAS2	HMMR	45	60	topright	3037	3161
CDH1	IGF1R	32	76	topright	999	3480
GNAI2	IGF1R	144	76	topright	2771	3480
IGF2	IGF1R	90	76	topright	3481	3480
IGF2	IGF2R	90	141	topright	3481	3482
PLAU	IGF2R	105	141	topright	5328	3482
IL1A	IL1R1	34	88	topright	3552	3554
IL1B	IL1R1	59	88	topright	3553	3554
IL1RN	IL1R1	35	88	topright	3557	3554
IL1A	IL1RAP	34	46	topright	3552	3556
IL1B	IL1RAP	59	46	topright	3553	3556
IL6	IL6R	71	36	topright	3569	3570
IL6	IL6ST	71	141	topright	3569	3572
LIF	IL6ST	60	141	topright	3976	3572
TSLP	IL7R	39	38	topright	85480	3575
ARF1	INSR	144	46	topright	375	3643
HRAS	INSR	127	46	topright	3265	3643
IGF2	INSR	90	46	topright	3481	3643
NAMPT	INSR	144	46	topright	10135	3643
LAMB1	ITGA6	116	80	topright	3912	3655
LAMC2	ITGA6	37	80	topright	3918	3655
THBS1	ITGA6	129	80	topright	7057	3655
THBS2	ITGA6	88	80	topright	7058	3655
ADAM9	ITGA6	137	80	topright	8754	3655
COL4A1	ITGA1	108	51	topright	1282	3672
COL8A1	ITGA1	102	51	topright	1295	3672
SEMA7A	ITGA1	102	51	topright	8482	3672
COL1A1	ITGA2	116	70	topright	1277	3673
COL1A2	ITGA2	100	70	topright	1278	3673
COL8A1	ITGA2	102	70	topright	1295	3673
FN1	ITGA2	121	70	topright	2335	3673
HSPG2	ITGA2	117	70	topright	3339	3673
MMP1	ITGA2	62	70	topright	4312	3673
CALR	ITGA3	144	110	topright	811	3675
FN1	ITGA3	121	110	topright	2335	3675
LAMC2	ITGA3	37	110	topright	3918	3675
THBS1	ITGA3	129	110	topright	7057	3675
TIMP2	ITGA3	133	110	topright	7077	3675
ADAM9	ITGA3	137	110	topright	8754	3675
VCAN	ITGA4	108	91	topright	1462	3676
FN1	ITGA4	121	91	topright	2335	3676
SPP1	ITGA4	35	91	topright	6696	3676
THBS1	ITGA4	129	91	topright	7057	3676
THBS2	ITGA4	88	91	topright	7058	3676
VCAM1	ITGA4	50	91	topright	7412	3676
ANGPT1	ITGA5	49	135	topright	284	3678
COL1A1	ITGA5	116	135	topright	1277	3678
CTGF	ITGA5	117	135	topright	1490	3678
FBN1	ITGA5	97	135	topright	2200	3678
FN1	ITGA5	121	135	topright	2335	3678
TNC	ITGA5	94	135	topright	3371	3678
CYR61	ITGA5	116	135	topright	3491	3678
SPP1	ITGA5	35	135	topright	6696	3678
ADAM17	ITGA5	126	135	topright	6868	3678
ADAM15	ITGA5	138	135	topright	8751	3678
COL18A1	ITGA5	110	135	topright	80781	3678
CDH1	ITGAE	32	110	topright	999	3682
CALR	ITGAV	144	131	topright	811	3685
COL4A1	ITGAV	108	131	topright	1282	3685
FBN1	ITGAV	97	131	topright	2200	3685
FN1	ITGAV	121	131	topright	2335	3685
CYR61	ITGAV	116	131	topright	3491	3685
MFGE8	ITGAV	120	131	topright	4240	3685
NID1	ITGAV	103	131	topright	4811	3685
SPP1	ITGAV	35	131	topright	6696	3685
TGFB1	ITGAV	142	131	topright	7040	3685
ADAM15	ITGAV	138	131	topright	8751	3685
ADAM9	ITGAV	137	131	topright	8754	3685
EDIL3	ITGAV	71	131	topright	10085	3685
COL1A1	ITGB1	116	144	topright	1277	3688
COL4A1	ITGB1	108	144	topright	1282	3688
VCAN	ITGB1	108	144	topright	1462	3688
FBLN1	ITGB1	105	144	topright	2192	3688
FBN1	ITGB1	97	144	topright	2200	3688
FN1	ITGB1	121	144	topright	2335	3688
HSPG2	ITGB1	117	144	topright	3339	3688
TNC	ITGB1	94	144	topright	3371	3688
LAMA2	ITGB1	63	144	topright	3908	3688
LAMB1	ITGB1	116	144	topright	3912	3688
LAMC2	ITGB1	37	144	topright	3918	3688
LGALS3BP	ITGB1	120	144	topright	3959	3688
CXCL12	ITGB1	77	144	topright	6387	3688
SPP1	ITGB1	35	144	topright	6696	3688
ADAM17	ITGB1	126	144	topright	6868	3688
TGM2	ITGB1	113	144	topright	7052	3688
THBS1	ITGB1	129	144	topright	7057	3688
THBS2	ITGB1	88	144	topright	7058	3688
TIMP2	ITGB1	133	144	topright	7077	3688
VCAM1	ITGB1	50	144	topright	7412	3688
ADAM12	ITGB1	67	144	topright	8038	3688
SEMA7A	ITGB1	102	144	topright	8482	3688
ADAM15	ITGB1	138	144	topright	8751	3688
ADAM9	ITGB1	137	144	topright	8754	3688
COL18A1	ITGB1	110	144	topright	80781	3688
C3	ITGB2	79	34	topright	718	3689
CTGF	ITGB2	117	34	topright	1490	3689
ICAM1	ITGB2	122	34	topright	3383	3689
CYR61	ITGB2	116	34	topright	3491	3689
VCAM1	ITGB2	50	34	topright	7412	3689
COL1A2	ITGB3	100	34	topright	1278	3690
FBLN2	ITGB3	78	34	topright	2199	3690
FBN1	ITGB3	97	34	topright	2200	3690
FN1	ITGB3	121	34	topright	2335	3690
CYR61	ITGB3	116	34	topright	3491	3690
MFGE8	ITGB3	120	34	topright	4240	3690
NID1	ITGB3	103	34	topright	4811	3690
TGM2	ITGB3	113	34	topright	7052	3690
THBS1	ITGB3	129	34	topright	7057	3690
ADAM15	ITGB3	138	34	topright	8751	3690
ITGB3BP	ITGB3	66	34	topright	23421	3690
LAMC2	ITGB4	37	35	topright	3918	3691
CYR61	ITGB5	116	119	topright	3491	3693
LTBP1	ITGB5	111	119	topright	4052	3693
LTBP3	ITGB5	124	119	topright	4054	3693
ADAM9	ITGB5	137	119	topright	8754	3693
ITGB3BP	ITGB5	66	119	topright	23421	3693
COL4A1	ITGB8	108	43	topright	1282	3696
FN1	ITGB8	121	43	topright	2335	3696
TGFB1	ITGB8	142	43	topright	7040	3696
HBEGF	CD82	61	124	topright	1839	3732
LAMA2	RPSA	63	142	topright	3908	3921
LAMB2	RPSA	122	142	topright	3913	3921
APOE	LDLR	83	137	topright	348	3949
LRPAP1	LDLR	144	137	topright	4043	3949
APOD	LEPR	40	142	topright	347	3953
LIF	LIFR	60	44	topright	3976	3977
A2M	LRP1	35	111	topright	2	4035
APOE	LRP1	83	111	topright	348	4035
APP	LRP1	140	111	topright	351	4035
SERPING1	LRP1	116	111	topright	710	4035
C3	LRP1	79	111	topright	718	4035
CALR	LRP1	144	111	topright	811	4035
CTGF	LRP1	117	111	topright	1490	4035
LRPAP1	LRP1	144	111	topright	4043	4035
MDK	LRP1	109	111	topright	4192	4035
SERPINE1	LRP1	121	111	topright	5054	4035
SERPINA1	LRP1	34	111	topright	5265	4035
SERPINE2	LRP1	112	111	topright	5270	4035
PLAT	LRP1	107	111	topright	5327	4035
PLAU	LRP1	105	111	topright	5328	4035
PSAP	LRP1	144	111	topright	5660	4035
TFPI	LRP1	116	111	topright	7035	4035
THBS1	LRP1	129	111	topright	7057	4035
CTGF	LRP6	117	39	topright	1490	4040
IGFBP4	LRP6	122	39	topright	3487	4040
DKK1	LRP6	108	39	topright	22943	4040
APOE	LRP5	83	40	topright	348	4041
THBS1	LRP5	129	40	topright	7057	4041
WNT5A	LRP5	71	40	topright	7474	4041
DKK1	LRP5	108	40	topright	22943	4041
LAMA5	BCAM	88	77	topright	3911	4059
WNT5A	MCAM	71	77	topright	7474	4162
C3	CD46	79	144	topright	718	4179
DCN	MET	85	76	topright	1634	4233
HGF	MET	59	76	topright	3082	4233
SEMA5A	MET	41	76	topright	9037	4233
SEMA4D	MET	34	76	topright	10507	4233
RGMB	NEO1	109	53	topright	285704	4756
JAG1	NOTCH1	96	71	topright	182	4851
MFAP2	NOTCH1	114	71	topright	4237	4851
MFNG	NOTCH1	34	71	topright	4242	4851
PSEN1	NOTCH1	129	71	topright	5663	4851
ADAM17	NOTCH1	126	71	topright	6868	4851
MFAP5	NOTCH1	60	71	topright	8076	4851
JAG1	NOTCH3	96	86	topright	182	4854
PSEN1	NOTCH3	129	86	topright	5663	4854
THBS2	NOTCH3	88	86	topright	7058	4854
FN1	NT5E	121	116	topright	2335	4907
WNT5A	ROR1	71	39	topright	7474	4919
WNT5A	ROR2	71	37	topright	7474	4920
COL1A1	DDR2	116	84	topright	1277	4921
COL3A1	DDR2	96	84	topright	1281	4921
FN1	TNFRSF11B	121	45	topright	2335	4982
THBS1	TNFRSF11B	129	45	topright	7057	4982
TNFSF10	TNFRSF11B	53	45	topright	8743	4982
PDGFA	PDGFRA	79	144	topright	5154	5156
PDGFC	PDGFRA	111	144	topright	56034	5156
MFGE8	PDGFRB	120	83	topright	4240	5159
PDAP1	PDGFRB	144	83	topright	11333	5159
FN1	PLAUR	121	131	topright	2335	5329
PLAU	PLAUR	105	131	topright	5328	5329
ARF1	PLD2	144	53	topright	375	5338
GNAS	PTGIR	144	36	topright	2778	5739
CDH1	PTPRF	32	92	topright	999	5792
NID1	PTPRF	103	92	topright	4811	5792
CDH1	PTPRM	32	93	topright	999	5797
HSPG2	PTPRS	117	47	topright	3339	5802
PTN	PTPRS	59	47	topright	5764	5802
MLLT4	PVRL1	33	45	topright	4301	5818
MLLT4	PVRL2	33	129	topright	4301	5819
WNT5A	RYK	71	141	topright	7474	6259
BDNF	SORT1	48	97	topright	627	6272
LRPAP1	SORT1	144	97	topright	4043	6272
HGF	SDC1	59	83	topright	3082	6382
HMGB1	SDC1	144	83	topright	3146	6382
IL8	SDC1	102	83	topright	3576	6382
MDK	SDC1	109	83	topright	4192	6382
PTN	SDC1	59	83	topright	5764	6382
THBS1	SDC1	129	83	topright	7057	6382
FN1	SDC2	121	101	topright	2335	6383
HGF	SDC2	59	101	topright	3082	6383
IL8	SDC2	102	101	topright	3576	6383
MMP2	SDC2	108	101	topright	4313	6383
TGFB1	SDC2	142	101	topright	7040	6383
MDK	SDC4	109	128	topright	4192	6385
TGM2	SDC4	113	128	topright	7052	6385
ADAM12	SDC4	67	128	topright	8038	6385
APOE	SORL1	83	35	topright	348	6653
LRPAP1	SORL1	144	35	topright	4043	6653
TGFB1	TGFBR1	142	116	topright	7040	7046
TGFB2	TGFBR1	87	116	topright	7042	7046
TGFB1	TGFBR2	142	142	topright	7040	7048
TGFB2	TGFBR2	87	142	topright	7042	7048
INHBA	TGFBR3	90	47	topright	3624	7049
TGFB1	TGFBR3	142	47	topright	7040	7049
TGFB2	TGFBR3	87	47	topright	7042	7049
HMGB1	THBD	144	56	topright	3146	7056
BGN	TLR4	101	68	topright	633	7099
S100A8	TLR4	36	68	topright	6279	7099
S100A9	TLR4	37	68	topright	6280	7099
TNF	TNFRSF1A	35	140	topright	7124	7132
TNF	TNFRSF1B	35	87	topright	7124	7133
GAS6	TYRO3	122	38	topright	2621	7301
PROS1	TYRO3	57	38	topright	5627	7301
APOE	VLDLR	83	49	topright	348	7436
LRPAP1	VLDLR	144	49	topright	4043	7436
TFPI	VLDLR	116	49	topright	7035	7436
PCSK9	VLDLR	46	49	topright	255738	7436
CXCL12	CXCR4	77	48	topright	6387	7852
ANXA1	DYSF	143	44	topright	301	8291
WNT5A	FZD1	71	50	topright	7474	8321
WNT5A	FZD4	71	71	topright	7474	8322
SFRP1	FZD6	82	94	topright	6422	8323
WNT5A	FZD6	71	94	topright	7474	8323
CTHRC1	FZD6	84	94	topright	115908	8323
TNFSF10	TNFRSF10D	53	125	topright	8743	8793
TNFSF10	TNFRSF10B	53	140	topright	8743	8795
TNFSF10	TNFRSF10A	53	42	topright	8743	8797
PGF	NRP2	42	118	topright	5228	8828
SEMA3F	NRP2	79	118	topright	6405	8828
VEGFA	NRP2	116	118	topright	7422	8828
VEGFC	NRP2	83	118	topright	7424	8828
SEMA3B	NRP2	41	118	topright	7869	8828
SEMA3A	NRP2	48	118	topright	10371	8828
SEMA3C	NRP2	108	118	topright	10512	8828
FGF7	NRP1	56	118	topright	2252	8829
PGF	NRP1	42	118	topright	5228	8829
SEMA3F	NRP1	79	118	topright	6405	8829
VEGFA	NRP1	116	118	topright	7422	8829
VEGFB	NRP1	135	118	topright	7423	8829
SEMA3B	NRP1	41	118	topright	7869	8829
SEMA3A	NRP1	48	118	topright	10371	8829
SEMA3C	NRP1	108	118	topright	10512	8829
TGM2	GPR56	113	72	topright	7052	9289
PSAP	CELSR1	144	34	topright	5660	9620
COL5A1	SDC3	98	120	topright	1289	9672
MDK	SDC3	109	120	topright	4192	9672
PTN	SDC3	59	120	topright	5764	9672
GNAI2	PTPRU	144	44	topright	2771	10076
ADM	CALCRL	128	45	topright	133	10203
ADM2	CALCRL	47	45	topright	79924	10203
ADM2	RAMP1	47	35	topright	79924	10267
COL1A1	ITGA11	116	59	topright	1277	22801
SEMA3C	PLXND1	108	118	topright	10512	23129
SEMA4A	PLXND1	32	118	topright	64218	23129
PTDSS1	JMJD6	144	142	topright	9791	23210
APP	NCSTN	140	144	topright	351	23385
PSEN1	NCSTN	129	144	topright	5663	23385
PTN	PLXNB2	59	131	topright	5764	23654
SEMA4D	PLXNB2	34	131	topright	10507	23654
INHBA	BAMBI	90	38	topright	3624	25805
MLLT4	PVRL3	33	82	topright	4301	25945
BDNF	NGFRAP1	48	130	topright	627	27018
APP	TNFRSF21	140	109	topright	351	27242
TNF	TNFRSF21	35	109	topright	7124	27242
MLLT4	F11R	33	106	topright	4301	50848
TNFSF12	TNFRSF12A	107	126	topright	8742	51330
SEMA3F	PLXNA3	79	72	topright	6405	55558
CXCL12	ACKR3	77	65	topright	6387	57007
EFEMP2	PLSCR4	105	75	topright	30008	57088
DKK1	KREMEN1	108	47	topright	22943	83999
PRSS23	TMEM222	119	142	topright	11098	84065
SEMA4B	DCBLD2	83	119	topright	10509	131566

## Sheet: top_right_enrichment
Category	Term	PValue	Count	%	Genes	List Total	Pop Hits	Pop Total	Fold Enrichment	Bonferroni	Benjamini	FDR
INTERPRO	IPR013091:EGF calcium-binding	0.00029379	19	6.55172	2621, 976, 30008, 4854, 22795, 4851, 4035, 5627, 3949, 2192, 7436, 4811, 2199, 7058, 4054, 4052, 2202, 2200, 7056	287	27	865	2.12092	0.134856	0.134856	0.421402
INTERPRO	IPR013032:EGF-like region, conserved site	0.000649442	53	18.2759	4041, 4040, 4854, 2050, 3084, 4851, 3339, 2335, 2192, 2199, 5327, 2202, 5328, 2048, 2200, 2159, 30008, 5743, 4035, 3690, 3691, 3693, 3918, 3688, 7436, 3913, 3689, 3911, 3912, 6653, 2621, 22795, 8038, 3908, 3949, 2069, 10085, 3696, 4054, 1462, 4052, 3371, 5627, 8751, 8754, 182, 4811, 1839, 7058, 4240, 9620, 7057, 7056	287	110	865	1.45217	0.274053	0.147975	0.929327
INTERPRO	IPR018097:EGF-like calcium-binding, conserved site	0.00112934	23	7.93103	2159, 2621, 976, 4041, 30008, 4854, 22795, 4851, 4035, 5627, 3949, 2192, 10085, 182, 7436, 4811, 2199, 4054, 4052, 1462, 2202, 2200, 7056	287	38	865	1.82423	0.427119	0.169471	1.61087
INTERPRO	IPR006210:EGF-like	0.00346382	39	13.4483	2621, 4041, 4040, 4854, 22795, 3084, 4851, 3339, 3949, 2192, 2069, 10085, 2199, 3696, 5327, 4054, 4052, 1462, 5328, 2200, 2159, 30008, 5743, 4035, 3371, 8751, 5627, 8754, 3693, 7436, 182, 4811, 1839, 7058, 4240, 9620, 7057, 7056, 6653	287	80	865	1.46929	0.819248	0.347965	4.8645
INTERPRO	IPR000152:EGF-type aspartate/asparagine hydroxylation conserved site	0.00427089	23	7.93103	2159, 2621, 976, 30008, 4854, 22795, 4851, 4035, 5627, 3949, 2192, 10085, 182, 7436, 4811, 2199, 4054, 4052, 1462, 2202, 9620, 2200, 7056	287	41	865	1.69075	0.878769	0.344273	5.96584
INTERPRO	IPR000742:EGF-like, type 3	0.00473241	37	12.7586	2621, 4854, 22795, 3084, 4851, 3339, 8038, 3949, 2192, 2069, 10085, 2199, 5327, 4054, 4052, 1462, 2202, 5328, 2200, 2159, 976, 30008, 5743, 4035, 3371, 8751, 5627, 8754, 7436, 182, 4811, 7058, 1839, 4240, 9620, 7057, 7056	287	76	865	1.46731	0.903539	0.322787	6.5903
INTERPRO	IPR001881:EGF-like calcium-binding	0.00496326	22	7.58621	2159, 2621, 976, 30008, 4854, 22795, 4851, 4035, 5627, 3949, 2192, 10085, 182, 7436, 4811, 2199, 4054, 4052, 1462, 2202, 2200, 7056	287	39	865	1.70017	0.913963	0.295612	6.9012
INTERPRO	IPR006209:EGF	0.0079179	30	10.3448	2621, 4041, 4040, 4854, 3084, 22795, 4851, 3339, 3949, 2069, 10085, 5327, 4054, 4052, 1462, 2200, 2159, 5743, 4035, 3371, 5627, 7436, 182, 4811, 7058, 1839, 4240, 9620, 7057, 7056	287	60	865	1.50697	0.98014	0.387302	10.7963
INTERPRO	IPR003659:Plexin/semaphorin/integrin	0.0115933	19	6.55172	7869, 23654, 10507, 3690, 10509, 3691, 10512, 3693, 10371, 3688, 6405, 9037, 3689, 3696, 4233, 64218, 23129, 55558, 8482	287	34	865	1.68426	0.996814	0.472055	15.43
INTERPRO	IPR000033:Low-density lipoprotein receptor, YWTD repeat	0.0624501	8	2.75862	3949, 4041, 7436, 4040, 4811, 22795, 4035, 6653	287	12	865	2.00929	1	0.958378	60.4172
INTERPRO	IPR000421:Coagulation factor 5/8 type, C-terminal	0.0726603	7	2.41379	131566, 10085, 8828, 8829, 4240, 780, 4921	287	10	865	2.10976	1	0.965982	66.181
INTERPRO	IPR015943:WD40/YVTN repeat-like	0.0838767	13	4.48276	7869, 23654, 10507, 10509, 10512, 10371, 6405, 9037, 4233, 55558, 23129, 64218, 8482	287	25	865	1.56725	1	0.972651	71.6073
INTERPRO	IPR002369:Integrin beta subunit, N-terminal	0.0842277	6	2.06897	3688, 3689, 3696, 3690, 3691, 3693	287	8	865	2.26045	1	0.964448	71.7632
INTERPRO	IPR015812:Integrin beta subunit	0.0842277	6	2.06897	3688, 3689, 3696, 3690, 3691, 3693	287	8	865	2.26045	1	0.964448	71.7632
INTERPRO	IPR000885:Fibrillar collagen, C-terminal	0.0842277	6	2.06897	1290, 1281, 1277, 1289, 1301, 1278	287	8	865	2.26045	1	0.964448	71.7632
INTERPRO	IPR001169:Integrin beta subunit, C-terminal	0.0842277	6	2.06897	3688, 3689, 3696, 3690, 3691, 3693	287	8	865	2.26045	1	0.964448	71.7632
INTERPRO	IPR001007:von Willebrand factor, type C	0.0980156	8	2.75862	1290, 1281, 3491, 182, 1490, 1277, 7058, 7057	287	13	865	1.85473	1	0.973554	77.2947
Category	Term	PValue	Count	%	Genes	List Total	Pop Hits	Pop Total	Fold Enrichment	Bonferroni	Benjamini	FDR
GOTERM_MF_FAT	GO:0032403~protein complex binding	9.46879e-06	31	10.6897	154, 3383, 3480, 3481, 6868, 10085, 3678, 1289, 102, 7046, 3655, 811, 1281, 3673, 3672, 92, 5792, 91, 90, 3690, 8754, 7132, 7412, 3688, 1490, 7077, 3911, 3643, 2022, 4240, 7057	245	47	732	1.97065	0.00374264	0.00374264	0.013187
GOTERM_MF_FAT	GO:0005178~integrin binding	0.000147981	20	6.89655	811, 3673, 1281, 3672, 3690, 8754, 3383, 7412, 3688, 10085, 6868, 3678, 1490, 7077, 1289, 3911, 4240, 102, 3655, 7057	245	28	732	2.13411	0.0569206	0.0288772	0.205906
GOTERM_MF_FAT	GO:0042802~identical protein binding	0.000331565	40	13.7931	25945, 1956, 255738, 56034, 7124, 334, 3624, 154, 7042, 3480, 3676, 7040, 7422, 3320, 102, 5228, 2064, 3570, 3673, 5154, 3572, 23210, 5156, 90, 652, 3690, 285704, 2778, 857, 972, 348, 351, 3688, 8829, 1277, 1278, 2022, 5819, 7057, 5818	245	75	732	1.59347	0.123064	0.0428295	0.460803
GOTERM_MF_FAT	GO:0019838~growth factor binding	0.00106247	35	12.069	3480, 3481, 3482, 3556, 1289, 4054, 7049, 7048, 3554, 4052, 7046, 3575, 5159, 659, 2064, 1281, 3570, 1282, 5154, 3572, 5156, 92, 91, 90, 3487, 6272, 2, 3491, 3977, 1490, 1277, 3643, 1278, 2022, 7057	245	66	732	1.58442	0.343585	0.0998918	1.46965
GOTERM_MF_FAT	GO:0046872~metal ion binding	0.00109595	66	22.7586	4043, 4854, 4851, 255738, 8743, 3682, 3676, 2192, 3675, 6868, 2199, 3678, 80781, 22801, 2202, 2200, 2159, 976, 4313, 4312, 30008, 23210, 301, 5743, 4035, 348, 3685, 7436, 2621, 27018, 22795, 8038, 6280, 821, 3949, 10085, 4054, 7048, 4907, 1462, 4052, 267, 7046, 102, 3655, 811, 659, 3673, 3672, 6279, 92, 91, 90, 8751, 5627, 8754, 351, 182, 7052, 4811, 57088, 7058, 9620, 7057, 7056, 999	245	146	732	1.35063	0.35224	0.0831826	1.51564
GOTERM_MF_FAT	GO:0005509~calcium ion binding	0.00124188	46	15.8621	4043, 2621, 4854, 22795, 255738, 4851, 6280, 821, 3682, 3949, 2192, 3676, 3675, 10085, 2199, 3678, 4054, 22801, 4052, 1462, 3655, 2202, 2200, 2159, 811, 976, 3673, 4313, 3672, 30008, 4312, 301, 6279, 4035, 5627, 3685, 7052, 7436, 182, 4811, 57088, 7058, 9620, 7057, 999, 7056	245	94	732	1.46209	0.388653	0.0787419	1.71583
GOTERM_MF_FAT	GO:0043169~cation binding	0.0013856	66	22.7586	4043, 4854, 4851, 255738, 8743, 3682, 3676, 2192, 3675, 6868, 2199, 3678, 80781, 22801, 2202, 2200, 2159, 976, 4313, 4312, 30008, 23210, 301, 5743, 4035, 348, 3685, 7436, 2621, 27018, 22795, 8038, 6280, 821, 3949, 10085, 4054, 7048, 4907, 1462, 4052, 267, 7046, 102, 3655, 811, 659, 3673, 3672, 6279, 92, 91, 90, 8751, 5627, 8754, 351, 182, 7052, 4811, 57088, 7058, 9620, 7057, 7056, 999	245	147	732	1.34144	0.422518	0.0754423	1.91263
GOTERM_MF_FAT	GO:0050840~extracellular matrix binding	0.00166779	13	4.48276	4059, 3673, 633, 1301, 8754, 3491, 4811, 7422, 6696, 2199, 1634, 3655, 7057	245	17	732	2.28475	0.483663	0.0793032	2.29797
GOTERM_MF_FAT	GO:0043167~ion binding	0.00186068	67	23.1034	4043, 4854, 4851, 255738, 8743, 3682, 3676, 2192, 3675, 6868, 2199, 3678, 80781, 22801, 2202, 2200, 2159, 976, 4313, 4312, 30008, 23210, 301, 5792, 5743, 4035, 348, 3685, 7436, 2621, 27018, 22795, 8038, 6280, 821, 3949, 10085, 4054, 7048, 4907, 1462, 4052, 267, 7046, 102, 3655, 811, 659, 3673, 3672, 6279, 92, 91, 90, 8751, 5627, 8754, 351, 182, 7052, 4811, 57088, 7058, 9620, 7057, 7056, 999	245	151	732	1.32569	0.521699	0.0786784	2.56055
GOTERM_MF_FAT	GO:0005198~structural molecule activity	0.00253275	27	9.31034	1290, 2335, 8076, 3908, 2192, 2199, 1289, 80781, 3921, 2200, 1281, 1282, 30008, 301, 633, 1301, 857, 1305, 7431, 182, 3913, 1277, 7058, 3911, 1278, 3912, 7057	245	49	732	1.64631	0.633678	0.0955464	3.47036
GOTERM_MF_FAT	GO:0019899~enzyme binding	0.00526674	27	9.31034	1956, 19, 7301, 154, 3480, 3482, 7048, 102, 2152, 7046, 5265, 5329, 2064, 3570, 4035, 91, 857, 6272, 8754, 5054, 7431, 2, 3689, 7099, 3643, 3912, 999	245	51	732	1.58175	0.876454	0.173126	7.09077
GOTERM_MF_FAT	GO:0004674~protein serine/threonine kinase activity	0.007373	12	4.13793	659, 7042, 92, 1956, 91, 90, 7049, 7048, 4052, 2022, 7046, 3682	245	17	732	2.109	0.946631	0.216677	9.79353
GOTERM_MF_FAT	GO:0005539~glycosaminoglycan binding	0.00743072	29	10	4043, 2335, 2252, 960, 7422, 7423, 1289, 7049, 7048, 1462, 5228, 5764, 633, 652, 4192, 1305, 348, 351, 2260, 3918, 3161, 3491, 5270, 1490, 1634, 7058, 1839, 2022, 7057	245	57	732	1.52009	0.947846	0.203236	9.86655
GOTERM_MF_FAT	GO:0030247~polysaccharide binding	0.00743072	29	10	4043, 2335, 2252, 960, 7422, 7423, 1289, 7049, 7048, 1462, 5228, 5764, 633, 652, 4192, 1305, 348, 351, 2260, 3918, 3161, 3491, 5270, 1490, 1634, 7058, 1839, 2022, 7057	245	57	732	1.52009	0.947846	0.203236	9.86655
GOTERM_MF_FAT	GO:0001871~pattern binding	0.00743072	29	10	4043, 2335, 2252, 960, 7422, 7423, 1289, 7049, 7048, 1462, 5228, 5764, 633, 652, 4192, 1305, 348, 351, 2260, 3918, 3161, 3491, 5270, 1490, 1634, 7058, 1839, 2022, 7057	245	57	732	1.52009	0.947846	0.203236	9.86655
GOTERM_MF_FAT	GO:0008022~protein C-terminus binding	0.0174399	6	2.06897	23421, 7431, 4301, 3265, 2064, 6382	245	6	732	2.98776	0.999058	0.392043	21.7326
GOTERM_MF_FAT	GO:0046983~protein dimerization activity	0.0175369	29	10	25945, 1956, 56034, 3082, 3624, 154, 7042, 7040, 7422, 3320, 7048, 102, 7046, 5228, 3570, 2064, 3673, 5154, 3672, 3572, 5156, 90, 652, 348, 3688, 2022, 9620, 5819, 5818	245	60	732	1.44408	0.999094	0.373172	21.8403
GOTERM_MF_FAT	GO:0048407~platelet-derived growth factor binding	0.0189642	8	2.75862	1281, 5154, 1282, 5156, 1277, 1289, 1278, 5159	245	10	732	2.3902	0.99949	0.377413	23.407
GOTERM_MF_FAT	GO:0050839~cell adhesion molecule binding	0.0189642	8	2.75862	25945, 7412, 5663, 5797, 5819, 999, 4756, 5818	245	10	732	2.3902	0.99949	0.377413	23.407
GOTERM_MF_FAT	GO:0005543~phospholipid binding	0.0189642	8	2.75862	2159, 301, 19, 5338, 4240, 2152, 949, 348	245	10	732	2.3902	0.99949	0.377413	23.407
GOTERM_MF_FAT	GO:0005520~insulin-like growth factor binding	0.0191033	7	2.41379	3480, 3481, 3491, 3482, 1490, 3643, 3487	245	8	732	2.61429	0.999518	0.361925	23.558
GOTERM_MF_FAT	GO:0019904~protein domain specific binding	0.0196718	13	4.48276	5663, 8751, 8754, 8038, 6868, 7052, 55327, 3320, 57088, 7049, 3553, 3643, 102	245	21	732	1.84956	0.999617	0.354089	24.1728
GOTERM_MF_FAT	GO:0005201~extracellular matrix structural constituent	0.0344012	17	5.86207	1281, 1290, 30008, 1282, 633, 2335, 1301, 1305, 8076, 2192, 2199, 1277, 1289, 80781, 1278, 3912, 2200	245	32	732	1.58724	0.999999	0.517906	38.5879
GOTERM_MF_FAT	GO:0042803~protein homodimerization activity	0.034565	19	6.55172	25945, 3570, 5154, 3572, 5156, 56034, 90, 652, 154, 348, 7042, 7040, 7422, 3320, 2022, 102, 5228, 5819, 5818	245	37	732	1.53425	0.999999	0.501671	38.7328
GOTERM_MF_FAT	GO:0004672~protein kinase activity	0.0420286	34	11.7241	2050, 1956, 7301, 3682, 7042, 3480, 3482, 6259, 558, 7049, 4920, 7048, 4052, 7046, 4233, 4921, 780, 2048, 5159, 1945, 659, 1944, 2064, 5156, 92, 1969, 91, 90, 2260, 8828, 8829, 4919, 3643, 2022	245	77	732	1.31927	1	0.554998	45.0099
GOTERM_MF_FAT	GO:0003924~GTPase activity	0.0447047	5	1.72414	2771, 3265, 7052, 375, 2778	245	5	732	2.98776	1	0.560987	47.1112
GOTERM_MF_FAT	GO:0016504~peptidase activator activity	0.0447047	5	1.72414	8797, 8795, 2335, 857, 351	245	5	732	2.98776	1	0.560987	47.1112
GOTERM_MF_FAT	GO:0005518~collagen binding	0.0480745	10	3.44828	3673, 5154, 3672, 22795, 1634, 2335, 22801, 8754, 960, 7057	245	16	732	1.86735	1	0.571847	49.6511
GOTERM_MF_FAT	GO:0046982~protein heterodimerization activity	0.0549599	16	5.51724	3673, 2064, 3672, 5154, 5156, 1956, 3082, 348, 3624, 7042, 7040, 3688, 7048, 7046, 5228, 5818	245	31	732	1.54207	1	0.606515	54.4929
GOTERM_MF_FAT	GO:0004675~transmembrane receptor protein serine/threonine kinase activity	0.0558527	9	3.10345	659, 92, 91, 90, 7049, 7048, 4052, 2022, 7046	245	14	732	1.9207	1	0.597626	55.088
GOTERM_MF_FAT	GO:0005024~transforming growth factor beta receptor activity	0.0558527	9	3.10345	659, 92, 91, 90, 7049, 7048, 4052, 2022, 7046	245	14	732	1.9207	1	0.597626	55.088
GOTERM_MF_FAT	GO:0008201~heparin binding	0.0631149	22	7.58621	4043, 5764, 652, 2335, 2252, 4192, 1305, 2260, 351, 348, 3918, 3491, 7422, 5270, 7423, 1490, 1289, 7058, 1839, 7049, 5228, 7057	245	47	732	1.39852	1	0.629523	59.6674
GOTERM_MF_FAT	GO:0046332~SMAD binding	0.0648444	8	2.75862	1290, 1281, 91, 90, 7049, 7048, 1278, 7046	245	12	732	1.99184	1	0.625921	60.692
GOTERM_MF_FAT	GO:0008289~lipid binding	0.0751525	14	4.82759	2159, 301, 19, 5743, 1901, 5360, 857, 949, 5660, 347, 348, 5338, 4240, 2152	245	27	732	1.54921	1	0.668766	66.315
GOTERM_MF_FAT	GO:0000166~nucleotide binding	0.0789284	32	11.0345	3265, 2050, 1956, 19, 7301, 2771, 3480, 3320, 6259, 558, 4920, 7048, 4907, 7046, 4233, 4921, 780, 2048, 5159, 659, 2064, 5156, 92, 1969, 91, 90, 2778, 2260, 7052, 375, 4919, 3643	245	75	732	1.27478	1	0.674598	68.1807
GOTERM_MF_FAT	GO:0005161~platelet-derived growth factor receptor binding	0.0867729	6	2.06897	5154, 7422, 5156, 56034, 3554, 5159	245	8	732	2.24082	1	0.698255	71.7541
GOTERM_MF_FAT	GO:0003677~DNA binding	0.0867729	6	2.06897	811, 3146, 1956, 4851, 334, 351	245	8	732	2.24082	1	0.698255	71.7541
GOTERM_MF_FAT	GO:0030246~carbohydrate binding	0.0932806	32	11.0345	4043, 2335, 2252, 960, 821, 3482, 7422, 7423, 1289, 7049, 7048, 1462, 5228, 811, 5764, 633, 652, 4192, 1305, 348, 351, 2260, 3918, 3161, 3491, 5270, 1490, 1634, 7058, 1839, 2022, 7057	245	76	732	1.258	1	0.713746	74.432
GOTERM_MF_FAT	GO:0005114~type II transforming growth factor beta receptor binding	0.0992343	5	1.72414	7042, 7040, 7049, 2022, 7046	245	6	732	2.4898	1	0.72564	76.6735
GOTERM_MF_FAT	GO:0070325~lipoprotein receptor binding	0.0992343	5	1.72414	4043, 255738, 4035, 22943, 348	245	6	732	2.4898	1	0.72564	76.6735
GOTERM_MF_FAT	GO:0005319~lipid transporter activity	0.0992343	5	1.72414	19, 57088, 4035, 347, 348	245	6	732	2.4898	1	0.72564	76.6735
GOTERM_MF_FAT	GO:0004857~enzyme inhibitor activity	0.0995688	14	4.82759	7035, 5764, 301, 5627, 334, 5054, 351, 2, 718, 5270, 7077, 7076, 710, 5265	245	28	732	1.49388	1	0.715943	76.7939
Category	Term	PValue	Count	%	Genes	List Total	Pop Hits	Pop Total	Fold Enrichment	Bonferroni	Benjamini	FDR
GOTERM_BP_FAT	GO:0001568~blood vessel development	2.86231e-07	50	17.2414	4851, 8742, 284, 3676, 5327, 7852, 1289, 80781, 5228, 3576, 5328, 1281, 4313, 23210, 633, 1901, 348, 51330, 3685, 3953, 3491, 8828, 8829, 1277, 1490, 3911, 1278, 2022, 23129, 5663, 960, 7042, 2069, 7422, 7424, 7049, 3553, 7048, 7046, 5154, 90, 652, 857, 10512, 6387, 182, 7052, 9037, 2821, 7057	276	83	830	1.81159	0.000779389	0.000779389	0.000509866
GOTERM_BP_FAT	GO:0022610~biological adhesion	3.0744e-07	88	30.3448	4301, 9289, 1295, 7124, 3339, 2335, 10507, 949, 7301, 3383, 4756, 3682, 3676, 3675, 6868, 3678, 1289, 4920, 80781, 3921, 22801, 780, 4921, 50848, 976, 1947, 1281, 5792, 1901, 3690, 3691, 3693, 131566, 51330, 3918, 3685, 7412, 3688, 3491, 3913, 8828, 6696, 8829, 3689, 1490, 4162, 3911, 2022, 3912, 3959, 25945, 1956, 22795, 928, 5663, 961, 8038, 960, 3908, 5802, 23421, 10085, 9672, 3696, 5797, 1462…	276	176	830	1.50362	0.000837116	0.000418646	0.000547647
GOTERM_BP_FAT	GO:0007155~cell adhesion	3.0744e-07	88	30.3448	4301, 9289, 1295, 7124, 3339, 2335, 10507, 949, 7301, 3383, 4756, 3682, 3676, 3675, 6868, 3678, 1289, 4920, 80781, 3921, 22801, 780, 4921, 50848, 976, 1947, 1281, 5792, 1901, 3690, 3691, 3693, 131566, 51330, 3918, 3685, 7412, 3688, 3491, 3913, 8828, 6696, 8829, 3689, 1490, 4162, 3911, 2022, 3912, 3959, 25945, 1956, 22795, 928, 5663, 961, 8038, 960, 3908, 5802, 23421, 10085, 9672, 3696, 5797, 1462…	276	176	830	1.50362	0.000837116	0.000418646	0.000547647
GOTERM_BP_FAT	GO:0001944~vasculature development	8.08737e-07	50	17.2414	4851, 8742, 284, 3676, 5327, 7852, 1289, 80781, 5228, 3576, 5328, 1281, 4313, 23210, 633, 1901, 348, 51330, 3685, 3953, 3491, 8828, 8829, 1277, 1490, 3911, 1278, 2022, 23129, 5663, 960, 7042, 2069, 7422, 7424, 7049, 3553, 7048, 7046, 5154, 90, 652, 857, 10512, 6387, 182, 7052, 9037, 2821, 7057	276	85	830	1.76897	0.00220057	0.000734064	0.00144061
GOTERM_BP_FAT	GO:0042060~wound healing	3.92297e-05	43	14.8276	4854, 2149, 3084, 4851, 2335, 928, 2252, 960, 949, 7042, 2069, 3481, 7040, 6868, 3678, 5327, 1289, 3553, 7048, 2152, 5329, 5265, 5328, 2159, 7035, 3673, 2064, 1281, 30008, 5154, 5156, 5627, 3690, 5054, 131566, 57088, 1839, 6382, 710, 2022, 3569, 7056, 8291	276	77	830	1.67937	0.101352	0.0263623	0.0698576
GOTERM_BP_FAT	GO:0048514~blood vessel morphogenesis	9.59494e-05	40	13.7931	4851, 8742, 284, 7042, 2069, 3676, 7422, 7424, 5327, 7852, 80781, 7048, 3553, 7046, 5228, 5328, 3576, 5154, 90, 633, 652, 1901, 857, 10512, 348, 51330, 6387, 3953, 7052, 182, 3491, 8828, 9037, 8829, 1490, 3911, 2022, 7057, 2821, 23129	276	72	830	1.67069	0.230011	0.0509329	0.170779
GOTERM_BP_FAT	GO:0007167~enzyme linked receptor protein signaling pathway	0.000117507	58	20	2050, 3084, 3082, 2252, 2250, 284, 154, 3480, 3481, 6868, 5327, 4920, 780, 4921, 2048, 5159, 1281, 2064, 5792, 1942, 2260, 8829, 1490, 3643, 1278, 2022, 1956, 56034, 25805, 7042, 2069, 7040, 7422, 558, 7424, 4054, 7049, 7048, 7046, 4233, 659, 5764, 5154, 3572, 5156, 1969, 92, 91, 90, 652, 285704, 6272, 8754, 10076, 3976, 3977, 4919, 1839	276	117	830	1.49077	0.273929	0.0519531	0.20911
GOTERM_BP_FAT	GO:0007049~cell cycle	0.000128894	16	5.51724	811, 301, 1956, 91, 3082, 90, 3624, 3682, 351, 7042, 2069, 3688, 7040, 6868, 7057, 3576	276	20	830	2.4058	0.296107	0.048924	0.229352
GOTERM_BP_FAT	GO:0051272~positive regulation of cell motion	0.000169735	30	10.3448	2149, 1956, 949, 3383, 7042, 3480, 7040, 3481, 6868, 7422, 7424, 80781, 102, 2152, 7046, 5159, 2159, 3570, 3673, 5154, 3572, 5156, 1901, 8754, 6387, 1839, 3643, 3912, 3569, 7057	276	50	830	1.80435	0.370228	0.056161	0.301921
GOTERM_BP_FAT	GO:0031589~cell-substrate adhesion	0.000182981	25	8.62069	22795, 2335, 960, 3675, 3696, 22801, 3655, 4059, 3673, 1281, 3672, 8751, 3690, 3691, 8754, 3693, 1305, 51330, 3685, 3688, 4811, 3689, 1490, 3911, 3912	276	39	830	1.92772	0.39255	0.0538813	0.325446
GOTERM_BP_FAT	GO:0030335~positive regulation of cell migration	0.000193838	29	10	2149, 1956, 949, 3383, 7042, 3480, 7040, 3481, 6868, 7422, 7424, 80781, 102, 2152, 5159, 2159, 3570, 3673, 5154, 3572, 5156, 1901, 8754, 6387, 1839, 3643, 3912, 3569, 7057	276	48	830	1.81688	0.410255	0.0514365	0.344724
GOTERM_BP_FAT	GO:0001525~angiogenesis	0.000207285	32	11.0345	4851, 8742, 284, 7042, 2069, 7422, 7424, 7852, 7048, 3553, 80781, 5228, 5328, 3576, 5154, 90, 652, 1901, 51330, 6387, 3953, 182, 3491, 8828, 9037, 8829, 1490, 3911, 2022, 7057, 2821, 23129	276	55	830	1.74967	0.43147	0.0500411	0.368597
GOTERM_BP_FAT	GO:0051270~regulation of cell motion	0.000234741	44	15.1724	2149, 1956, 949, 3383, 3908, 7042, 3480, 3481, 7040, 6868, 7422, 7424, 7852, 7049, 5797, 80781, 102, 7046, 2152, 5159, 2159, 3570, 3673, 5154, 3572, 5156, 1901, 3690, 8754, 10076, 348, 6387, 10371, 6405, 182, 8829, 5270, 1839, 3911, 3643, 3912, 3569, 55558, 7057	276	84	830	1.57522	0.472448	0.0518972	0.417323
GOTERM_BP_FAT	GO:0022402~cell cycle process	0.000277317	14	4.82759	811, 1956, 91, 3082, 90, 351, 3624, 7042, 2069, 7040, 3688, 6868, 7057, 3576	276	17	830	2.47656	0.530232	0.0564601	0.49284
GOTERM_BP_FAT	GO:0008544~epidermis development	0.000299995	19	6.55172	1281, 1290, 5154, 301, 5743, 91, 4851, 5663, 2252, 8754, 7042, 3918, 2069, 182, 1490, 1277, 1289, 3911, 1278	276	27	830	2.11621	0.558382	0.0567079	0.533041
GOTERM_BP_FAT	GO:0010033~response to organic substance	0.000326267	59	20.3448	2149, 255738, 7124, 949, 284, 3480, 3481, 6868, 5228, 780, 5265, 1281, 2064, 5743, 4982, 348, 7132, 3953, 2, 7436, 3491, 6696, 1277, 3643, 133, 1956, 960, 7042, 3949, 7040, 3320, 7049, 3553, 7048, 3554, 267, 7046, 102, 3557, 3673, 3570, 5154, 3572, 5156, 652, 857, 2778, 8754, 6272, 10076, 7099, 3977, 567, 6382, 4240, 3569, 7057, 7056, 999	276	123	830	1.4425	0.588891	0.0575381	0.579594
GOTERM_BP_FAT	GO:0007160~cell-matrix adhesion	0.000402013	23	7.93103	4059, 3673, 1281, 3672, 22795, 8751, 2335, 3690, 3691, 8754, 960, 3693, 1305, 3685, 3688, 3675, 4811, 3689, 3696, 1490, 3911, 22801, 3655	276	36	830	1.9213	0.665562	0.0661658	0.713697
GOTERM_BP_FAT	GO:0040017~positive regulation of locomotion	0.00043556	30	10.3448	2149, 1956, 949, 3383, 7042, 3480, 7040, 3481, 6868, 7422, 7424, 80781, 102, 2152, 5159, 3576, 2159, 3570, 3673, 5154, 3572, 5156, 1901, 8754, 6387, 1839, 3643, 3912, 3569, 7057	276	52	830	1.73495	0.69478	0.0674264	0.773036
GOTERM_BP_FAT	GO:0010605~negative regulation of macromolecule metabolic process	0.000540267	25	8.62069	3084, 3146, 255738, 7124, 5663, 3624, 2069, 7040, 8321, 3481, 811, 3570, 652, 3690, 857, 10076, 2, 3685, 7076, 1839, 3643, 710, 2022, 3569, 7057	276	41	830	1.83369	0.770553	0.0785276	0.958028
GOTERM_BP_FAT	GO:0007398~ectoderm development	0.000588767	19	6.55172	1281, 1290, 5154, 301, 5743, 91, 4851, 5663, 2252, 8754, 7042, 3918, 2069, 182, 1490, 1277, 1289, 3911, 1278	276	28	830	2.04063	0.798965	0.0809691	1.04361
GOTERM_BP_FAT	GO:0007517~muscle organ development	0.000588767	19	6.55172	2064, 2149, 3084, 3339, 3371, 1301, 857, 3908, 351, 7042, 3688, 3976, 1839, 7049, 3911, 22801, 2022, 4233, 5159	276	28	830	2.04063	0.798965	0.0809691	1.04361
GOTERM_BP_FAT	GO:0031099~regeneration	0.000699029	16	5.51724	2621, 133, 4854, 4851, 284, 5054, 10076, 7040, 3976, 3913, 558, 3977, 1462, 7046, 5329, 5328	276	22	830	2.18709	0.851151	0.0908462	1.2379
GOTERM_BP_FAT	GO:0016477~cell migration	0.000718627	49	16.8966	4041, 4040, 7124, 8742, 2335, 949, 3383, 3676, 115908, 6868, 3678, 5327, 7852, 1289, 22801, 3576, 5159, 5328, 1947, 51330, 7412, 3688, 6405, 8828, 3689, 8829, 1490, 3911, 2022, 5663, 960, 6280, 7042, 7040, 7424, 7049, 3553, 1462, 7046, 4233, 3655, 3570, 3672, 90, 10512, 6387, 1839, 3569, 7057	276	100	830	1.47355	0.858894	0.089034	1.2724
GOTERM_BP_FAT	GO:0007229~integrin-mediated signaling pathway	0.000878299	21	7.24138	3673, 1281, 3672, 3690, 961, 3691, 8754, 3693, 3682, 3676, 3685, 3675, 3688, 3689, 3678, 3696, 1490, 3911, 22801, 102, 3655	276	33	830	1.9137	0.908694	0.103088	1.55303
GOTERM_BP_FAT	GO:0007507~heart development	0.000882197	25	8.62069	133, 3084, 4851, 3339, 5663, 10203, 7042, 3676, 7049, 1289, 7048, 7046, 2200, 2064, 1281, 23210, 90, 652, 1301, 10512, 3688, 8828, 8829, 3643, 2022	276	42	830	1.79003	0.909659	0.0992513	1.55987
GOTERM_BP_FAT	GO:0009719~response to endogenous stimulus	0.000892985	40	13.7931	133, 255738, 7124, 284, 7042, 3949, 3480, 3481, 7040, 6868, 7049, 7048, 3553, 7046, 5228, 3557, 5265, 3673, 2064, 3570, 5154, 5156, 5743, 652, 2778, 857, 8754, 6272, 10076, 4982, 2, 3953, 7436, 6696, 1277, 6382, 3643, 4240, 3569, 7057	276	78	830	1.54218	0.912278	0.0964277	1.5788
GOTERM_BP_FAT	GO:0030155~regulation of cell adhesion	0.001047	27	9.31034	3084, 1295, 7124, 961, 3908, 3383, 7042, 7040, 10085, 2199, 3553, 102, 3655, 780, 3576, 2064, 3673, 1901, 8754, 3491, 7052, 4811, 6696, 1277, 3911, 2022, 7057	276	47	830	1.72757	0.942359	0.107868	1.84871
GOTERM_BP_FAT	GO:0009725~response to hormone stimulus	0.00104851	39	13.4483	133, 255738, 7124, 284, 7042, 3949, 3480, 3481, 7040, 7049, 7048, 3553, 7046, 5228, 3557, 5265, 2064, 3570, 3673, 5154, 5156, 5743, 652, 2778, 857, 8754, 6272, 10076, 4982, 2, 3953, 7436, 6696, 1277, 6382, 3643, 4240, 3569, 7057	276	76	830	1.54319	0.942596	0.104084	1.85135
GOTERM_BP_FAT	GO:0051674~localization of cell	0.00127149	49	16.8966	4041, 4040, 7124, 8742, 2335, 949, 3383, 3676, 115908, 6868, 3678, 5327, 7852, 1289, 22801, 3576, 5159, 5328, 1947, 51330, 7412, 3688, 6405, 8828, 3689, 8829, 1490, 3911, 2022, 5663, 960, 6280, 7042, 7040, 7424, 7049, 3553, 1462, 7046, 4233, 3655, 3570, 3672, 90, 10512, 6387, 1839, 3569, 7057	276	102	830	1.44466	0.96875	0.120464	2.24088
GOTERM_BP_FAT	GO:0048870~cell motility	0.00127149	49	16.8966	4041, 4040, 7124, 8742, 2335, 949, 3383, 3676, 115908, 6868, 3678, 5327, 7852, 1289, 22801, 3576, 5159, 5328, 1947, 51330, 7412, 3688, 6405, 8828, 3689, 8829, 1490, 3911, 2022, 5663, 960, 6280, 7042, 7040, 7424, 7049, 3553, 1462, 7046, 4233, 3655, 3570, 3672, 90, 10512, 6387, 1839, 3569, 7057	276	102	830	1.44466	0.96875	0.120464	2.24088
GOTERM_BP_FAT	GO:0048545~response to steroid hormone stimulus	0.0015047	30	10.3448	133, 7124, 284, 7042, 3949, 7040, 7048, 3553, 7046, 3557, 5265, 2064, 3570, 5154, 5156, 5743, 652, 857, 8754, 4982, 10076, 2, 3953, 6696, 1277, 6382, 3643, 4240, 3569, 7057	276	55	830	1.64032	0.983459	0.136271	2.64671
GOTERM_BP_FAT	GO:0030334~regulation of cell migration	0.00197677	39	13.4483	2149, 1956, 949, 3383, 3908, 7042, 3480, 3481, 7040, 6868, 7422, 7424, 7852, 7049, 5797, 80781, 102, 2152, 5159, 2159, 3570, 3673, 5154, 3572, 5156, 1901, 3690, 8754, 10076, 348, 6387, 182, 5270, 1839, 3911, 3643, 3912, 3569, 7057	276	78	830	1.50362	0.995438	0.169613	3.46335
GOTERM_BP_FAT	GO:0030198~extracellular matrix organization	0.0021415	18	6.2069	1281, 1290, 5156, 3339, 1301, 334, 4982, 351, 7042, 3491, 4811, 1277, 1634, 1289, 80781, 1278, 2022, 7046	276	28	830	1.93323	0.99709	0.176883	3.74679
GOTERM_BP_FAT	GO:0045449~regulation of transcription	0.00232132	34	11.7241	4854, 2149, 3146, 3084, 4851, 7124, 3624, 3383, 154, 4756, 23421, 2069, 3481, 8321, 7040, 7422, 7049, 3553, 7046, 811, 23210, 91, 90, 652, 1901, 285704, 10076, 351, 7132, 3976, 7099, 3643, 2022, 3569	276	66	830	1.54919	0.998219	0.184712	4.05529
GOTERM_BP_FAT	GO:0045785~positive regulation of cell adhesion	0.00238955	17	5.86207	3673, 2064, 3084, 1295, 7124, 961, 8754, 7042, 3491, 10085, 7052, 4811, 6696, 2199, 3553, 3655, 7057	276	26	830	1.96628	0.998522	0.184256	4.17212
GOTERM_BP_FAT	GO:0022403~cell cycle phase	0.00309102	9	3.10345	2069, 3688, 6868, 1956, 91, 3082, 90, 351, 3624	276	10	830	2.70652	0.999782	0.225505	5.36531
GOTERM_BP_FAT	GO:0060537~muscle tissue development	0.00337033	13	4.48276	2064, 2149, 3084, 3339, 3371, 1301, 857, 351, 7042, 3688, 7049, 2022, 5159	276	18	830	2.1719	0.999899	0.236986	5.8365
GOTERM_BP_FAT	GO:0051248~negative regulation of protein metabolic process	0.00337033	13	4.48276	811, 5663, 3690, 857, 3685, 2, 7040, 3481, 7076, 3643, 2022, 710, 7057	276	18	830	2.1719	0.999899	0.236986	5.8365
GOTERM_BP_FAT	GO:0032269~negative regulation of cellular protein metabolic process	0.00337033	13	4.48276	811, 5663, 3690, 857, 3685, 2, 7040, 3481, 7076, 3643, 2022, 710, 7057	276	18	830	2.1719	0.999899	0.236986	5.8365
GOTERM_BP_FAT	GO:0040012~regulation of locomotion	0.00400477	40	13.7931	2149, 1956, 949, 3383, 3908, 7042, 3480, 3481, 7040, 6868, 7422, 7424, 7852, 7049, 5797, 80781, 102, 2152, 5159, 3576, 2159, 3570, 3673, 5154, 3572, 5156, 1901, 3690, 8754, 10076, 348, 6387, 182, 5270, 1839, 3911, 3643, 3912, 3569, 7057	276	83	830	1.44928	0.999982	0.268246	6.8986
GOTERM_BP_FAT	GO:0051781~positive regulation of cell division	0.00465557	16	5.51724	5764, 5154, 56034, 2252, 3552, 4192, 2250, 7042, 2069, 7040, 3481, 7422, 7424, 7423, 3553, 5228	276	25	830	1.92464	0.999997	0.297489	7.9763
GOTERM_BP_FAT	GO:0051302~regulation of cell division	0.00465557	16	5.51724	5764, 5154, 56034, 2252, 3552, 4192, 2250, 7042, 2069, 7040, 3481, 7422, 7424, 7423, 3553, 5228	276	25	830	1.92464	0.999997	0.297489	7.9763
GOTERM_BP_FAT	GO:0006928~cell motion	0.0049952	67	23.1034	4041, 4040, 7124, 2335, 8742, 949, 3383, 3676, 115908, 6868, 3678, 5327, 1289, 7852, 22801, 5329, 5328, 2048, 3576, 5159, 976, 2064, 1947, 301, 5743, 51330, 7412, 10371, 3688, 6405, 8828, 8829, 3689, 1490, 3911, 2022, 55558, 7869, 928, 5663, 960, 6280, 7042, 7040, 7424, 627, 7049, 5797, 3553, 1462, 267, 7046, 4233, 3655, 3673, 3570, 3672, 90, 10512, 351, 7431, 6387, 9037, 1839, 3569, 7057, 5818	276	156	830	1.29157	0.999999	0.308351	8.53404
GOTERM_BP_FAT	GO:0051173~positive regulation of nitrogen compound metabolic process	0.00508155	33	11.3793	3265, 2149, 1956, 19, 4851, 56034, 7124, 8742, 3624, 3383, 154, 2069, 3480, 3481, 7040, 7422, 3320, 3553, 7046, 811, 5154, 5156, 90, 652, 1901, 285704, 351, 348, 7132, 3976, 3643, 2022, 3569	276	66	830	1.50362	0.999999	0.305939	8.67534
GOTERM_BP_FAT	GO:0001501~skeletal system development	0.00508155	33	11.3793	1290, 1956, 3339, 5663, 7474, 3624, 3481, 7040, 6259, 4920, 4054, 7048, 7046, 5159, 2200, 1281, 4313, 5764, 5156, 92, 5743, 652, 1301, 2778, 3487, 6272, 1305, 4982, 2260, 6696, 1490, 1277, 1278	276	66	830	1.50362	0.999999	0.305939	8.67534
GOTERM_BP_FAT	GO:0010035~response to inorganic substance	0.00523136	15	5.17241	5154, 5156, 5743, 1956, 857, 8754, 5054, 4982, 348, 2, 1277, 6382, 3643, 5265, 7057	276	23	830	1.96125	0.999999	0.30674	8.91998
GOTERM_BP_FAT	GO:0007423~sensory organ development	0.00588107	21	7.24138	25945, 2064, 1290, 5154, 23210, 5156, 1956, 1295, 652, 1301, 7042, 7040, 182, 8323, 7422, 627, 1289, 5797, 780, 5818, 2048	276	37	830	1.70682	1	0.330807	9.97382
GOTERM_BP_FAT	GO:0051325~interphase	0.00642813	7	2.41379	3688, 6868, 1956, 91, 90, 351, 3624	276	7	830	3.00725	1	0.348487	10.8522
GOTERM_BP_FAT	GO:0051329~interphase of mitotic cell cycle	0.00642813	7	2.41379	3688, 6868, 1956, 91, 90, 351, 3624	276	7	830	3.00725	1	0.348487	10.8522
GOTERM_BP_FAT	GO:0048661~positive regulation of smooth muscle cell proliferation	0.0064624	13	4.48276	3673, 3570, 5743, 1956, 7124, 1901, 10203, 2069, 7052, 7422, 1839, 7048, 3569	276	19	830	2.05759	1	0.343277	10.907
GOTERM_BP_FAT	GO:0046907~intracellular transport	0.00676174	17	5.86207	811, 10267, 2149, 19, 255738, 7124, 5663, 2778, 6272, 972, 154, 351, 348, 7042, 7040, 375, 3320	276	28	830	1.82583	1	0.349363	11.3839
GOTERM_BP_FAT	GO:0008284~positive regulation of cell proliferation	0.00720371	59	20.3448	4041, 2149, 3084, 4851, 7124, 8742, 2252, 10203, 154, 3480, 3481, 6868, 10135, 80781, 2152, 5228, 4921, 5159, 1947, 2064, 5743, 1901, 2260, 7412, 3688, 8829, 7076, 3643, 3912, 3265, 133, 1956, 56034, 961, 7042, 2069, 2771, 7040, 7422, 7424, 7423, 3553, 7048, 7046, 102, 811, 3673, 3570, 5764, 5154, 3572, 5156, 652, 7052, 3976, 3977, 1839, 4240, 3569	276	136	830	1.30461	1	0.360833	12.0837
GOTERM_BP_FAT	GO:0010608~posttranscriptional regulation of gene expression	0.00767862	8	2.75862	811, 3673, 7422, 7124, 7133, 3569, 7057, 351	276	9	830	2.67311	1	0.372873	12.8299
GOTERM_BP_FAT	GO:0032768~regulation of monooxygenase activity	0.00767862	8	2.75862	3481, 92, 1956, 7124, 3553, 2022, 949, 348	276	9	830	2.67311	1	0.372873	12.8299
GOTERM_BP_FAT	GO:0000278~mitotic cell cycle	0.00767862	8	2.75862	3688, 6868, 1956, 91, 3082, 90, 351, 3624	276	9	830	2.67311	1	0.372873	12.8299
GOTERM_BP_FAT	GO:0031100~organ regeneration	0.0080889	9	3.10345	2621, 7040, 133, 3976, 558, 3977, 7046, 284, 10076	276	11	830	2.46047	1	0.381805	13.4696
GOTERM_BP_FAT	GO:0016044~membrane organization	0.00816436	28	9.65517	3265, 4041, 4040, 1956, 19, 928, 949, 154, 3949, 3482, 3320, 1289, 7048, 23210, 4035, 857, 6272, 348, 351, 3685, 7436, 375, 57088, 5338, 4240, 7057, 6653, 8291	276	55	830	1.53096	1	0.378194	13.5868
GOTERM_BP_FAT	GO:0031960~response to corticosteroid stimulus	0.00884899	15	5.17241	3570, 133, 5743, 7124, 652, 857, 8754, 10076, 2, 1277, 3553, 6382, 3643, 3569, 3557	276	24	830	1.87953	1	0.396141	14.6432
GOTERM_BP_FAT	GO:0032268~regulation of cellular protein metabolic process	0.00962043	36	12.4138	1956, 255738, 56034, 7124, 5663, 3481, 7040, 6868, 7424, 3553, 7046, 5159, 811, 659, 3673, 3570, 5154, 3572, 92, 652, 3690, 857, 8754, 351, 348, 3685, 2, 3976, 7099, 3689, 7076, 3643, 710, 2022, 3569, 7057	276	76	830	1.42449	1	0.415738	15.8189
GOTERM_BP_FAT	GO:0070482~response to oxygen levels	0.0101416	20	6.89655	4313, 3673, 133, 5154, 5156, 857, 284, 7042, 7040, 7436, 6868, 7422, 5327, 7852, 2022, 7046, 5228, 5265, 7057, 5328	276	36	830	1.67069	1	0.426119	16.6045
GOTERM_BP_FAT	GO:0007389~pattern specification process	0.0107466	22	7.58621	659, 1947, 4041, 4040, 92, 4851, 90, 5663, 652, 6422, 6387, 3491, 7422, 8829, 9037, 7852, 4920, 7048, 2022, 7046, 4242, 23129	276	41	830	1.61364	1	0.438476	17.5079
GOTERM_BP_FAT	GO:0010941~regulation of cell death	0.0109926	56	19.3103	2149, 3146, 3084, 4851, 255738, 7124, 3082, 8742, 10507, 8743, 6422, 154, 3624, 3480, 3481, 3482, 6868, 80781, 2152, 2064, 301, 5792, 5743, 3552, 972, 348, 3265, 27018, 1956, 5663, 960, 7042, 23421, 8797, 7040, 8793, 7422, 8795, 627, 3553, 7046, 811, 3570, 3672, 91, 90, 652, 6272, 8754, 351, 7052, 7099, 23385, 3569, 7057, 999	276	130	830	1.29543	1	0.439558	17.8724
GOTERM_BP_FAT	GO:0007179~transforming growth factor beta receptor signaling pathway	0.0114246	13	4.48276	1281, 5154, 90, 8754, 7042, 25805, 7040, 4054, 7049, 7048, 2022, 1278, 7046	276	20	830	1.95471	1	0.445983	18.5092
GOTERM_BP_FAT	GO:0051129~negative regulation of cellular component organization	0.0114246	13	4.48276	5792, 3146, 1901, 5663, 7040, 10371, 6405, 6696, 8829, 7049, 55558, 7057, 2048	276	20	830	1.95471	1	0.445983	18.5092
GOTERM_BP_FAT	GO:0019220~regulation of phosphate metabolic process	0.0116571	50	17.2414	2149, 3084, 7124, 3082, 334, 154, 3624, 3481, 6868, 7852, 5159, 2064, 4035, 972, 348, 1942, 7436, 3689, 3643, 2022, 1956, 56034, 5663, 7042, 8797, 2069, 2771, 7040, 8795, 7424, 3553, 7048, 7046, 4233, 659, 3570, 3673, 3672, 5154, 3572, 92, 652, 857, 8754, 351, 3976, 7099, 6385, 3569, 7057	276	114	830	1.31897	1	0.446499	18.8499
GOTERM_BP_FAT	GO:0051174~regulation of phosphorus metabolic process	0.0116571	50	17.2414	2149, 3084, 7124, 3082, 334, 154, 3624, 3481, 6868, 7852, 5159, 2064, 4035, 972, 348, 1942, 7436, 3689, 3643, 2022, 1956, 56034, 5663, 7042, 8797, 2069, 2771, 7040, 8795, 7424, 3553, 7048, 7046, 4233, 659, 3570, 3673, 3672, 5154, 3572, 92, 652, 857, 8754, 351, 3976, 7099, 6385, 3569, 7057	276	114	830	1.31897	1	0.446499	18.8499
GOTERM_BP_FAT	GO:0009890~negative regulation of biosynthetic process	0.0118091	19	6.55172	811, 3570, 5154, 3084, 3146, 7124, 3690, 857, 10076, 3624, 348, 3685, 2069, 3481, 8321, 7040, 1839, 2022, 3569	276	34	830	1.68052	1	0.44476	19.072
GOTERM_BP_FAT	GO:0001666~response to hypoxia	0.0118091	19	6.55172	4313, 3673, 133, 5154, 857, 284, 7042, 7040, 7436, 6868, 7422, 5327, 7852, 2022, 7046, 5228, 5265, 7057, 5328	276	34	830	1.68052	1	0.44476	19.072
GOTERM_BP_FAT	GO:0010604~positive regulation of macromolecule metabolic process	0.0119453	44	15.1724	3265, 2149, 255738, 4851, 56034, 7124, 5663, 8742, 3624, 154, 7042, 3480, 2069, 3481, 7040, 6868, 7422, 7424, 3553, 7046, 811, 659, 3673, 3570, 5154, 3572, 5156, 92, 90, 652, 1901, 285704, 3552, 857, 8754, 7132, 351, 348, 3976, 7099, 3643, 2022, 3569, 7057	276	98	830	1.35019	1	0.442645	19.2704
GOTERM_BP_FAT	GO:0043009~chordate embryonic development	0.0125421	21	7.24138	5156, 92, 91, 3339, 90, 5663, 652, 1301, 2778, 6422, 3688, 8323, 1277, 4920, 7049, 7048, 102, 7046, 9620, 999, 5159	276	39	830	1.61929	1	0.452926	20.1346
GOTERM_BP_FAT	GO:0009792~embryonic development ending in birth or egg hatching	0.0125421	21	7.24138	5156, 92, 91, 3339, 90, 5663, 652, 1301, 2778, 6422, 3688, 8323, 1277, 4920, 7049, 7048, 102, 7046, 9620, 999, 5159	276	39	830	1.61929	1	0.452926	20.1346
GOTERM_BP_FAT	GO:0042981~regulation of apoptosis	0.0126231	55	18.9655	2149, 3146, 3084, 4851, 255738, 3082, 7124, 8742, 10507, 8743, 6422, 154, 3624, 3480, 3481, 3482, 6868, 80781, 2152, 2064, 301, 5792, 5743, 3552, 972, 348, 3265, 27018, 1956, 5663, 960, 7042, 23421, 8797, 7040, 8793, 7422, 8795, 627, 3553, 7046, 811, 3570, 3672, 91, 90, 8754, 6272, 351, 7052, 7099, 23385, 3569, 7057, 999	276	128	830	1.29218	1	0.449331	20.2512
GOTERM_BP_FAT	GO:0001558~regulation of cell growth	0.012997	25	8.62069	3084, 960, 3624, 7042, 7040, 3481, 6868, 7423, 7046, 102, 4921, 780, 91, 3487, 348, 51330, 131566, 10371, 3491, 6405, 8829, 6696, 1490, 1839, 55558	276	49	830	1.53431	1	0.453377	20.7874
GOTERM_BP_FAT	GO:0007178~transmembrane receptor protein serine/threonine kinase signaling pathway	0.0137496	18	6.2069	659, 1281, 5154, 92, 91, 90, 652, 285704, 8754, 25805, 7042, 7040, 4054, 7049, 7048, 1278, 2022, 7046	276	32	830	1.69158	1	0.466643	21.8565
GOTERM_BP_FAT	GO:0048705~skeletal system morphogenesis	0.0141861	15	5.17241	4313, 5156, 3339, 5663, 1301, 2778, 1305, 7040, 6259, 1277, 1490, 4920, 7048, 7046, 5159	276	25	830	1.80435	1	0.471666	22.4703
GOTERM_BP_FAT	GO:0030162~regulation of proteolysis	0.0144109	11	3.7931	2, 3481, 5270, 7124, 7076, 3553, 710, 8754, 5329, 7057, 348	276	16	830	2.06748	1	0.471522	22.7846
GOTERM_BP_FAT	GO:0014706~striated muscle tissue development	0.0144109	11	3.7931	7042, 2064, 3688, 2149, 3084, 3371, 3339, 7049, 1301, 857, 351	276	16	830	2.06748	1	0.471522	22.7846
GOTERM_BP_FAT	GO:0010629~negative regulation of gene expression	0.0144109	11	3.7931	811, 2069, 8321, 7040, 3146, 3084, 7124, 652, 3643, 2022, 10076	276	16	830	2.06748	1	0.471522	22.7846
GOTERM_BP_FAT	GO:0045596~negative regulation of cell differentiation	0.0150151	26	8.96552	4854, 19, 4851, 5663, 3624, 2069, 7040, 627, 7049, 7046, 2048, 811, 652, 3690, 857, 972, 3685, 10371, 3688, 6405, 182, 3976, 8829, 6696, 7099, 55558	276	52	830	1.50362	1	0.480116	23.6235
GOTERM_BP_FAT	GO:0043067~regulation of programmed cell death	0.0151877	55	18.9655	2149, 3146, 3084, 4851, 255738, 3082, 7124, 8742, 10507, 8743, 6422, 154, 3624, 3480, 3481, 3482, 6868, 80781, 2152, 2064, 301, 5792, 5743, 3552, 972, 348, 3265, 27018, 1956, 5663, 960, 7042, 23421, 8797, 7040, 8793, 7422, 8795, 627, 3553, 7046, 811, 3570, 3672, 91, 90, 8754, 6272, 351, 7052, 7099, 23385, 3569, 7057, 999	276	129	830	1.28216	1	0.478677	23.8616
GOTERM_BP_FAT	GO:0042325~regulation of phosphorylation	0.0163069	49	16.8966	2149, 3084, 7124, 3082, 334, 154, 3624, 3481, 6868, 7852, 5159, 2064, 4035, 972, 348, 1942, 7436, 3689, 3643, 2022, 1956, 56034, 5663, 7042, 8797, 2069, 2771, 7040, 8795, 7424, 3553, 7048, 7046, 4233, 659, 3570, 5154, 3672, 3572, 92, 652, 857, 8754, 351, 3976, 7099, 6385, 3569, 7057	276	113	830	1.30403	1	0.497931	25.3883
GOTERM_BP_FAT	GO:0051384~response to glucocorticoid stimulus	0.0163742	14	4.82759	3570, 133, 5743, 7124, 652, 857, 8754, 10076, 2, 3553, 6382, 3643, 3569, 3557	276	23	830	1.8305	1	0.494093	25.4791
GOTERM_BP_FAT	GO:0045935~positive regulation of nucleobase, nucleoside, nucleotide and nucleic acid metabolic process	0.0165205	29	10	3265, 2149, 19, 4851, 56034, 7124, 8742, 3624, 154, 2069, 3480, 3481, 7040, 7422, 7046, 811, 5154, 5156, 90, 652, 1901, 285704, 351, 348, 7132, 3976, 3643, 2022, 3569	276	60	830	1.4535	1	0.492003	25.6763
GOTERM_BP_FAT	GO:0050999~regulation of nitric-oxide synthase activity	0.0170014	6	2.06897	3481, 92, 1956, 2022, 949, 348	276	6	830	3.00725	1	0.496872	26.321
GOTERM_BP_FAT	GO:0006417~regulation of translation	0.0170014	6	2.06897	811, 3673, 7124, 3569, 7057, 351	276	6	830	3.00725	1	0.496872	26.321
GOTERM_BP_FAT	GO:0000082~G1/S transition of mitotic cell cycle	0.0170014	6	2.06897	3688, 6868, 1956, 91, 90, 3624	276	6	830	3.00725	1	0.496872	26.321
GOTERM_BP_FAT	GO:0033993~response to lipid	0.0170014	6	2.06897	7040, 1956, 7049, 7048, 7046, 5265	276	6	830	3.00725	1	0.496872	26.321
GOTERM_BP_FAT	GO:0022604~regulation of cell morphogenesis	0.0170886	19	6.55172	5792, 23654, 5663, 10507, 2335, 1942, 348, 7042, 51330, 10371, 7040, 6405, 7422, 8829, 3689, 6696, 7049, 55558, 2048	276	35	830	1.63251	1	0.493615	26.4374
GOTERM_BP_FAT	GO:0030100~regulation of endocytosis	0.0173524	9	3.10345	811, 3673, 7040, 718, 967, 255738, 857, 4240, 949	276	12	830	2.25543	1	0.493982	26.7882
GOTERM_BP_FAT	GO:0007566~embryo implantation	0.0173524	9	3.10345	3976, 6696, 5743, 3553, 7048, 3912, 7046, 780, 5328	276	12	830	2.25543	1	0.493982	26.7882
GOTERM_BP_FAT	GO:0010557~positive regulation of macromolecule biosynthetic process	0.0175185	32	11.0345	3265, 2149, 4851, 56034, 7124, 3624, 154, 7042, 2069, 3480, 3481, 7040, 7422, 3553, 7046, 811, 3673, 5154, 5156, 90, 652, 1901, 285704, 3552, 351, 7132, 3976, 7099, 3643, 2022, 3569, 7057	276	68	830	1.41517	1	0.492407	27.0084
GOTERM_BP_FAT	GO:0042303~molting cycle	0.018383	8	2.75862	7042, 5154, 5743, 4851, 91, 5663, 2252, 3911	276	10	830	2.4058	1	0.504389	28.1441
GOTERM_BP_FAT	GO:0042633~hair cycle	0.018383	8	2.75862	7042, 5154, 5743, 4851, 91, 5663, 2252, 3911	276	10	830	2.4058	1	0.504389	28.1441
GOTERM_BP_FAT	GO:0001942~hair follicle development	0.018383	8	2.75862	7042, 5154, 5743, 4851, 91, 5663, 2252, 3911	276	10	830	2.4058	1	0.504389	28.1441
GOTERM_BP_FAT	GO:0022405~hair cycle process	0.018383	8	2.75862	7042, 5154, 5743, 4851, 91, 5663, 2252, 3911	276	10	830	2.4058	1	0.504389	28.1441
GOTERM_BP_FAT	GO:0022404~molting cycle process	0.018383	8	2.75862	7042, 5154, 5743, 4851, 91, 5663, 2252, 3911	276	10	830	2.4058	1	0.504389	28.1441
GOTERM_BP_FAT	GO:0045768~positive regulation of anti-apoptosis	0.018383	8	2.75862	3570, 133, 3572, 3977, 4035, 857, 284, 3569	276	10	830	2.4058	1	0.504389	28.1441
GOTERM_BP_FAT	GO:0034330~cell junction organization	0.018383	8	2.75862	7042, 7040, 3678, 928, 2335, 3690, 3911, 3655	276	10	830	2.4058	1	0.504389	28.1441
GOTERM_BP_FAT	GO:0018149~peptide cross-linking	0.0185687	7	2.41379	1281, 7052, 301, 633, 1634, 2335, 7057	276	8	830	2.63134	1	0.50312	28.3859
GOTERM_BP_FAT	GO:0044257~cellular protein catabolic process	0.0185687	7	2.41379	6868, 255738, 5663, 23385, 267, 8754, 102	276	8	830	2.63134	1	0.50312	28.3859
GOTERM_BP_FAT	GO:0048660~regulation of smooth muscle cell proliferation	0.0188713	13	4.48276	3673, 3570, 5743, 1956, 7124, 1901, 10203, 2069, 7052, 7422, 1839, 7048, 3569	276	21	830	1.86163	1	0.504062	28.7781
GOTERM_BP_FAT	GO:0042127~regulation of cell proliferation	0.0204532	79	27.2414	4041, 2149, 3084, 4851, 7124, 8742, 2252, 10203, 154, 3480, 3481, 6868, 10135, 80781, 2152, 5228, 780, 4921, 5328, 5159, 3576, 1947, 2064, 301, 5792, 5743, 1901, 3552, 2260, 348, 7412, 3688, 8829, 7077, 7076, 3643, 3911, 2022, 3912, 3265, 133, 1956, 56034, 928, 961, 7042, 2069, 2771, 7040, 7422, 7424, 7423, 627, 7049, 7048, 3553, 5797, 7046, 102, 811, 659, 3570, 3673, 5764, 5154, 3572, 5156, 652,…	276	198	830	1.19986	1	0.5279	30.7962
GOTERM_BP_FAT	GO:0043062~extracellular structure organization	0.0206774	22	7.58621	1281, 2064, 1290, 2149, 5156, 3339, 3371, 1301, 4982, 334, 351, 7042, 3491, 4811, 1277, 1634, 1289, 80781, 1278, 2022, 7046, 999	276	43	830	1.53859	1	0.527109	31.0778
GOTERM_BP_FAT	GO:0009891~positive regulation of biosynthetic process	0.0211674	37	12.7586	3265, 2149, 1956, 19, 4851, 56034, 7124, 3624, 3383, 154, 7042, 3480, 2069, 3481, 7040, 7422, 3320, 3553, 7046, 811, 3673, 5154, 5156, 90, 652, 1901, 285704, 3552, 7132, 351, 348, 3976, 7099, 3643, 2022, 3569, 7057	276	82	830	1.35693	1	0.530867	31.6894
GOTERM_BP_FAT	GO:0007169~transmembrane receptor protein tyrosine kinase signaling pathway	0.0211674	37	12.7586	2050, 3084, 1956, 3082, 56034, 2252, 2250, 284, 154, 3480, 2069, 3481, 7040, 6868, 7422, 7424, 558, 5327, 4920, 4233, 4921, 780, 5159, 2048, 659, 2064, 5154, 5156, 1969, 6272, 1942, 2260, 8829, 1490, 4919, 1839, 3643	276	82	830	1.35693	1	0.530867	31.6894
GOTERM_BP_FAT	GO:0048610~reproductive cellular process	0.0217061	12	4.13793	2069, 6387, 3688, 7040, 92, 90, 7852, 652, 6382, 4240, 7046, 5819	276	19	830	1.89931	1	0.535313	32.3561
GOTERM_BP_FAT	GO:0030855~epithelial cell differentiation	0.0217061	12	4.13793	2069, 8321, 182, 7422, 301, 2535, 1901, 80781, 3911, 2022, 8754, 50848	276	19	830	1.89931	1	0.535313	32.3561
GOTERM_BP_FAT	GO:0045859~regulation of protein kinase activity	0.0226629	35	12.069	2149, 3084, 1956, 3082, 56034, 7124, 5663, 334, 154, 7042, 8797, 2771, 2069, 3481, 7040, 6868, 8795, 7852, 3553, 7048, 7046, 4233, 2064, 3672, 4035, 857, 8754, 972, 351, 1942, 348, 7436, 6385, 3643, 7057	276	77	830	1.36693	1	0.546351	33.525
GOTERM_BP_FAT	GO:0043549~regulation of kinase activity	0.0226629	35	12.069	2149, 3084, 1956, 3082, 56034, 7124, 5663, 334, 154, 7042, 8797, 2771, 2069, 3481, 7040, 6868, 8795, 7852, 3553, 7048, 7046, 4233, 2064, 3672, 4035, 857, 8754, 972, 351, 1942, 348, 7436, 6385, 3643, 7057	276	77	830	1.36693	1	0.546351	33.525
GOTERM_BP_FAT	GO:0051338~regulation of transferase activity	0.0226629	35	12.069	2149, 3084, 1956, 3082, 56034, 7124, 5663, 334, 154, 7042, 8797, 2771, 2069, 3481, 7040, 6868, 8795, 7852, 3553, 7048, 7046, 4233, 2064, 3672, 4035, 857, 8754, 972, 351, 1942, 348, 7436, 6385, 3643, 7057	276	77	830	1.36693	1	0.546351	33.525
GOTERM_BP_FAT	GO:0051726~regulation of cell cycle	0.0233068	17	5.86207	811, 1956, 5743, 7124, 652, 3552, 3624, 351, 7042, 2069, 7040, 3688, 3481, 6868, 3976, 3643, 3553	276	31	830	1.64914	1	0.552013	34.3007
GOTERM_BP_FAT	GO:0065003~macromolecular complex assembly	0.0240356	19	6.55172	811, 3265, 19, 3084, 56034, 857, 284, 972, 154, 7132, 348, 3480, 7040, 7052, 3320, 3556, 3643, 267, 999	276	36	830	1.58716	1	0.558766	35.1686
GOTERM_BP_FAT	GO:0031328~positive regulation of cellular biosynthetic process	0.0243965	36	12.4138	3265, 2149, 1956, 19, 4851, 56034, 7124, 3624, 3383, 154, 3480, 2069, 3481, 7040, 7422, 3320, 3553, 7046, 811, 3673, 5154, 5156, 90, 652, 1901, 285704, 3552, 7132, 351, 348, 3976, 7099, 3643, 2022, 3569, 7057	276	80	830	1.35326	1	0.559783	35.5943
GOTERM_BP_FAT	GO:0051094~positive regulation of developmental process	0.0261312	37	12.7586	3084, 4851, 23654, 7124, 10507, 8742, 3624, 154, 7042, 3481, 7040, 7424, 627, 3553, 7048, 2152, 3575, 2048, 659, 3570, 3572, 5792, 92, 91, 90, 652, 3552, 2778, 8754, 972, 7132, 51330, 182, 3976, 3643, 3569, 7057	276	83	830	1.34058	1	0.580633	37.604
GOTERM_BP_FAT	GO:0009057~macromolecule catabolic process	0.0284532	10	3.44828	3949, 7040, 6868, 255738, 5663, 23385, 267, 8754, 102, 348	276	15	830	2.00483	1	0.607837	40.2016
GOTERM_BP_FAT	GO:0033554~cellular response to stress	0.0294255	13	4.48276	659, 133, 3146, 255738, 7124, 5663, 857, 7474, 3913, 4920, 1462, 267, 7057	276	22	830	1.77701	1	0.616015	41.2587
GOTERM_BP_FAT	GO:0048754~branching morphogenesis of a tube	0.0318494	15	5.17241	4851, 90, 652, 960, 6387, 3491, 7422, 8829, 9037, 7852, 7048, 3911, 2022, 5228, 23129	276	27	830	1.67069	1	0.641284	43.8178
GOTERM_BP_FAT	GO:0010558~negative regulation of macromolecule biosynthetic process	0.0318494	15	5.17241	811, 3570, 3084, 3146, 7124, 3690, 10076, 3624, 3685, 2069, 8321, 7040, 1839, 2022, 3569	276	27	830	1.67069	1	0.641284	43.8178
GOTERM_BP_FAT	GO:0006979~response to oxidative stress	0.0323279	9	3.10345	7099, 5743, 1956, 1277, 5663, 6382, 8754, 5054, 348	276	13	830	2.08194	1	0.642608	44.3104
GOTERM_BP_FAT	GO:0051259~protein oligomerization	0.0323279	9	3.10345	3480, 3265, 7052, 3643, 857, 267, 284, 7132, 999	276	13	830	2.08194	1	0.642608	44.3104
GOTERM_BP_FAT	GO:0044265~cellular macromolecule catabolic process	0.0323279	9	3.10345	3949, 6868, 255738, 5663, 23385, 267, 8754, 102, 348	276	13	830	2.08194	1	0.642608	44.3104
GOTERM_BP_FAT	GO:0019953~sexual reproduction	0.0328639	17	5.86207	25945, 4179, 92, 5743, 4851, 90, 928, 652, 6387, 3953, 2069, 7040, 3688, 7852, 4240, 7046, 5819	276	32	830	1.5976	1	0.644553	44.8574
GOTERM_BP_FAT	GO:0032989~cellular component morphogenesis	0.0344854	35	12.069	133, 1956, 7869, 4851, 3082, 928, 2335, 7042, 3480, 7040, 6259, 627, 7852, 7049, 5797, 80781, 1462, 3575, 2048, 1947, 2064, 3672, 351, 6387, 3688, 10371, 8828, 3913, 9037, 8829, 3977, 3911, 3912, 55558, 5818	276	79	830	1.33232	1	0.6584	46.4812
GOTERM_BP_FAT	GO:0045767~regulation of anti-apoptosis	0.0363978	8	2.75862	3570, 133, 3572, 3977, 4035, 857, 284, 3569	276	11	830	2.18709	1	0.674433	48.3383
GOTERM_BP_FAT	GO:0030199~collagen fibril organization	0.0363978	8	2.75862	7042, 1290, 1281, 1277, 1289, 1301, 1278, 7046	276	11	830	2.18709	1	0.674433	48.3383
GOTERM_BP_FAT	GO:0003006~reproductive developmental process	0.03657	22	7.58621	5156, 92, 5743, 90, 652, 2252, 6422, 284, 3624, 7042, 6387, 3953, 3480, 2069, 7422, 3976, 6696, 7852, 4920, 3643, 6382, 5819	276	45	830	1.47021	1	0.672153	48.5026
GOTERM_BP_FAT	GO:0042692~muscle cell differentiation	0.0372727	14	4.82759	3265, 2064, 2149, 3084, 3371, 90, 652, 8038, 6272, 351, 4756, 3688, 182, 6382	276	25	830	1.68406	1	0.675247	49.1675
GOTERM_BP_FAT	GO:0010769~regulation of cell morphogenesis involved in differentiation	0.0384654	16	5.51724	5792, 23654, 5663, 10507, 1942, 348, 7042, 51330, 10371, 7040, 6405, 8829, 6696, 7049, 55558, 2048	276	30	830	1.60386	1	0.683017	50.2777
GOTERM_BP_FAT	GO:0043627~response to estrogen stimulus	0.0384654	16	5.51724	5154, 5156, 5743, 652, 857, 284, 4982, 3953, 3949, 7040, 3643, 3553, 7048, 4240, 7046, 5265	276	30	830	1.60386	1	0.683017	50.2777
GOTERM_BP_FAT	GO:0060429~epithelium development	0.0384951	18	6.2069	301, 1901, 652, 960, 8754, 2069, 8321, 182, 8323, 7422, 7424, 2535, 80781, 3911, 2022, 9620, 5228, 50848	276	35	830	1.54658	1	0.679405	50.3051
GOTERM_BP_FAT	GO:0030182~neuron differentiation	0.0395434	41	14.1379	133, 4854, 1956, 7869, 255738, 4851, 5663, 960, 7042, 3480, 7422, 6259, 627, 7852, 5797, 1462, 7046, 2048, 2064, 1947, 3672, 1969, 652, 1901, 1942, 351, 2260, 6387, 10371, 182, 8828, 3913, 3976, 9037, 8829, 3977, 3912, 3569, 55558, 999, 5818	276	96	830	1.28434	1	0.685535	51.2614
GOTERM_BP_FAT	GO:0051146~striated muscle cell differentiation	0.0399228	11	3.7931	3265, 2064, 3688, 2149, 3084, 3371, 6382, 8038, 6272, 351, 4756	276	18	830	1.83776	1	0.685271	51.6032
GOTERM_BP_FAT	GO:0045787~positive regulation of cell cycle	0.0399228	11	3.7931	7042, 811, 2069, 3481, 6868, 1956, 7124, 3643, 3553, 3552, 351	276	18	830	1.83776	1	0.685271	51.6032
GOTERM_BP_FAT	GO:0048589~developmental growth	0.0399228	11	3.7931	2069, 4854, 3913, 5743, 4851, 5663, 652, 5329, 5054, 351, 5328	276	18	830	1.83776	1	0.685271	51.6032
GOTERM_BP_FAT	GO:0051092~positive regulation of NF-kappaB transcription factor activity	0.040349	7	2.41379	7040, 7099, 7124, 7049, 3553, 3569, 3383	276	9	830	2.33897	1	0.685444	51.9845
GOTERM_BP_FAT	GO:0050777~negative regulation of immune response	0.040349	7	2.41379	7042, 2, 3481, 1281, 7040, 710, 3575	276	9	830	2.33897	1	0.685444	51.9845
GOTERM_BP_FAT	GO:0030163~protein catabolic process	0.040349	7	2.41379	6868, 255738, 5663, 23385, 267, 8754, 102	276	9	830	2.33897	1	0.685444	51.9845
GOTERM_BP_FAT	GO:0045807~positive regulation of endocytosis	0.040349	7	2.41379	811, 3673, 718, 967, 255738, 857, 4240	276	9	830	2.33897	1	0.685444	51.9845
GOTERM_BP_FAT	GO:0031667~response to nutrient levels	0.0407227	23	7.93103	659, 3673, 133, 5154, 3572, 5743, 255738, 5663, 652, 857, 960, 284, 4982, 2, 2771, 3953, 7040, 7436, 6696, 1277, 3643, 3553, 7048	276	48	830	1.44097	1	0.685137	52.3165
GOTERM_BP_FAT	GO:0010324~membrane invagination	0.0425657	21	7.24138	3265, 4041, 4040, 23210, 19, 4035, 857, 6272, 949, 154, 351, 348, 3685, 3949, 3482, 7436, 5338, 7048, 4240, 7057, 6653	276	43	830	1.46866	1	0.697858	53.9223
GOTERM_BP_FAT	GO:0006897~endocytosis	0.0425657	21	7.24138	3265, 4041, 4040, 23210, 19, 4035, 857, 6272, 949, 154, 351, 348, 3685, 3949, 3482, 7436, 5338, 7048, 4240, 7057, 6653	276	43	830	1.46866	1	0.697858	53.9223
GOTERM_BP_FAT	GO:0048008~platelet-derived growth factor receptor signaling pathway	0.0434345	6	2.06897	5154, 7422, 5156, 5327, 56034, 5159	276	7	830	2.57764	1	0.701689	54.6614
GOTERM_BP_FAT	GO:0033627~cell adhesion mediated by integrin	0.0434345	6	2.06897	3688, 6868, 3678, 8754, 3655, 3383	276	7	830	2.57764	1	0.701689	54.6614
GOTERM_BP_FAT	GO:0051603~proteolysis involved in cellular protein catabolic process	0.0434345	6	2.06897	6868, 5663, 23385, 267, 8754, 102	276	7	830	2.57764	1	0.701689	54.6614
GOTERM_BP_FAT	GO:0051897~positive regulation of protein kinase B signaling cascade	0.0434345	6	2.06897	2159, 3481, 7040, 3643, 2152, 7046	276	7	830	2.57764	1	0.701689	54.6614
GOTERM_BP_FAT	GO:0045766~positive regulation of angiogenesis	0.0434345	6	2.06897	8742, 3553, 3552, 2152, 7057, 7132	276	7	830	2.57764	1	0.701689	54.6614
GOTERM_BP_FAT	GO:0034329~cell junction assembly	0.0434345	6	2.06897	3678, 928, 2335, 3690, 3911, 3655	276	7	830	2.57764	1	0.701689	54.6614
GOTERM_BP_FAT	GO:0043393~regulation of protein binding	0.0437921	5	1.72414	4043, 3673, 3084, 5663, 154	276	5	830	3.00725	1	0.701125	54.9624
GOTERM_BP_FAT	GO:0006509~membrane protein ectodomain proteolysis	0.0437921	5	1.72414	6868, 5663, 23385, 8754, 102	276	5	830	3.00725	1	0.701125	54.9624
GOTERM_BP_FAT	GO:0006469~negative regulation of protein kinase activity	0.0437921	5	1.72414	3481, 5663, 3553, 857, 348	276	5	830	3.00725	1	0.701125	54.9624
GOTERM_BP_FAT	GO:0033673~negative regulation of kinase activity	0.0437921	5	1.72414	3481, 5663, 3553, 857, 348	276	5	830	3.00725	1	0.701125	54.9624
GOTERM_BP_FAT	GO:0051348~negative regulation of transferase activity	0.0437921	5	1.72414	3481, 5663, 3553, 857, 348	276	5	830	3.00725	1	0.701125	54.9624
GOTERM_BP_FAT	GO:0006457~protein folding	0.0437921	5	1.72414	4043, 811, 3320, 972, 821	276	5	830	3.00725	1	0.701125	54.9624
GOTERM_BP_FAT	GO:0050919~negative chemotaxis	0.0437921	5	1.72414	10371, 5154, 6405, 8828, 55558	276	5	830	3.00725	1	0.701125	54.9624
GOTERM_BP_FAT	GO:0001763~morphogenesis of a branching structure	0.0450151	17	5.86207	4851, 90, 652, 960, 1305, 6387, 7040, 3491, 7422, 8829, 9037, 7852, 7048, 3911, 2022, 5228, 23129	276	33	830	1.54919	1	0.707726	55.9775
GOTERM_BP_FAT	GO:0070271~protein complex biogenesis	0.0450151	17	5.86207	811, 3265, 3084, 56034, 857, 284, 972, 7132, 154, 3480, 7040, 7052, 3320, 3556, 3643, 267, 999	276	33	830	1.54919	1	0.707726	55.9775
GOTERM_BP_FAT	GO:0006461~protein complex assembly	0.0450151	17	5.86207	811, 3265, 3084, 56034, 857, 284, 972, 7132, 154, 3480, 7040, 7052, 3320, 3556, 3643, 267, 999	276	33	830	1.54919	1	0.707726	55.9775
GOTERM_BP_FAT	GO:0006357~regulation of transcription from RNA polymerase II promoter	0.0450611	15	5.17241	811, 3146, 4851, 7124, 1901, 652, 3624, 154, 7132, 351, 7040, 7422, 3976, 2022, 3569	276	28	830	1.61102	1	0.704592	56.0153
GOTERM_BP_FAT	GO:0043066~negative regulation of apoptosis	0.0458829	30	10.3448	3265, 2149, 3084, 1956, 3146, 4851, 7124, 3082, 10507, 5663, 6422, 3480, 3481, 6868, 7422, 8793, 627, 3553, 2152, 7046, 2064, 301, 90, 3552, 6272, 972, 348, 7052, 3569, 7057	276	67	830	1.34653	1	0.707773	56.6847
GOTERM_BP_FAT	GO:0001569~patterning of blood vessels	0.0465076	10	3.44828	6387, 3491, 7422, 8829, 9037, 90, 7852, 7048, 2022, 23129	276	16	830	1.87953	1	0.70931	57.1871
GOTERM_BP_FAT	GO:0006275~regulation of DNA replication	0.0465076	10	3.44828	811, 3480, 2069, 3265, 3481, 7040, 5154, 5156, 56034, 3643	276	16	830	1.87953	1	0.70931	57.1871
GOTERM_BP_FAT	GO:0009991~response to extracellular stimulus	0.0488547	25	8.62069	133, 255738, 5663, 960, 284, 2771, 7040, 558, 7048, 3553, 3655, 659, 3673, 5154, 3572, 5743, 652, 857, 4982, 2, 3953, 7436, 6696, 1277, 3643	276	54	830	1.39224	1	0.723951	59.026
GOTERM_BP_FAT	GO:0006916~anti-apoptosis	0.0495459	20	6.89655	301, 3084, 3146, 7124, 3082, 5663, 10507, 3552, 6422, 348, 3480, 6868, 7052, 7422, 8793, 627, 3553, 2152, 7046, 7057	276	41	830	1.46695	1	0.725734	59.5532
GOTERM_BP_FAT	GO:0051252~regulation of RNA metabolic process	0.0495459	20	6.89655	811, 23210, 2149, 3146, 4851, 7124, 1901, 652, 7133, 3624, 154, 7132, 351, 3481, 7040, 7422, 3976, 3643, 2022, 3569	276	41	830	1.46695	1	0.725734	59.5532
GOTERM_BP_FAT	GO:0043933~macromolecular complex subunit organization	0.0495459	20	6.89655	811, 3265, 19, 3084, 56034, 857, 949, 284, 972, 154, 7132, 348, 3480, 7040, 7052, 3320, 3556, 3643, 267, 999	276	41	830	1.46695	1	0.725734	59.5532
GOTERM_BP_FAT	GO:0050920~regulation of chemotaxis	0.0512136	12	4.13793	6387, 3570, 3673, 7040, 6868, 7422, 1901, 102, 2152, 3569, 7057, 3576	276	21	830	1.71843	1	0.734455	60.7989
GOTERM_BP_FAT	GO:0051098~regulation of binding	0.0512136	12	4.13793	4043, 3673, 7040, 7099, 3084, 7124, 5663, 7049, 3553, 3569, 3383, 154	276	21	830	1.71843	1	0.734455	60.7989
GOTERM_BP_FAT	GO:0050921~positive regulation of chemotaxis	0.0512136	12	4.13793	6387, 3570, 3673, 7040, 6868, 7422, 1901, 102, 2152, 3569, 7057, 3576	276	21	830	1.71843	1	0.734455	60.7989
GOTERM_BP_FAT	GO:0045664~regulation of neuron differentiation	0.0514325	18	6.2069	811, 4854, 5792, 4851, 23654, 5663, 10507, 348, 1942, 51330, 10371, 6405, 8829, 6696, 627, 7077, 55558, 2048	276	36	830	1.50362	1	0.732751	60.9598
GOTERM_BP_FAT	GO:0032535~regulation of cellular component size	0.0519126	23	7.93103	3084, 91, 3624, 2260, 351, 131566, 7042, 51330, 6387, 10371, 3481, 7040, 6405, 6868, 3913, 8829, 6696, 1839, 7049, 102, 7046, 3575, 55558	276	49	830	1.41156	1	0.732895	61.3102
GOTERM_BP_FAT	GO:0032147~activation of protein kinase activity	0.0526767	16	5.51724	2149, 1956, 3084, 4035, 56034, 5663, 8754, 154, 7042, 8797, 2771, 3481, 8795, 7048, 3643, 7046	276	31	830	1.55213	1	0.734995	61.8619
GOTERM_BP_FAT	GO:0010942~positive regulation of cell death	0.05269	29	10	27018, 4851, 255738, 7124, 8742, 5663, 8743, 960, 3624, 154, 23421, 7042, 8797, 7040, 8795, 3553, 80781, 7046, 3672, 5792, 5743, 91, 652, 6272, 348, 351, 7052, 7099, 23385	276	65	830	1.34169	1	0.731926	61.8715
GOTERM_BP_FAT	GO:0010038~response to metal ion	0.0541711	9	3.10345	5743, 1956, 3643, 6382, 857, 8754, 4982, 5265, 7057	276	14	830	1.93323	1	0.738824	62.9195
GOTERM_BP_FAT	GO:0046777~protein amino acid autophosphorylation	0.0541711	9	3.10345	3480, 2064, 5156, 1956, 91, 3643, 7046, 4233, 5159	276	14	830	1.93323	1	0.738824	62.9195
GOTERM_BP_FAT	GO:0007219~Notch signaling pathway	0.0541711	9	3.10345	6868, 182, 4854, 3084, 4851, 5663, 23385, 102, 351	276	14	830	1.93323	1	0.738824	62.9195
GOTERM_BP_FAT	GO:0002687~positive regulation of leukocyte migration	0.0541711	9	3.10345	6387, 3570, 3673, 6868, 7422, 102, 3569, 7057, 3383	276	14	830	1.93323	1	0.738824	62.9195
GOTERM_BP_FAT	GO:0010810~regulation of cell-substrate adhesion	0.0541711	9	3.10345	3491, 10085, 4811, 6696, 2199, 1295, 1277, 780, 7057	276	14	830	1.93323	1	0.738824	62.9195
GOTERM_BP_FAT	GO:0016481~negative regulation of transcription	0.0541711	9	3.10345	811, 2069, 8321, 7040, 3146, 3084, 7124, 2022, 10076	276	14	830	1.93323	1	0.738824	62.9195
GOTERM_BP_FAT	GO:0060627~regulation of vesicle-mediated transport	0.0541711	9	3.10345	811, 3673, 7040, 718, 967, 255738, 857, 4240, 949	276	14	830	1.93323	1	0.738824	62.9195
GOTERM_BP_FAT	GO:0001936~regulation of endothelial cell proliferation	0.0541711	9	3.10345	7422, 8742, 5797, 857, 2022, 2152, 5228, 7057, 348	276	14	830	1.93323	1	0.738824	62.9195
GOTERM_BP_FAT	GO:0032101~regulation of response to external stimulus	0.0547773	33	11.3793	2149, 10203, 154, 3481, 7040, 6868, 7422, 7048, 4907, 102, 2152, 5328, 3576, 3570, 3673, 5154, 3572, 5743, 1901, 857, 7133, 5054, 348, 7132, 2, 6387, 7052, 718, 7099, 6696, 710, 3569, 7057	276	76	830	1.30578	1	0.739748	63.3406
GOTERM_BP_FAT	GO:0043069~negative regulation of programmed cell death	0.0560302	30	10.3448	3265, 2149, 3084, 1956, 3146, 4851, 7124, 3082, 10507, 5663, 6422, 3480, 3481, 6868, 7422, 8793, 627, 3553, 2152, 7046, 2064, 301, 90, 3552, 6272, 972, 348, 7052, 3569, 7057	276	68	830	1.32673	1	0.744828	64.1966
GOTERM_BP_FAT	GO:0060548~negative regulation of cell death	0.0560302	30	10.3448	3265, 2149, 3084, 1956, 3146, 4851, 7124, 3082, 10507, 5663, 6422, 3480, 3481, 6868, 7422, 8793, 627, 3553, 2152, 7046, 2064, 301, 90, 3552, 6272, 972, 348, 7052, 3569, 7057	276	68	830	1.32673	1	0.744828	64.1966
GOTERM_BP_FAT	GO:0008361~regulation of cell size	0.0601013	22	7.58621	3084, 91, 3624, 2260, 351, 131566, 7042, 51330, 10371, 3481, 7040, 6405, 6868, 3913, 8829, 6696, 1839, 7049, 102, 7046, 3575, 55558	276	47	830	1.40765	1	0.766725	66.8496
GOTERM_BP_FAT	GO:0001654~eye development	0.0601636	11	3.7931	7042, 25945, 1290, 7422, 23210, 1295, 1289, 652, 5797, 2048, 5818	276	19	830	1.74104	1	0.764169	66.8888
GOTERM_BP_FAT	GO:0051054~positive regulation of DNA metabolic process	0.0601636	11	3.7931	811, 3480, 2069, 3265, 3481, 7040, 5154, 5156, 56034, 8742, 3643	276	19	830	1.74104	1	0.764169	66.8888
GOTERM_BP_FAT	GO:0010721~negative regulation of cell development	0.0601636	11	3.7931	10371, 7040, 6405, 8829, 6696, 627, 5663, 7049, 652, 55558, 2048	276	19	830	1.74104	1	0.764169	66.8888
GOTERM_BP_FAT	GO:0034097~response to cytokine stimulus	0.0601636	11	3.7931	3570, 1281, 3572, 5156, 5743, 3977, 3643, 3554, 8754, 102, 5265	276	19	830	1.74104	1	0.764169	66.8888
GOTERM_BP_FAT	GO:0016192~vesicle-mediated transport	0.0608389	25	8.62069	4043, 3265, 4041, 4040, 19, 5663, 949, 154, 3949, 3482, 7048, 23210, 4035, 857, 6272, 348, 351, 3685, 7436, 55327, 375, 5338, 4240, 7057, 6653	276	55	830	1.36693	1	0.765193	67.31
GOTERM_BP_FAT	GO:0031327~negative regulation of cellular biosynthetic process	0.0616971	15	5.17241	811, 5154, 3084, 3146, 7124, 857, 10076, 3624, 2069, 8321, 7040, 3481, 1839, 2022, 3569	276	29	830	1.55547	1	0.767238	67.8381
GOTERM_BP_FAT	GO:0048585~negative regulation of response to stimulus	0.0616971	15	5.17241	1281, 5792, 10203, 7133, 154, 348, 7042, 2, 7040, 3481, 6696, 3553, 710, 4907, 3575	276	29	830	1.55547	1	0.767238	67.8381
GOTERM_BP_FAT	GO:0043410~positive regulation of MAPKKK cascade	0.0620588	13	4.48276	2064, 3570, 2149, 7124, 154, 7042, 3953, 3481, 3976, 7099, 3553, 3643, 3569	276	24	830	1.62893	1	0.766447	68.0582
GOTERM_BP_FAT	GO:0045428~regulation of nitric oxide biosynthetic process	0.0630614	8	2.75862	3481, 3320, 1956, 7124, 3643, 3553, 857, 3383	276	12	830	2.00483	1	0.769245	68.6609
GOTERM_BP_FAT	GO:0051341~regulation of oxidoreductase activity	0.0630614	8	2.75862	3481, 92, 1956, 7124, 3553, 2022, 949, 348	276	12	830	2.00483	1	0.769245	68.6609
GOTERM_BP_FAT	GO:0008104~protein localization	0.0637222	20	6.89655	811, 3673, 10267, 2149, 19, 1956, 3339, 7124, 5663, 857, 2778, 6272, 821, 972, 10076, 7042, 7040, 375, 55327, 1277	276	42	830	1.43202	1	0.770106	69.0524
GOTERM_BP_FAT	GO:0051241~negative regulation of multicellular organismal process	0.0651514	23	7.93103	659, 4043, 3570, 133, 5154, 5743, 4851, 255738, 7124, 857, 4982, 5054, 3624, 154, 348, 2771, 3481, 6868, 7422, 7048, 3569, 7057, 5328	276	50	830	1.38333	1	0.775081	69.8831
GOTERM_BP_FAT	GO:0000902~cell morphogenesis	0.0656026	33	11.3793	133, 7869, 1956, 4851, 3082, 2335, 7042, 3480, 7040, 6259, 627, 7852, 7049, 5797, 80781, 1462, 3575, 2048, 1947, 2064, 3672, 351, 6387, 10371, 3913, 8828, 9037, 8829, 3977, 3911, 3912, 55558, 5818	276	77	830	1.28882	1	0.774759	70.141
GOTERM_BP_FAT	GO:0035239~tube morphogenesis	0.067153	18	6.2069	4851, 90, 5663, 652, 960, 6387, 3491, 8323, 7422, 8829, 9037, 7852, 7048, 3911, 2022, 9620, 5228, 23129	276	37	830	1.46298	1	0.780159	71.0114
GOTERM_BP_FAT	GO:0007584~response to nutrient	0.067153	18	6.2069	3673, 5154, 3572, 5743, 652, 857, 960, 284, 4982, 2, 2771, 7040, 7436, 6696, 1277, 3643, 3553, 7048	276	37	830	1.46298	1	0.780159	71.0114
GOTERM_BP_FAT	GO:0035295~tube development	0.0692834	27	9.31034	4851, 5663, 2252, 960, 7474, 8323, 7422, 627, 7852, 7048, 7046, 5228, 659, 5154, 23210, 5156, 90, 652, 6387, 3491, 8829, 9037, 1490, 3911, 2022, 9620, 23129	276	61	830	1.33108	1	0.788231	72.1683
GOTERM_BP_FAT	GO:0014070~response to organic cyclic substance	0.0708167	10	3.44828	3953, 3673, 7040, 5743, 652, 3553, 7048, 960, 7046, 5265	276	17	830	1.76897	1	0.793075	72.9738
GOTERM_BP_FAT	GO:0033674~positive regulation of kinase activity	0.0711967	31	10.6897	2149, 3084, 1956, 56034, 7124, 3082, 5663, 154, 7042, 8797, 2771, 2069, 3481, 7040, 6868, 8795, 7852, 7048, 3553, 7046, 4233, 2064, 3672, 4035, 8754, 972, 1942, 7436, 6385, 3643, 7057	276	72	830	1.29479	1	0.792328	73.17
GOTERM_BP_FAT	GO:0051347~positive regulation of transferase activity	0.0711967	31	10.6897	2149, 3084, 1956, 56034, 7124, 3082, 5663, 154, 7042, 8797, 2771, 2069, 3481, 7040, 6868, 8795, 7852, 7048, 3553, 7046, 4233, 2064, 3672, 4035, 8754, 972, 1942, 7436, 6385, 3643, 7057	276	72	830	1.29479	1	0.792328	73.17
GOTERM_BP_FAT	GO:0045860~positive regulation of protein kinase activity	0.0711967	31	10.6897	2149, 3084, 1956, 56034, 7124, 3082, 5663, 154, 7042, 8797, 2771, 2069, 3481, 7040, 6868, 8795, 7852, 7048, 3553, 7046, 4233, 2064, 3672, 4035, 8754, 972, 1942, 7436, 6385, 3643, 7057	276	72	830	1.29479	1	0.792328	73.17
GOTERM_BP_FAT	GO:0052547~regulation of peptidase activity	0.0732979	7	2.41379	8797, 2149, 8795, 7124, 857, 2152, 999	276	10	830	2.10507	1	0.799599	74.2309
GOTERM_BP_FAT	GO:0045429~positive regulation of nitric oxide biosynthetic process	0.0732979	7	2.41379	3481, 3320, 1956, 7124, 3643, 3553, 3383	276	10	830	2.10507	1	0.799599	74.2309
GOTERM_BP_FAT	GO:0043065~positive regulation of apoptosis	0.0733184	28	9.65517	27018, 4851, 255738, 7124, 8742, 5663, 8743, 960, 3624, 154, 8797, 23421, 7042, 7040, 8795, 3553, 80781, 7046, 3672, 5792, 5743, 91, 6272, 348, 351, 7052, 7099, 23385	276	64	830	1.31567	1	0.7972	74.2411
GOTERM_BP_FAT	GO:0043068~positive regulation of programmed cell death	0.0733184	28	9.65517	27018, 4851, 255738, 7124, 8742, 5663, 8743, 960, 3624, 154, 8797, 23421, 7042, 7040, 8795, 3553, 80781, 7046, 3672, 5792, 5743, 91, 6272, 348, 351, 7052, 7099, 23385	276	64	830	1.31567	1	0.7972	74.2411
GOTERM_BP_FAT	GO:0044093~positive regulation of molecular function	0.0738127	45	15.5172	2149, 1956, 3084, 3082, 56034, 7124, 5663, 10203, 949, 3383, 154, 7042, 8797, 2771, 2069, 3481, 7040, 6868, 8795, 7852, 7049, 3553, 7048, 7046, 2152, 4233, 3673, 2064, 3672, 4035, 1901, 857, 2778, 8754, 972, 1942, 348, 7052, 7436, 7099, 6385, 3643, 23385, 3569, 7057	276	111	830	1.21915	1	0.79698	74.4847
GOTERM_BP_FAT	GO:0048729~tissue morphogenesis	0.0782066	17	5.86207	659, 4851, 90, 652, 2252, 1301, 960, 7042, 182, 8323, 7424, 1277, 7049, 3911, 1278, 9620, 5228	276	35	830	1.46066	1	0.81372	76.557
GOTERM_BP_FAT	GO:0042493~response to drug	0.0782066	17	5.86207	3673, 2064, 5154, 5743, 857, 2778, 10512, 4982, 7040, 6868, 627, 80781, 3553, 5797, 7048, 5228, 999	276	35	830	1.46066	1	0.81372	76.557
GOTERM_BP_FAT	GO:0048598~embryonic morphogenesis	0.0804712	20	6.89655	659, 4041, 4040, 92, 4851, 3339, 90, 5663, 22943, 652, 1301, 2778, 7474, 8323, 7424, 4920, 7048, 3911, 7046, 9620	276	43	830	1.39872	1	0.82062	77.5621
GOTERM_BP_FAT	GO:0060348~bone development	0.0820248	15	5.17241	4313, 1290, 5764, 1956, 5743, 3339, 652, 2778, 6272, 1305, 7040, 3481, 6696, 1277, 1490	276	30	830	1.50362	1	0.824445	78.2279
GOTERM_BP_FAT	GO:0001503~ossification	0.0820248	15	5.17241	4313, 1290, 5764, 1956, 5743, 3339, 652, 2778, 6272, 1305, 7040, 3481, 6696, 1277, 1490	276	30	830	1.50362	1	0.824445	78.2279
GOTERM_BP_FAT	GO:0048592~eye morphogenesis	0.083563	9	3.10345	25945, 1290, 7422, 1295, 1289, 652, 5797, 2048, 5818	276	15	830	1.80435	1	0.828085	78.8687
GOTERM_BP_FAT	GO:0045740~positive regulation of DNA replication	0.083563	9	3.10345	811, 3480, 2069, 3265, 3481, 5154, 5156, 56034, 3643	276	15	830	1.80435	1	0.828085	78.8687
GOTERM_BP_FAT	GO:0008037~cell recognition	0.083563	9	3.10345	10371, 23210, 8829, 627, 3911, 1462, 4240, 949, 351	276	15	830	1.80435	1	0.828085	78.8687
GOTERM_BP_FAT	GO:0050764~regulation of phagocytosis	0.0848774	6	2.06897	811, 3673, 7040, 718, 4240, 949	276	8	830	2.25543	1	0.83078	79.4021
GOTERM_BP_FAT	GO:0034101~erythrocyte homeostasis	0.0848774	6	2.06897	7422, 23210, 7049, 7076, 652, 3624	276	8	830	2.25543	1	0.83078	79.4021
GOTERM_BP_FAT	GO:0031331~positive regulation of cellular catabolic process	0.0848774	6	2.06897	3481, 7124, 3643, 3553, 8754, 348	276	8	830	2.25543	1	0.83078	79.4021
GOTERM_BP_FAT	GO:0055002~striated muscle cell development	0.0848774	6	2.06897	2064, 3688, 2149, 3371, 6382, 351	276	8	830	2.25543	1	0.83078	79.4021
GOTERM_BP_FAT	GO:0035270~endocrine system development	0.0848774	6	2.06897	3570, 652, 4192, 7046, 3569, 999	276	8	830	2.25543	1	0.83078	79.4021
GOTERM_BP_FAT	GO:0007050~cell cycle arrest	0.0848774	6	2.06897	7042, 811, 7040, 7057, 3624, 3576	276	8	830	2.25543	1	0.83078	79.4021
GOTERM_BP_FAT	GO:0055001~muscle cell development	0.0848774	6	2.06897	2064, 3688, 2149, 3371, 6382, 351	276	8	830	2.25543	1	0.83078	79.4021
GOTERM_BP_FAT	GO:0051896~regulation of protein kinase B signaling cascade	0.0848774	6	2.06897	2159, 3481, 7040, 3643, 2152, 7046	276	8	830	2.25543	1	0.83078	79.4021
GOTERM_BP_FAT	GO:0030218~erythrocyte differentiation	0.0848774	6	2.06897	7422, 23210, 7049, 7076, 652, 3624	276	8	830	2.25543	1	0.83078	79.4021
GOTERM_BP_FAT	GO:0044246~regulation of multicellular organismal metabolic process	0.0848774	6	2.06897	3570, 3673, 7040, 2149, 3569, 154	276	8	830	2.25543	1	0.83078	79.4021
GOTERM_BP_FAT	GO:0010469~regulation of receptor activity	0.0848774	6	2.06897	2069, 6868, 255738, 5663, 334, 351	276	8	830	2.25543	1	0.83078	79.4021
GOTERM_BP_FAT	GO:0048738~cardiac muscle tissue development	0.0848774	6	2.06897	7042, 3688, 3084, 3339, 7049, 1301	276	8	830	2.25543	1	0.83078	79.4021
GOTERM_BP_FAT	GO:0030278~regulation of ossification	0.0849383	13	4.48276	659, 3570, 3572, 92, 90, 652, 2778, 6422, 154, 7042, 8321, 7040, 3569	276	25	830	1.56377	1	0.828798	79.4265
GOTERM_BP_FAT	GO:0009968~negative regulation of signal transduction	0.0849383	13	4.48276	811, 4040, 3572, 5792, 4035, 90, 22943, 857, 154, 5338, 3553, 2022, 7057	276	25	830	1.56377	1	0.828798	79.4265
GOTERM_BP_FAT	GO:0000165~MAPKKK cascade	0.086688	21	7.24138	3672, 2149, 1956, 3082, 7124, 5663, 857, 8754, 972, 7474, 2260, 1942, 2771, 3481, 7852, 4920, 3643, 3553, 7046, 4233, 7057	276	46	830	1.37287	1	0.833023	80.1161
GOTERM_BP_FAT	GO:0050767~regulation of neurogenesis	0.086688	21	7.24138	811, 4854, 5792, 4851, 23654, 5663, 10507, 652, 348, 1942, 51330, 10371, 7040, 6405, 8829, 6696, 7424, 7077, 627, 55558, 2048	276	46	830	1.37287	1	0.833023	80.1161
GOTERM_BP_FAT	GO:0045184~establishment of protein localization	0.0911114	16	5.51724	811, 3673, 10267, 2149, 19, 7124, 5663, 2778, 6272, 821, 972, 7042, 7040, 375, 55327, 1277	276	33	830	1.45806	1	0.84621	81.7634
GOTERM_BP_FAT	GO:0009611~response to wounding	0.0952042	74	25.5172	4854, 2149, 3084, 4851, 7124, 2335, 2252, 949, 3481, 6868, 3678, 5327, 1289, 7852, 2152, 5329, 5265, 5328, 50848, 3576, 2159, 976, 7035, 1281, 2064, 30008, 301, 3690, 4192, 3552, 3487, 7133, 7132, 131566, 2, 3913, 6696, 8829, 3689, 1490, 2022, 8291, 133, 928, 960, 6280, 1604, 7042, 2069, 7040, 3556, 7048, 3553, 1462, 3557, 3570, 3673, 5154, 6279, 5156, 4179, 3371, 90, 5627, 5054, 718, 7099, 57088…	276	196	830	1.13539	1	0.857243	83.1722
GOTERM_BP_FAT	GO:0001655~urogenital system development	0.095985	14	4.82759	23210, 255738, 90, 652, 960, 6422, 4811, 627, 3911, 6382, 7046, 5228, 2200, 5159	276	28	830	1.50362	1	0.857652	83.429
GOTERM_BP_FAT	GO:0040008~regulation of growth	0.0960118	30	10.3448	2621, 3084, 960, 3624, 154, 7042, 3481, 7040, 6868, 7423, 7048, 102, 7046, 4921, 780, 91, 3487, 348, 351, 131566, 51330, 10371, 6405, 3491, 8829, 6696, 1490, 1839, 3643, 55558	276	71	830	1.27067	1	0.855767	83.4377
GOTERM_BP_FAT	GO:0008354~germ cell migration	0.0973737	5	1.72414	6387, 3688, 7040, 7852, 7046	276	6	830	2.50604	1	0.857939	83.8766
GOTERM_BP_FAT	GO:0007173~epidermal growth factor receptor signaling pathway	0.0973737	5	1.72414	2069, 7040, 6868, 1956, 1839	276	6	830	2.50604	1	0.857939	83.8766
GOTERM_BP_FAT	GO:0033619~membrane protein proteolysis	0.0973737	5	1.72414	6868, 5663, 23385, 8754, 102	276	6	830	2.50604	1	0.857939	83.8766
GOTERM_BP_FAT	GO:0043277~apoptotic cell clearance	0.0973737	5	1.72414	3685, 23210, 4035, 949, 7057	276	6	830	2.50604	1	0.857939	83.8766
GOTERM_BP_FAT	GO:0007044~cell-substrate junction assembly	0.0973737	5	1.72414	3678, 2335, 3690, 3911, 3655	276	6	830	2.50604	1	0.857939	83.8766
GOTERM_BP_FAT	GO:0032770~positive regulation of monooxygenase activity	0.0973737	5	1.72414	3481, 7124, 3553, 949, 348	276	6	830	2.50604	1	0.857939	83.8766
GOTERM_BP_FAT	GO:0043388~positive regulation of DNA binding	0.098917	8	2.75862	3673, 7040, 7099, 7124, 7049, 3553, 3569, 3383	276	13	830	1.85061	1	0.860588	84.3607
GOTERM_BP_FAT	GO:0031345~negative regulation of cell projection organization	0.098917	8	2.75862	10371, 6405, 8829, 6696, 5792, 5663, 55558, 2048	276	13	830	1.85061	1	0.860588	84.3607
GOTERM_BP_FAT	GO:0031329~regulation of cellular catabolic process	0.098917	8	2.75862	3481, 255738, 7124, 7076, 3643, 3553, 8754, 348	276	13	830	1.85061	1	0.860588	84.3607
GOTERM_BP_FAT	GO:0051099~positive regulation of binding	0.098917	8	2.75862	3673, 7040, 7099, 7124, 7049, 3553, 3569, 3383	276	13	830	1.85061	1	0.860588	84.3607
GOTERM_BP_FAT	GO:0048520~positive regulation of behavior	0.0998951	12	4.13793	6387, 3570, 3673, 7040, 6868, 7422, 1901, 102, 2152, 3569, 7057, 3576	276	23	830	1.569	1	0.861535	84.6604
GOTERM_BP_FAT	GO:0014031~mesenchymal cell development	0.0998951	12	4.13793	7042, 1947, 7040, 6405, 8828, 3084, 4851, 3082, 90, 7049, 3911, 10512	276	23	830	1.569	1	0.861535	84.6604
GOTERM_BP_FAT	GO:0051052~regulation of DNA metabolic process	0.0998951	12	4.13793	811, 3480, 2069, 3265, 3481, 7040, 5154, 5156, 56034, 8742, 3643, 3575	276	23	830	1.569	1	0.861535	84.6604
GOTERM_BP_FAT	GO:0050795~regulation of behavior	0.0998951	12	4.13793	6387, 3570, 3673, 7040, 6868, 7422, 1901, 102, 2152, 3569, 7057, 3576	276	23	830	1.569	1	0.861535	84.6604
GOTERM_BP_FAT	GO:0060485~mesenchyme development	0.0998951	12	4.13793	7042, 1947, 7040, 6405, 8828, 3084, 4851, 3082, 90, 7049, 3911, 10512	276	23	830	1.569	1	0.861535	84.6604
GOTERM_BP_FAT	GO:0048762~mesenchymal cell differentiation	0.0998951	12	4.13793	7042, 1947, 7040, 6405, 8828, 3084, 4851, 3082, 90, 7049, 3911, 10512	276	23	830	1.569	1	0.861535	84.6604

## Sheet: top_left_enrichment
Category	Term	PValue	Count	%	Genes	List Total	Pop Hits	Pop Total	Fold Enrichment	Bonferroni	Benjamini	FDR
INTERPRO	IPR015615:Transforming growth factor-beta-related	0.00655204	11	4.11985	392255, 2658, 8200, 650, 655, 3626, 4838, 3623, 10220, 654, 7043	260	16	865	2.28726	0.93961	0.93961	8.84057
INTERPRO	IPR017948:Transforming growth factor beta, conserved site	0.0117601	11	4.11985	392255, 2658, 8200, 650, 655, 3626, 4838, 3623, 10220, 654, 7043	260	17	865	2.15271	0.993599	0.919995	15.3437
INTERPRO	IPR001839:Transforming growth factor beta	0.0117601	11	4.11985	392255, 2658, 8200, 650, 655, 3626, 4838, 3623, 10220, 654, 7043	260	17	865	2.15271	0.993599	0.919995	15.3437
INTERPRO	IPR001438:EGF-like, type 2	0.0206913	8	2.99625	2158, 3714, 28514, 4854, 8788, 54567, 65989, 2155	260	11	865	2.41958	0.999867	0.949001	25.5023
INTERPRO	IPR001111:Transforming growth factor beta (TGFb), N-terminal	0.0603521	8	2.99625	392255, 2658, 8200, 650, 655, 10220, 654, 7043	260	13	865	2.04734	1	0.9987	58.377
INTERPRO	IPR013111:EGF, extracellular	0.0705057	12	4.49438	53353, 3688, 8745, 4854, 8788, 3689, 54567, 3696, 3690, 255743, 5649, 64399	260	24	865	1.66346	1	0.998058	64.2813
INTERPRO	IPR001050:Syndecan	0.0827827	4	1.49813	9672, 6383, 6385, 6382	260	4	865	3.32692	1	0.997866	70.3799
INTERPRO	IPR001881:EGF-like calcium-binding	0.0880538	17	6.36704	53353, 2158, 3714, 4854, 54567, 4851, 4035, 9353, 65989, 255743, 5624, 3949, 28514, 7436, 8788, 2155, 7056	260	39	865	1.4502	1	0.996385	72.6887
Category	Term	PValue	Count	%	Genes	List Total	Pop Hits	Pop Total	Fold Enrichment	Bonferroni	Benjamini	FDR
GOTERM_MF_FAT	GO:0008083~growth factor activity	0.00470654	35	13.1086	1437, 4856, 3562, 5008, 8200, 3479, 3626, 3623, 10220, 80310, 8817, 2249, 2246, 4803, 7043, 392255, 3714, 2658, 5155, 7039, 3574, 2277, 650, 655, 6997, 654, 27329, 3952, 4693, 3567, 3586, 9965, 4838, 3589, 255324	223	77	732	1.49205	0.834275	0.834275	6.32472
GOTERM_MF_FAT	GO:0032403~protein complex binding	0.0225662	22	8.2397	3673, 3672, 92, 91, 3384, 7450, 90, 10580, 3385, 3386, 3690, 3479, 3897, 7132, 27329, 3480, 3688, 8745, 3678, 3643, 2022, 7046	223	47	732	1.53649	0.999833	0.987069	27.1017
GOTERM_MF_FAT	GO:0046982~protein heterodimerization activity	0.0237397	16	5.99251	3673, 338, 2064, 3672, 5155, 5156, 1956, 6091, 51094, 3623, 3688, 79602, 7048, 624, 7046, 7043	223	31	732	1.6942	0.999894	0.952703	28.3045
GOTERM_MF_FAT	GO:0008092~cytoskeletal protein binding	0.0261666	10	3.74532	9672, 6383, 1956, 1636, 6385, 7852, 10580, 6382, 57530, 4897	223	16	732	2.05157	0.999959	0.919986	30.7338
GOTERM_MF_FAT	GO:0046983~protein dimerization activity	0.0346311	26	9.73783	338, 1956, 7450, 3623, 7048, 79602, 624, 7046, 4883, 2191, 7043, 2064, 3673, 3672, 5155, 3572, 5156, 6091, 9370, 90, 650, 2277, 51094, 3688, 713, 2022	223	60	732	1.42242	0.999999	0.931824	38.6219
GOTERM_MF_FAT	GO:0008233~peptidase activity	0.0548451	20	7.49064	2158, 2147, 3240, 6469, 4318, 5972, 4316, 10863, 5624, 5649, 3549, 8745, 3002, 1636, 2150, 4321, 4057, 4322, 2191, 2155	223	45	732	1.45889	1	0.972175	54.2137
GOTERM_MF_FAT	GO:0046914~transition metal ion binding	0.0584711	22	8.2397	659, 2157, 4318, 92, 4316, 91, 30061, 3827, 90, 10863, 5649, 8771, 8745, 1636, 7018, 7048, 4907, 1356, 4057, 4321, 7046, 4322	223	51	732	1.41599	1	0.962347	56.5874
GOTERM_MF_FAT	GO:0019899~enzyme binding	0.0584711	22	8.2397	338, 2064, 19, 1956, 91, 4035, 7450, 10580, 7472, 6272, 462, 3480, 355, 3482, 3689, 7099, 3643, 7048, 624, 2152, 7046, 5329	223	51	732	1.41599	1	0.962347	56.5874
GOTERM_MF_FAT	GO:0001948~glycoprotein binding	0.0764154	9	3.37079	2064, 3482, 7039, 3689, 7450, 2817, 2719, 2155, 3990	223	16	732	1.84641	1	0.97731	66.7434
GOTERM_MF_FAT	GO:0070011~peptidase activity, acting on L-amino acid peptides	0.0773668	17	6.36704	2158, 3240, 2147, 4318, 5972, 4316, 10863, 5624, 5649, 8745, 3002, 1636, 4321, 4057, 4322, 2191, 2155	223	38	732	1.46849	1	0.96692	67.2147
GOTERM_MF_FAT	GO:0005024~transforming growth factor beta receptor activity	0.0959774	8	2.99625	659, 92, 91, 90, 7049, 7048, 2022, 7046	223	14	732	1.87572	1	0.978599	75.2761
GOTERM_MF_FAT	GO:0004675~transmembrane receptor protein serine/threonine kinase activity	0.0959774	8	2.99625	659, 92, 91, 90, 7049, 7048, 2022, 7046	223	14	732	1.87572	1	0.978599	75.2761
Category	Term	PValue	Count	%	Genes	List Total	Pop Hits	Pop Total	Fold Enrichment	Bonferroni	Benjamini	FDR
GOTERM_BP_FAT	GO:0001932~regulation of protein amino acid phosphorylation	8.51312e-05	32	11.985	1437, 2147, 3562, 1956, 5008, 3479, 8764, 80310, 3458, 623, 624, 7046, 5159, 7043, 392255, 659, 2658, 3572, 5155, 92, 9370, 650, 655, 6997, 282618, 975, 7099, 3689, 3643, 3567, 2022, 3589	249	58	830	1.83908	0.185148	0.185148	0.149413
GOTERM_BP_FAT	GO:0031399~regulation of protein modification process	0.000131281	32	11.985	1437, 2147, 3562, 1956, 5008, 3479, 8764, 80310, 3458, 623, 624, 7046, 5159, 7043, 392255, 659, 2658, 3572, 5155, 92, 9370, 650, 655, 6997, 282618, 975, 7099, 3689, 3643, 3567, 2022, 3589	249	59	830	1.80791	0.27076	0.146044	0.230323
GOTERM_BP_FAT	GO:0009967~positive regulation of signal transduction	0.000181496	42	15.7303	1437, 4049, 4684, 2149, 3562, 5008, 3479, 3897, 3458, 8817, 4050, 54910, 7046, 2152, 4055, 2155, 7043, 392255, 2658, 2064, 3572, 7039, 92, 91, 9370, 1902, 650, 655, 5649, 2719, 282618, 7132, 3953, 7099, 356, 3952, 3643, 3567, 2022, 9965, 3589, 255324	249	86	830	1.62791	0.353729	0.135421	0.318288
GOTERM_BP_FAT	GO:0045935~positive regulation of nucleobase, nucleoside, nucleotide and nucleic acid metabolic process	0.000198747	32	11.985	1437, 6469, 2149, 3562, 136, 19, 4851, 8741, 5008, 3479, 3480, 3458, 7046, 7043, 392255, 2658, 5155, 5156, 90, 650, 655, 6997, 282618, 654, 7132, 3549, 3643, 3567, 2022, 3586, 4838, 3589	249	60	830	1.77778	0.379998	0.112643	0.348491
GOTERM_BP_FAT	GO:0010628~positive regulation of gene expression	0.000315224	26	9.73783	1437, 6469, 2149, 3562, 4851, 5008, 3479, 3458, 7046, 7043, 392255, 2658, 5196, 90, 650, 655, 6997, 282618, 7132, 654, 3549, 3567, 2022, 3586, 4838, 3589	249	46	830	1.88406	0.531506	0.140708	0.552194
GOTERM_BP_FAT	GO:0045941~positive regulation of transcription	0.000367296	23	8.61423	392255, 2658, 6469, 2149, 4851, 90, 5008, 3479, 650, 655, 6997, 282618, 654, 7132, 3549, 3458, 2022, 3567, 3586, 7046, 4838, 3589, 7043	249	39	830	1.96581	0.58667	0.136923	0.643134
GOTERM_BP_FAT	GO:0032268~regulation of cellular protein metabolic process	0.000562824	37	13.8577	1437, 6469, 2147, 3562, 1956, 5008, 3479, 8764, 80310, 3458, 623, 624, 7046, 5159, 7043, 392255, 659, 2658, 3673, 3572, 5155, 92, 9370, 3690, 650, 6997, 655, 282618, 975, 3685, 7099, 3689, 3643, 3567, 2022, 3586, 3589	249	76	830	1.62281	0.741787	0.175868	0.98391
GOTERM_BP_FAT	GO:0010557~positive regulation of macromolecule biosynthetic process	0.000565222	34	12.7341	1437, 6469, 2147, 2149, 3562, 4851, 5008, 10580, 3479, 3480, 3458, 4050, 7046, 7043, 392255, 3673, 2658, 5155, 5156, 90, 650, 655, 6997, 282618, 654, 7132, 3549, 7099, 3643, 3567, 2022, 3586, 4838, 3589	249	68	830	1.66667	0.743274	0.156308	0.988084
GOTERM_BP_FAT	GO:0010740~positive regulation of protein kinase cascade	0.000603139	27	10.1124	1437, 4049, 2149, 3562, 5008, 3479, 3458, 4050, 54910, 2152, 7046, 4055, 2155, 2064, 3572, 9370, 1902, 282618, 7132, 3953, 356, 7099, 3952, 3643, 3567, 9965, 3589	249	50	830	1.8	0.765661	0.148896	1.05404
GOTERM_BP_FAT	GO:0051173~positive regulation of nitrogen compound metabolic process	0.000706857	33	12.3596	1437, 6469, 2149, 3562, 136, 1956, 19, 4851, 8741, 5008, 3479, 3480, 3458, 7046, 7043, 392255, 2658, 5155, 5156, 90, 650, 655, 6997, 282618, 654, 7132, 3549, 3643, 3567, 2022, 3586, 4838, 3589	249	66	830	1.66667	0.817424	0.156385	1.23423
GOTERM_BP_FAT	GO:0045597~positive regulation of cell differentiation	0.000792419	34	12.7341	1437, 4023, 338, 6469, 4851, 23654, 7477, 8200, 4897, 6352, 4803, 7048, 3575, 2048, 7043, 659, 91653, 9423, 3572, 6091, 92, 3574, 9353, 91, 90, 5196, 796, 650, 655, 654, 3549, 3952, 3566, 3567	249	69	830	1.64251	0.851404	0.159132	1.38265
GOTERM_BP_FAT	GO:0051094~positive regulation of developmental process	0.00091214	39	14.6067	1437, 4023, 338, 6469, 4851, 23654, 8741, 7477, 8200, 4897, 6352, 4803, 7048, 2152, 3575, 2048, 7043, 659, 91653, 9423, 3572, 6091, 3574, 92, 9353, 91, 90, 5196, 796, 650, 655, 654, 7132, 27329, 3549, 3952, 3566, 3643, 3567	249	83	830	1.56627	0.888608	0.167141	1.58997
GOTERM_BP_FAT	GO:0010647~positive regulation of cell communication	0.000945899	44	16.4794	1437, 4049, 4684, 3562, 2149, 1956, 5008, 3479, 3897, 3458, 8817, 4050, 54910, 7046, 2152, 4055, 2155, 7043, 392255, 2658, 3673, 2064, 3572, 7039, 92, 91, 9370, 1902, 650, 655, 5649, 2719, 282618, 7132, 3953, 7099, 356, 3952, 3643, 3567, 2022, 9965, 3589, 255324	249	97	830	1.51203	0.897302	0.160605	1.64836
GOTERM_BP_FAT	GO:0019220~regulation of phosphate metabolic process	0.000950029	50	18.7266	9966, 2147, 2149, 3479, 3623, 80310, 7852, 5159, 2658, 2064, 7039, 4035, 1902, 5649, 975, 7436, 3689, 3643, 2022, 3589, 1437, 3562, 136, 1956, 5008, 8764, 8797, 3458, 623, 7048, 624, 7046, 7043, 659, 392255, 3673, 3672, 5155, 3572, 92, 9370, 796, 650, 6997, 655, 282618, 7099, 6385, 3567, 255324	249	114	830	1.46199	0.898318	0.150646	1.6555
GOTERM_BP_FAT	GO:0051174~regulation of phosphorus metabolic process	0.000950029	50	18.7266	9966, 2147, 2149, 3479, 3623, 80310, 7852, 5159, 2658, 2064, 7039, 4035, 1902, 5649, 975, 7436, 3689, 3643, 2022, 3589, 1437, 3562, 136, 1956, 5008, 8764, 8797, 3458, 623, 7048, 624, 7046, 7043, 659, 392255, 3673, 3672, 5155, 3572, 92, 9370, 796, 650, 6997, 655, 282618, 7099, 6385, 3567, 255324	249	114	830	1.46199	0.898318	0.150646	1.6555
GOTERM_BP_FAT	GO:0045596~negative regulation of cell differentiation	0.00131534	27	10.1124	6469, 4854, 19, 4851, 3479, 3623, 10505, 10220, 2249, 7049, 7046, 2048, 9423, 9370, 5196, 3690, 796, 655, 3685, 28514, 3549, 3688, 8829, 7099, 54361, 3566, 4838	249	52	830	1.73077	0.957806	0.190252	2.28518
GOTERM_BP_FAT	GO:0009952~anterior/posterior pattern formation	0.00136052	12	4.49438	659, 4041, 28514, 6469, 4040, 92, 4851, 4920, 6997, 7046, 4838, 10220	249	16	830	2.5	0.962156	0.185062	2.36279
GOTERM_BP_FAT	GO:0001934~positive regulation of protein amino acid phosphorylation	0.00139758	25	9.3633	1437, 2147, 3562, 5008, 3479, 8764, 3458, 7046, 7043, 659, 392255, 2658, 3572, 92, 9370, 650, 655, 6997, 282618, 975, 7099, 3643, 3567, 2022, 3589	249	47	830	1.77305	0.965387	0.179511	2.42641
GOTERM_BP_FAT	GO:0042325~regulation of phosphorylation	0.0014969	49	18.3521	9966, 2147, 2149, 3479, 3623, 80310, 7852, 5159, 2658, 2064, 7039, 4035, 1902, 5649, 975, 7436, 3689, 3643, 2022, 3589, 1437, 3562, 136, 1956, 5008, 8764, 8797, 3458, 623, 7048, 624, 7046, 7043, 659, 392255, 3672, 5155, 3572, 92, 9370, 796, 650, 6997, 655, 282618, 7099, 6385, 3567, 255324	249	113	830	1.44543	0.972751	0.181394	2.59671
GOTERM_BP_FAT	GO:0042327~positive regulation of phosphorylation	0.00164	26	9.73783	1437, 2147, 3562, 1956, 5008, 3479, 8764, 3458, 7046, 7043, 659, 392255, 2658, 3572, 92, 9370, 650, 655, 6997, 282618, 975, 7099, 3643, 3567, 2022, 3589	249	50	830	1.73333	0.980696	0.187598	2.8416
GOTERM_BP_FAT	GO:0010627~regulation of protein kinase cascade	0.00171545	29	10.8614	1437, 4049, 2149, 5972, 3562, 5008, 3479, 3458, 4050, 54910, 10159, 2152, 7046, 4055, 2155, 2064, 3572, 9370, 1902, 282618, 7132, 3953, 356, 7099, 3952, 3643, 3567, 9965, 3589	249	58	830	1.66667	0.983904	0.186541	2.97047
GOTERM_BP_FAT	GO:0042060~wound healing	0.00175444	36	13.4831	6469, 2147, 4854, 2149, 4851, 7450, 3827, 2266, 3479, 10544, 960, 2244, 3678, 2150, 7048, 2151, 2152, 5329, 2155, 7043, 2158, 2064, 2157, 3673, 5155, 5156, 5196, 3690, 5624, 2243, 462, 2162, 6382, 2022, 3589, 7056	249	77	830	1.55844	0.985347	0.182171	3.03701
GOTERM_BP_FAT	GO:0010033~response to organic substance	0.00202807	52	19.4757	338, 2149, 10580, 197, 6352, 3480, 7018, 79602, 780, 2064, 7037, 51094, 4982, 7132, 929, 3953, 3549, 7436, 3952, 3643, 3586, 4322, 4049, 6469, 5972, 1956, 7472, 960, 3949, 3458, 6906, 623, 4803, 7049, 7048, 7046, 7043, 3673, 5155, 3572, 5156, 9370, 6272, 655, 355, 9180, 713, 7099, 356, 3977, 6382, 7056	249	123	830	1.40921	0.992422	0.199028	3.50276
GOTERM_BP_FAT	GO:0031401~positive regulation of protein modification process	0.0020438	25	9.3633	1437, 2147, 3562, 5008, 3479, 8764, 3458, 7046, 7043, 659, 392255, 2658, 3572, 92, 9370, 650, 655, 6997, 282618, 975, 7099, 3643, 3567, 2022, 3589	249	48	830	1.73611	0.992704	0.192594	3.52947
GOTERM_BP_FAT	GO:0048598~embryonic morphogenesis	0.00216698	23	8.61423	659, 1280, 4041, 3714, 4040, 6469, 92, 9353, 4851, 90, 8200, 655, 6997, 56963, 2249, 8323, 54361, 4920, 7048, 7046, 4322, 4838, 7043	249	43	830	1.78295	0.994578	0.19538	3.7384
GOTERM_BP_FAT	GO:0050730~regulation of peptidyl-tyrosine phosphorylation	0.00221038	19	7.1161	1437, 5155, 3572, 3562, 1956, 9370, 5008, 3479, 6997, 282618, 8764, 975, 80310, 3458, 3689, 7099, 3567, 3589, 5159	249	33	830	1.91919	0.995116	0.191742	3.8119
GOTERM_BP_FAT	GO:0010562~positive regulation of phosphorus metabolic process	0.00235195	26	9.73783	1437, 2147, 3562, 1956, 5008, 3479, 8764, 3458, 7046, 7043, 659, 392255, 2658, 3572, 92, 9370, 650, 655, 6997, 282618, 975, 7099, 3643, 3567, 2022, 3589	249	51	830	1.69935	0.996528	0.195723	4.05132
GOTERM_BP_FAT	GO:0045937~positive regulation of phosphate metabolic process	0.00235195	26	9.73783	1437, 2147, 3562, 1956, 5008, 3479, 8764, 3458, 7046, 7043, 659, 392255, 2658, 3572, 92, 9370, 650, 655, 6997, 282618, 975, 7099, 3643, 3567, 2022, 3589	249	51	830	1.69935	0.996528	0.195723	4.05132
GOTERM_BP_FAT	GO:0007389~pattern specification process	0.00269675	22	8.2397	659, 4041, 4040, 6469, 92, 4851, 90, 655, 6997, 5649, 64399, 10220, 28514, 3549, 8829, 7852, 4920, 7048, 2022, 7046, 4838, 23129	249	41	830	1.78862	0.998488	0.213793	4.63207
GOTERM_BP_FAT	GO:0009891~positive regulation of biosynthetic process	0.00322198	37	13.8577	1437, 6469, 2147, 2149, 3562, 136, 1956, 19, 4851, 5008, 10580, 3479, 3480, 3458, 4050, 7046, 7043, 392255, 2658, 3673, 5155, 5156, 90, 650, 655, 6997, 282618, 654, 7132, 3549, 7099, 3643, 3567, 2022, 3586, 4838, 3589	249	82	830	1.50407	0.999574	0.242091	5.51035
GOTERM_BP_FAT	GO:0050817~coagulation	0.00364643	24	8.98876	2158, 2157, 3673, 2147, 6469, 2149, 5196, 7450, 3827, 2266, 3690, 10544, 5624, 2243, 462, 2244, 2162, 2150, 2151, 2152, 5329, 3589, 2155, 7056	249	47	830	1.70213	0.999847	0.261368	6.21455
GOTERM_BP_FAT	GO:0007596~blood coagulation	0.00364643	24	8.98876	2158, 2157, 3673, 2147, 6469, 2149, 5196, 7450, 3827, 2266, 3690, 10544, 5624, 2243, 462, 2244, 2162, 2150, 2151, 2152, 5329, 3589, 2155, 7056	249	47	830	1.70213	0.999847	0.261368	6.21455
GOTERM_BP_FAT	GO:0001501~skeletal system development	0.0038526	31	11.6105	6469, 1956, 197, 3479, 3623, 1101, 10220, 8817, 2249, 4920, 7048, 7046, 4883, 5159, 7043, 1280, 3714, 5156, 4318, 92, 650, 655, 6272, 50964, 4982, 654, 2260, 3549, 8788, 4322, 4838	249	66	830	1.56566	0.999907	0.266147	6.55481
GOTERM_BP_FAT	GO:0045449~regulation of transcription	0.0038526	31	11.6105	6469, 4854, 2149, 4851, 5008, 3479, 4756, 8321, 3458, 7049, 7046, 7043, 392255, 2658, 91, 90, 796, 650, 655, 6997, 282618, 654, 7132, 3549, 7099, 3643, 3567, 2022, 3586, 4838, 3589	249	66	830	1.56566	0.999907	0.266147	6.55481
GOTERM_BP_FAT	GO:0031328~positive regulation of cellular biosynthetic process	0.00396957	36	13.4831	1437, 6469, 2149, 3562, 136, 1956, 19, 4851, 5008, 10580, 3479, 3480, 3458, 4050, 7046, 7043, 392255, 3673, 2658, 5155, 5156, 90, 650, 655, 6997, 282618, 654, 7132, 3549, 7099, 3643, 3567, 2022, 3586, 4838, 3589	249	80	830	1.5	0.99993	0.265507	6.74733
GOTERM_BP_FAT	GO:0045893~positive regulation of transcription, DNA-dependent	0.00426839	18	6.74157	6469, 2149, 4851, 5008, 3479, 650, 655, 6997, 654, 7132, 3549, 3458, 2022, 3567, 3586, 4838, 3589, 7043	249	32	830	1.875	0.999966	0.274927	7.23749
GOTERM_BP_FAT	GO:0051254~positive regulation of RNA metabolic process	0.00426839	18	6.74157	6469, 2149, 4851, 5008, 3479, 650, 655, 6997, 654, 7132, 3549, 3458, 2022, 3567, 3586, 4838, 3589, 7043	249	32	830	1.875	0.999966	0.274927	7.23749
GOTERM_BP_FAT	GO:0010604~positive regulation of macromolecule metabolic process	0.00494416	42	15.7303	1437, 6469, 2147, 2149, 3562, 4851, 8741, 5008, 10580, 3479, 8764, 3480, 3458, 4050, 7046, 7043, 392255, 659, 2658, 3673, 3572, 5155, 5156, 92, 90, 5196, 9370, 650, 6997, 655, 282618, 975, 654, 7132, 3549, 7099, 3643, 3567, 2022, 3586, 4838, 3589	249	98	830	1.42857	0.999993	0.303173	8.33698
GOTERM_BP_FAT	GO:0007599~hemostasis	0.00512085	24	8.98876	2158, 2157, 3673, 2147, 6469, 2149, 5196, 7450, 3827, 2266, 3690, 10544, 5624, 2243, 462, 2244, 2162, 2150, 2151, 2152, 5329, 3589, 2155, 7056	249	48	830	1.66667	0.999996	0.304522	8.62243
GOTERM_BP_FAT	GO:0009725~response to hormone stimulus	0.00599954	34	12.7341	6469, 5972, 10580, 197, 7472, 3949, 6352, 3480, 6906, 4803, 7049, 7048, 79602, 7046, 7043, 2064, 3673, 5155, 5156, 9370, 655, 6272, 51094, 4982, 3953, 3549, 355, 7436, 713, 3952, 6382, 3643, 3586, 4322	249	76	830	1.49123	0.999999	0.338666	10.0296
GOTERM_BP_FAT	GO:0051247~positive regulation of protein metabolic process	0.00624037	26	9.73783	1437, 2147, 3562, 5008, 3479, 8764, 3458, 7046, 7043, 659, 392255, 3673, 2658, 3572, 92, 9370, 650, 655, 6997, 282618, 975, 7099, 3643, 3567, 2022, 3589	249	54	830	1.60494	1	0.341768	10.4116
GOTERM_BP_FAT	GO:0032270~positive regulation of cellular protein metabolic process	0.00624037	26	9.73783	1437, 2147, 3562, 5008, 3479, 8764, 3458, 7046, 7043, 659, 392255, 3673, 2658, 3572, 92, 9370, 650, 655, 6997, 282618, 975, 7099, 3643, 3567, 2022, 3589	249	54	830	1.60494	1	0.341768	10.4116
GOTERM_BP_FAT	GO:0003002~regionalization	0.00628219	14	5.24345	659, 4041, 4040, 6469, 92, 4851, 6997, 5649, 64399, 10220, 28514, 4920, 7046, 4838	249	23	830	2.02899	1	0.336104	10.4778
GOTERM_BP_FAT	GO:0043009~chordate embryonic development	0.00873335	20	7.49064	1280, 338, 6469, 5156, 92, 91, 90, 6997, 56963, 3688, 28514, 8323, 8788, 4920, 7049, 7048, 7046, 4838, 7043, 5159	249	39	830	1.7094	1	0.426018	14.278
GOTERM_BP_FAT	GO:0009792~embryonic development ending in birth or egg hatching	0.00873335	20	7.49064	1280, 338, 6469, 5156, 92, 91, 90, 6997, 56963, 3688, 28514, 8323, 8788, 4920, 7049, 7048, 7046, 4838, 7043, 5159	249	39	830	1.7094	1	0.426018	14.278
GOTERM_BP_FAT	GO:0007369~gastrulation	0.00878992	9	3.37079	659, 4041, 4040, 92, 9353, 90, 6997, 655, 4838	249	12	830	2.5	1	0.419834	14.3638
GOTERM_BP_FAT	GO:0035295~tube development	0.0095381	28	10.4869	6469, 4851, 3479, 7472, 960, 56963, 64399, 10220, 8817, 2246, 8323, 7852, 7048, 7046, 7043, 659, 5156, 9353, 90, 650, 655, 2719, 3549, 8829, 54361, 2022, 4838, 23129	249	61	830	1.53005	1	0.437987	15.4921
GOTERM_BP_FAT	GO:0009719~response to endogenous stimulus	0.00971728	34	12.7341	6469, 5972, 10580, 197, 7472, 3949, 6352, 3480, 6906, 4803, 7049, 7048, 79602, 7046, 7043, 2064, 3673, 5155, 5156, 9370, 655, 6272, 51094, 4982, 3953, 3549, 355, 7436, 713, 3952, 6382, 3643, 3586, 4322	249	78	830	1.45299	1	0.436049	15.7602
GOTERM_BP_FAT	GO:0044242~cellular lipid catabolic process	0.0104792	6	2.24719	27329, 4023, 338, 3952, 9370, 3990	249	6	830	3.33333	1	0.452955	16.8913
GOTERM_BP_FAT	GO:0030509~BMP signaling pathway	0.0140512	10	3.74532	659, 392255, 2658, 92, 90, 7049, 2022, 650, 655, 654	249	15	830	2.22222	1	0.546817	22.0058
GOTERM_BP_FAT	GO:0050731~positive regulation of peptidyl-tyrosine phosphorylation	0.015486	14	5.24345	1437, 3572, 3562, 9370, 5008, 3479, 6997, 282618, 8764, 975, 3458, 7099, 3567, 3589	249	25	830	1.86667	1	0.573896	23.9754
GOTERM_BP_FAT	GO:0051252~regulation of RNA metabolic process	0.0166545	20	7.49064	6469, 2149, 4851, 5008, 3479, 650, 655, 7133, 6997, 654, 7132, 3549, 3458, 3643, 2022, 3567, 3586, 4838, 3589, 7043	249	41	830	1.62602	1	0.592449	25.5448
GOTERM_BP_FAT	GO:0001701~in utero embryonic development	0.0192357	11	4.11985	338, 3688, 5156, 91, 90, 7049, 6997, 7046, 4838, 5159, 7043	249	18	830	2.03704	1	0.637775	28.9036
GOTERM_BP_FAT	GO:0018108~peptidyl-tyrosine phosphorylation	0.0192357	11	4.11985	3458, 2064, 2147, 2149, 5156, 5008, 3643, 5649, 780, 5159, 2048	249	18	830	2.03704	1	0.637775	28.9036
GOTERM_BP_FAT	GO:0045637~regulation of myeloid cell differentiation	0.0192357	11	4.11985	6352, 355, 7099, 92, 3952, 91, 5196, 9370, 796, 3567, 3623	249	18	830	2.03704	1	0.637775	28.9036
GOTERM_BP_FAT	GO:0018212~peptidyl-tyrosine modification	0.0192357	11	4.11985	3458, 2064, 2147, 2149, 5156, 5008, 3643, 5649, 780, 5159, 2048	249	18	830	2.03704	1	0.637775	28.9036
GOTERM_BP_FAT	GO:0043434~response to peptide hormone stimulus	0.0193041	13	4.86891	10580, 197, 6272, 655, 7472, 3480, 6352, 7436, 6906, 4803, 3952, 3643, 3586	249	23	830	1.88406	1	0.631182	28.9907
GOTERM_BP_FAT	GO:0051052~regulation of DNA metabolic process	0.0193041	13	4.86891	1437, 5155, 3562, 5156, 8741, 3479, 8771, 3480, 3458, 3643, 3586, 3575, 7043	249	23	830	1.88406	1	0.631182	28.9907
GOTERM_BP_FAT	GO:0046546~development of primary male sexual characteristics	0.0204169	8	2.99625	3714, 6469, 5156, 92, 54361, 197, 6382, 3623	249	11	830	2.42424	1	0.644261	30.3926
GOTERM_BP_FAT	GO:0006355~regulation of transcription, DNA-dependent	0.0206235	19	7.1161	6469, 2149, 4851, 5008, 3479, 650, 655, 6997, 654, 7132, 3549, 3458, 3643, 2022, 3567, 3586, 4838, 3589, 7043	249	39	830	1.62393	1	0.64042	30.65
GOTERM_BP_FAT	GO:0007507~heart development	0.0223024	20	7.49064	1280, 2064, 6469, 4851, 90, 650, 10203, 6997, 3676, 3688, 8828, 8829, 7049, 3643, 79602, 7048, 2022, 7046, 9965, 4838	249	42	830	1.5873	1	0.66206	32.7086
GOTERM_BP_FAT	GO:0050878~regulation of body fluid levels	0.0226138	25	9.3633	2147, 6469, 4879, 2149, 3827, 7450, 2266, 10544, 2244, 2150, 2151, 2152, 5329, 2155, 2158, 2157, 3673, 5196, 3690, 5624, 2243, 462, 2162, 7056, 3589	249	56	830	1.4881	1	0.659941	33.084
GOTERM_BP_FAT	GO:0045944~positive regulation of transcription from RNA polymerase II promoter	0.0228331	14	5.24345	6469, 4851, 5008, 3479, 650, 6997, 655, 7132, 654, 3549, 2022, 4838, 3589, 7043	249	26	830	1.79487	1	0.6564	33.3473
GOTERM_BP_FAT	GO:0060389~pathway-restricted SMAD protein phosphorylation	0.0241426	7	2.62172	392255, 2658, 7049, 7048, 650, 655, 7046	249	9	830	2.59259	1	0.670101	34.8988
GOTERM_BP_FAT	GO:0001889~liver development	0.0241426	7	2.62172	2064, 3673, 4851, 51599, 7450, 7049, 4838	249	9	830	2.59259	1	0.670101	34.8988
GOTERM_BP_FAT	GO:0040007~growth	0.0255336	18	6.74157	392255, 2658, 6469, 5155, 4854, 4851, 3479, 8200, 650, 655, 2243, 654, 2260, 10220, 7049, 5329, 3575, 7043	249	37	830	1.62162	1	0.683984	36.5095
GOTERM_BP_FAT	GO:0035239~tube morphogenesis	0.0255336	18	6.74157	6469, 4851, 90, 3479, 650, 960, 655, 56963, 2719, 3549, 8323, 8829, 54361, 7852, 7048, 2022, 4838, 23129	249	37	830	1.62162	1	0.683984	36.5095
GOTERM_BP_FAT	GO:0006109~regulation of carbohydrate metabolic process	0.0277495	6	2.24719	3458, 3952, 9370, 10580, 3643, 3479	249	7	830	2.85714	1	0.707872	38.998
GOTERM_BP_FAT	GO:0010675~regulation of cellular carbohydrate metabolic process	0.0277495	6	2.24719	3458, 3952, 9370, 10580, 3643, 3479	249	7	830	2.85714	1	0.707872	38.998
GOTERM_BP_FAT	GO:0007178~transmembrane receptor protein serine/threonine kinase signaling pathway	0.0289855	16	5.99251	659, 392255, 2658, 5155, 92, 91, 90, 8200, 650, 655, 654, 7049, 7048, 2022, 7046, 7043	249	32	830	1.66667	1	0.717258	40.3458
GOTERM_BP_FAT	GO:0007498~mesoderm development	0.0295914	9	3.37079	659, 6469, 92, 9353, 90, 6997, 655, 4838, 10220	249	14	830	2.14286	1	0.718436	40.9962
GOTERM_BP_FAT	GO:0010038~response to metal ion	0.0295914	9	3.37079	338, 1956, 2244, 7037, 2266, 3643, 6382, 2243, 4982	249	14	830	2.14286	1	0.718436	40.9962
GOTERM_BP_FAT	GO:0046777~protein amino acid autophosphorylation	0.0295914	9	3.37079	3480, 2064, 5156, 1956, 91, 3643, 7472, 7046, 5159	249	14	830	2.14286	1	0.718436	40.9962
GOTERM_BP_FAT	GO:0048729~tissue morphogenesis	0.0316096	17	6.36704	659, 3714, 6469, 284217, 9353, 4851, 90, 650, 6997, 960, 655, 56963, 2719, 8323, 54361, 7049, 4838	249	35	830	1.61905	1	0.736017	43.1147
GOTERM_BP_FAT	GO:0048754~branching morphogenesis of a tube	0.0324897	14	5.24345	6469, 4851, 90, 3479, 650, 960, 655, 2719, 3549, 8829, 7852, 7048, 2022, 23129	249	27	830	1.7284	1	0.739814	44.0159
GOTERM_BP_FAT	GO:0042127~regulation of cell proliferation	0.0338913	71	26.5918	9966, 3627, 4041, 2149, 284217, 4851, 8741, 3479, 10203, 3623, 3480, 2249, 2246, 2152, 780, 5159, 3596, 2064, 3714, 7039, 1489, 4316, 2719, 975, 2260, 3688, 3549, 8829, 3643, 2022, 3586, 4321, 4838, 3589, 1437, 3597, 4049, 6469, 3562, 1956, 5008, 7472, 8764, 3600, 10220, 3458, 8817, 4803, 4050, 7049, 151888, 7048, 624, 7046, 7043, 659, 3673, 9423, 3572, 5155, 5156, 3574, 2277, 650, 655, 6997, 282…	249	198	830	1.19529	1	0.748932	45.4233
GOTERM_BP_FAT	GO:0010743~regulation of foam cell differentiation	0.0366946	8	2.99625	1437, 3685, 4023, 338, 19, 5196, 9370, 3690	249	12	830	2.22222	1	0.770979	48.1389
GOTERM_BP_FAT	GO:0046661~male sex differentiation	0.0366946	8	2.99625	3714, 6469, 5156, 92, 54361, 197, 6382, 3623	249	12	830	2.22222	1	0.770979	48.1389
GOTERM_BP_FAT	GO:0009968~negative regulation of signal transduction	0.0405473	13	4.86891	4040, 3572, 4035, 9370, 90, 197, 50964, 64399, 27123, 3549, 54361, 2022, 7043	249	25	830	1.73333	1	0.799235	51.6636
GOTERM_BP_FAT	GO:0030278~regulation of ossification	0.0405473	13	4.86891	659, 3572, 92, 90, 7477, 197, 650, 796, 655, 50964, 654, 8321, 7043	249	25	830	1.73333	1	0.799235	51.6636
GOTERM_BP_FAT	GO:0042981~regulation of apoptosis	0.0430527	48	17.9775	1437, 9966, 4049, 2147, 6469, 3562, 2149, 1956, 4851, 3827, 8741, 3479, 8200, 960, 3623, 8740, 8771, 8797, 3480, 3458, 3482, 2249, 4803, 4050, 624, 7046, 2152, 2155, 7043, 1280, 3714, 2064, 3672, 4318, 3574, 91, 90, 5196, 9370, 6997, 5624, 655, 6272, 3549, 355, 7099, 356, 3586	249	128	830	1.25	1	0.813617	53.8332
GOTERM_BP_FAT	GO:0006357~regulation of transcription from RNA polymerase II promoter	0.0447846	14	5.24345	6469, 4851, 5008, 3479, 650, 6997, 655, 7132, 654, 3549, 2022, 4838, 3589, 7043	249	28	830	1.66667	1	0.821251	55.2788
GOTERM_BP_FAT	GO:0060393~regulation of pathway-restricted SMAD protein phosphorylation	0.0454572	7	2.62172	392255, 2658, 2022, 650, 655, 7046, 7043	249	10	830	2.33333	1	0.821175	55.8287
GOTERM_BP_FAT	GO:0045580~regulation of T cell differentiation	0.0454572	7	2.62172	2064, 6469, 3574, 3566, 7048, 3600, 3575	249	10	830	2.33333	1	0.821175	55.8287
GOTERM_BP_FAT	GO:0010862~positive regulation of pathway-restricted SMAD protein phosphorylation	0.0454572	7	2.62172	392255, 2658, 2022, 650, 655, 7046, 7043	249	10	830	2.33333	1	0.821175	55.8287
GOTERM_BP_FAT	GO:0032868~response to insulin stimulus	0.0473517	9	3.37079	3480, 6352, 7436, 3952, 10580, 3643, 197, 6272, 3586	249	15	830	2	1	0.829267	57.3434
GOTERM_BP_FAT	GO:0043067~regulation of programmed cell death	0.0494464	48	17.9775	1437, 9966, 4049, 2147, 6469, 3562, 2149, 1956, 4851, 3827, 8741, 3479, 8200, 960, 3623, 8740, 8771, 8797, 3480, 3458, 3482, 2249, 4803, 4050, 624, 7046, 2152, 2155, 7043, 1280, 3714, 2064, 3672, 4318, 3574, 91, 90, 5196, 9370, 6997, 5624, 655, 6272, 3549, 355, 7099, 356, 3586	249	129	830	1.24031	1	0.838021	58.961
GOTERM_BP_FAT	GO:0045165~cell fate commitment	0.0506776	12	4.49438	3714, 3688, 28514, 6469, 4854, 2246, 3574, 4851, 650, 6997, 7046, 4838	249	23	830	1.73913	1	0.84108	59.8846
GOTERM_BP_FAT	GO:0008284~positive regulation of cell proliferation	0.0549959	50	18.7266	4041, 3627, 284217, 2149, 4851, 8741, 3479, 10203, 3480, 2249, 2246, 2152, 5159, 2064, 3596, 7039, 1489, 975, 2260, 3688, 3549, 8829, 3643, 4321, 4838, 3589, 1437, 3597, 6469, 3562, 1956, 5008, 3600, 8817, 3458, 4803, 7048, 7046, 3673, 9423, 5155, 3572, 5156, 3574, 2277, 6997, 9180, 3977, 3567, 255324	249	136	830	1.22549	1	0.860768	62.9716
GOTERM_BP_FAT	GO:0008584~male gonad development	0.0561487	6	2.24719	3714, 92, 54361, 197, 6382, 3623	249	8	830	2.5	1	0.862672	63.757
GOTERM_BP_FAT	GO:0048332~mesoderm morphogenesis	0.0561487	6	2.24719	659, 9353, 90, 6997, 655, 4838	249	8	830	2.5	1	0.862672	63.757
GOTERM_BP_FAT	GO:0007368~determination of left/right symmetry	0.0561487	6	2.24719	28514, 6469, 92, 4851, 90, 4838	249	8	830	2.5	1	0.862672	63.757
GOTERM_BP_FAT	GO:0009799~determination of symmetry	0.0561487	6	2.24719	28514, 6469, 92, 4851, 90, 4838	249	8	830	2.5	1	0.862672	63.757
GOTERM_BP_FAT	GO:0001707~mesoderm formation	0.0561487	6	2.24719	659, 9353, 90, 6997, 655, 4838	249	8	830	2.5	1	0.862672	63.757
GOTERM_BP_FAT	GO:0043193~positive regulation of gene-specific transcription	0.0561487	6	2.24719	4851, 3479, 3567, 2022, 3586, 7043	249	8	830	2.5	1	0.862672	63.757
GOTERM_BP_FAT	GO:0055072~iron ion homeostasis	0.0561487	6	2.24719	3240, 7037, 30061, 7018, 1356, 4057	249	8	830	2.5	1	0.862672	63.757
GOTERM_BP_FAT	GO:0009855~determination of bilateral symmetry	0.0561487	6	2.24719	28514, 6469, 92, 4851, 90, 4838	249	8	830	2.5	1	0.862672	63.757
GOTERM_BP_FAT	GO:0060021~palate development	0.0561487	6	2.24719	1280, 5156, 7049, 7048, 7046, 7043	249	8	830	2.5	1	0.862672	63.757
GOTERM_BP_FAT	GO:0006879~cellular iron ion homeostasis	0.0561487	6	2.24719	3240, 7037, 30061, 7018, 1356, 4057	249	8	830	2.5	1	0.862672	63.757
GOTERM_BP_FAT	GO:0001704~formation of primary germ layer	0.0561487	6	2.24719	659, 9353, 90, 6997, 655, 4838	249	8	830	2.5	1	0.862672	63.757
GOTERM_BP_FAT	GO:0010941~regulation of cell death	0.0565342	48	17.9775	1437, 9966, 4049, 2147, 6469, 3562, 2149, 1956, 4851, 3827, 8741, 3479, 8200, 960, 3623, 8740, 8771, 8797, 3480, 3458, 3482, 2249, 4803, 4050, 624, 7046, 2152, 2155, 7043, 1280, 3714, 2064, 3672, 4318, 3574, 91, 90, 5196, 9370, 6997, 5624, 655, 6272, 3549, 355, 7099, 356, 3586	249	130	830	1.23077	1	0.860719	64.0162
GOTERM_BP_FAT	GO:0006631~fatty acid metabolic process	0.0596586	8	2.99625	27329, 4023, 3952, 9370, 79602, 51094, 7132, 3990	249	13	830	2.05128	1	0.871866	66.0526
GOTERM_BP_FAT	GO:0048706~embryonic skeletal system development	0.0596586	8	2.99625	1280, 6469, 8788, 92, 7048, 7046, 4838, 7043	249	13	830	2.05128	1	0.871866	66.0526
GOTERM_BP_FAT	GO:0032583~regulation of gene-specific transcription	0.0596586	8	2.99625	4851, 3643, 3479, 3567, 2022, 650, 3586, 7043	249	13	830	2.05128	1	0.871866	66.0526
GOTERM_BP_FAT	GO:0046427~positive regulation of JAK-STAT cascade	0.0596586	8	2.99625	1437, 3458, 3572, 2149, 3562, 3479, 3567, 282618	249	13	830	2.05128	1	0.871866	66.0526
GOTERM_BP_FAT	GO:0048545~response to steroid hormone stimulus	0.0636761	23	8.61423	2064, 6469, 5155, 5156, 9370, 7472, 655, 4982, 3949, 3953, 6352, 355, 3549, 713, 6906, 4803, 3643, 6382, 7048, 3586, 7046, 4322, 7043	249	55	830	1.39394	1	0.885547	68.5118
GOTERM_BP_FAT	GO:0006508~proteolysis	0.0644179	24	8.98876	2158, 2220, 2147, 3240, 6469, 4318, 5972, 4316, 10863, 5624, 3549, 8745, 713, 4803, 712, 3002, 1636, 10159, 722, 2152, 4321, 4322, 2191, 2155	249	58	830	1.37931	1	0.885142	68.947
GOTERM_BP_FAT	GO:0043066~negative regulation of apoptosis	0.0657097	27	10.1124	1437, 6469, 2149, 3562, 1956, 4851, 3479, 8771, 3480, 2249, 4803, 624, 2152, 7046, 2155, 7043, 1280, 2064, 3574, 90, 5196, 6272, 5624, 6997, 3549, 355, 3586	249	67	830	1.34328	1	0.886903	69.6916
GOTERM_BP_FAT	GO:0032989~cellular component morphogenesis	0.065805	31	11.6105	219699, 6469, 284217, 1956, 4851, 4897, 3897, 10505, 3480, 7852, 7049, 3575, 6900, 2048, 3730, 2064, 3672, 9423, 1946, 1949, 6091, 9353, 650, 655, 5649, 3688, 64221, 8828, 8829, 3977, 4838	249	79	830	1.30802	1	0.883988	69.7458
GOTERM_BP_FAT	GO:0060429~epithelium development	0.0665953	16	5.99251	3714, 6469, 284217, 650, 960, 655, 56963, 2719, 3909, 8321, 8323, 54361, 2535, 2022, 4838, 50848	249	35	830	1.52381	1	0.883809	70.1922
GOTERM_BP_FAT	GO:0010906~regulation of glucose metabolic process	0.0688019	5	1.87266	3952, 9370, 10580, 3643, 3479	249	6	830	2.77778	1	0.888964	71.4059
GOTERM_BP_FAT	GO:0045638~negative regulation of myeloid cell differentiation	0.0688019	5	1.87266	7099, 5196, 9370, 796, 3623	249	6	830	2.77778	1	0.888964	71.4059
GOTERM_BP_FAT	GO:0001702~gastrulation with mouth forming second	0.0688019	5	1.87266	4041, 4040, 92, 90, 4838	249	6	830	2.77778	1	0.888964	71.4059
GOTERM_BP_FAT	GO:0014910~regulation of smooth muscle cell migration	0.0688019	5	1.87266	3673, 5155, 3572, 1636, 3479	249	6	830	2.77778	1	0.888964	71.4059
GOTERM_BP_FAT	GO:0045667~regulation of osteoblast differentiation	0.0708459	9	3.37079	659, 8321, 3572, 92, 90, 7477, 650, 655, 654	249	16	830	1.875	1	0.893219	72.4885
GOTERM_BP_FAT	GO:0043123~positive regulation of I-kappaB kinase/NF-kappaB cascade	0.0708459	9	3.37079	4049, 2149, 4050, 356, 7099, 9370, 1902, 4055, 7132	249	16	830	1.875	1	0.893219	72.4885
GOTERM_BP_FAT	GO:0016125~sterol metabolic process	0.0708459	9	3.37079	27329, 3949, 3953, 338, 7436, 19, 3952, 11161, 3990	249	16	830	1.875	1	0.893219	72.4885
GOTERM_BP_FAT	GO:0043122~regulation of I-kappaB kinase/NF-kappaB cascade	0.0708459	9	3.37079	4049, 2149, 4050, 356, 7099, 9370, 1902, 4055, 7132	249	16	830	1.875	1	0.893219	72.4885
GOTERM_BP_FAT	GO:0045619~regulation of lymphocyte differentiation	0.0708459	9	3.37079	2064, 355, 6469, 3574, 3566, 7048, 3600, 3623, 3575	249	16	830	1.875	1	0.893219	72.4885
GOTERM_BP_FAT	GO:0016042~lipid catabolic process	0.0755057	7	2.62172	27329, 4023, 338, 3952, 200879, 9370, 3990	249	11	830	2.12121	1	0.905595	74.8136
GOTERM_BP_FAT	GO:0000902~cell morphogenesis	0.0773649	30	11.236	219699, 6469, 284217, 1956, 4851, 4897, 3897, 10505, 3480, 7852, 7049, 3575, 6900, 2048, 3730, 2064, 3672, 9423, 1946, 1949, 6091, 9353, 650, 655, 5649, 64221, 8828, 8829, 3977, 4838	249	77	830	1.2987	1	0.908443	75.6886
GOTERM_BP_FAT	GO:0048812~neuron projection morphogenesis	0.0777219	25	9.3633	219699, 6469, 1956, 4851, 4897, 3897, 10505, 3480, 7852, 6900, 2048, 3730, 2064, 9423, 1946, 3672, 1949, 6091, 9353, 655, 5649, 64221, 8828, 8829, 3977	249	62	830	1.34409	1	0.906798	75.8532
GOTERM_BP_FAT	GO:0060548~negative regulation of cell death	0.0779118	27	10.1124	1437, 6469, 2149, 3562, 1956, 4851, 3479, 8771, 3480, 2249, 4803, 624, 2152, 7046, 2155, 7043, 1280, 2064, 3574, 90, 5196, 6272, 5624, 6997, 3549, 355, 3586	249	68	830	1.32353	1	0.904665	75.9404
GOTERM_BP_FAT	GO:0043069~negative regulation of programmed cell death	0.0779118	27	10.1124	1437, 6469, 2149, 3562, 1956, 4851, 3479, 8771, 3480, 2249, 4803, 624, 2152, 7046, 2155, 7043, 1280, 2064, 3574, 90, 5196, 6272, 5624, 6997, 3549, 355, 3586	249	68	830	1.32353	1	0.904665	75.9404
GOTERM_BP_FAT	GO:0043627~response to estrogen stimulus	0.0783322	14	5.24345	6469, 5155, 5156, 655, 7472, 4982, 3953, 3949, 3549, 3643, 7048, 7046, 4322, 7043	249	30	830	1.55556	1	0.903232	76.1324
GOTERM_BP_FAT	GO:0001503~ossification	0.0783322	14	5.24345	1280, 6469, 1956, 197, 3479, 650, 6272, 655, 50964, 654, 8817, 3549, 4322, 7043	249	30	830	1.55556	1	0.903232	76.1324
GOTERM_BP_FAT	GO:0060348~bone development	0.0783322	14	5.24345	1280, 6469, 1956, 197, 3479, 650, 6272, 655, 50964, 654, 8817, 3549, 4322, 7043	249	30	830	1.55556	1	0.903232	76.1324
GOTERM_BP_FAT	GO:0051054~positive regulation of DNA metabolic process	0.0796555	10	3.74532	1437, 3480, 3458, 5155, 5156, 3562, 8741, 3643, 3479, 7043	249	19	830	1.75439	1	0.904499	76.7271
GOTERM_BP_FAT	GO:0001763~morphogenesis of a branching structure	0.0816042	15	5.61798	6469, 4851, 90, 3479, 650, 6997, 960, 655, 2719, 3549, 8829, 7852, 7048, 2022, 23129	249	33	830	1.51515	1	0.907503	77.5776
GOTERM_BP_FAT	GO:0046636~negative regulation of alpha-beta T cell activation	0.0822915	4	1.49813	6469, 151888, 3566, 8764	249	4	830	3.33333	1	0.906884	77.8705
GOTERM_BP_FAT	GO:0007260~tyrosine phosphorylation of STAT protein	0.0822915	4	1.49813	3458, 2147, 2149, 5008	249	4	830	3.33333	1	0.906884	77.8705
GOTERM_BP_FAT	GO:0018105~peptidyl-serine phosphorylation	0.0822915	4	1.49813	3458, 7048, 6997, 7046	249	4	830	3.33333	1	0.906884	77.8705
GOTERM_BP_FAT	GO:0014911~positive regulation of smooth muscle cell migration	0.0822915	4	1.49813	3673, 5155, 3572, 3479	249	4	830	3.33333	1	0.906884	77.8705
GOTERM_BP_FAT	GO:0051249~regulation of lymphocyte activation	0.0894326	19	7.1161	3597, 3596, 2064, 6469, 3572, 3574, 8741, 8764, 3600, 3623, 8740, 355, 3458, 151888, 7048, 3566, 3567, 3586, 3575	249	45	830	1.40741	1	0.922729	80.7076
GOTERM_BP_FAT	GO:0030500~regulation of bone mineralization	0.0897258	8	2.99625	659, 92, 90, 197, 650, 655, 654, 7043	249	14	830	1.90476	1	0.921163	80.8164
GOTERM_BP_FAT	GO:0046425~regulation of JAK-STAT cascade	0.0897258	8	2.99625	1437, 3458, 3572, 2149, 3562, 3479, 3567, 282618	249	14	830	1.90476	1	0.921163	80.8164
GOTERM_BP_FAT	GO:0042063~gliogenesis	0.0897258	8	2.99625	2064, 6469, 5156, 1956, 9353, 4851, 3479, 5649	249	14	830	1.90476	1	0.921163	80.8164
GOTERM_BP_FAT	GO:0070167~regulation of biomineral formation	0.0897258	8	2.99625	659, 92, 90, 197, 650, 655, 654, 7043	249	14	830	1.90476	1	0.921163	80.8164
GOTERM_BP_FAT	GO:0031667~response to nutrient levels	0.0904439	20	7.49064	659, 4049, 3673, 6469, 3572, 4852, 7037, 9370, 650, 655, 960, 4982, 462, 3953, 7436, 3952, 3643, 79602, 7048, 1356	249	48	830	1.38889	1	0.920598	81.0805
GOTERM_BP_FAT	GO:0031175~neuron projection development	0.0911863	28	10.4869	219699, 6469, 1956, 4851, 4897, 960, 3897, 10505, 3480, 4803, 7852, 6900, 2048, 3730, 2064, 3672, 9423, 1946, 1949, 6091, 9353, 655, 5649, 2260, 64221, 8828, 8829, 3977	249	72	830	1.2963	1	0.920099	81.3499
GOTERM_BP_FAT	GO:0048858~cell projection morphogenesis	0.0920563	25	9.3633	219699, 6469, 1956, 4851, 4897, 3897, 10505, 3480, 7852, 6900, 2048, 3730, 2064, 9423, 1946, 3672, 1949, 6091, 9353, 655, 5649, 64221, 8828, 8829, 3977	249	63	830	1.32275	1	0.919905	81.661
GOTERM_BP_FAT	GO:0032990~cell part morphogenesis	0.0920563	25	9.3633	219699, 6469, 1956, 4851, 4897, 3897, 10505, 3480, 7852, 6900, 2048, 3730, 2064, 9423, 1946, 3672, 1949, 6091, 9353, 655, 5649, 64221, 8828, 8829, 3977	249	63	830	1.32275	1	0.919905	81.661
GOTERM_BP_FAT	GO:0001822~kidney development	0.0921201	12	4.49438	6469, 5972, 1636, 9353, 6382, 650, 655, 960, 7046, 2719, 5159, 10220	249	25	830	1.6	1	0.91785	81.6836
GOTERM_BP_FAT	GO:0032496~response to lipopolysaccharide	0.0921201	12	4.49438	929, 6352, 4049, 7436, 623, 2149, 4803, 356, 7099, 3586, 7132, 7056	249	25	830	1.6	1	0.91785	81.6836
GOTERM_BP_FAT	GO:0042692~muscle cell differentiation	0.0921201	12	4.49438	2064, 3688, 6469, 2149, 54361, 54910, 90, 3479, 6382, 6997, 6272, 4756	249	25	830	1.6	1	0.91785	81.6836
GOTERM_BP_FAT	GO:0001655~urogenital system development	0.0964781	13	4.86891	6469, 5972, 9353, 90, 650, 960, 655, 2719, 10220, 1636, 6382, 7046, 5159	249	28	830	1.54762	1	0.925409	83.1679
GOTERM_BP_FAT	GO:0016055~Wnt receptor signaling pathway	0.0964781	13	4.86891	4041, 4040, 7477, 7472, 27123, 8321, 8322, 8323, 54361, 2535, 4920, 4693, 84870	249	28	830	1.54762	1	0.925409	83.1679

## Sheet: bottom_left_enrichment
Category	Term	PValue	Count	%	Genes	List Total	Pop Hits	Pop Total	Fold Enrichment	Bonferroni	Benjamini	FDR
INTERPRO	IPR000827:Small chemokine, C-C group, conserved site	0.000429879	18	4.67532	10344, 6358, 6359, 10850, 6348, 6346, 6369, 6361, 6352, 6351, 6366, 6357, 6356, 6355, 6368, 6367, 6354, 56477, 6360	376	21	865	1.97188	0.210941	0.210941	0.625663
INTERPRO	IPR001811:Small chemokine, interleukin-8-like	0.00113834	26	6.75325	10344, 3627, 6348, 6846, 6346, 6369, 10563, 6352, 6351, 6376, 6357, 6375, 6356, 6355, 6373, 6354, 56477, 5196, 6358, 6359, 6361, 4283, 6366, 6368, 6367, 5473, 6360	376	36	865	1.6615	0.466118	0.269328	1.64883
INTERPRO	IPR018378:C-type lectin, conserved site	0.014466	11	2.85714	6402, 6403, 4973, 433, 22914, 3824, 432, 3821, 6401, 4153, 22918	376	13	865	1.9466	0.999674	0.931185	19.1604
INTERPRO	IPR000276:7TM GPCR, rhodopsin-like	0.0145655	43	11.1688	51554, 6752, 1910, 6751, 84634, 2358, 2357, 5021, 1230, 643, 59340, 4987, 728, 5540, 1524, 9002, 729230, 886, 3579, 552, 3577, 4923, 8549, 2833, 27202, 2925, 4889, 10316, 187, 4886, 1232, 1909, 2863, 1233, 1234, 1235, 9170, 1236, 59352, 1237, 2829, 55366, 1238	376	75	865	1.31897	0.999692	0.867498	19.2794
INTERPRO	IPR017452:GPCR, rhodopsin-like superfamily	0.0198436	42	10.9091	51554, 6752, 1910, 6751, 84634, 2358, 2357, 5021, 643, 1230, 59340, 4987, 728, 5540, 1524, 9002, 729230, 886, 3579, 552, 3577, 4923, 8549, 2833, 27202, 2925, 4889, 10316, 187, 4886, 1232, 1909, 2863, 1233, 1234, 1235, 9170, 1236, 1237, 2829, 55366, 1238	376	74	865	1.30571	0.999984	0.890162	25.3656
INTERPRO	IPR001304:C-type lectin	0.0312624	11	2.85714	6402, 6403, 4973, 433, 22914, 3824, 432, 3821, 6401, 4153, 22918	376	14	865	1.80756	1	0.945891	37.0998
INTERPRO	IPR000355:Chemokine receptor	0.0312624	11	2.85714	1232, 51554, 1233, 1234, 1235, 1236, 1237, 1238, 1230, 729230, 2833	376	14	865	1.80756	1	0.945891	37.0998
INTERPRO	IPR000483:Cysteine-rich flanking region, C-terminal	0.0581207	11	2.85714	2811, 10333, 7100, 9353, 4064, 7097, 64101, 4915, 2815, 4914, 4916	376	15	865	1.68706	1	0.991025	58.2738
INTERPRO	IPR001839:Transforming growth factor beta	0.0614871	12	3.11688	392255, 2658, 9048, 8200, 650, 655, 3626, 4838, 7044, 10220, 654, 7043	376	17	865	1.6239	1	0.987358	60.3986
INTERPRO	IPR017948:Transforming growth factor beta, conserved site	0.0614871	12	3.11688	392255, 2658, 9048, 8200, 650, 655, 3626, 4838, 7044, 10220, 654, 7043	376	17	865	1.6239	1	0.987358	60.3986
INTERPRO	IPR016186:C-type lectin-like	0.0964333	11	2.85714	6402, 6403, 4973, 433, 22914, 3824, 432, 3821, 6401, 4153, 22918	376	16	865	1.58162	1	0.997987	77.241
INTERPRO	IPR015615:Transforming growth factor-beta-related	0.0964333	11	2.85714	392255, 2658, 8200, 650, 655, 3626, 4838, 7044, 10220, 654, 7043	376	16	865	1.58162	1	0.997987	77.241
Category	Term	PValue	Count	%	Genes	List Total	Pop Hits	Pop Total	Fold Enrichment	Bonferroni	Benjamini	FDR
GOTERM_MF_FAT	GO:0001653~peptide receptor activity	2.34787e-05	40	10.3896	51554, 2811, 6752, 1910, 6751, 2358, 84634, 2357, 5021, 1230, 643, 4987, 728, 5540, 1524, 9002, 729230, 886, 3579, 552, 4882, 3577, 4923, 4881, 2833, 27202, 2925, 4889, 10316, 4886, 1232, 1909, 1233, 1234, 1235, 1236, 1237, 2829, 1238, 2532	322	55	732	1.6533	0.00999868	0.00999868	0.0330655
GOTERM_MF_FAT	GO:0008528~peptide receptor activity, G-protein coupled	2.34787e-05	40	10.3896	51554, 2811, 6752, 1910, 6751, 2358, 84634, 2357, 5021, 1230, 643, 4987, 728, 5540, 1524, 9002, 729230, 886, 3579, 552, 4882, 3577, 4923, 4881, 2833, 27202, 2925, 4889, 10316, 4886, 1232, 1909, 1233, 1234, 1235, 1236, 1237, 2829, 1238, 2532	322	55	732	1.6533	0.00999868	0.00999868	0.0330655
GOTERM_MF_FAT	GO:0005125~cytokine activity	0.000244394	63	16.3636	9966, 3627, 10344, 7292, 8741, 10850, 944, 6348, 6352, 6351, 6357, 6356, 6355, 6354, 7066, 56477, 3596, 2658, 51561, 6358, 6359, 970, 6361, 6366, 92304, 6368, 6367, 10148, 3586, 4838, 6360, 11009, 3589, 1437, 3562, 10673, 3603, 8200, 6846, 3600, 6346, 6369, 10220, 10563, 727, 6376, 6375, 4050, 6373, 8995, 7044, 386653, 392255, 959, 3574, 5196, 650, 655, 282618, 654, 27190, 4283, 5473, 3567	322	103	732	1.39046	0.0993272	0.0509622	0.343687
GOTERM_MF_FAT	GO:0042277~peptide binding	0.000302519	41	10.6494	51554, 2811, 6752, 1910, 6751, 2358, 84634, 2357, 5618, 5021, 1230, 643, 4987, 728, 5540, 1524, 9002, 729230, 886, 3579, 552, 4882, 3577, 4923, 4881, 2833, 27202, 2925, 4889, 10316, 4886, 1232, 1909, 1233, 1234, 1235, 1236, 1237, 2829, 1238, 2532	322	61	732	1.52795	0.121463	0.0422475	0.425265
GOTERM_MF_FAT	GO:0008009~chemokine activity	0.000915538	28	7.27273	10344, 3627, 10850, 6348, 6846, 6346, 6369, 10563, 6352, 6351, 727, 6376, 6357, 6375, 6356, 6355, 6373, 6354, 56477, 5196, 6358, 6359, 6361, 4283, 6366, 6368, 6367, 5473, 6360	322	39	732	1.63211	0.324316	0.0933578	1.28187
GOTERM_MF_FAT	GO:0042379~chemokine receptor binding	0.00102889	29	7.53247	10344, 3627, 10850, 6348, 6846, 6346, 6369, 10563, 6352, 6351, 727, 6376, 6357, 6375, 6356, 6355, 6373, 6354, 729230, 56477, 5196, 6358, 6359, 6361, 4283, 6366, 6368, 6367, 5473, 6360	322	41	732	1.60794	0.356345	0.0843475	1.43951
GOTERM_MF_FAT	GO:0004950~chemokine receptor activity	0.00238848	17	4.41558	51554, 1230, 643, 1232, 1233, 1234, 1235, 1524, 1236, 1237, 1238, 2829, 729230, 3579, 3577, 2833, 2532	322	21	732	1.84028	0.640662	0.156826	3.31218
GOTERM_MF_FAT	GO:0008188~neuropeptide receptor activity	0.00344133	10	2.5974	6752, 6751, 84634, 5540, 2925, 10316, 4889, 886, 4923, 4886	322	10	732	2.27329	0.771319	0.190044	4.73959
GOTERM_MF_FAT	GO:0030594~neurotransmitter receptor activity	0.00344133	10	2.5974	6752, 6751, 84634, 5540, 2925, 10316, 4889, 886, 4923, 4886	322	10	732	2.27329	0.771319	0.190044	4.73959
GOTERM_MF_FAT	GO:0042165~neurotransmitter binding	0.00344133	10	2.5974	6752, 6751, 84634, 5540, 2925, 10316, 4889, 886, 4923, 4886	322	10	732	2.27329	0.771319	0.190044	4.73959
GOTERM_MF_FAT	GO:0005179~hormone activity	0.00364937	24	6.23377	8862, 116, 6750, 90226, 7038, 5744, 4879, 4852, 5617, 796, 2980, 1392, 3626, 6343, 1907, 51738, 1908, 5368, 183, 885, 7066, 4828, 4922, 551	322	34	732	1.60468	0.790867	0.177658	5.01931
GOTERM_MF_FAT	GO:0019956~chemokine binding	0.00527159	17	4.41558	51554, 1230, 643, 1232, 1233, 1234, 1235, 1524, 1236, 1237, 1238, 2829, 729230, 3579, 3577, 2833, 2532	322	22	732	1.75663	0.89588	0.222255	7.17447
GOTERM_MF_FAT	GO:0042923~neuropeptide binding	0.0116148	10	2.5974	6752, 6751, 84634, 5540, 2925, 10316, 4889, 886, 4923, 4886	322	11	732	2.06663	0.993264	0.393484	15.173
GOTERM_MF_FAT	GO:0019957~C-C chemokine binding	0.0338858	11	2.85714	1232, 51554, 1233, 1234, 1235, 1236, 1237, 1238, 1230, 729230, 2833	322	14	732	1.78616	1	0.7385	38.4652
GOTERM_MF_FAT	GO:0016493~C-C chemokine receptor activity	0.0338858	11	2.85714	1232, 51554, 1233, 1234, 1235, 1236, 1237, 1238, 1230, 729230, 2833	322	14	732	1.78616	1	0.7385	38.4652
GOTERM_MF_FAT	GO:0019955~cytokine binding	0.0503135	43	11.1688	51554, 3598, 1436, 3563, 5618, 3561, 3560, 7293, 4352, 643, 1230, 163702, 1438, 1524, 55540, 2674, 729230, 3579, 3559, 3577, 8718, 58985, 2833, 7043, 3594, 133396, 3590, 94, 1441, 1232, 8784, 1233, 1234, 1235, 1236, 1237, 2829, 1238, 10148, 3568, 3587, 2532, 9466	322	79	732	1.23736	1	0.841378	51.6707
GOTERM_MF_FAT	GO:0005529~sugar binding	0.0714946	14	3.63636	3824, 3821, 6401, 22918, 3897, 6402, 124220, 4973, 6403, 433, 6404, 22914, 432, 4153	322	21	732	1.51553	1	0.913031	64.8251
GOTERM_MF_FAT	GO:0005244~voltage-gated ion channel activity	0.0770144	7	1.81818	3751, 3766, 775, 3738, 6331, 6334, 3772	322	8	732	1.98913	1	0.91371	67.6586
GOTERM_MF_FAT	GO:0005261~cation channel activity	0.0770144	7	1.81818	3751, 3766, 775, 3738, 6331, 6334, 3772	322	8	732	1.98913	1	0.91371	67.6586
GOTERM_MF_FAT	GO:0022832~voltage-gated channel activity	0.0770144	7	1.81818	3751, 3766, 775, 3738, 6331, 6334, 3772	322	8	732	1.98913	1	0.91371	67.6586
GOTERM_MF_FAT	GO:0022843~voltage-gated cation channel activity	0.0770144	7	1.81818	3751, 3766, 775, 3738, 6331, 6334, 3772	322	8	732	1.98913	1	0.91371	67.6586
GOTERM_MF_FAT	GO:0046873~metal ion transmembrane transporter activity	0.0877836	8	2.07792	3751, 3766, 775, 3738, 7018, 6331, 6334, 3772	322	10	732	1.81863	1	0.927312	72.5864
Category	Term	PValue	Count	%	Genes	List Total	Pop Hits	Pop Total	Fold Enrichment	Bonferroni	Benjamini	FDR
GOTERM_BP_FAT	GO:0007267~cell-cell signaling	2.14133e-05	89	23.1169	116, 3627, 10344, 54413, 22871, 4852, 5021, 10850, 6348, 944, 1392, 6352, 5368, 6351, 2249, 6357, 2246, 6355, 6354, 26291, 2205, 4828, 2047, 4923, 3596, 1946, 1949, 5744, 4036, 1286, 775, 6358, 6359, 4889, 2264, 970, 1908, 6361, 4593, 1234, 3549, 6608, 6366, 6368, 6367, 2258, 4693, 3586, 8292, 6360, 3589, 6752, 6750, 6751, 6469, 9369, 3562, 22999, 7476, 1230, 7477, 8200, 7472, 3600, 6369, 10563, …	363	149	830	1.36576	0.0488321	0.0488321	0.0374807
GOTERM_BP_FAT	GO:0007626~locomotory behavior	0.000339804	66	17.1429	3627, 10344, 10850, 6348, 3684, 6352, 6351, 1524, 6357, 6356, 6355, 6354, 3579, 4923, 3577, 56477, 1949, 775, 9353, 6092, 6358, 6359, 5649, 4886, 1907, 1232, 1233, 6361, 1908, 1234, 1235, 6366, 1236, 1237, 1238, 6368, 6367, 3586, 6360, 51554, 1910, 2358, 2357, 6288, 3603, 1230, 6846, 6346, 6369, 10563, 728, 727, 6376, 6375, 4803, 6373, 729230, 551, 2833, 27202, 2043, 5196, 4283, 6036, 1672, 2829,…	363	110	830	1.3719	0.548237	0.327867	0.593217
GOTERM_BP_FAT	GO:0007186~G-protein coupled receptor protein signaling pathway	0.000467478	90	23.3766	116, 117, 3627, 84634, 4852, 5021, 3827, 10850, 643, 1394, 6348, 1392, 59340, 6352, 5368, 1524, 5540, 8326, 9002, 885, 3579, 886, 4828, 4923, 3577, 56477, 576, 11248, 5746, 5745, 5744, 7976, 4889, 4886, 1907, 1232, 1909, 1233, 6361, 1234, 1235, 6608, 1236, 6366, 1237, 59352, 55366, 1238, 6368, 6360, 51554, 6752, 8862, 1910, 6750, 6751, 2358, 10266, 2357, 10874, 1230, 6343, 4987, 728, 727, 6373, 7…	363	160	830	1.28616	0.664864	0.305391	0.815246
GOTERM_BP_FAT	GO:0007610~behavior	0.000548325	83	21.5584	3627, 10344, 54413, 84634, 4852, 5021, 10850, 6348, 1392, 3684, 6352, 6351, 1524, 5540, 6357, 6356, 6355, 8326, 6354, 885, 3579, 886, 4923, 3577, 56477, 1949, 775, 9353, 6092, 6358, 6359, 4889, 5649, 4886, 1907, 1232, 1233, 1908, 6361, 1234, 1235, 1236, 6366, 1237, 1238, 6368, 6367, 3586, 6360, 51554, 1910, 2358, 8516, 2357, 6288, 10874, 3603, 1230, 6846, 6346, 6369, 10563, 728, 727, 6376, 6375, …	363	146	830	1.29986	0.722611	0.274275	0.9556
GOTERM_BP_FAT	GO:0007166~cell surface receptor linked signal transduction	0.00105147	190	49.3506	50937, 2147, 284217, 5021, 3680, 1394, 6348, 3683, 3684, 1392, 59340, 6352, 5368, 1524, 5540, 3674, 3679, 8326, 885, 2205, 886, 4828, 4923, 2658, 133396, 5746, 5745, 5744, 4889, 2324, 5362, 8685, 4886, 3694, 1907, 939, 340419, 1909, 1908, 27123, 4593, 6361, 6608, 3687, 6366, 59352, 55366, 6368, 4693, 6360, 8862, 6752, 920, 1436, 1910, 6750, 1272, 6469, 6751, 57556, 5618, 10874, 5617, 3897, 728, 7…	363	382	830	1.13727	0.914533	0.388552	1.82488
GOTERM_BP_FAT	GO:0006952~defense response	0.00118136	88	22.8571	3627, 10344, 2147, 3240, 7292, 7293, 3827, 6348, 3683, 1392, 9450, 59340, 6352, 6351, 1524, 6357, 6356, 55540, 6355, 6354, 7018, 4153, 885, 3579, 3577, 10333, 3596, 133396, 2157, 51561, 3135, 3694, 1232, 1233, 4973, 6361, 6403, 1234, 1235, 1236, 6366, 6368, 1378, 6367, 2161, 3586, 6360, 7100, 2358, 6288, 6401, 1230, 820, 3600, 6369, 922, 10563, 728, 6376, 727, 4803, 6373, 722, 729230, 53833, 3559…	363	159	830	1.26549	0.936939	0.369101	2.04812
GOTERM_BP_FAT	GO:0042330~taxis	0.00147908	58	15.0649	3627, 10344, 10850, 6348, 3684, 6352, 6351, 1524, 6357, 6356, 6355, 6354, 3579, 3577, 56477, 9353, 6092, 6358, 6359, 1907, 1232, 1233, 6361, 1908, 1234, 1235, 6366, 1236, 1237, 1238, 6368, 6367, 3586, 6360, 51554, 1910, 2358, 2357, 6288, 3603, 1230, 6846, 6346, 6369, 10563, 728, 727, 6376, 6375, 6373, 729230, 2833, 27202, 5196, 4283, 1672, 6036, 2829, 5473	363	98	830	1.35324	0.968591	0.39005	2.558
GOTERM_BP_FAT	GO:0006935~chemotaxis	0.00147908	58	15.0649	3627, 10344, 10850, 6348, 3684, 6352, 6351, 1524, 6357, 6356, 6355, 6354, 3579, 3577, 56477, 9353, 6092, 6358, 6359, 1907, 1232, 1233, 6361, 1908, 1234, 1235, 6366, 1236, 1237, 1238, 6368, 6367, 3586, 6360, 51554, 1910, 2358, 2357, 6288, 3603, 1230, 6846, 6346, 6369, 10563, 728, 727, 6376, 6375, 6373, 729230, 2833, 27202, 5196, 4283, 1672, 6036, 2829, 5473	363	98	830	1.35324	0.968591	0.39005	2.558
GOTERM_BP_FAT	GO:0007586~digestion	0.00225657	14	3.63636	6752, 5950, 6750, 6751, 90226, 4852, 10874, 5021, 6343, 51738, 4583, 5540, 7433, 886	363	16	830	2.00069	0.994917	0.483266	3.87776
GOTERM_BP_FAT	GO:0006954~inflammatory response	0.00235208	71	18.4416	3627, 10344, 2147, 7292, 7293, 3827, 6348, 3683, 1392, 9450, 59340, 6352, 6351, 6357, 6356, 6355, 6354, 7018, 4153, 3579, 3577, 10333, 3596, 2157, 51561, 3694, 1232, 1233, 6361, 6403, 4973, 1234, 6366, 1236, 6368, 1378, 6367, 2161, 3586, 6360, 7100, 2358, 6288, 6401, 1230, 3600, 6369, 10563, 727, 4803, 6373, 722, 729230, 53833, 3559, 959, 958, 658, 2042, 1401, 650, 27190, 654, 4283, 712, 5004, 28…	363	126	830	1.28843	0.995936	0.457593	4.03873
GOTERM_BP_FAT	GO:0006955~immune response	0.00240565	99	25.7143	10344, 7292, 7293, 8741, 6348, 944, 1394, 3683, 9450, 6352, 6351, 6357, 6356, 6355, 6354, 608, 10333, 133396, 51561, 3135, 6358, 6359, 939, 6361, 6366, 1378, 6368, 6367, 10148, 2161, 135250, 6360, 1437, 8862, 920, 115650, 7100, 10673, 6369, 728, 727, 6376, 6375, 6373, 722, 729230, 386653, 23495, 27190, 712, 7433, 54209, 10288, 10859, 9966, 3627, 10850, 7448, 4153, 56477, 3596, 970, 973, 4973, 123…	363	185	830	1.22359	0.996416	0.430569	4.12889
GOTERM_BP_FAT	GO:0050801~ion homeostasis	0.00424054	52	13.5065	54413, 2147, 3240, 3827, 5021, 6348, 6352, 6357, 6356, 6354, 885, 7018, 886, 56477, 5745, 7036, 775, 6358, 6359, 3791, 4886, 1907, 1232, 1909, 1233, 1234, 1235, 1236, 1237, 6368, 1910, 6288, 4879, 1230, 6346, 10563, 728, 3751, 4987, 6375, 729230, 4908, 552, 6005, 551, 2833, 4881, 796, 6334, 51738, 9170, 183, 2829	363	89	830	1.33593	0.999952	0.594739	7.16954
GOTERM_BP_FAT	GO:0055065~metal ion homeostasis	0.00618085	41	10.6494	1910, 2147, 6288, 3827, 5021, 1230, 6348, 6346, 6352, 10563, 4987, 728, 6357, 6375, 6356, 6354, 729230, 886, 552, 56477, 551, 2833, 5745, 775, 6358, 3791, 6359, 796, 4886, 1907, 1232, 51738, 1909, 1233, 1234, 1235, 9170, 1236, 183, 1237, 6368, 2829	363	68	830	1.37863	0.999999	0.701198	10.2858
GOTERM_BP_FAT	GO:0006875~cellular metal ion homeostasis	0.00878933	40	10.3896	1910, 2147, 6288, 3827, 5021, 1230, 6348, 6346, 6352, 10563, 4987, 728, 6357, 6375, 6356, 6354, 729230, 886, 552, 56477, 551, 2833, 5745, 775, 6358, 6359, 796, 4886, 1907, 1232, 51738, 1909, 1233, 1234, 1235, 9170, 1236, 183, 1237, 6368, 2829	363	67	830	1.36508	1	0.795608	14.3201
GOTERM_BP_FAT	GO:0055074~calcium ion homeostasis	0.00878933	40	10.3896	1910, 2147, 6288, 3827, 5021, 1230, 6348, 6346, 6352, 10563, 4987, 728, 6357, 6375, 6356, 6354, 729230, 886, 552, 56477, 551, 2833, 5745, 775, 6358, 3791, 6359, 796, 4886, 1907, 1232, 51738, 1909, 1233, 1234, 1235, 9170, 1236, 1237, 6368, 2829	363	67	830	1.36508	1	0.795608	14.3201
GOTERM_BP_FAT	GO:0006873~cellular ion homeostasis	0.0111281	49	12.7273	54413, 2147, 3240, 3827, 5021, 6348, 6352, 6357, 6356, 6354, 885, 7018, 886, 56477, 5745, 7036, 775, 6358, 6359, 4886, 1907, 1909, 1232, 1233, 1234, 1235, 1236, 1237, 6368, 1910, 6288, 1230, 6346, 10563, 728, 3751, 4987, 6375, 729230, 4908, 552, 551, 2833, 6005, 796, 6334, 51738, 9170, 183, 2829	363	86	830	1.30277	1	0.845694	17.7912
GOTERM_BP_FAT	GO:0055082~cellular chemical homeostasis	0.0111281	49	12.7273	54413, 2147, 3240, 3827, 5021, 6348, 6352, 6357, 6356, 6354, 885, 7018, 886, 56477, 5745, 7036, 775, 6358, 6359, 4886, 1907, 1909, 1232, 1233, 1234, 1235, 1236, 1237, 6368, 1910, 6288, 1230, 6346, 10563, 728, 3751, 4987, 6375, 729230, 4908, 552, 551, 2833, 6005, 796, 6334, 51738, 9170, 183, 2829	363	86	830	1.30277	1	0.845694	17.7912
GOTERM_BP_FAT	GO:0019725~cellular homeostasis	0.0111281	49	12.7273	54413, 2147, 3240, 3827, 5021, 6348, 6352, 6357, 6356, 6354, 885, 7018, 886, 56477, 5745, 7036, 775, 6358, 6359, 4886, 1907, 1909, 1232, 1233, 1234, 1235, 1236, 1237, 6368, 1910, 6288, 1230, 6346, 10563, 728, 3751, 4987, 6375, 729230, 4908, 552, 551, 2833, 6005, 796, 6334, 51738, 9170, 183, 2829	363	86	830	1.30277	1	0.845694	17.7912
GOTERM_BP_FAT	GO:0006874~cellular calcium ion homeostasis	0.012365	39	10.1299	1910, 2147, 6288, 3827, 5021, 1230, 6348, 6346, 6352, 10563, 4987, 728, 6357, 6375, 6356, 6354, 729230, 886, 552, 56477, 551, 2833, 5745, 775, 6358, 6359, 796, 4886, 1907, 1232, 51738, 1909, 1233, 1234, 1235, 9170, 1236, 1237, 6368, 2829	363	66	830	1.35111	1	0.856196	19.5728
GOTERM_BP_FAT	GO:0055080~cation homeostasis	0.0160478	44	11.4286	1910, 3240, 2147, 6288, 3827, 5021, 1230, 6348, 6346, 6352, 10563, 4987, 728, 6357, 6375, 6356, 6354, 729230, 7018, 886, 552, 56477, 551, 2833, 5745, 7036, 775, 6358, 3791, 6359, 796, 4886, 1907, 1232, 51738, 1909, 1233, 1234, 1235, 9170, 1236, 183, 1237, 2829, 6368	363	77	830	1.30657	1	0.905957	24.6646
GOTERM_BP_FAT	GO:0007204~elevation of cytosolic calcium ion concentration	0.0173432	29	7.53247	1910, 2147, 6288, 5021, 3827, 1230, 10563, 4987, 728, 729230, 886, 552, 56477, 2833, 551, 5745, 775, 796, 1907, 1232, 1909, 51738, 1233, 1234, 1235, 9170, 1236, 1237, 2829	363	47	830	1.41082	1	0.909836	26.3822
GOTERM_BP_FAT	GO:0048878~chemical homeostasis	0.0203233	58	15.0649	5950, 338, 54413, 2147, 3240, 3827, 5021, 6348, 6352, 433, 6357, 6356, 6354, 885, 7018, 886, 56477, 2066, 5745, 5744, 7036, 775, 6358, 3791, 6359, 4886, 1907, 1232, 1909, 1233, 1234, 1235, 1236, 1237, 6368, 1910, 4023, 6288, 4879, 1230, 6346, 10563, 4987, 3751, 728, 6375, 729230, 4908, 552, 6005, 2833, 551, 4881, 796, 6334, 51738, 9170, 183, 2829	363	107	830	1.23941	1	0.930537	30.1944
GOTERM_BP_FAT	GO:0055066~di-, tri-valent inorganic cation homeostasis	0.0216997	43	11.1688	1910, 3240, 2147, 6288, 3827, 5021, 1230, 6348, 6346, 6352, 10563, 4987, 728, 6357, 6375, 6356, 6354, 729230, 7018, 886, 552, 56477, 551, 2833, 5745, 7036, 775, 6358, 3791, 6359, 796, 4886, 1907, 1232, 51738, 1909, 1233, 1234, 1235, 9170, 1236, 1237, 2829, 6368	363	76	830	1.29368	1	0.932767	31.8916
GOTERM_BP_FAT	GO:0030003~cellular cation homeostasis	0.0216997	43	11.1688	1910, 3240, 2147, 6288, 3827, 5021, 1230, 6348, 6346, 6352, 10563, 4987, 728, 6357, 6375, 6356, 6354, 729230, 7018, 886, 552, 56477, 551, 2833, 5745, 7036, 775, 6358, 6359, 796, 4886, 1907, 1232, 51738, 1909, 1233, 1234, 1235, 9170, 1236, 183, 1237, 2829, 6368	363	76	830	1.29368	1	0.932767	31.8916
GOTERM_BP_FAT	GO:0051480~cytosolic calcium ion homeostasis	0.0249154	30	7.79221	1910, 2147, 6288, 5021, 3827, 1230, 10563, 4987, 728, 729230, 886, 552, 56477, 2833, 551, 5745, 775, 796, 4886, 1907, 1232, 1909, 51738, 1233, 1234, 1235, 9170, 1236, 1237, 2829	363	50	830	1.3719	1	0.947635	35.7064
GOTERM_BP_FAT	GO:0030888~regulation of B cell proliferation	0.0276353	10	2.5974	115650, 958, 3596, 3574, 7293, 10673, 151888, 3567, 23495, 3586	363	12	830	1.90542	1	0.955845	38.7748
GOTERM_BP_FAT	GO:0030005~cellular di-, tri-valent inorganic cation homeostasis	0.0290363	42	10.9091	1910, 3240, 2147, 6288, 3827, 5021, 1230, 6348, 6346, 6352, 10563, 4987, 728, 6357, 6375, 6356, 6354, 729230, 7018, 886, 552, 56477, 551, 2833, 5745, 7036, 775, 6358, 6359, 796, 4886, 1907, 1232, 51738, 1909, 1233, 1234, 1235, 9170, 1236, 1237, 2829, 6368	363	75	830	1.28044	1	0.956346	40.3009
GOTERM_BP_FAT	GO:0007268~synaptic transmission	0.0346324	22	5.71429	9378, 6750, 54413, 22871, 9369, 4852, 1286, 22999, 775, 5021, 7476, 4889, 7472, 1392, 51738, 4593, 5368, 3751, 7433, 4908, 4923, 8292	363	35	830	1.43723	1	0.972204	46.0463
GOTERM_BP_FAT	GO:0046903~secretion	0.0352267	27	7.01299	3627, 84634, 9369, 22871, 4879, 10874, 22999, 10673, 5021, 3827, 7476, 6348, 6343, 6352, 6355, 2205, 4881, 551, 959, 93, 4036, 775, 51738, 1908, 10551, 183, 4915	363	45	830	1.3719	1	0.969608	46.6248
GOTERM_BP_FAT	GO:0006936~muscle contraction	0.036794	12	3.11688	6752, 1909, 1908, 1910, 183, 7433, 775, 5021, 3827, 10316, 6331, 1907	363	16	830	1.71488	1	0.969979	48.1226
GOTERM_BP_FAT	GO:0019226~transmission of nerve impulse	0.0495369	25	6.49351	54413, 6750, 9369, 22871, 4852, 22999, 5021, 7476, 7472, 1392, 3751, 5368, 4908, 4923, 9378, 1286, 775, 10316, 4889, 6334, 51738, 4593, 7433, 26047, 8292	363	42	830	1.36101	1	0.989628	58.9115
GOTERM_BP_FAT	GO:0006968~cellular defense response	0.0668605	13	3.37662	3135, 7293, 922, 1232, 4283, 6352, 728, 1234, 1524, 1235, 10288, 729230, 3579	363	19	830	1.56445	1	0.997502	70.224
GOTERM_BP_FAT	GO:0032940~secretion by cell	0.071443	17	4.41558	959, 3627, 22871, 9369, 93, 4036, 22999, 775, 10673, 7476, 6348, 51738, 1908, 6352, 6355, 2205, 4915	363	27	830	1.43965	1	0.997949	72.6828
GOTERM_BP_FAT	GO:0030890~positive regulation of B cell proliferation	0.0751338	7	1.81818	115650, 958, 3596, 3574, 7293, 10673, 3567	363	8	830	2.00069	1	0.998158	74.5225
GOTERM_BP_FAT	GO:0060341~regulation of cellular localization	0.0788082	31	8.05195	5950, 9966, 6469, 84634, 6288, 7292, 10874, 7293, 5021, 1392, 4803, 2205, 552, 7043, 551, 959, 958, 3596, 657, 4889, 130399, 4886, 939, 1907, 51738, 1908, 6608, 183, 3586, 4915, 3589	363	56	830	1.26574	1	0.998334	76.2376
GOTERM_BP_FAT	GO:0051046~regulation of secretion	0.0841942	28	7.27273	5950, 9966, 84634, 6288, 7292, 10874, 7293, 5021, 1392, 4803, 2205, 552, 7043, 551, 959, 958, 3596, 2065, 4889, 130399, 4886, 1907, 51738, 1908, 183, 3586, 4915, 3589	363	50	830	1.28044	1	0.998684	78.556
GOTERM_BP_FAT	GO:0042592~homeostatic process	0.0874239	68	17.6623	5950, 338, 54413, 2147, 3240, 3827, 5021, 6348, 6352, 433, 6357, 6356, 6354, 7018, 885, 886, 56477, 2066, 1280, 133396, 5745, 5744, 7036, 775, 6358, 3791, 6359, 4886, 1907, 1232, 1909, 1233, 1234, 1235, 1236, 1237, 6368, 115650, 1910, 4023, 6288, 4879, 10673, 1230, 6346, 4583, 10563, 4987, 3751, 728, 6375, 729230, 4908, 53833, 3559, 552, 6005, 2833, 551, 4881, 3574, 2042, 796, 23495, 6334, 51738,…	363	136	830	1.14325	1	0.998749	79.842
GOTERM_BP_FAT	GO:0006939~smooth muscle contraction	0.09244	9	2.33766	6752, 1909, 1908, 1910, 183, 775, 3827, 10316, 1907	363	12	830	1.71488	1	0.998964	81.6963
GOTERM_BP_FAT	GO:0050871~positive regulation of B cell activation	0.0970923	10	2.5974	115650, 958, 3596, 3574, 3561, 7293, 10673, 8741, 3567, 939	363	14	830	1.63322	1	0.999109	83.2712

## Sheet: bottom_right_enrichment
Category	Term	PValue	Count	%	Genes	List Total	Pop Hits	Pop Total	Fold Enrichment	Bonferroni	Benjamini	FDR
INTERPRO	IPR017452:GPCR, rhodopsin-like superfamily	0.000999588	37	13.4058	134, 51554, 1910, 2359, 64805, 2358, 2357, 1230, 3356, 728, 150, 151, 729230, 11251, 3579, 3577, 1268, 2833, 117194, 27202, 5729, 23566, 1240, 1232, 1909, 1233, 719, 1234, 10663, 1235, 3973, 2861, 2829, 1238, 9034, 6915, 1813	274	74	865	1.57847	0.376896	0.376896	1.41876
INTERPRO	IPR017441:Protein kinase, ATP binding site	0.00109285	29	10.5072	1436, 2047, 10461, 2049, 2066, 2041, 657, 2065, 658, 94, 2044, 93, 2045, 7010, 2042, 2043, 2321, 2263, 3815, 2322, 3791, 2264, 2324, 2261, 4593, 7075, 4915, 4914, 238	274	54	865	1.69539	0.403813	0.227869	1.55018
INTERPRO	IPR000276:7TM GPCR, rhodopsin-like	0.00137326	37	13.4058	134, 51554, 1910, 2359, 64805, 2358, 2357, 1230, 3356, 728, 150, 151, 729230, 11251, 3579, 3577, 1268, 2833, 117194, 27202, 5729, 23566, 1240, 1232, 1909, 1233, 719, 1234, 10663, 1235, 3973, 2861, 2829, 1238, 9034, 6915, 1813	274	75	865	1.55742	0.477953	0.194801	1.94431
INTERPRO	IPR008266:Tyrosine protein kinase, active site	0.00152144	25	9.05797	1436, 2047, 2049, 10461, 2066, 2041, 2065, 2044, 2045, 7010, 2042, 2043, 2321, 2263, 3815, 2322, 3791, 2264, 2324, 2261, 4593, 7075, 4915, 4914, 238	274	45	865	1.75385	0.513339	0.164769	2.15199
INTERPRO	IPR000355:Chemokine receptor	0.00236974	11	3.98551	1232, 51554, 1233, 1234, 10663, 1235, 1238, 9034, 1230, 729230, 2833	274	14	865	2.48045	0.674442	0.201039	3.33308
INTERPRO	IPR001245:Tyrosine protein kinase	0.0033193	25	9.05797	1436, 2051, 2047, 2049, 10461, 2066, 2041, 2065, 2044, 2045, 7010, 2042, 2321, 2263, 3815, 2322, 3791, 2264, 2324, 2261, 4593, 7075, 4915, 4914, 238	274	47	865	1.67922	0.792504	0.230571	4.63944
INTERPRO	IPR013783:Immunoglobulin-like fold	0.00469591	45	16.3043	10859, 920, 3802, 1436, 1272, 3084, 3809, 10507, 3804, 3383, 90249, 3107, 3106, 3077, 1462, 81607, 7850, 3133, 10461, 3105, 7010, 6092, 2321, 2263, 3791, 2322, 3815, 2264, 2324, 910, 2261, 4593, 8807, 7412, 10371, 7075, 11026, 10288, 909, 84894, 567, 4915, 1630, 4914, 8808, 8809	274	101	865	1.40655	0.892084	0.272439	6.50415
INTERPRO	IPR000719:Protein kinase, core	0.00598336	29	10.5072	1436, 2051, 2047, 10461, 2049, 2066, 2041, 657, 2065, 658, 94, 2044, 93, 2045, 7010, 2042, 2321, 2263, 3815, 2322, 3791, 2264, 2324, 2261, 4593, 7075, 4915, 4914, 238	274	59	865	1.55171	0.941494	0.298706	8.21735
INTERPRO	IPR003599:Immunoglobulin subtype	0.0134985	32	11.5942	10859, 920, 3802, 1436, 1272, 3809, 10507, 3804, 3383, 90249, 81607, 7850, 1462, 10461, 8482, 930, 2321, 3815, 2322, 3791, 2324, 2261, 8807, 7412, 10371, 7075, 10288, 11026, 1630, 4914, 8808, 8809	274	70	865	1.44317	0.998385	0.510442	17.649
INTERPRO	IPR007110:Immunoglobulin-like	0.0148313	42	15.2174	10859, 920, 1436, 1272, 3084, 10507, 90249, 3107, 3106, 3077, 1462, 81607, 7850, 3133, 10461, 3105, 8482, 930, 7010, 6092, 2321, 2263, 3791, 2322, 3815, 2264, 2324, 910, 2261, 4593, 7412, 8807, 10371, 11026, 10288, 909, 84894, 567, 4915, 1630, 4914, 8808, 8809	274	98	865	1.35297	0.999148	0.506768	19.2245
INTERPRO	IPR013151:Immunoglobulin	0.0232285	26	9.42029	10859, 1436, 3802, 920, 1272, 3084, 3809, 10507, 3804, 81607, 7850, 10461, 2321, 2263, 3815, 2322, 3791, 2264, 2324, 2261, 7412, 10371, 7075, 10288, 11026, 8808	274	56	865	1.46572	0.999985	0.636003	28.5237
INTERPRO	IPR016060:Complement control module	0.0240239	9	3.26087	6402, 6403, 1378, 6401, 2335, 1462, 3559, 3075, 1604	274	13	865	2.18557	0.99999	0.616534	29.3508
INTERPRO	IPR018378:C-type lectin, conserved site	0.0240239	9	3.26087	6402, 6403, 22914, 3824, 3821, 6401, 971, 1462, 22918	274	13	865	2.18557	0.99999	0.616534	29.3508
INTERPRO	IPR001090:Ephrin receptor, ligand binding	0.0278434	8	2.89855	2041, 2044, 2045, 2051, 2042, 2043, 2047, 2049	274	11	865	2.29595	0.999998	0.642079	33.2001
INTERPRO	IPR001426:Receptor tyrosine kinase, class V, conserved site	0.0278434	8	2.89855	2041, 2044, 2045, 2051, 2042, 2043, 2047, 2049	274	11	865	2.29595	0.999998	0.642079	33.2001
INTERPRO	IPR003597:Immunoglobulin C1-set	0.0317849	7	2.53623	909, 3107, 3106, 567, 3077, 910, 3133, 3105	274	9	865	2.45539	1	0.664224	36.9672
INTERPRO	IPR016186:C-type lectin-like	0.0342007	10	3.62319	6402, 6403, 22914, 3824, 3821, 6401, 971, 80781, 1462, 22918	274	16	865	1.97308	1	0.666241	39.1775
INTERPRO	IPR001304:C-type lectin	0.0409851	9	3.26087	6402, 6403, 22914, 3824, 3821, 6401, 971, 1462, 22918	274	14	865	2.02946	1	0.70979	45.0053
INTERPRO	IPR001660:Sterile alpha motif SAM	0.0490979	8	2.89855	2041, 2044, 2045, 2051, 2042, 2043, 2047, 2049	274	12	865	2.10462	1	0.753588	51.2915
INTERPRO	IPR000436:Sushi/SCR/CCP	0.0490979	8	2.89855	6402, 6403, 1378, 6401, 1462, 3559, 3075, 1604	274	12	865	2.10462	1	0.753588	51.2915
INTERPRO	IPR013761:Sterile alpha motif-type	0.0490979	8	2.89855	2041, 2044, 2045, 2051, 2042, 2043, 2047, 2049	274	12	865	2.10462	1	0.753588	51.2915
INTERPRO	IPR016257:Tyrosine-protein kinase, ephrin receptor	0.0587445	7	2.53623	2041, 2044, 2045, 2042, 2043, 2047, 2049	274	10	865	2.20985	1	0.796253	57.895
INTERPRO	IPR001039:MHC class I, alpha chain, alpha1 and alpha2	0.0587445	7	2.53623	909, 3107, 3106, 3077, 910, 3133, 3105, 80328	274	10	865	2.20985	1	0.796253	57.895
INTERPRO	IPR001824:Receptor tyrosine kinase, class III, conserved site	0.0700559	6	2.17391	1436, 2321, 3791, 3815, 2322, 2324	274	8	865	2.3677	1	0.836039	64.5749
INTERPRO	IPR002473:Small chemokine, C-X-C/Interleukin 8	0.0783508	8	2.89855	6387, 6364, 2919, 6374, 6372, 2920, 2921, 3576	274	13	865	1.94273	1	0.854796	68.8316
INTERPRO	IPR003962:Fibronectin, type III subdomain	0.0944876	9	3.26087	2044, 2045, 2051, 2042, 2043, 2335, 2047, 1630, 2049	274	16	865	1.77578	1	0.89307	75.7837
INTERPRO	IPR000975:Interleukin-1	0.0954834	4	1.44928	3606, 3553, 3552, 3557	274	4	865	3.15693	1	0.8844	76.1614
INTERPRO	IPR000826:Formyl/methionyl peptide receptor	0.0954834	4	1.44928	2359, 2358, 2357, 11251	274	4	865	3.15693	1	0.8844	76.1614
INTERPRO	IPR011510:Sterile alpha motif homology 2	0.0954834	4	1.44928	2045, 2051, 2042, 2043	274	4	865	3.15693	1	0.8844	76.1614
INTERPRO	IPR011161:MHC class I-like antigen recognition	0.0958258	7	2.53623	909, 3107, 3106, 3077, 910, 3133, 3105, 80328	274	11	865	2.00896	1	0.874016	76.2901
Category	Term	PValue	Count	%	Genes	List Total	Pop Hits	Pop Total	Fold Enrichment	Bonferroni	Benjamini	FDR
GOTERM_MF_FAT	GO:0004950~chemokine receptor activity	0.000270495	16	5.7971	51554, 1230, 1240, 1232, 1233, 10663, 1234, 1235, 1238, 2829, 9034, 729230, 3579, 3577, 2833, 2532	241	21	732	2.31417	0.107164	0.107164	0.379166
GOTERM_MF_FAT	GO:0019956~chemokine binding	0.000600887	16	5.7971	51554, 1230, 1240, 1232, 1233, 10663, 1234, 1235, 1238, 2829, 9034, 729230, 3579, 3577, 2833, 2532	241	22	732	2.20898	0.222637	0.118318	0.840482
GOTERM_MF_FAT	GO:0032553~ribonucleotide binding	0.000907089	38	13.7681	1436, 3265, 2051, 2771, 3320, 107, 2047, 10461, 2049, 2066, 2041, 657, 8565, 658, 2065, 94, 1080, 2044, 93, 2045, 7010, 2042, 2043, 2321, 2263, 3791, 3815, 2322, 2264, 2324, 2778, 478, 2261, 4593, 7075, 4915, 4914, 238	241	74	732	1.55972	0.316305	0.119044	1.26625
GOTERM_MF_FAT	GO:0032555~purine ribonucleotide binding	0.000907089	38	13.7681	1436, 3265, 2051, 2771, 3320, 107, 2047, 10461, 2049, 2066, 2041, 657, 8565, 658, 2065, 94, 1080, 2044, 93, 2045, 7010, 2042, 2043, 2321, 2263, 3791, 3815, 2322, 2264, 2324, 2778, 478, 2261, 4593, 7075, 4915, 4914, 238	241	74	732	1.55972	0.316305	0.119044	1.26625
GOTERM_MF_FAT	GO:0017076~purine nucleotide binding	0.000907089	38	13.7681	1436, 3265, 2051, 2771, 3320, 107, 2047, 10461, 2049, 2066, 2041, 657, 8565, 658, 2065, 94, 1080, 2044, 93, 2045, 7010, 2042, 2043, 2321, 2263, 3791, 3815, 2322, 2264, 2324, 2778, 478, 2261, 4593, 7075, 4915, 4914, 238	241	74	732	1.55972	0.316305	0.119044	1.26625
GOTERM_MF_FAT	GO:0000166~nucleotide binding	0.00126323	38	13.7681	1436, 3265, 2051, 2771, 3320, 107, 2047, 10461, 2049, 2066, 2041, 657, 8565, 658, 2065, 94, 1080, 2044, 93, 2045, 7010, 2042, 2043, 2321, 2263, 3791, 3815, 2322, 2264, 2324, 2778, 478, 2261, 4593, 7075, 4915, 4914, 238	241	75	732	1.53892	0.411175	0.124015	1.75931
GOTERM_MF_FAT	GO:0001883~purine nucleoside binding	0.00177272	36	13.0435	134, 1436, 2051, 3320, 107, 2047, 10461, 2049, 2066, 2041, 657, 8565, 658, 2065, 1080, 94, 2044, 93, 2045, 7010, 2042, 2043, 2321, 2263, 3815, 2322, 3791, 2264, 2324, 478, 2261, 4593, 7075, 4915, 4914, 238	241	71	732	1.54006	0.524519	0.13816	2.46072
GOTERM_MF_FAT	GO:0001882~nucleoside binding	0.00177272	36	13.0435	134, 1436, 2051, 3320, 107, 2047, 10461, 2049, 2066, 2041, 657, 8565, 658, 2065, 1080, 94, 2044, 93, 2045, 7010, 2042, 2043, 2321, 2263, 3815, 2322, 3791, 2264, 2324, 478, 2261, 4593, 7075, 4915, 4914, 238	241	71	732	1.54006	0.524519	0.13816	2.46072
GOTERM_MF_FAT	GO:0004714~transmembrane receptor protein tyrosine kinase activity	0.00239367	28	10.1449	1436, 2051, 2047, 10461, 2049, 2066, 1945, 1944, 2041, 2065, 2044, 2045, 7010, 2042, 2043, 2321, 2263, 3815, 2322, 3791, 2264, 2324, 2261, 4593, 7075, 4915, 4914, 238	241	52	732	1.63549	0.633644	0.154104	3.30928
GOTERM_MF_FAT	GO:0032559~adenyl ribonucleotide binding	0.00287533	35	12.6812	1436, 2051, 3320, 107, 2047, 10461, 2049, 2066, 2041, 657, 8565, 658, 2065, 1080, 94, 2044, 93, 2045, 7010, 2042, 2043, 2321, 2263, 3815, 2322, 3791, 2264, 2324, 478, 2261, 4593, 7075, 4915, 4914, 238	241	70	732	1.51867	0.700757	0.158321	3.96277
GOTERM_MF_FAT	GO:0030554~adenyl nucleotide binding	0.00287533	35	12.6812	1436, 2051, 3320, 107, 2047, 10461, 2049, 2066, 2041, 657, 8565, 658, 2065, 1080, 94, 2044, 93, 2045, 7010, 2042, 2043, 2321, 2263, 3815, 2322, 3791, 2264, 2324, 478, 2261, 4593, 7075, 4915, 4914, 238	241	70	732	1.51867	0.700757	0.158321	3.96277
GOTERM_MF_FAT	GO:0005524~ATP binding	0.00287533	35	12.6812	1436, 2051, 3320, 107, 2047, 10461, 2049, 2066, 2041, 657, 8565, 658, 2065, 1080, 94, 2044, 93, 2045, 7010, 2042, 2043, 2321, 2263, 3815, 2322, 3791, 2264, 2324, 478, 2261, 4593, 7075, 4915, 4914, 238	241	70	732	1.51867	0.700757	0.158321	3.96277
GOTERM_MF_FAT	GO:0019957~C-C chemokine binding	0.00323741	11	3.98551	1232, 51554, 1233, 1234, 10663, 1235, 1238, 9034, 1230, 729230, 2833	241	14	732	2.38648	0.742999	0.156195	4.45131
GOTERM_MF_FAT	GO:0016493~C-C chemokine receptor activity	0.00323741	11	3.98551	1232, 51554, 1233, 1234, 10663, 1235, 1238, 9034, 1230, 729230, 2833	241	14	732	2.38648	0.742999	0.156195	4.45131
GOTERM_MF_FAT	GO:0004713~protein tyrosine kinase activity	0.00912843	28	10.1449	1436, 2051, 2047, 10461, 2049, 2066, 1945, 1944, 2041, 2065, 2044, 2045, 7010, 2042, 2043, 2321, 2263, 3815, 2322, 3791, 2264, 2324, 2261, 4593, 7075, 4915, 4914, 238	241	56	732	1.51867	0.978557	0.347491	12.0826
GOTERM_MF_FAT	GO:0005003~ephrin receptor activity	0.0147078	10	3.62319	1945, 2041, 1944, 2044, 2045, 2051, 2042, 2043, 2047, 2049	241	14	732	2.16953	0.997987	0.462505	18.7845
GOTERM_MF_FAT	GO:0008528~peptide receptor activity, G-protein coupled	0.0286546	26	9.42029	51554, 1910, 2359, 2358, 2357, 1230, 728, 729230, 11251, 3579, 3577, 2833, 27202, 1240, 1909, 1232, 1233, 10663, 1234, 719, 1235, 3973, 1238, 2829, 9034, 2532	241	55	732	1.43584	0.999995	0.669591	33.5189
GOTERM_MF_FAT	GO:0001653~peptide receptor activity	0.0286546	26	9.42029	51554, 1910, 2359, 2358, 2357, 1230, 728, 729230, 11251, 3579, 3577, 2833, 27202, 1240, 1909, 1232, 1233, 10663, 1234, 719, 1235, 3973, 1238, 2829, 9034, 2532	241	55	732	1.43584	0.999995	0.669591	33.5189
GOTERM_MF_FAT	GO:0017124~SH3 domain binding	0.0382173	7	2.53623	8506, 6868, 4036, 8751, 7408, 8038, 102	241	9	732	2.36238	1	0.74349	42.1421
GOTERM_MF_FAT	GO:0001848~complement binding	0.0420769	5	1.81159	811, 719, 1378, 710, 22918	241	5	732	3.03734	1	0.749809	45.3185
GOTERM_MF_FAT	GO:0030246~carbohydrate binding	0.0464018	33	11.9565	4043, 3824, 3821, 6401, 2335, 2252, 6347, 22918, 3684, 7422, 6372, 7423, 1462, 5228, 811, 5764, 100133941, 2263, 633, 652, 971, 4192, 348, 351, 6402, 6403, 3491, 22914, 1490, 1634, 1839, 7097, 7057	241	76	732	1.31885	1	0.758767	48.685
GOTERM_MF_FAT	GO:0004672~protein kinase activity	0.0559334	33	11.9565	1436, 2051, 6347, 2047, 10461, 2049, 2066, 1945, 1944, 2041, 657, 658, 2065, 94, 2044, 93, 2045, 7010, 2042, 2043, 2321, 2263, 3815, 2322, 3791, 2264, 2324, 2261, 4593, 7075, 4915, 4914, 238	241	77	732	1.30172	1	0.799673	55.4363
GOTERM_MF_FAT	GO:0042277~peptide binding	0.0604788	27	9.78261	51554, 1910, 2359, 2358, 2357, 1230, 728, 729230, 11251, 3579, 3577, 2833, 27202, 117194, 1240, 1232, 1909, 1233, 10663, 1234, 719, 1235, 3973, 1238, 2829, 9034, 2532	241	61	732	1.3444	1	0.804795	58.3564
GOTERM_MF_FAT	GO:0001871~pattern binding	0.0804279	25	9.05797	4043, 2335, 6347, 2252, 3684, 7422, 7423, 6372, 1462, 5228, 5764, 2263, 633, 652, 4192, 348, 351, 6402, 6403, 3491, 1490, 1839, 1634, 7097, 7057	241	57	732	1.33217	1	0.873382	69.192
GOTERM_MF_FAT	GO:0030247~polysaccharide binding	0.0804279	25	9.05797	4043, 2335, 6347, 2252, 3684, 7422, 7423, 6372, 1462, 5228, 5764, 2263, 633, 652, 4192, 348, 351, 6402, 6403, 3491, 1490, 1839, 1634, 7097, 7057	241	57	732	1.33217	1	0.873382	69.192
GOTERM_MF_FAT	GO:0005539~glycosaminoglycan binding	0.0804279	25	9.05797	4043, 2335, 6347, 2252, 3684, 7422, 7423, 6372, 1462, 5228, 5764, 2263, 633, 652, 4192, 348, 351, 6402, 6403, 3491, 1490, 1839, 1634, 7097, 7057	241	57	732	1.33217	1	0.873382	69.192
GOTERM_MF_FAT	GO:0032393~MHC class I receptor activity	0.0813125	6	2.17391	3802, 3809, 3107, 3106, 3133, 3105, 80328	241	8	732	2.27801	1	0.861123	69.6056
GOTERM_MF_FAT	GO:0005149~interleukin-1 receptor binding	0.0939374	5	1.81159	3606, 54106, 3553, 3552, 3557	241	6	732	2.53112	1	0.88644	74.9732
GOTERM_MF_FAT	GO:0008201~heparin binding	0.0960294	21	7.6087	4043, 5764, 2263, 652, 2335, 2252, 6347, 4192, 3684, 351, 348, 6402, 6403, 3491, 7422, 7423, 6372, 1490, 1839, 5228, 7057	241	47	732	1.35711	1	0.879376	75.7725
Category	Term	PValue	Count	%	Genes	List Total	Pop Hits	Pop Total	Fold Enrichment	Bonferroni	Benjamini	FDR
GOTERM_BP_FAT	GO:0007169~transmembrane receptor protein tyrosine kinase signaling pathway	0.000340767	42	15.2174	920, 1436, 2051, 3084, 3082, 56034, 2252, 6347, 2250, 284, 2069, 7040, 6868, 7422, 7424, 2047, 2049, 2066, 2041, 2065, 2044, 375790, 2045, 7010, 2042, 2043, 2321, 2263, 3791, 2322, 3815, 2324, 2264, 2261, 1942, 4593, 7075, 1490, 1839, 4915, 4914, 238	269	82	830	1.58038	0.560179	0.560179	0.596954
GOTERM_BP_FAT	GO:0007166~cell surface receptor linked signal transduction	0.00217732	144	52.1739	64805, 2642, 3084, 3082, 3680, 6347, 1394, 3683, 3684, 284, 150, 6868, 3674, 151, 3679, 375790, 930, 2321, 2322, 2324, 5362, 478, 3694, 1906, 3695, 348, 1909, 4593, 6364, 3687, 7075, 1490, 1813, 1278, 920, 1436, 1910, 1272, 56034, 2771, 2069, 728, 7040, 7422, 6374, 7424, 6372, 107, 729230, 102, 1268, 2833, 27202, 5764, 94, 93, 100133941, 2778, 6387, 719, 182, 718, 22914, 7434, 2829, 7433, 9034, 1…	269	382	830	1.16312	0.994768	0.927671	3.75678
GOTERM_BP_FAT	GO:0001541~ovarian follicle development	0.00256141	9	3.26087	2069, 658, 3973, 7422, 3791, 652, 2252, 284, 3624	269	10	830	2.77695	0.997931	0.872585	4.40553
GOTERM_BP_FAT	GO:0019935~cyclic-nucleotide-mediated signaling	0.00418869	21	7.6087	134, 133, 64805, 2357, 2642, 1230, 6347, 23566, 2778, 1394, 948, 348, 1232, 2771, 3973, 7433, 2829, 107, 1813, 11251, 1268	269	37	830	1.75123	0.99996	0.92026	7.10861
GOTERM_BP_FAT	GO:0006928~cell motion	0.00685917	65	23.5507	7124, 8742, 2335, 6347, 3683, 3684, 3383, 115908, 150, 4254, 6868, 7804, 3579, 2047, 2049, 5328, 3576, 1947, 301, 5743, 6092, 2321, 3791, 3815, 7408, 5362, 5364, 1233, 7412, 6403, 10371, 1235, 1490, 1813, 58191, 1910, 2359, 2358, 2357, 9369, 6401, 5663, 90249, 7040, 7424, 627, 117144, 4804, 3553, 5420, 1462, 2833, 6586, 658, 94, 2045, 2043, 100133941, 2921, 351, 6387, 9037, 1839, 1630, 7057	269	156	830	1.28563	1	0.963757	11.3889
GOTERM_BP_FAT	GO:0019932~second-messenger-mediated signaling	0.00716598	30	10.8696	134, 1910, 133, 64805, 2357, 2642, 6401, 7124, 1230, 6347, 1394, 948, 3356, 2771, 107, 11251, 3579, 1268, 3576, 23566, 2778, 1906, 348, 1232, 1909, 3973, 7433, 2829, 6915, 1813	269	61	830	1.51746	1	0.944351	11.8686
GOTERM_BP_FAT	GO:0016310~phosphorylation	0.0104429	47	17.029	134, 1436, 2357, 2051, 3082, 7124, 5663, 6347, 2771, 728, 7040, 150, 151, 3553, 102, 2047, 10461, 2049, 2066, 2041, 657, 658, 2065, 94, 2044, 93, 2045, 2042, 7010, 2043, 2263, 2321, 3791, 2322, 3815, 23566, 2324, 2264, 2261, 1942, 351, 4593, 7075, 4915, 4914, 7057, 238	269	108	830	1.34276	1	0.973063	16.8414
GOTERM_BP_FAT	GO:0006468~protein amino acid phosphorylation	0.0104429	47	17.029	134, 1436, 2357, 2051, 3082, 7124, 5663, 6347, 2771, 728, 7040, 150, 151, 3553, 102, 2047, 10461, 2049, 2066, 2041, 657, 658, 2065, 94, 2044, 93, 2045, 2042, 7010, 2043, 2263, 2321, 3791, 2322, 3815, 23566, 2324, 2264, 2261, 1942, 351, 4593, 7075, 4915, 4914, 7057, 238	269	108	830	1.34276	1	0.973063	16.8414
GOTERM_BP_FAT	GO:0006796~phosphate metabolic process	0.0115103	49	17.7536	2051, 3082, 7124, 6347, 150, 151, 2047, 2049, 2066, 2065, 2321, 2263, 3815, 2322, 3791, 2324, 2264, 2261, 1942, 4593, 7075, 5787, 238, 134, 1436, 2357, 5663, 2771, 728, 7040, 5803, 3553, 102, 10461, 2041, 657, 658, 94, 2044, 93, 2045, 2042, 7010, 2043, 23566, 351, 4915, 4914, 7057	269	114	830	1.32622	1	0.969425	18.4031
GOTERM_BP_FAT	GO:0006793~phosphorus metabolic process	0.0115103	49	17.7536	2051, 3082, 7124, 6347, 150, 151, 2047, 2049, 2066, 2065, 2321, 2263, 3815, 2322, 3791, 2324, 2264, 2261, 1942, 4593, 7075, 5787, 238, 134, 1436, 2357, 5663, 2771, 728, 7040, 5803, 3553, 102, 10461, 2041, 657, 658, 94, 2044, 93, 2045, 2042, 7010, 2043, 23566, 351, 4915, 4914, 7057	269	114	830	1.32622	1	0.969425	18.4031
GOTERM_BP_FAT	GO:0001525~angiogenesis	0.011878	27	9.78261	4855, 3606, 8742, 284, 2069, 151, 7422, 7424, 3553, 80781, 5228, 3576, 5328, 57142, 94, 2321, 652, 3791, 1906, 164656, 1909, 6387, 182, 3491, 9037, 1490, 7057	269	55	830	1.5147	1	0.959225	18.9347
GOTERM_BP_FAT	GO:0042493~response to drug	0.0128251	19	6.88406	2066, 2065, 1080, 4036, 5743, 6347, 2778, 478, 3356, 7040, 6868, 3973, 627, 1813, 80781, 3553, 7097, 5228, 999	269	35	830	1.67499	1	0.955437	20.289
GOTERM_BP_FAT	GO:0007187~G-protein signaling, coupled to cyclic nucleotide second messenger	0.0152017	18	6.52174	134, 64805, 2357, 2642, 1230, 6347, 23566, 1394, 2778, 1232, 2771, 3973, 7433, 2829, 107, 1813, 11251, 1268	269	33	830	1.683	1	0.96513	23.5938
GOTERM_BP_FAT	GO:0007162~negative regulation of cell adhesion	0.0157914	8	2.89855	7040, 2065, 94, 100133941, 1277, 5420, 102, 7057	269	10	830	2.4684	1	0.959105	24.3935
GOTERM_BP_FAT	GO:0007167~enzyme linked receptor protein signaling pathway	0.020226	49	17.7536	3084, 2051, 3082, 2252, 6347, 2250, 284, 6868, 2047, 2049, 2066, 2065, 375790, 2321, 2263, 3815, 2322, 3791, 2324, 2264, 2261, 1942, 4593, 7075, 1490, 1278, 238, 920, 1436, 56034, 2069, 7040, 7422, 7424, 2041, 657, 658, 5764, 94, 2044, 93, 2045, 2042, 7010, 2043, 652, 1839, 4915, 4914	269	117	830	1.29222	1	0.97736	30.16
GOTERM_BP_FAT	GO:0007242~intracellular signaling cascade	0.0227492	59	21.3768	4855, 64805, 2642, 2919, 3082, 7124, 54106, 6347, 1394, 948, 150, 151, 55504, 3579, 11251, 3576, 2065, 2321, 3815, 5364, 1906, 2261, 164656, 1942, 348, 1232, 1909, 1490, 84894, 1813, 1278, 2057, 134, 1910, 3265, 133, 2357, 6401, 5663, 1230, 7474, 3356, 2771, 728, 7186, 107, 729230, 3553, 1268, 811, 2778, 23566, 3973, 7433, 2829, 6915, 7097, 4914, 7057	269	146	830	1.24688	1	0.980962	33.253
GOTERM_BP_FAT	GO:0048514~blood vessel morphogenesis	0.0297004	32	11.5942	4855, 3606, 8742, 284, 2069, 151, 7422, 3679, 7424, 3553, 80781, 5228, 5328, 3576, 57142, 94, 633, 2321, 652, 3791, 1906, 348, 164656, 1909, 6403, 6387, 182, 3491, 9037, 1490, 4915, 7057	269	72	830	1.37133	1	0.992126	41.1199
GOTERM_BP_FAT	GO:0048167~regulation of synaptic plasticity	0.0315745	8	2.89855	134, 3265, 5743, 627, 5663, 3815, 1813, 348	269	11	830	2.244	1	0.992034	43.0861
GOTERM_BP_FAT	GO:0007186~G-protein coupled receptor protein signaling pathway	0.03311	63	22.8261	64805, 2642, 2919, 6347, 1394, 150, 151, 11251, 3579, 3577, 3576, 117194, 375790, 7976, 1240, 1906, 348, 1232, 1909, 1233, 1234, 6364, 10663, 1235, 1238, 1813, 58191, 51554, 134, 1910, 2359, 133, 2358, 10266, 2357, 1230, 3356, 2771, 728, 6374, 6372, 107, 729230, 1268, 2833, 7855, 27202, 5729, 2920, 2921, 2778, 23566, 6387, 719, 3973, 2861, 718, 7434, 9034, 7433, 2829, 6915, 2532	269	160	830	1.21492	1	0.991547	44.6507
GOTERM_BP_FAT	GO:0050768~negative regulation of neurogenesis	0.033419	11	3.98551	10371, 657, 57142, 7040, 6696, 100133941, 84894, 627, 5663, 652, 4804	269	18	830	1.88558	1	0.989442	44.9606
GOTERM_BP_FAT	GO:0030802~regulation of cyclic nucleotide biosynthetic process	0.0355527	17	6.15942	134, 1910, 2642, 2778, 1394, 1906, 348, 1909, 2771, 150, 3973, 107, 1813, 729230, 11251, 4915, 4914	269	33	830	1.5895	1	0.989864	47.0565
GOTERM_BP_FAT	GO:0030808~regulation of nucleotide biosynthetic process	0.0355527	17	6.15942	134, 1910, 2642, 2778, 1394, 1906, 348, 1909, 2771, 150, 3973, 107, 1813, 729230, 11251, 4915, 4914	269	33	830	1.5895	1	0.989864	47.0565
GOTERM_BP_FAT	GO:0007611~learning or memory	0.0358367	13	4.71014	3265, 8516, 5764, 5743, 3815, 5663, 478, 351, 3356, 107, 627, 1813, 3553	269	23	830	1.74398	1	0.987693	47.3296
GOTERM_BP_FAT	GO:0031279~regulation of cyclase activity	0.0362756	15	5.43478	134, 1910, 2642, 2778, 1394, 1909, 2771, 150, 3973, 107, 1813, 729230, 11251, 4915, 4914	269	28	830	1.65295	1	0.985599	47.7493
GOTERM_BP_FAT	GO:0045761~regulation of adenylate cyclase activity	0.0362756	15	5.43478	134, 1910, 2642, 2778, 1394, 1909, 2771, 150, 3973, 107, 1813, 729230, 11251, 4915, 4914	269	28	830	1.65295	1	0.985599	47.7493
GOTERM_BP_FAT	GO:0051339~regulation of lyase activity	0.0362756	15	5.43478	134, 1910, 2642, 2778, 1394, 1909, 2771, 150, 3973, 107, 1813, 729230, 11251, 4915, 4914	269	28	830	1.65295	1	0.985599	47.7493
GOTERM_BP_FAT	GO:0001659~temperature homeostasis	0.0388791	6	2.17391	134, 3356, 2042, 1813, 3553, 3552	269	7	830	2.64472	1	0.987016	50.1743
GOTERM_BP_FAT	GO:0019882~antigen processing and presentation	0.0395198	10	3.62319	811, 909, 3107, 3106, 567, 3077, 910, 3133, 3105, 80328, 3383	269	16	830	1.92844	1	0.985375	50.7546
GOTERM_BP_FAT	GO:0010959~regulation of metal ion transport	0.0395198	10	3.62319	134, 3356, 1909, 2771, 7040, 3973, 5743, 117144, 1813, 23566	269	16	830	1.92844	1	0.985375	50.7546
GOTERM_BP_FAT	GO:0030817~regulation of cAMP biosynthetic process	0.0422194	16	5.7971	134, 1910, 2642, 2778, 1394, 1906, 1909, 2771, 150, 3973, 107, 1813, 729230, 11251, 4915, 4914	269	31	830	1.59252	1	0.986854	53.1304
GOTERM_BP_FAT	GO:0043269~regulation of ion transport	0.0426611	12	4.34783	134, 3356, 1909, 2771, 7040, 3973, 64805, 5743, 7124, 117144, 1813, 23566	269	21	830	1.76314	1	0.985047	53.5087
GOTERM_BP_FAT	GO:0045859~regulation of protein kinase activity	0.0465452	33	11.9565	134, 920, 1435, 2357, 3084, 3082, 56034, 7124, 5663, 3356, 2771, 2069, 728, 150, 7040, 4254, 6868, 7186, 151, 107, 7804, 3553, 93, 100133941, 2321, 3815, 23566, 1906, 1942, 351, 348, 1909, 7057	269	77	830	1.32236	1	0.987942	56.7133
GOTERM_BP_FAT	GO:0043549~regulation of kinase activity	0.0465452	33	11.9565	134, 920, 1435, 2357, 3084, 3082, 56034, 7124, 5663, 3356, 2771, 2069, 728, 150, 7040, 4254, 6868, 7186, 151, 107, 7804, 3553, 93, 100133941, 2321, 3815, 23566, 1906, 1942, 351, 348, 1909, 7057	269	77	830	1.32236	1	0.987942	56.7133
GOTERM_BP_FAT	GO:0051338~regulation of transferase activity	0.0465452	33	11.9565	134, 920, 1435, 2357, 3084, 3082, 56034, 7124, 5663, 3356, 2771, 2069, 728, 150, 7040, 4254, 6868, 7186, 151, 107, 7804, 3553, 93, 100133941, 2321, 3815, 23566, 1906, 1942, 351, 348, 1909, 7057	269	77	830	1.32236	1	0.987942	56.7133
GOTERM_BP_FAT	GO:0006140~regulation of nucleotide metabolic process	0.0479228	17	6.15942	134, 1910, 2642, 2778, 1394, 1906, 348, 1909, 2771, 150, 3973, 107, 1813, 729230, 11251, 4915, 4914	269	34	830	1.54275	1	0.987518	57.7989
GOTERM_BP_FAT	GO:0030799~regulation of cyclic nucleotide metabolic process	0.0479228	17	6.15942	134, 1910, 2642, 2778, 1394, 1906, 348, 1909, 2771, 150, 3973, 107, 1813, 729230, 11251, 4915, 4914	269	34	830	1.54275	1	0.987518	57.7989
GOTERM_BP_FAT	GO:0001568~blood vessel development	0.0504071	35	12.6812	4855, 3606, 8742, 5663, 284, 2069, 151, 7422, 3679, 7424, 3553, 80781, 5228, 5328, 3576, 57142, 94, 633, 2321, 3791, 652, 1906, 348, 164656, 1909, 6403, 6387, 182, 3491, 9037, 1490, 1277, 1278, 4915, 7057	269	83	830	1.30112	1	0.988342	59.6921
GOTERM_BP_FAT	GO:0010721~negative regulation of cell development	0.0508649	11	3.98551	10371, 657, 57142, 7040, 6696, 100133941, 84894, 627, 5663, 652, 4804	269	19	830	1.78634	1	0.986942	60.0321
GOTERM_BP_FAT	GO:0019933~cAMP-mediated signaling	0.0514505	13	4.71014	134, 133, 64805, 2357, 2642, 1394, 2778, 1232, 2771, 3973, 107, 1813, 11251	269	24	830	1.67131	1	0.98564	60.4631
GOTERM_BP_FAT	GO:0033674~positive regulation of kinase activity	0.0514726	31	11.2319	134, 920, 1435, 2357, 3084, 56034, 7124, 3082, 5663, 3356, 2771, 2069, 150, 7040, 728, 4254, 6868, 7186, 151, 107, 7804, 3553, 93, 100133941, 2321, 3815, 23566, 1906, 1942, 1909, 7057	269	72	830	1.32848	1	0.983563	60.4793
GOTERM_BP_FAT	GO:0051347~positive regulation of transferase activity	0.0514726	31	11.2319	134, 920, 1435, 2357, 3084, 56034, 7124, 3082, 5663, 3356, 2771, 2069, 150, 7040, 728, 4254, 6868, 7186, 151, 107, 7804, 3553, 93, 100133941, 2321, 3815, 23566, 1906, 1942, 1909, 7057	269	72	830	1.32848	1	0.983563	60.4793
GOTERM_BP_FAT	GO:0045860~positive regulation of protein kinase activity	0.0514726	31	11.2319	134, 920, 1435, 2357, 3084, 56034, 7124, 3082, 5663, 3356, 2771, 2069, 150, 7040, 728, 4254, 6868, 7186, 151, 107, 7804, 3553, 93, 100133941, 2321, 3815, 23566, 1906, 1942, 1909, 7057	269	72	830	1.32848	1	0.983563	60.4793
GOTERM_BP_FAT	GO:0043085~positive regulation of catalytic activity	0.0529829	42	15.2174	134, 920, 1910, 1435, 2357, 2642, 3084, 3082, 56034, 6401, 7124, 5663, 1394, 3356, 2771, 2069, 728, 150, 7040, 4254, 7186, 6868, 151, 107, 7804, 3579, 3553, 93, 100133941, 2321, 3815, 23566, 2778, 1906, 1942, 348, 1909, 3973, 1813, 4915, 4914, 7057	269	103	830	1.25817	1	0.983425	61.5703
GOTERM_BP_FAT	GO:0030097~hemopoiesis	0.0540225	21	7.6087	920, 1435, 4855, 100133941, 7124, 5663, 3815, 652, 2322, 3791, 2323, 3624, 7412, 7040, 4254, 182, 6868, 7422, 6223, 1440, 4914	269	45	830	1.4399	1	0.982679	62.3047
GOTERM_BP_FAT	GO:0050804~regulation of synaptic transmission	0.0568081	16	5.7971	134, 2066, 3265, 5743, 7124, 3815, 5663, 6347, 1906, 3908, 348, 3356, 2771, 627, 1813, 4915	269	32	830	1.54275	1	0.984166	64.2079
GOTERM_BP_FAT	GO:0030814~regulation of cAMP metabolic process	0.0568081	16	5.7971	134, 1910, 2642, 2778, 1394, 1906, 1909, 2771, 150, 3973, 107, 1813, 729230, 11251, 4915, 4914	269	32	830	1.54275	1	0.984166	64.2079
GOTERM_BP_FAT	GO:0006955~immune response	0.0598607	70	25.3623	10859, 2919, 7124, 54106, 8742, 10507, 6347, 8743, 8744, 1394, 3683, 3383, 6868, 3107, 3106, 11251, 7850, 3105, 3576, 3552, 1240, 1233, 1234, 6364, 1235, 1378, 1238, 58191, 51554, 920, 3802, 3561, 3606, 3809, 5663, 1230, 80328, 1604, 3804, 728, 7040, 7422, 6374, 6372, 729230, 1440, 3553, 3077, 3559, 3133, 3075, 3557, 8482, 657, 100133941, 2920, 2921, 910, 6387, 8807, 718, 7433, 11026, 909, 10288,…	269	185	830	1.16749	1	0.985741	66.1892
GOTERM_BP_FAT	GO:0007188~G-protein signaling, coupled to cAMP nucleotide second messenger	0.0614168	12	4.34783	134, 1232, 2771, 3973, 64805, 2357, 2642, 107, 1813, 11251, 1394, 2778	269	22	830	1.683	1	0.985638	67.159
GOTERM_BP_FAT	GO:0050767~regulation of neurogenesis	0.0680313	21	7.6087	811, 57142, 657, 6092, 100133941, 5663, 10507, 3815, 652, 5364, 348, 1942, 10371, 7040, 6696, 7424, 627, 84894, 1813, 4804, 4915	269	46	830	1.4086	1	0.989839	70.9959
GOTERM_BP_FAT	GO:0051674~localization of cell	0.0702342	41	14.8551	1910, 7124, 6401, 8742, 5663, 2335, 6347, 3684, 3383, 115908, 7040, 4254, 6868, 7424, 7804, 117144, 3579, 5420, 3553, 1462, 5328, 3576, 1947, 94, 100133941, 2321, 3791, 3815, 2921, 5362, 5364, 1233, 7412, 6403, 6387, 1490, 1839, 1813, 58191, 1630, 7057	269	102	830	1.24025	1	0.990132	72.177
GOTERM_BP_FAT	GO:0048870~cell motility	0.0702342	41	14.8551	1910, 7124, 6401, 8742, 5663, 2335, 6347, 3684, 3383, 115908, 7040, 4254, 6868, 7424, 7804, 117144, 3579, 5420, 3553, 1462, 5328, 3576, 1947, 94, 100133941, 2321, 3791, 3815, 2921, 5362, 5364, 1233, 7412, 6403, 6387, 1490, 1839, 1813, 58191, 1630, 7057	269	102	830	1.24025	1	0.990132	72.177
GOTERM_BP_FAT	GO:0001944~vasculature development	0.0706775	35	12.6812	4855, 3606, 8742, 5663, 284, 2069, 151, 7422, 3679, 7424, 3553, 80781, 5228, 5328, 3576, 57142, 94, 633, 2321, 3791, 652, 1906, 348, 164656, 1909, 6403, 6387, 182, 3491, 9037, 1490, 1277, 1278, 4915, 7057	269	85	830	1.2705	1	0.989214	72.4092
GOTERM_BP_FAT	GO:0051781~positive regulation of cell division	0.0711205	13	4.71014	5764, 56034, 2252, 3552, 4192, 2250, 2069, 7040, 7422, 7424, 7423, 3553, 5228	269	25	830	1.60446	1	0.988263	72.6393
GOTERM_BP_FAT	GO:0051302~regulation of cell division	0.0711205	13	4.71014	5764, 56034, 2252, 3552, 4192, 2250, 2069, 7040, 7422, 7424, 7423, 3553, 5228	269	25	830	1.60446	1	0.988263	72.6393
GOTERM_BP_FAT	GO:0008585~female gonad development	0.0727792	9	3.26087	2069, 658, 3973, 7422, 3791, 652, 2252, 284, 3624	269	15	830	1.8513	1	0.988224	73.485
GOTERM_BP_FAT	GO:0044093~positive regulation of molecular function	0.0744661	44	15.942	134, 920, 1910, 1435, 2357, 2642, 3084, 3082, 56034, 6401, 7124, 5663, 1394, 3383, 3356, 2771, 2069, 728, 150, 7040, 4254, 7186, 6868, 151, 107, 7804, 3579, 3553, 93, 100133941, 2321, 3815, 23566, 2778, 1906, 1942, 348, 1909, 3973, 1813, 7097, 4915, 4914, 7057	269	111	830	1.22308	1	0.988209	74.3198
GOTERM_BP_FAT	GO:0045321~leukocyte activation	0.0765062	23	8.33333	920, 1435, 100133941, 3809, 5663, 2322, 2323, 22918, 3683, 3684, 1906, 80328, 3383, 6387, 7412, 7040, 6868, 22914, 3579, 7097, 102, 4914, 3576	269	52	830	1.36474	1	0.988447	75.2963
GOTERM_BP_FAT	GO:0051966~regulation of synaptic transmission, glutamatergic	0.0766714	6	2.17391	134, 3356, 5743, 5663, 1813, 4915	269	8	830	2.31413	1	0.987339	75.3738
GOTERM_BP_FAT	GO:0002474~antigen processing and presentation of peptide antigen via MHC class I	0.0766714	6	2.17391	811, 3107, 3106, 567, 3077, 3133, 3105	269	8	830	2.31413	1	0.987339	75.3738
GOTERM_BP_FAT	GO:0016477~cell migration	0.0796329	40	14.4928	1910, 7124, 6401, 8742, 5663, 2335, 6347, 3684, 3383, 115908, 7040, 4254, 6868, 7424, 7804, 3579, 5420, 3553, 1462, 5328, 3576, 1947, 94, 100133941, 2321, 3791, 3815, 2921, 5362, 5364, 1233, 7412, 6403, 6387, 1490, 1839, 1813, 58191, 1630, 7057	269	100	830	1.2342	1	0.988253	76.7251
GOTERM_BP_FAT	GO:0060284~regulation of cell development	0.0803857	24	8.69565	811, 57142, 657, 375790, 6092, 100133941, 5663, 10507, 3815, 652, 5364, 1906, 348, 1942, 4593, 10371, 7040, 6696, 7424, 627, 84894, 1813, 4804, 4915	269	55	830	1.3464	1	0.987605	77.0573
GOTERM_BP_FAT	GO:0031280~negative regulation of cyclase activity	0.08745	8	2.89855	134, 2771, 1910, 150, 107, 729230, 1813, 11251	269	13	830	1.89877	1	0.990836	79.9641
GOTERM_BP_FAT	GO:0007194~negative regulation of adenylate cyclase activity	0.08745	8	2.89855	134, 2771, 1910, 150, 107, 729230, 1813, 11251	269	13	830	1.89877	1	0.990836	79.9641
GOTERM_BP_FAT	GO:0051350~negative regulation of lyase activity	0.08745	8	2.89855	134, 2771, 1910, 150, 107, 729230, 1813, 11251	269	13	830	1.89877	1	0.990836	79.9641
GOTERM_BP_FAT	GO:0002429~immune response-activating cell surface receptor signaling pathway	0.0893711	5	1.81159	719, 22914, 930, 5663, 7097	269	6	830	2.57125	1	0.990909	80.6923
GOTERM_BP_FAT	GO:0050805~negative regulation of synaptic transmission	0.0893711	5	1.81159	134, 3356, 2771, 5743, 1813	269	6	830	2.57125	1	0.990909	80.6923
GOTERM_BP_FAT	GO:0043413~biopolymer glycosylation	0.0893711	5	1.81159	920, 4036, 3792, 5663, 238	269	6	830	2.57125	1	0.990909	80.6923
GOTERM_BP_FAT	GO:0070085~glycosylation	0.0893711	5	1.81159	920, 4036, 3792, 5663, 238	269	6	830	2.57125	1	0.990909	80.6923
GOTERM_BP_FAT	GO:0006486~protein amino acid glycosylation	0.0893711	5	1.81159	920, 4036, 3792, 5663, 238	269	6	830	2.57125	1	0.990909	80.6923
GOTERM_BP_FAT	GO:0006935~chemotaxis	0.0901154	39	14.1304	51554, 1910, 2359, 3265, 2358, 2357, 2919, 1230, 6347, 3684, 728, 6374, 6372, 729230, 3553, 11251, 3579, 3577, 5328, 2833, 3576, 27202, 6092, 2920, 2921, 1240, 1232, 1233, 6387, 719, 1234, 6364, 10371, 1235, 3491, 2829, 1238, 9034, 58191	269	98	830	1.2279	1	0.990388	80.9676
GOTERM_BP_FAT	GO:0042330~taxis	0.0901154	39	14.1304	51554, 1910, 2359, 3265, 2358, 2357, 2919, 1230, 6347, 3684, 728, 6374, 6372, 729230, 3553, 11251, 3579, 3577, 5328, 2833, 3576, 27202, 6092, 2920, 2921, 1240, 1232, 1233, 6387, 719, 1234, 6364, 10371, 1235, 3491, 2829, 1238, 9034, 58191	269	98	830	1.2279	1	0.990388	80.9676
GOTERM_BP_FAT	GO:0055074~calcium ion homeostasis	0.0938123	28	10.1449	1910, 133, 5663, 1230, 6347, 1604, 7040, 728, 729230, 3553, 2833, 811, 100133941, 3791, 23566, 1906, 348, 351, 1232, 1909, 6387, 1233, 1234, 719, 1235, 2829, 1813, 2057	269	67	830	1.28946	1	0.991332	82.2813
GOTERM_BP_FAT	GO:0008284~positive regulation of cell proliferation	0.0941215	52	18.8406	4855, 3084, 7124, 8742, 2252, 6347, 150, 4254, 6868, 80781, 3579, 5228, 2066, 1947, 5743, 2321, 2263, 3815, 2322, 3791, 2323, 2324, 2264, 1906, 2261, 7412, 1813, 3265, 1435, 133, 3606, 56034, 3356, 2771, 2069, 7040, 7422, 6374, 7424, 7423, 1440, 4804, 3553, 3559, 102, 811, 657, 5764, 100133941, 652, 7433, 1839	269	136	830	1.17975	1	0.990639	82.3873
GOTERM_BP_FAT	GO:0007626~locomotory behavior	0.0961525	43	15.5797	51554, 1910, 2359, 3265, 2358, 2357, 2919, 1230, 6347, 3684, 728, 6374, 6372, 729230, 3579, 3553, 11251, 3577, 5328, 2833, 3576, 27202, 6092, 2043, 2920, 2921, 1240, 478, 351, 1232, 1233, 6387, 719, 1234, 6364, 10371, 1235, 3491, 9034, 2829, 1238, 1813, 58191	269	110	830	1.20615	1	0.99077	83.0682
