# Supplementary material for: A draft network of ligand–receptor-mediated multicellular signalling in human
Source: Nat Commun. 2015 Jul 22;6:7866. doi: 10.1038/ncomms8866 (PMC4525178; doi:10.1038/ncomms8866)
Supplement: Supplementary Data 6 — Major signalling pairs of cells based on maximum receptor and ligand expression values and extended Gene Ontology enrichment analysis results. [file ncomms8866-s7.xlsx]

## Sheet: README
1. For all genes in 'max signalling pairs' entrezIDs were obtained from HGNC (few genes were missed and entered directly to entrez for search)
2. The GOstat tool (http://gostat.wehi.edu.au/) was used. Background was the full-set of receptors and ligands
3. Foregrounds were the sets of ligands from cell type A that bound to receptors on cell type B extracted from the max signalling pairs sheet (see gene lists tested sheet)
4. Results for each lineage>lineage pair are shown in separate tabs (eg. GO_hemo>endo corrresponds to hematopoietic cells signalling to endothelial cells, while GO_endo>hemo is the reverse
5. Yellow cells correspond to top 5 (non redundant) enriched biological process terms with at least 5 genes in the set and with a benjamini corrected p val < 0.1
Questions: alistair.forrest@gmail.com

## Sheet: Max signaling pairs
Ligand	Receptor	Ontology.LigTopCell	Ontology.RecTopCell	LigTopCell	RecTopCell	entrez_geneID_ligand	entrez_geneID_receptor
APLN	APLNR	endothelial	endothelial	Renal Glomerular Endothelial	Hepatic Sinusoidal Endothelial	8862	187
BMP4	BMPR2	endothelial	endothelial	Renal Glomerular Endothelial	Endothelial Lymphatic	652	659
BMP6	BMPR2	endothelial	endothelial	Endothelial Vein	Endothelial Lymphatic	654	659
APP	CAV1	endothelial	endothelial	Endothelial Lymphatic	Endothelial Lymphatic	351	857
ADAM15	ITGA5	endothelial	endothelial	Hepatic Sinusoidal Endothelial	Endothelial Thoracic	8751	3678
DLL4	NOTCH4	endothelial	endothelial	Renal Glomerular Endothelial	Renal Glomerular Endothelial	54567	4855
ANGPT2	TEK	endothelial	endothelial	Endothelial Lymphatic	Endothelial Lymphatic	285	7010
PGF	NRP2	endothelial	endothelial	Endothelial Aortic	Endothelial Lymphatic	5228	8828
GDF2	ACVRL1	epithelial	endothelial	Hepatocyte	Endothelial Thoracic	2658	94
C4BPA	BMPR2	epithelial	endothelial	Hepatocyte	Endothelial Lymphatic	722	659
GDF2	BMPR2	epithelial	endothelial	Hepatocyte	Endothelial Lymphatic	2658	659
HRAS	CAV1	epithelial	endothelial	Alveolar Epithelial	Endothelial Lymphatic	3265	857
FGA	CDH5	epithelial	endothelial	Hepatocyte	Endothelial Lymphatic	2243	1003
GDF2	ENG	epithelial	endothelial	Hepatocyte	Renal Glomerular Endothelial	2658	2022
TGFB2	ENG	epithelial	endothelial	Lens Epithelial	Renal Glomerular Endothelial	7042	2022
EFNB1	EPHB4	epithelial	endothelial	Esophageal Epithelial	Hepatic Sinusoidal Endothelial	1947	2050
PDGFC	FLT4	epithelial	endothelial	Ciliary Epithelial	Renal Glomerular Endothelial	56034	2324
FGA	ITGA5	epithelial	endothelial	Hepatocyte	Endothelial Thoracic	2243	3678
FGB	ITGA5	epithelial	endothelial	Hepatocyte	Endothelial Thoracic	2244	3678
FGG	ITGA5	epithelial	endothelial	Hepatocyte	Endothelial Thoracic	2266	3678
L1CAM	ITGA5	epithelial	endothelial	Renal Proximal Tubular Epithelial	Endothelial Thoracic	3897	3678
VTN	ITGA5	epithelial	endothelial	Hepatocyte	Endothelial Thoracic	7448	3678
ANGPTL3	ITGA5	epithelial	endothelial	Hepatocyte	Endothelial Thoracic	27329	3678
COL18A1	ITGA5	epithelial	endothelial	Hepatocyte	Endothelial Thoracic	80781	3678
TIMP3	KDR	epithelial	endothelial	Chorionic Membrane	Endothelial Microvascular	7078	3791
PDGFC	KDR	epithelial	endothelial	Ciliary Epithelial	Endothelial Microvascular	56034	3791
COL18A1	KDR	epithelial	endothelial	Hepatocyte	Endothelial Microvascular	80781	3791
WNT5A	MCAM	epithelial	endothelial	Amniotic Epithelial	Endothelial Artery	7474	4162
JAG1	NOTCH4	epithelial	endothelial	Small Airway Epithelial	Renal Glomerular Endothelial	182	4855
SERPING1	SELP	epithelial	endothelial	Hepatocyte	Endothelial Lymphatic	710	6403
CD24	SELP	epithelial	endothelial	Renal Cortical Epithelial	Endothelial Lymphatic	100133941	6403
TGFB2	TGFBR2	epithelial	endothelial	Lens Epithelial	Endothelial Lymphatic	7042	7048
F2	THBD	epithelial	endothelial	Hepatocyte	Endothelial Aortic	2147	7056
PROC	THBD	epithelial	endothelial	Hepatocyte	Endothelial Aortic	5624	7056
SEMA3F	NRP2	epithelial	endothelial	Esophageal Epithelial	Endothelial Lymphatic	6405	8828
SEMA4F	NRP2	epithelial	endothelial	Urothelial	Endothelial Lymphatic	10505	8828
F2	F2RL3	epithelial	endothelial	Hepatocyte	Endothelial Microvascular	2147	9002
ADM	CALCRL	epithelial	endothelial	Hair Follicle Outer Root Sheath	Endothelial Umbilical Vein	133	10203
CALCA	CALCRL	epithelial	endothelial	Hepatocyte	Endothelial Umbilical Vein	796	10203
ADM	RAMP2	epithelial	endothelial	Hair Follicle Outer Root Sheath	Renal Glomerular Endothelial	133	10266
CALCA	RAMP2	epithelial	endothelial	Hepatocyte	Renal Glomerular Endothelial	796	10266
PROC	PROCR	epithelial	endothelial	Hepatocyte	Endothelial Artery	5624	10544
COL4A5	CD93	epithelial	endothelial	Amniotic Epithelial	Endothelial Vein	1287	22918
F12	CD93	epithelial	endothelial	Hepatocyte	Endothelial Vein	2161	22918
KNG1	CD93	epithelial	endothelial	Hepatocyte	Endothelial Vein	3827	22918
MBL2	CD93	epithelial	endothelial	Hepatocyte	Endothelial Vein	4153	22918
IHH	HHIP	epithelial	endothelial	Intestinal Epithelial (polarized)	Endothelial Artery	3549	64399
SHH	HHIP	epithelial	endothelial	Hepatocyte	Endothelial Artery	6469	64399
TGFB1	ACVRL1	hematopoietic	endothelial	Neutrophils	Endothelial Thoracic	7040	94
BST1	CAV1	hematopoietic	endothelial	Eosinophils	Endothelial Lymphatic	683	857
GNAI2	CAV1	hematopoietic	endothelial	Eosinophils	Endothelial Lymphatic	2771	857
PTGS2	CAV1	hematopoietic	endothelial	Mast cells stimulated	Endothelial Lymphatic	5743	857
TGFB1	ENG	hematopoietic	endothelial	Neutrophils	Renal Glomerular Endothelial	7040	2022
EFNB3	EPHB4	hematopoietic	endothelial	Immature Langerhans	Hepatic Sinusoidal Endothelial	1949	2050
SPP1	ITGA5	hematopoietic	endothelial	Macrophage Monocyte derived	Endothelial Thoracic	6696	3678
ADAM17	ITGA5	hematopoietic	endothelial	Mast cells stimulated	Endothelial Thoracic	6868	3678
PSEN1	NOTCH4	hematopoietic	endothelial	Eosinophils	Renal Glomerular Endothelial	5663	4855
VCAN	SELP	hematopoietic	endothelial	CD14+CD16- Monocytes	Endothelial Lymphatic	1462	6403
SELPLG	SELP	hematopoietic	endothelial	Neutrophils	Endothelial Lymphatic	6404	6403
TGFB1	TGFBR2	hematopoietic	endothelial	Neutrophils	Endothelial Lymphatic	7040	7048
HMGB1	THBD	hematopoietic	endothelial	Reticulocyte	Endothelial Aortic	3146	7056
PF4	THBD	hematopoietic	endothelial	CD34+ progenitor	Endothelial Aortic	5196	7056
PF4	PROCR	hematopoietic	endothelial	CD34+ progenitor	Endothelial Artery	5196	10544
C1QA	CD93	hematopoietic	endothelial	CD14+ Monocyte derived Endothelial progenitor	Endothelial Vein	712	22918
SEMA4A	PLXND1	hematopoietic	endothelial	Neutrophils	Hepatic Sinusoidal Endothelial	64218	23129
TGFB3	ACVRL1	mesenchymal	endothelial	Chondrocyte	Endothelial Thoracic	7043	94
BMP2	BMPR2	mesenchymal	endothelial	Mesothelial	Endothelial Lymphatic	650	659
GDF5	BMPR2	mesenchymal	endothelial	Mesenchymal precursor Bone Marrow	Endothelial Lymphatic	8200	659
GDF6	BMPR2	mesenchymal	endothelial	Smooth Muscle Subclavian Artery	Endothelial Lymphatic	392255	659
HBEGF	CD9	mesenchymal	endothelial	Smooth Muscle Internal Thoracic Artery	Endothelial Artery	1839	928
BMP2	ENG	mesenchymal	endothelial	Mesothelial	Renal Glomerular Endothelial	650	2022
INHBA	ENG	mesenchymal	endothelial	Mesenchymal stem cell Wharton's Jelly	Renal Glomerular Endothelial	3624	2022
TGFB3	ENG	mesenchymal	endothelial	Chondrocyte	Renal Glomerular Endothelial	7043	2022
FIGF	FLT4	mesenchymal	endothelial	Mature Adipocyte	Renal Glomerular Endothelial	2277	2324
VEGFC	FLT4	mesenchymal	endothelial	Myoblast	Renal Glomerular Endothelial	7424	2324
ANGPT1	ITGA5	mesenchymal	endothelial	Mesenchymal stem cell Hepatic	Endothelial Thoracic	284	3678
COL1A1	ITGA5	mesenchymal	endothelial	Hepatic Stellate	Endothelial Thoracic	1277	3678
CTGF	ITGA5	mesenchymal	endothelial	Adipocyte Perirenal	Endothelial Thoracic	1490	3678
FN1	ITGA5	mesenchymal	endothelial	Chondrocyte	Endothelial Thoracic	2335	3678
TNC	ITGA5	mesenchymal	endothelial	Chondrocyte	Endothelial Thoracic	3371	3678
CYR61	ITGA5	mesenchymal	endothelial	Fibroblast Lymphatic	Endothelial Thoracic	3491	3678
ADAM23	ITGA5	mesenchymal	endothelial	Mesenchymal stem cell Wharton's Jelly	Endothelial Thoracic	8745	3678
FIGF	KDR	mesenchymal	endothelial	Mature Adipocyte	Endothelial Microvascular	2277	3791
VEGFA	KDR	mesenchymal	endothelial	Chondrocyte	Endothelial Microvascular	7422	3791
VEGFC	KDR	mesenchymal	endothelial	Myoblast	Endothelial Microvascular	7424	3791
NPPB	NPR1	mesenchymal	endothelial	Mesothelial	Hepatic Sinusoidal Endothelial	4879	4881
SEMA3A	PLXNA2	mesenchymal	endothelial	Smooth Muscle Uterine	Endothelial Vein	10371	5362
TNC	PTPRB	mesenchymal	endothelial	Chondrocyte	Endothelial Lymphatic	3371	5787
ANGPT1	TEK	mesenchymal	endothelial	Mesenchymal stem cell Hepatic	Endothelial Lymphatic	284	7010
ANGPTL1	TEK	mesenchymal	endothelial	Adipocyte Omental	Endothelial Lymphatic	9068	7010
TGFB3	TGFBR2	mesenchymal	endothelial	Chondrocyte	Endothelial Lymphatic	7043	7048
ANGPT1	TIE1	mesenchymal	endothelial	Mesenchymal stem cell Hepatic	Endothelial Microvascular	284	7075
FIGF	NRP2	mesenchymal	endothelial	Mature Adipocyte	Endothelial Lymphatic	2277	8828
VEGFA	NRP2	mesenchymal	endothelial	Chondrocyte	Endothelial Lymphatic	7422	8828
VEGFC	NRP2	mesenchymal	endothelial	Myoblast	Endothelial Lymphatic	7424	8828
SEMA3B	NRP2	mesenchymal	endothelial	Synoviocyte	Endothelial Lymphatic	7869	8828
SEMA3A	NRP2	mesenchymal	endothelial	Smooth Muscle Uterine	Endothelial Lymphatic	10371	8828
SEMA3C	NRP2	mesenchymal	endothelial	Synoviocyte	Endothelial Lymphatic	10512	8828
SEMA3G	NRP2	mesenchymal	endothelial	Mature Adipocyte	Endothelial Lymphatic	56920	8828
ADM2	CALCRL	mesenchymal	endothelial	Fibroblast Conjunctival	Endothelial Umbilical Vein	79924	10203
COL1A1	CD93	mesenchymal	endothelial	Hepatic Stellate	Endothelial Vein	1277	22918
COL1A2	CD93	mesenchymal	endothelial	Tenocyte	Endothelial Vein	1278	22918
COL4A1	CD93	mesenchymal	endothelial	Pericytes	Endothelial Vein	1282	22918
COL4A2	CD93	mesenchymal	endothelial	Pericytes	Endothelial Vein	1284	22918
COL4A6	CD93	mesenchymal	endothelial	Mesenchymal stem cell Hepatic	Endothelial Vein	1288	22918
SEMA3C	PLXND1	mesenchymal	endothelial	Synoviocyte	Hepatic Sinusoidal Endothelial	10512	23129
SLIT2	ROBO4	mesenchymal	endothelial	Pancreatic Stromal	Endothelial Microvascular	9353	54538
EFEMP2	PLSCR4	mesenchymal	endothelial	Preadipocyte Perirenal	Endothelial Microvascular	30008	57088
SEMA6D	KDR	nervous system	endothelial	Neural stem cell	Endothelial Microvascular	80031	3791
PTN	PTPRB	nervous system	endothelial	Neural stem cell	Endothelial Lymphatic	5764	5787
SEMA3E	PLXND1	nervous system	endothelial	Neural stem cell	Hepatic Sinusoidal Endothelial	9723	23129
BMP7	BMPR2	other	endothelial	ES cells	Endothelial Lymphatic	655	659
BMP7	ENG	other	endothelial	ES cells	Renal Glomerular Endothelial	655	2022
FBN1	ITGA5	other	endothelial	Sertoli	Endothelial Thoracic	2200	3678
SEMA6A	PLXNA2	other	endothelial	ES cells	Endothelial Vein	57556	5362
COL4A4	CD93	other	endothelial	Sertoli	Endothelial Vein	1286	22918
BMP6	ACVR1	endothelial	epithelial	Endothelial Vein	Small Airway Epithelial	654	90
BMP4	BMPR1B	endothelial	epithelial	Renal Glomerular Endothelial	Salivary Acinar	652	658
BMP6	BMPR1B	endothelial	epithelial	Endothelial Vein	Salivary Acinar	654	658
CCL14	ACKR2	endothelial	epithelial	Hepatic Sinusoidal Endothelial	Chorionic Membrane	6358	1238
EDN1	EDNRA	endothelial	epithelial	Endothelial Microvascular	Salivary Acinar	1906	1909
EDN1	EDNRB	endothelial	epithelial	Endothelial Microvascular	Melanocyte	1906	1910
PGF	FLT1	endothelial	epithelial	Endothelial Aortic	Chorionic Membrane	5228	2321
HSPG2	ITGA2	endothelial	epithelial	Renal Glomerular Endothelial	Gingival Epithelial	3339	3673
VWF	TNFRSF11B	endothelial	epithelial	Endothelial Lymphatic	Olfactory Epithelial	7450	4982
TNFSF15	TNFRSF6B	endothelial	epithelial	Endothelial Lymphatic	Renal Epithelial	9966	8771
APP	TNFRSF21	endothelial	epithelial	Endothelial Lymphatic	Esophageal Epithelial	351	27242
GDF2	ACVR1	epithelial	epithelial	Hepatocyte	Small Airway Epithelial	2658	90
INHBC	ACVR1	epithelial	epithelial	Hepatocyte	Small Airway Epithelial	3626	90
INHBC	ACVR1B	epithelial	epithelial	Hepatocyte	Intestinal Epithelial (polarized)	3626	91
GPI	AMFR	epithelial	epithelial	Esophageal Epithelial	Hepatocyte	2821	267
TG	ASGR1	epithelial	epithelial	Salivary Acinar	Hepatocyte	7038	432
F8	ASGR2	epithelial	epithelial	Hepatocyte	Hepatocyte	2157	433
PROS1	AXL	epithelial	epithelial	Hepatocyte	Olfactory Epithelial	5627	558
APOE	SCARB1	epithelial	epithelial	Hepatocyte	Hepatocyte	348	949
PTDSS1	SCARB1	epithelial	epithelial	Bronchial Epithelial	Hepatocyte	9791	949
CCL21	ACKR2	epithelial	epithelial	Chorionic Membrane	Chorionic Membrane	6366	1238
CCL28	ACKR2	epithelial	epithelial	Melanocyte	Chorionic Membrane	56477	1238
SHBG	CLDN4	epithelial	epithelial	Hepatocyte	Renal Cortical Epithelial	6462	1364
EDN2	EDNRA	epithelial	epithelial	Retinal Pigment Epithelial	Salivary Acinar	1907	1909
EDN3	EDNRA	epithelial	epithelial	Placental Epithelial	Salivary Acinar	1908	1909
EDN2	EDNRB	epithelial	epithelial	Retinal Pigment Epithelial	Melanocyte	1907	1910
EDN3	EDNRB	epithelial	epithelial	Placental Epithelial	Melanocyte	1908	1910
CDH1	EGFR	epithelial	epithelial	Intestinal Epithelial (polarized)	Chorionic Membrane	999	1956
FGL1	EGFR	epithelial	epithelial	Hepatocyte	Chorionic Membrane	2267	1956
L1CAM	EGFR	epithelial	epithelial	Renal Proximal Tubular Epithelial	Chorionic Membrane	3897	1956
SPINK1	EGFR	epithelial	epithelial	Hepatocyte	Chorionic Membrane	6690	1956
TGFA	EGFR	epithelial	epithelial	Gingival Epithelial	Chorionic Membrane	7039	1956
EPGN	EGFR	epithelial	epithelial	Sebocyte	Chorionic Membrane	255324	1956
EFNA1	EPHA2	epithelial	epithelial	Hepatocyte	Bronchial Epithelial	1942	1969
EFNA3	EPHA2	epithelial	epithelial	Alveolar Epithelial	Bronchial Epithelial	1944	1969
EFNA4	EPHA2	epithelial	epithelial	Alveolar Epithelial	Bronchial Epithelial	1945	1969
EFNA1	EPHA1	epithelial	epithelial	Hepatocyte	Esophageal Epithelial	1942	2041
EFNA3	EPHA1	epithelial	epithelial	Alveolar Epithelial	Esophageal Epithelial	1944	2041
EFNB1	EPHB3	epithelial	epithelial	Esophageal Epithelial	Salivary Acinar	1947	2049
MLLT4	EPHB3	epithelial	epithelial	Amniotic Membrane	Salivary Acinar	4301	2049
EFNB1	EPHB6	epithelial	epithelial	Esophageal Epithelial	Hair Follicle Outer Root Sheath	1947	2051
MLLT4	EPHB6	epithelial	epithelial	Amniotic Membrane	Hair Follicle Outer Root Sheath	4301	2051
L1CAM	ERBB3	epithelial	epithelial	Renal Proximal Tubular Epithelial	Intestinal Epithelial (polarized)	3897	2065
F2	F2R	epithelial	epithelial	Hepatocyte	Retinal Pigment Epithelial	2147	2149
F2	F2RL1	epithelial	epithelial	Hepatocyte	Intestinal Epithelial (polarized)	2147	2150
F2	F2RL2	epithelial	epithelial	Hepatocyte	Retinal Pigment Epithelial	2147	2151
F7	F3	epithelial	epithelial	Hepatocyte	Mallassez derived	2155	2152
F10	F3	epithelial	epithelial	Hepatocyte	Mallassez derived	2159	2152
SFRP1	FZD2	epithelial	epithelial	Ciliary Epithelial	Hair Follicle Dermal Papilla	6422	2535
WNT5A	FZD2	epithelial	epithelial	Amniotic Epithelial	Hair Follicle Dermal Papilla	7474	2535
GNAS	GCGR	epithelial	epithelial	Placental Epithelial	Hepatocyte	2778	2642
GUCA2A	GUCY2C	epithelial	epithelial	Intestinal Epithelial (polarized)	Intestinal Epithelial (polarized)	2980	2984
AHSG	INSR	epithelial	epithelial	Hepatocyte	Hepatocyte	197	3643
HRAS	INSR	epithelial	epithelial	Alveolar Epithelial	Hepatocyte	3265	3643
IGF2	INSR	epithelial	epithelial	Amniotic Membrane	Hepatocyte	3481	3643
LAMC2	ITGA6	epithelial	epithelial	Urothelial	Mallassez derived	3918	3655
LAMC2	ITGB4	epithelial	epithelial	Urothelial	Urothelial	3918	3691
VTN	ITGB6	epithelial	epithelial	Hepatocyte	Amniotic Membrane	7448	3694
AGT	LRP2	epithelial	epithelial	Hepatocyte	Ciliary Epithelial	183	4036
ALB	LRP2	epithelial	epithelial	Hepatocyte	Ciliary Epithelial	213	4036
APOB	LRP2	epithelial	epithelial	Hepatocyte	Ciliary Epithelial	338	4036
APOE	LRP2	epithelial	epithelial	Hepatocyte	Ciliary Epithelial	348	4036
LCN2	LRP2	epithelial	epithelial	Prostate Epithelial	Ciliary Epithelial	3934	4036
PLAU	LRP2	epithelial	epithelial	Renal Cortical Epithelial	Ciliary Epithelial	5328	4036
SHH	LRP2	epithelial	epithelial	Hepatocyte	Ciliary Epithelial	6469	4036
TG	LRP2	epithelial	epithelial	Salivary Acinar	Ciliary Epithelial	7038	4036
SEMA5A	MET	epithelial	epithelial	Amniotic Epithelial	Amniotic Membrane	9037	4233
VTN	TNFRSF11B	epithelial	epithelial	Hepatocyte	Olfactory Epithelial	7448	4982
TNFSF10	TNFRSF11B	epithelial	epithelial	Chorionic Membrane	Olfactory Epithelial	8743	4982
CDH1	PTPRF	epithelial	epithelial	Intestinal Epithelial (polarized)	Chorionic Membrane	999	5792
MLLT4	PVRL1	epithelial	epithelial	Amniotic Membrane	Corneal Epithelial	4301	5818
WNT5A	RYK	epithelial	epithelial	Amniotic Epithelial	Salivary Acinar	7474	6259
TGM2	SDC4	epithelial	epithelial	Placental Epithelial	Hair Follicle Outer Root Sheath	7052	6385
PLAU	ST14	epithelial	epithelial	Renal Cortical Epithelial	Alveolar Epithelial	5328	6768
SPINT1	ST14	epithelial	epithelial	Alveolar Epithelial	Alveolar Epithelial	6692	6768
TF	TFR2	epithelial	epithelial	Hepatocyte	Hepatocyte	7018	7036
GSTP1	TRAF2	epithelial	epithelial	Bronchial Epithelial	Alveolar Epithelial	2950	7186
WNT2	FZD5	epithelial	epithelial	Amniotic Membrane	Intestinal Epithelial (polarized)	7472	7855
WNT5A	FZD5	epithelial	epithelial	Amniotic Epithelial	Intestinal Epithelial (polarized)	7474	7855
WNT7A	FZD5	epithelial	epithelial	Urothelial	Intestinal Epithelial (polarized)	7476	7855
SFRP1	FZD6	epithelial	epithelial	Ciliary Epithelial	Small Airway Epithelial	6422	8323
WNT5A	FZD6	epithelial	epithelial	Amniotic Epithelial	Small Airway Epithelial	7474	8323
TNFSF10	TNFRSF10B	epithelial	epithelial	Chorionic Membrane	Urothelial	8743	8795
TNFSF10	TNFRSF10A	epithelial	epithelial	Chorionic Membrane	Urothelial	8743	8797
LIPH	LPAR2	epithelial	epithelial	Intestinal Epithelial (polarized)	Placental Epithelial	200879	9170
MUC2	AGR2	epithelial	epithelial	Intestinal Epithelial (polarized)	Intestinal Epithelial (polarized)	4583	10551
WNT7A	FZD10	epithelial	epithelial	Urothelial	Nasal Epithelial	7476	11211
WNT7B	FZD10	epithelial	epithelial	Renal Epithelial	Nasal Epithelial	7477	11211
MLLT4	PVRL3	epithelial	epithelial	Amniotic Membrane	Ciliary Epithelial	4301	25945
MLLT4	F11R	epithelial	epithelial	Amniotic Membrane	Chorionic Membrane	4301	50848
CGN	F11R	epithelial	epithelial	Intestinal Epithelial (polarized)	Chorionic Membrane	57530	50848
APOB	LSR	epithelial	epithelial	Hepatocyte	Alveolar Epithelial	338	51599
IL24	IL20RB	epithelial	epithelial	Melanocyte	Salivary Acinar	11009	53833
RSPO4	LGR4	epithelial	epithelial	Hair Follicle Dermal Papilla	Ciliary Epithelial	343637	55366
IL24	IL22RA1	epithelial	epithelial	Melanocyte	Placental Epithelial	11009	58985
MLLT4	PVRL4	epithelial	epithelial	Amniotic Membrane	Amniotic Membrane	4301	81607
KISS1	KISS1R	epithelial	epithelial	Amniotic Epithelial	Prostate Epithelial	3814	84634
IHH	BOC	epithelial	epithelial	Intestinal Epithelial (polarized)	Salivary Acinar	3549	91653
SHH	BOC	epithelial	epithelial	Hepatocyte	Salivary Acinar	6469	91653
SEMA4B	DCBLD2	epithelial	epithelial	Bronchial Epithelial	Ciliary Epithelial	10509	131566
AVP	AVPR1A	hematopoietic	epithelial	CD133+ Haematopoietic stem cell	Hepatocyte	551	552
ADAM10	AXL	hematopoietic	epithelial	Neutrophils	Olfactory Epithelial	102	558
HLA-B	CANX	hematopoietic	epithelial	Basophils	Hepatocyte	3106	821
MMP7	CD151	hematopoietic	epithelial	Macrophage Monocyte derived	Alveolar Epithelial	4316	977
HSP90AA1	CFTR	hematopoietic	epithelial	Mast cells stimulated	Intestinal Epithelial (polarized)	3320	1080
CCL2	ACKR2	hematopoietic	epithelial	Mast cells stimulated	Chorionic Membrane	6347	1238
CCL3	ACKR2	hematopoietic	epithelial	CD14+ Monocytes	Chorionic Membrane	6348	1238
CCL4	ACKR2	hematopoietic	epithelial	Mast cells stimulated	Chorionic Membrane	6351	1238
CCL5	ACKR2	hematopoietic	epithelial	NK cells	Chorionic Membrane	6352	1238
CCL13	ACKR2	hematopoietic	epithelial	Dendritic Monocyte Immature derived	Chorionic Membrane	6357	1238
CCL27	ACKR2	hematopoietic	epithelial	Immature Langerhans	Chorionic Membrane	10850	1238
GNAI2	CNR1	hematopoietic	epithelial	Eosinophils	Hair Follicle Outer Root Sheath	2771	1268
C1QA	CSPG4	hematopoietic	epithelial	CD14+ Monocyte derived Endothelial progenitor	Esophageal Epithelial	712	1464
GNAI2	EDNRA	hematopoietic	epithelial	Eosinophils	Salivary Acinar	2771	1909
ANXA1	EGFR	hematopoietic	epithelial	Mast cells stimulated	Chorionic Membrane	301	1956
VCAN	EGFR	hematopoietic	epithelial	CD14+CD16- Monocytes	Chorionic Membrane	1462	1956
EREG	EGFR	hematopoietic	epithelial	CD14+ Monocytes	Chorionic Membrane	2069	1956
GNAI2	EGFR	hematopoietic	epithelial	Eosinophils	Chorionic Membrane	2771	1956
HSP90AA1	EGFR	hematopoietic	epithelial	Mast cells stimulated	Chorionic Membrane	3320	1956
ICAM1	EGFR	hematopoietic	epithelial	Eosinophils	Chorionic Membrane	3383	1956
EFNB3	EPHB3	hematopoietic	epithelial	Immature Langerhans	Salivary Acinar	1949	2049
GNAI2	F2R	hematopoietic	epithelial	Eosinophils	Retinal Pigment Epithelial	2771	2149
HSP90AA1	FGFR3	hematopoietic	epithelial	Mast cells stimulated	Esophageal Epithelial	3320	2261
CXCL2	XCR1	hematopoietic	epithelial	CD14+ Monocytes	Chorionic Membrane	2920	2829
XCL1	XCR1	hematopoietic	epithelial	NK cells	Chorionic Membrane	6375	2829
XCL2	XCR1	hematopoietic	epithelial	NK cells	Chorionic Membrane	6846	2829
PSAP	GPR37	hematopoietic	epithelial	CD14+ Monocyte derived Endothelial progenitor	Hepatocyte	5660	2861
GHRL	GPR39	hematopoietic	epithelial	Eosinophils	Amniotic Epithelial	51738	2863
NAMPT	INSR	hematopoietic	epithelial	Neutrophils	Hepatocyte	10135	3643
CHAD	ITGA2	hematopoietic	epithelial	Immature Langerhans	Gingival Epithelial	1101	3673
TGFB1	ITGB6	hematopoietic	epithelial	Neutrophils	Amniotic Membrane	7040	3694
LTA	LTBR	hematopoietic	epithelial	CD4+CD25+CD45RA- memory regulatory T cells	Alveolar Epithelial	4049	4055
LTB	LTBR	hematopoietic	epithelial	CD19+ B cells	Alveolar Epithelial	4050	4055
TNFSF14	LTBR	hematopoietic	epithelial	Eosinophils	Alveolar Epithelial	8740	4055
SEMA4D	MET	hematopoietic	epithelial	Neutrophils	Amniotic Membrane	10507	4233
TNFSF13	TNFRSF11B	hematopoietic	epithelial	Macrophage Monocyte derived	Olfactory Epithelial	8741	4982
AVP	OXTR	hematopoietic	epithelial	CD133+ Haematopoietic stem cell	Olfactory Epithelial	551	5021
SEMA4D	PLXNB1	hematopoietic	epithelial	Neutrophils	Salivary Acinar	10507	5364
HMGB1	SDC1	hematopoietic	epithelial	Reticulocyte	Corneal Epithelial	3146	6382
CCL5	SDC1	hematopoietic	epithelial	NK cells	Corneal Epithelial	6352	6382
CCL5	SDC4	hematopoietic	epithelial	NK cells	Hair Follicle Outer Root Sheath	6352	6385
TNF	TRAF2	hematopoietic	epithelial	Mast cells stimulated	Alveolar Epithelial	7124	7186
TNFSF4	TRAF2	hematopoietic	epithelial	Mast cells stimulated	Alveolar Epithelial	7292	7186
TNFSF9	TRAF2	hematopoietic	epithelial	Immature Langerhans	Alveolar Epithelial	8744	7186
FASLG	TNFRSF6B	hematopoietic	epithelial	Mast cells stimulated	Renal Epithelial	356	8771
TNFSF14	TNFRSF6B	hematopoietic	epithelial	Eosinophils	Renal Epithelial	8740	8771
PSAP	CELSR1	hematopoietic	epithelial	CD14+ Monocyte derived Endothelial progenitor	Esophageal Epithelial	5660	9620
TNF	TNFRSF21	hematopoietic	epithelial	Mast cells stimulated	Esophageal Epithelial	7124	27242
EFNB3	RHBDL2	hematopoietic	epithelial	Immature Langerhans	Urothelial	1949	54933
BTLA	VTCN1	hematopoietic	epithelial	CD19+ B cells	Placental Epithelial	151888	79679
LTF	LRP11	hematopoietic	epithelial	Basophils	Urothelial	4057	84918
IL31	IL31RA	hematopoietic	epithelial	Mast cells stimulated	Gingival Epithelial	386653	133396
IFNL1	IFNLR1	hematopoietic	epithelial	Granulocyte Macrophage progenitor	Alveolar Epithelial	282618	163702
IL8	SDC1	hematopoietic	epithelial	Eosinophils	Corneal Epithelial	3576	6382
BMP2	ACVR1	mesenchymal	epithelial	Mesothelial	Small Airway Epithelial	650	90
INHBA	ACVR1	mesenchymal	epithelial	Mesenchymal stem cell Wharton's Jelly	Small Airway Epithelial	3624	90
GDF5	ACVR1	mesenchymal	epithelial	Mesenchymal precursor Bone Marrow	Small Airway Epithelial	8200	90
INHBA	ACVR1B	mesenchymal	epithelial	Mesenchymal stem cell Wharton's Jelly	Intestinal Epithelial (polarized)	3624	91
GAS6	AXL	mesenchymal	epithelial	Preadipocyte Perirenal	Olfactory Epithelial	2621	558
BMP2	BMPR1B	mesenchymal	epithelial	Mesothelial	Salivary Acinar	650	658
GDF5	BMPR1B	mesenchymal	epithelial	Mesenchymal precursor Bone Marrow	Salivary Acinar	8200	658
GDF6	BMPR1B	mesenchymal	epithelial	Smooth Muscle Subclavian Artery	Salivary Acinar	392255	658
RIMS1	CACNA1C	mesenchymal	epithelial	Smooth Muscle Brain Vascular	Olfactory Epithelial	22999	775
COL1A1	DDR1	mesenchymal	epithelial	Hepatic Stellate	Urothelial	1277	780
COL2A1	DDR1	mesenchymal	epithelial	Chondrocyte	Urothelial	1280	780
COL3A1	DDR1	mesenchymal	epithelial	Mesenchymal stem cell Umbilical	Urothelial	1281	780
COL5A2	DDR1	mesenchymal	epithelial	Chondrocyte	Urothelial	1290	780
COL11A1	DDR1	mesenchymal	epithelial	Chondrocyte	Urothelial	1301	780
CCL7	ACKR2	mesenchymal	epithelial	Smooth Muscle Internal Thoracic Artery	Chorionic Membrane	6354	1238
CCL8	ACKR2	mesenchymal	epithelial	Smooth Muscle Internal Thoracic Artery	Chorionic Membrane	6355	1238
CCL11	ACKR2	mesenchymal	epithelial	Smooth Muscle Colonic	Chorionic Membrane	6356	1238
DCN	EGFR	mesenchymal	epithelial	Tenocyte	Chorionic Membrane	1634	1956
HBEGF	EGFR	mesenchymal	epithelial	Smooth Muscle Internal Thoracic Artery	Chorionic Membrane	1839	1956
EFEMP1	EGFR	mesenchymal	epithelial	Synoviocyte	Chorionic Membrane	2202	1956
TNC	EGFR	mesenchymal	epithelial	Chondrocyte	Chorionic Membrane	3371	1956
EFNA5	EPHA2	mesenchymal	epithelial	Fibroblast Choroid Plexus	Bronchial Epithelial	1946	1969
EFNA5	EPHB6	mesenchymal	epithelial	Fibroblast Choroid Plexus	Hair Follicle Outer Root Sheath	1946	2051
FGF1	FGFR3	mesenchymal	epithelial	Chondrocyte	Esophageal Epithelial	2246	2261
FGF5	FGFR3	mesenchymal	epithelial	Fibroblast Periodontal Ligament	Esophageal Epithelial	2250	2261
FGF7	FGFR3	mesenchymal	epithelial	Synoviocyte	Esophageal Epithelial	2252	2261
FGF18	FGFR3	mesenchymal	epithelial	Synoviocyte	Esophageal Epithelial	8817	2261
PIGF	FLT1	mesenchymal	epithelial	Adipocyte Perirenal	Chorionic Membrane	5281	2321
VEGFA	FLT1	mesenchymal	epithelial	Chondrocyte	Chorionic Membrane	7422	2321
VEGFB	FLT1	mesenchymal	epithelial	Osteocyte	Chorionic Membrane	7423	2321
WNT4	FZD2	mesenchymal	epithelial	Mesothelial	Hair Follicle Dermal Papilla	54361	2535
ARF1	INSR	mesenchymal	epithelial	Fibroblast Lymphatic	Hepatocyte	375	3643
SORBS1	INSR	mesenchymal	epithelial	Mature Adipocyte	Hepatocyte	10580	3643
LAMB1	ITGA6	mesenchymal	epithelial	Mesenchymal stem cell Hepatic	Mallassez derived	3912	3655
THBS1	ITGA6	mesenchymal	epithelial	Preadipocyte Breast	Mallassez derived	7057	3655
THBS2	ITGA6	mesenchymal	epithelial	Preadipocyte Omental	Mallassez derived	7058	3655
COL1A1	ITGA2	mesenchymal	epithelial	Hepatic Stellate	Gingival Epithelial	1277	3673
COL1A2	ITGA2	mesenchymal	epithelial	Tenocyte	Gingival Epithelial	1278	3673
COL2A1	ITGA2	mesenchymal	epithelial	Chondrocyte	Gingival Epithelial	1280	3673
COL8A1	ITGA2	mesenchymal	epithelial	Adipocyte Perirenal	Gingival Epithelial	1295	3673
FN1	ITGA2	mesenchymal	epithelial	Chondrocyte	Gingival Epithelial	2335	3673
MMP1	ITGA2	mesenchymal	epithelial	Smooth Muscle Subclavian Artery	Gingival Epithelial	4312	3673
LAMA1	ITGA2	mesenchymal	epithelial	Mesenchymal stem cell Wharton's Jelly	Gingival Epithelial	284217	3673
FN1	ITGB6	mesenchymal	epithelial	Chondrocyte	Amniotic Membrane	2335	3694
APOD	LEPR	mesenchymal	epithelial	Fibroblast Choroid Plexus	Olfactory Epithelial	347	3953
LEP	LEPR	mesenchymal	epithelial	Mature Adipocyte	Olfactory Epithelial	3952	3953
LPL	LRP2	mesenchymal	epithelial	Mature Adipocyte	Ciliary Epithelial	4023	4036
LRPAP1	LRP2	mesenchymal	epithelial	Preadipocyte Perirenal	Ciliary Epithelial	4043	4036
MDK	LRP2	mesenchymal	epithelial	Hepatic Stellate	Ciliary Epithelial	4192	4036
SERPINE1	LRP2	mesenchymal	epithelial	Smooth Muscle Internal Thoracic Artery	Ciliary Epithelial	5054	4036
CTGF	LRP6	mesenchymal	epithelial	Adipocyte Perirenal	Hepatocyte	1490	4040
IGFBP4	LRP6	mesenchymal	epithelial	Nucleus Pulposus	Hepatocyte	3487	4040
DKK1	LRP6	mesenchymal	epithelial	Fibroblast Skin Normal	Hepatocyte	22943	4040
SOST	LRP6	mesenchymal	epithelial	Preadipocyte Perirenal	Hepatocyte	50964	4040
RSPO3	LRP6	mesenchymal	epithelial	Adipocyte Omental	Hepatocyte	84870	4040
LAMA5	BCAM	mesenchymal	epithelial	Renal Mesangial	Keratinocyte Oral	3911	4059
DCN	MET	mesenchymal	epithelial	Tenocyte	Amniotic Membrane	1634	4233
HGF	MET	mesenchymal	epithelial	Mesenchymal stem cell Hepatic	Amniotic Membrane	3082	4233
FN1	TNFRSF11B	mesenchymal	epithelial	Chondrocyte	Olfactory Epithelial	2335	4982
THBS1	TNFRSF11B	mesenchymal	epithelial	Preadipocyte Breast	Olfactory Epithelial	7057	4982
NID1	PTPRF	mesenchymal	epithelial	Fibroblast Choroid Plexus	Chorionic Membrane	4811	5792
HGF	SDC1	mesenchymal	epithelial	Mesenchymal stem cell Hepatic	Corneal Epithelial	3082	6382
LPL	SDC1	mesenchymal	epithelial	Mature Adipocyte	Corneal Epithelial	4023	6382
MDK	SDC1	mesenchymal	epithelial	Hepatic Stellate	Corneal Epithelial	4192	6382
THBS1	SDC1	mesenchymal	epithelial	Preadipocyte Breast	Corneal Epithelial	7057	6382
SLIT2	SDC1	mesenchymal	epithelial	Pancreatic Stromal	Corneal Epithelial	9353	6382
CXCL10	SDC4	mesenchymal	epithelial	Smooth Muscle Internal Thoracic Artery	Hair Follicle Outer Root Sheath	3627	6385
MDK	SDC4	mesenchymal	epithelial	Hepatic Stellate	Hair Follicle Outer Root Sheath	4192	6385
ADAM12	SDC4	mesenchymal	epithelial	Mesenchymal stem cell Wharton's Jelly	Hair Follicle Outer Root Sheath	8038	6385
RSPO3	SDC4	mesenchymal	epithelial	Adipocyte Omental	Hair Follicle Outer Root Sheath	84870	6385
HGF	ST14	mesenchymal	epithelial	Mesenchymal stem cell Hepatic	Alveolar Epithelial	3082	6768
CTHRC1	FZD5	mesenchymal	epithelial	Adipocyte Breast	Intestinal Epithelial (polarized)	115908	7855
WNT4	FZD6	mesenchymal	epithelial	Mesothelial	Small Airway Epithelial	54361	8323
CTHRC1	FZD6	mesenchymal	epithelial	Adipocyte Breast	Small Airway Epithelial	115908	8323
NTN1	UNC5C	mesenchymal	epithelial	Synoviocyte	Ciliary Epithelial	9423	8633
COL2A1	TNFRSF10A	mesenchymal	epithelial	Chondrocyte	Urothelial	1280	8797
COL5A1	SDC3	mesenchymal	epithelial	Mesenchymal stem cell Umbilical	Amniotic Epithelial	1289	9672
MDK	SDC3	mesenchymal	epithelial	Hepatic Stellate	Amniotic Epithelial	4192	9672
COL5A3	SDC3	mesenchymal	epithelial	Mesenchymal stem cell Adipose	Amniotic Epithelial	50509	9672
MDK	TSPAN1	mesenchymal	epithelial	Hepatic Stellate	Gingival Epithelial	4192	10103
MYOC	FZD10	mesenchymal	epithelial	Synoviocyte	Nasal Epithelial	4653	11211
BDNF	NGFRAP1	mesenchymal	epithelial	Smooth Muscle Subclavian Artery	Hair Follicle Outer Root Sheath	627	27018
TNFSF12	TNFRSF12A	mesenchymal	epithelial	Mesenchymal stem cell Adipose	Placental Epithelial	8742	51330
RSPO3	LGR4	mesenchymal	epithelial	Adipocyte Omental	Ciliary Epithelial	84870	55366
RSPO2	LGR4	mesenchymal	epithelial	Smooth Muscle Pulmonary Artery	Ciliary Epithelial	340419	55366
C1QTNF5	MFRP	mesenchymal	epithelial	Adipocyte Omental	Retinal Pigment Epithelial	114902	83552
BMP2	HFE2	mesenchymal	epithelial	Mesothelial	Hepatocyte	650	148738
COL1A1	TMPRSS6	mesenchymal	epithelial	Hepatic Stellate	Hepatocyte	1277	164656
FN1	TMPRSS6	mesenchymal	epithelial	Chondrocyte	Hepatocyte	2335	164656
LAMA1	TMPRSS6	mesenchymal	epithelial	Mesenchymal stem cell Wharton's Jelly	Hepatocyte	284217	164656
PTN	CDH10	nervous system	epithelial	Neural stem cell	Placental Epithelial	5764	1008
NRG1	ERBB3	nervous system	epithelial	Astrocyte Cerebral Cortex	Intestinal Epithelial (polarized)	3084	2065
PTN	SDC1	nervous system	epithelial	Neural stem cell	Corneal Epithelial	5764	6382
PTN	SDC3	nervous system	epithelial	Neural stem cell	Amniotic Epithelial	5764	9672
NDP	LGR4	nervous system	epithelial	Neural stem cell	Ciliary Epithelial	4693	55366
BMP7	ACVR1	other	epithelial	ES cells	Small Airway Epithelial	655	90
NODAL	ACVR1B	other	epithelial	ES cells	Intestinal Epithelial (polarized)	4838	91
TDGF1	ACVR1B	other	epithelial	ES cells	Intestinal Epithelial (polarized)	6997	91
GDF11	ACVR1B	other	epithelial	ES cells	Intestinal Epithelial (polarized)	10220	91
BMP7	BMPR1B	other	epithelial	ES cells	Salivary Acinar	655	658
FGF4	FGFR3	other	epithelial	ES cells	Esophageal Epithelial	2249	2261
FGF19	FGFR3	other	epithelial	ES cells	Esophageal Epithelial	9965	2261
ADAM9	ITGA6	other	epithelial	Sertoli	Mallassez derived	8754	3655
DKK2	LRP6	other	epithelial	Trabecular Meshwork	Hepatocyte	27123	4040
BMP6	ACVR2A	endothelial	hematopoietic	Endothelial Vein	CD14+ Monocytes	654	92
BMP4	BMPR1A	endothelial	hematopoietic	Renal Glomerular Endothelial	Mast cells	652	657
BMP6	BMPR1A	endothelial	hematopoietic	Endothelial Vein	Mast cells	654	657
APP	CD74	endothelial	hematopoietic	Endothelial Lymphatic	Migratory Langerhans	351	972
CCL14	CCR1	endothelial	hematopoietic	Hepatic Sinusoidal Endothelial	Macrophage Monocyte derived	6358	1230
CCL14	CCR3	endothelial	hematopoietic	Hepatic Sinusoidal Endothelial	Neutrophils	6358	1232
CCL14	CCR5	endothelial	hematopoietic	Hepatic Sinusoidal Endothelial	Macrophage Monocyte derived	6358	1234
APP	FPR2	endothelial	hematopoietic	Endothelial Lymphatic	Eosinophils	351	2358
VWF	GP1BA	endothelial	hematopoietic	Endothelial Lymphatic	Neutrophils	7450	2811
VWF	ITGA2B	endothelial	hematopoietic	Endothelial Lymphatic	CD34+ Haematopoietic stem cell	7450	3674
ADAM15	ITGA9	endothelial	hematopoietic	Hepatic Sinusoidal Endothelial	Mast cells	8751	3680
ICAM2	ITGAL	endothelial	hematopoietic	Renal Glomerular Endothelial	NK cells	3384	3683
ICAM2	ITGAM	endothelial	hematopoietic	Renal Glomerular Endothelial	Dendritic Monocyte Immature derived	3384	3684
ICAM2	ITGB2	endothelial	hematopoietic	Renal Glomerular Endothelial	Macrophage Monocyte derived	3384	3689
EDN1	KEL	endothelial	hematopoietic	Endothelial Microvascular	Reticulocyte	1906	3792
MFNG	NOTCH1	endothelial	hematopoietic	Endothelial Vein	Eosinophils	4242	4851
DLL4	NOTCH1	endothelial	hematopoietic	Renal Glomerular Endothelial	Eosinophils	54567	4851
DLL4	NOTCH3	endothelial	hematopoietic	Renal Glomerular Endothelial	Multipot. Cord Blood Unrestrict. Somatic stem cell	54567	4854
HSPG2	PTPRS	endothelial	hematopoietic	Renal Glomerular Endothelial	Dendritic Plasmacytoid	3339	5802
CD34	SELL	endothelial	hematopoietic	Renal Glomerular Endothelial	Neutrophils	947	6402
RELN	LRP8	endothelial	hematopoietic	Endothelial Microvascular	Granulocyte Macrophage progenitor	5649	7804
TNFSF15	TNFRSF25	endothelial	hematopoietic	Endothelial Lymphatic	CD4+ T cells	9966	8718
TNFSF18	TNFRSF18	endothelial	hematopoietic	Endothelial Lymphatic	CD4+CD25+CD45RA- memory regulatory T cells	8995	8784
GDF2	ACVR2A	epithelial	hematopoietic	Hepatocyte	CD14+ Monocytes	2658	92
INHA	ACVR2A	epithelial	hematopoietic	Chorionic Membrane	CD14+ Monocytes	3623	92
INHBC	ACVR2A	epithelial	hematopoietic	Hepatocyte	CD14+ Monocytes	3626	92
CXCL13	CXCR5	epithelial	hematopoietic	Hepatocyte	CD19+ B cells	10563	643
C3	C3AR1	epithelial	hematopoietic	Hepatocyte	Eosinophils	718	719
C5	C5AR1	epithelial	hematopoietic	Hepatocyte	Neutrophils	727	728
RPS19	C5AR1	epithelial	hematopoietic	Alveolar Epithelial	Neutrophils	6223	728
PIP	CD4	epithelial	hematopoietic	Keratocytes	Dendritic Plasmacytoid	5304	920
CD5L	CD5	epithelial	hematopoietic	Hepatocyte	CD4+ T cells	922	921
C3	CD19	epithelial	hematopoietic	Hepatocyte	CD19+ B cells	718	930
C4BPA	CD40	epithelial	hematopoietic	Hepatocyte	Immature Langerhans	722	958
VIM	CD44	epithelial	hematopoietic	Keratocytes	Mast cells stimulated	7431	960
CCL15	CCR1	epithelial	hematopoietic	Intestinal Epithelial (polarized)	Macrophage Monocyte derived	6359	1230
CCL16	CCR1	epithelial	hematopoietic	Hepatocyte	Macrophage Monocyte derived	6360	1230
CCL15	CCR3	epithelial	hematopoietic	Intestinal Epithelial (polarized)	Neutrophils	6359	1232
CCL28	CCR3	epithelial	hematopoietic	Melanocyte	Neutrophils	56477	1232
ORM1	CCR5	epithelial	hematopoietic	Hepatocyte	Macrophage Monocyte derived	5004	1234
CCL16	CCR5	epithelial	hematopoietic	Hepatocyte	Macrophage Monocyte derived	6360	1234
DEFB1	CCR6	epithelial	hematopoietic	Intestinal Epithelial (polarized)	CD4+CD25+CD45RA- memory regulatory T cells	1672	1235
CCL21	CCR7	epithelial	hematopoietic	Chorionic Membrane	Migratory Langerhans	6366	1236
CCL16	CCR8	epithelial	hematopoietic	Hepatocyte	CD4+CD25+CD45RA- memory regulatory T cells	6360	1237
C3	CR1	epithelial	hematopoietic	Hepatocyte	Neutrophils	718	1378
GNAS	CRHR1	epithelial	hematopoietic	Placental Epithelial	Migratory Langerhans	2778	1394
UCN2	CRHR1	epithelial	hematopoietic	Melanocyte	Migratory Langerhans	90226	1394
EFNA1	EPHA5	epithelial	hematopoietic	Hepatocyte	Multipot. Cord Blood Unrestrict. Somatic stem cell	1942	2044
EFNA3	EPHA5	epithelial	hematopoietic	Alveolar Epithelial	Multipot. Cord Blood Unrestrict. Somatic stem cell	1944	2044
EFNA4	EPHA5	epithelial	hematopoietic	Alveolar Epithelial	Multipot. Cord Blood Unrestrict. Somatic stem cell	1945	2044
EFNA1	EPHB1	epithelial	hematopoietic	Hepatocyte	Neutrophils	1942	2047
EFNA3	EPHB1	epithelial	hematopoietic	Alveolar Epithelial	Neutrophils	1944	2047
EFNB1	EPHB1	epithelial	hematopoietic	Esophageal Epithelial	Neutrophils	1947	2047
ITIH2	FCER1A	epithelial	hematopoietic	Hepatocyte	Immature Langerhans	3698	2205
SAA1	FPR1	epithelial	hematopoietic	Hepatocyte	Eosinophils	6288	2357
SAA1	FPR2	epithelial	hematopoietic	Hepatocyte	Eosinophils	6288	2358
F2	GP1BA	epithelial	hematopoietic	Hepatocyte	Neutrophils	2147	2811
F11	GP1BA	epithelial	hematopoietic	Hepatocyte	Neutrophils	2160	2811
F12	GP1BA	epithelial	hematopoietic	Hepatocyte	Neutrophils	2161	2811
KNG1	GP1BA	epithelial	hematopoietic	Hepatocyte	Neutrophils	3827	2811
F2	GP9	epithelial	hematopoietic	Hepatocyte	CD34+ progenitor	2147	2815
CCL21	CXCR3	epithelial	hematopoietic	Chorionic Membrane	Dendritic Plasmacytoid	6366	2833
CXCL13	CXCR3	epithelial	hematopoietic	Hepatocyte	Dendritic Plasmacytoid	10563	2833
CDH1	IGF1R	epithelial	hematopoietic	Intestinal Epithelial (polarized)	Neutrophils	999	3480
GPC3	IGF1R	epithelial	hematopoietic	Intestinal Epithelial (polarized)	Neutrophils	2719	3480
IGF2	IGF1R	epithelial	hematopoietic	Amniotic Membrane	Neutrophils	3481	3480
IGF2	IGF2R	epithelial	hematopoietic	Amniotic Membrane	Neutrophils	3481	3482
PLAU	IGF2R	epithelial	hematopoietic	Renal Cortical Epithelial	Neutrophils	5328	3482
IL1A	IL1RAP	epithelial	hematopoietic	Mallassez derived	Neutrophils	3552	3556
UCN2	IL10RB	epithelial	hematopoietic	Melanocyte	Neutrophils	90226	3588
F2	ITGA2B	epithelial	hematopoietic	Hepatocyte	CD34+ Haematopoietic stem cell	2147	3674
FGA	ITGA2B	epithelial	hematopoietic	Hepatocyte	CD34+ Haematopoietic stem cell	2243	3674
FGB	ITGA2B	epithelial	hematopoietic	Hepatocyte	CD34+ Haematopoietic stem cell	2244	3674
FGG	ITGA2B	epithelial	hematopoietic	Hepatocyte	CD34+ Haematopoietic stem cell	2266	3674
C3	ITGAM	epithelial	hematopoietic	Hepatocyte	Dendritic Monocyte Immature derived	718	3684
FGA	ITGAM	epithelial	hematopoietic	Hepatocyte	Dendritic Monocyte Immature derived	2243	3684
FGB	ITGAM	epithelial	hematopoietic	Hepatocyte	Dendritic Monocyte Immature derived	2244	3684
CFH	ITGAM	epithelial	hematopoietic	Hepatocyte	Dendritic Monocyte Immature derived	3075	3684
HP	ITGAM	epithelial	hematopoietic	Hepatocyte	Dendritic Monocyte Immature derived	3240	3684
C3	ITGAX	epithelial	hematopoietic	Hepatocyte	Eosinophils	718	3687
FGA	ITGAX	epithelial	hematopoietic	Hepatocyte	Eosinophils	2243	3687
C3	ITGB2	epithelial	hematopoietic	Hepatocyte	Macrophage Monocyte derived	718	3689
FGA	ITGB2	epithelial	hematopoietic	Hepatocyte	Macrophage Monocyte derived	2243	3689
FGB	ITGB2	epithelial	hematopoietic	Hepatocyte	Macrophage Monocyte derived	2244	3689
FGG	ITGB2	epithelial	hematopoietic	Hepatocyte	Macrophage Monocyte derived	2266	3689
HP	ITGB2	epithelial	hematopoietic	Hepatocyte	Macrophage Monocyte derived	3240	3689
KNG1	ITGB2	epithelial	hematopoietic	Hepatocyte	Macrophage Monocyte derived	3827	3689
CDH1	ITGB7	epithelial	hematopoietic	Intestinal Epithelial (polarized)	CD4+CD25+CD45RA- memory regulatory T cells	999	3695
EDN2	KEL	epithelial	hematopoietic	Retinal Pigment Epithelial	Reticulocyte	1907	3792
EDN3	KEL	epithelial	hematopoietic	Placental Epithelial	Reticulocyte	1908	3792
HLA-G	KLRC1	epithelial	hematopoietic	Chorionic Membrane	NK cells	3135	3821
HLA-G	KLRD1	epithelial	hematopoietic	Chorionic Membrane	NK cells	3135	3824
APOB	LDLR	epithelial	hematopoietic	Hepatocyte	Immature Langerhans	338	3949
APOE	LDLR	epithelial	hematopoietic	Hepatocyte	Immature Langerhans	348	3949
F8	LDLR	epithelial	hematopoietic	Hepatocyte	Immature Langerhans	2157	3949
C3	CD46	epithelial	hematopoietic	Hepatocyte	Neutrophils	718	4179
THPO	MPL	epithelial	hematopoietic	Hepatocyte	CD34+ progenitor	7066	4352
JAG1	NOTCH1	epithelial	hematopoietic	Small Airway Epithelial	Eosinophils	182	4851
JAG2	NOTCH1	epithelial	hematopoietic	Esophageal Epithelial	Eosinophils	3714	4851
MFAP2	NOTCH1	epithelial	hematopoietic	Placental Epithelial	Eosinophils	4237	4851
NOV	NOTCH1	epithelial	hematopoietic	Melanocyte	Eosinophils	4856	4851
DLL1	NOTCH1	epithelial	hematopoietic	Esophageal Epithelial	Eosinophils	28514	4851
DLK2	NOTCH1	epithelial	hematopoietic	Corneal Epithelial	Eosinophils	65989	4851
JAG1	NOTCH3	epithelial	hematopoietic	Small Airway Epithelial	Multipot. Cord Blood Unrestrict. Somatic stem cell	182	4854
JAG2	NOTCH3	epithelial	hematopoietic	Esophageal Epithelial	Multipot. Cord Blood Unrestrict. Somatic stem cell	3714	4854
DLL1	NOTCH3	epithelial	hematopoietic	Esophageal Epithelial	Multipot. Cord Blood Unrestrict. Somatic stem cell	28514	4854
APOB	OLR1	epithelial	hematopoietic	Hepatocyte	Eosinophils	338	4973
CRP	OLR1	epithelial	hematopoietic	Hepatocyte	Eosinophils	1401	4973
KNG1	PLAUR	epithelial	hematopoietic	Hepatocyte	Eosinophils	3827	5329
PLAU	PLAUR	epithelial	hematopoietic	Renal Cortical Epithelial	Eosinophils	5328	5329
VTN	PLAUR	epithelial	hematopoietic	Hepatocyte	Eosinophils	7448	5329
PRL	PRLR	epithelial	hematopoietic	Chorionic Membrane	CD14+ Monocytes	5617	5618
GNAS	PTGDR	epithelial	hematopoietic	Placental Epithelial	NK cells	2778	5729
GNAS	PTGIR	epithelial	hematopoietic	Placental Epithelial	Migratory Langerhans	2778	5739
PTHLH	PTH2R	epithelial	hematopoietic	Mallassez derived	Mast cells	5744	5746
ARTN	RET	epithelial	hematopoietic	Corneal Epithelial	Mast cells	9048	5979
SERPINC1	SDC2	epithelial	hematopoietic	Hepatocyte	Multipot. Cord Blood Unrestrict. Somatic stem cell	462	6383
LAMA3	SDC2	epithelial	hematopoietic	Mallassez derived	Multipot. Cord Blood Unrestrict. Somatic stem cell	3909	6383
CFH	SELL	epithelial	hematopoietic	Hepatocyte	Neutrophils	3075	6402
APOE	SORL1	epithelial	hematopoietic	Hepatocyte	Neutrophils	348	6653
TF	TFRC	epithelial	hematopoietic	Hepatocyte	Reticulocyte	7018	7037
HRAS	TLR2	epithelial	hematopoietic	Alveolar Epithelial	Eosinophils	3265	7097
ZG16B	TLR2	epithelial	hematopoietic	Urothelial	Eosinophils	124220	7097
ZG16B	TLR4	epithelial	hematopoietic	Urothelial	Neutrophils	124220	7099
ZG16B	TLR5	epithelial	hematopoietic	Urothelial	CD14+ Monocyte derived Endothelial progenitor	124220	7100
APOE	LRP8	epithelial	hematopoietic	Hepatocyte	Granulocyte Macrophage progenitor	348	7804
IL1A	IL1R2	epithelial	hematopoietic	Mallassez derived	Eosinophils	3552	7850
ZG16B	CXCR4	epithelial	hematopoietic	Urothelial	Eosinophils	124220	7852
RSPO4	LGR5	epithelial	hematopoietic	Hair Follicle Dermal Papilla	Multipot. Cord Blood Unrestrict. Somatic stem cell	343637	8549
TNFSF10	TNFRSF10C	epithelial	hematopoietic	Chorionic Membrane	Neutrophils	8743	8794
EBI3	IL27RA	epithelial	hematopoietic	Chorionic Membrane	Dendritic Monocyte Immature derived	10148	9466
CALCA	RAMP1	epithelial	hematopoietic	Hepatocyte	Migratory Langerhans	796	10267
HLA-G	LILRB2	epithelial	hematopoietic	Chorionic Membrane	CD14-CD16+ Monocytes	3135	10288
ZG16B	TLR6	epithelial	hematopoietic	Urothelial	Neutrophils	124220	10333
ZP3	MERTK	epithelial	hematopoietic	Nasal Epithelial	CD14+ Monocyte derived Endothelial progenitor	7784	10461
HLA-G	LILRB1	epithelial	hematopoietic	Chorionic Membrane	CD14+CD16+ Monocytes	3135	10859
ULBP2	KLRK1	epithelial	hematopoietic	Gingival Epithelial	CD8+ T cells	80328	22914
RAET1E	KLRK1	epithelial	hematopoietic	Corneal Epithelial	CD8+ T cells	135250	22914
PTDSS1	JMJD6	epithelial	hematopoietic	Bronchial Epithelial	Eosinophils	9791	23210
C3	C5AR2	epithelial	hematopoietic	Hepatocyte	Eosinophils	718	27202
C5	C5AR2	epithelial	hematopoietic	Hepatocyte	Eosinophils	727	27202
CP	SLC40A1	epithelial	hematopoietic	Hepatocyte	CD14+ Monocyte derived Endothelial progenitor	1356	30061
SHBG	SLC37A1	epithelial	hematopoietic	Hepatocyte	Granulocyte Macrophage progenitor	6462	54020
HRAS	TLR9	epithelial	hematopoietic	Alveolar Epithelial	Dendritic Plasmacytoid	3265	54106
SHBG	CD177	epithelial	hematopoietic	Hepatocyte	Neutrophils	6462	57126
CCL16	HRH4	epithelial	hematopoietic	Hepatocyte	Mast cells	6360	59340
RSPO4	LGR6	epithelial	hematopoietic	Hair Follicle Dermal Papilla	NK cells	343637	59352
IGFL2	IGFLR1	epithelial	hematopoietic	Salivary Acinar	Dendritic Monocyte Immature derived	147920	79713
IGFL1	IGFLR1	epithelial	hematopoietic	Sebocyte	Dendritic Monocyte Immature derived	374918	79713
IGFL3	IGFLR1	epithelial	hematopoietic	Keratinocyte Epidermal	Dendritic Monocyte Immature derived	388555	79713
ADM	MRGPRX2	epithelial	hematopoietic	Hair Follicle Outer Root Sheath	Mast cells	133	117194
CCL16	CCR2	epithelial	hematopoietic	Hepatocyte	CD14+CD16- Monocytes	6360	729230
SHANK1	ABCA1	hematopoietic	hematopoietic	Granulocyte Macrophage progenitor	CD14+ Monocytes	50944	19
LIN7C	ABCA1	hematopoietic	hematopoietic	Mast cells stimulated	CD14+ Monocytes	55327	19
GNAI2	ADRA2B	hematopoietic	hematopoietic	Eosinophils	Macrophage Monocyte derived	2771	151
IL1B	ADRB2	hematopoietic	hematopoietic	CD14+ Monocytes	Mast cells stimulated	3553	154
FASLG	FAS	hematopoietic	hematopoietic	Mast cells stimulated	Eosinophils	356	355
TNFSF13	FAS	hematopoietic	hematopoietic	Macrophage Monocyte derived	Eosinophils	8741	355
TNFSF13	TNFRSF17	hematopoietic	hematopoietic	Macrophage Monocyte derived	CD19+ B cells	8741	608
TNFSF13B	TNFRSF17	hematopoietic	hematopoietic	Neutrophils	CD19+ B cells	10673	608
GNAI2	C5AR1	hematopoietic	hematopoietic	Eosinophils	Neutrophils	2771	728
B2M	CD1A	hematopoietic	hematopoietic	Eosinophils	Immature Langerhans	567	909
B2M	CD1B	hematopoietic	hematopoietic	Eosinophils	Dendritic Monocyte Immature derived	567	910
PSAP	CD1B	hematopoietic	hematopoietic	CD14+ Monocyte derived Endothelial progenitor	Dendritic Monocyte Immature derived	5660	910
IL16	CD4	hematopoietic	hematopoietic	CD4+CD25-CD45RA+ naive conventional T cells	Dendritic Plasmacytoid	3603	920
CD70	CD27	hematopoietic	hematopoietic	CD4+CD25+CD45RA- memory regulatory T cells	CD4+CD25+CD45RA+ naive regulatory T cells	970	939
TNFSF8	TNFRSF8	hematopoietic	hematopoietic	CD4+CD25-CD45RA+ naive conventional T cells	Immature Langerhans	944	943
CD40LG	CD40	hematopoietic	hematopoietic	CD4+CD25-CD45RA+ naive conventional T cells	Immature Langerhans	959	958
LTB	CD40	hematopoietic	hematopoietic	CD19+ B cells	Immature Langerhans	4050	958
VCAN	CD44	hematopoietic	hematopoietic	CD14+CD16- Monocytes	Mast cells stimulated	1462	960
MMP7	CD44	hematopoietic	hematopoietic	Macrophage Monocyte derived	Mast cells stimulated	4316	960
MMP9	CD44	hematopoietic	hematopoietic	Macrophage Monocyte derived	Mast cells stimulated	4318	960
SPP1	CD44	hematopoietic	hematopoietic	Macrophage Monocyte derived	Mast cells stimulated	6696	960
SEMA4D	CD72	hematopoietic	hematopoietic	Neutrophils	CD19+ B cells	10507	971
BTLA	CD79A	hematopoietic	hematopoietic	CD19+ B cells	CD19+ B cells	151888	973
CD55	CD97	hematopoietic	hematopoietic	Eosinophils	Neutrophils	1604	976
CCL2	CCR1	hematopoietic	hematopoietic	Mast cells stimulated	Macrophage Monocyte derived	6347	1230
CCL3	CCR1	hematopoietic	hematopoietic	CD14+ Monocytes	Macrophage Monocyte derived	6348	1230
CCL4	CCR1	hematopoietic	hematopoietic	Mast cells stimulated	Macrophage Monocyte derived	6351	1230
CCL5	CCR1	hematopoietic	hematopoietic	NK cells	Macrophage Monocyte derived	6352	1230
CCL13	CCR1	hematopoietic	hematopoietic	Dendritic Monocyte Immature derived	Macrophage Monocyte derived	6357	1230
CCL23	CCR1	hematopoietic	hematopoietic	Dendritic Monocyte Immature derived	Macrophage Monocyte derived	6368	1230
CCL26	CCR1	hematopoietic	hematopoietic	Dendritic Monocyte Immature derived	Macrophage Monocyte derived	10344	1230
CXCL9	CCR3	hematopoietic	hematopoietic	CD14+ Monocyte derived Endothelial progenitor	Neutrophils	4283	1232
CCL2	CCR3	hematopoietic	hematopoietic	Mast cells stimulated	Neutrophils	6347	1232
CCL3	CCR3	hematopoietic	hematopoietic	CD14+ Monocytes	Neutrophils	6348	1232
CCL4	CCR3	hematopoietic	hematopoietic	Mast cells stimulated	Neutrophils	6351	1232
CCL5	CCR3	hematopoietic	hematopoietic	NK cells	Neutrophils	6352	1232
CCL13	CCR3	hematopoietic	hematopoietic	Dendritic Monocyte Immature derived	Neutrophils	6357	1232
CCL24	CCR3	hematopoietic	hematopoietic	Macrophage Monocyte derived	Neutrophils	6369	1232
CCL26	CCR3	hematopoietic	hematopoietic	Dendritic Monocyte Immature derived	Neutrophils	10344	1232
CCL2	CCR4	hematopoietic	hematopoietic	Mast cells stimulated	CD4+CD25+CD45RA- memory regulatory T cells	6347	1233
CCL3	CCR4	hematopoietic	hematopoietic	CD14+ Monocytes	CD4+CD25+CD45RA- memory regulatory T cells	6348	1233
CCL5	CCR4	hematopoietic	hematopoietic	NK cells	CD4+CD25+CD45RA- memory regulatory T cells	6352	1233
CCL17	CCR4	hematopoietic	hematopoietic	Dendritic Monocyte Immature derived	CD4+CD25+CD45RA- memory regulatory T cells	6361	1233
CCL22	CCR4	hematopoietic	hematopoietic	Migratory Langerhans	CD4+CD25+CD45RA- memory regulatory T cells	6367	1233
GNAI2	CCR5	hematopoietic	hematopoietic	Eosinophils	Macrophage Monocyte derived	2771	1234
CCL2	CCR5	hematopoietic	hematopoietic	Mast cells stimulated	Macrophage Monocyte derived	6347	1234
CCL3	CCR5	hematopoietic	hematopoietic	CD14+ Monocytes	Macrophage Monocyte derived	6348	1234
CCL4	CCR5	hematopoietic	hematopoietic	Mast cells stimulated	Macrophage Monocyte derived	6351	1234
CCL5	CCR5	hematopoietic	hematopoietic	NK cells	Macrophage Monocyte derived	6352	1234
CCL13	CCR5	hematopoietic	hematopoietic	Dendritic Monocyte Immature derived	Macrophage Monocyte derived	6357	1234
CCL1	CCR8	hematopoietic	hematopoietic	Mast cells stimulated	CD4+CD25+CD45RA- memory regulatory T cells	6346	1237
CCL4	CCR8	hematopoietic	hematopoietic	Mast cells stimulated	CD4+CD25+CD45RA- memory regulatory T cells	6351	1237
CCL17	CCR8	hematopoietic	hematopoietic	Dendritic Monocyte Immature derived	CD4+CD25+CD45RA- memory regulatory T cells	6361	1237
C1QA	CR1	hematopoietic	hematopoietic	CD14+ Monocyte derived Endothelial progenitor	Neutrophils	712	1378
CD55	CR1	hematopoietic	hematopoietic	Eosinophils	Neutrophils	1604	1378
CSF1	CSF1R	hematopoietic	hematopoietic	Mast cells stimulated	CD14+ Monocyte derived Endothelial progenitor	1435	1436
CSF2	CSF1R	hematopoietic	hematopoietic	Mast cells stimulated	CD14+ Monocyte derived Endothelial progenitor	1437	1436
CSF2	CSF2RA	hematopoietic	hematopoietic	Mast cells stimulated	Neutrophils	1437	1438
CSF2	CSF2RB	hematopoietic	hematopoietic	Mast cells stimulated	Neutrophils	1437	1439
IL3	CSF2RB	hematopoietic	hematopoietic	Mast cells stimulated	Neutrophils	3562	1439
IL5	CSF2RB	hematopoietic	hematopoietic	Mast cells stimulated	Neutrophils	3567	1439
CSF2	CSF3R	hematopoietic	hematopoietic	Mast cells stimulated	Eosinophils	1437	1441
SPP1	S1PR1	hematopoietic	hematopoietic	Macrophage Monocyte derived	CD4+ T cells	6696	1901
FLT3LG	FLT3	hematopoietic	hematopoietic	CD4+CD25-CD45RA+ naive conventional T cells	Granulocyte Macrophage progenitor	2323	2322
ANXA1	FPR1	hematopoietic	hematopoietic	Mast cells stimulated	Eosinophils	301	2357
GNAI2	FPR1	hematopoietic	hematopoietic	Eosinophils	Eosinophils	2771	2357
ANXA1	FPR2	hematopoietic	hematopoietic	Mast cells stimulated	Eosinophils	301	2358
CAMP	FPR2	hematopoietic	hematopoietic	Eosinophils	Eosinophils	820	2358
ANXA1	FPR3	hematopoietic	hematopoietic	Mast cells stimulated	Dendritic Monocyte Immature derived	301	2359
CXCL9	CXCR3	hematopoietic	hematopoietic	CD14+ Monocyte derived Endothelial progenitor	Dendritic Plasmacytoid	4283	2833
PF4	CXCR3	hematopoietic	hematopoietic	CD34+ progenitor	Dendritic Plasmacytoid	5196	2833
CCL5	CXCR3	hematopoietic	hematopoietic	NK cells	Dendritic Plasmacytoid	6352	2833
CCL13	CXCR3	hematopoietic	hematopoietic	Dendritic Monocyte Immature derived	Dendritic Plasmacytoid	6357	2833
B2M	HFE	hematopoietic	hematopoietic	Eosinophils	CD14+ Monocyte derived Endothelial progenitor	567	3077
B2M	HLA-F	hematopoietic	hematopoietic	Eosinophils	Eosinophils	567	3134
IFNG	IFNGR1	hematopoietic	hematopoietic	NK cells	Eosinophils	3458	3459
IFNG	IFNGR2	hematopoietic	hematopoietic	NK cells	Eosinophils	3458	3460
GNAI2	IGF1R	hematopoietic	hematopoietic	Eosinophils	Neutrophils	2771	3480
GZMB	IGF2R	hematopoietic	hematopoietic	Mast cells stimulated	Neutrophils	3002	3482
IL1B	IL1RAP	hematopoietic	hematopoietic	CD14+ Monocytes	Neutrophils	3553	3556
ICAM1	IL2RA	hematopoietic	hematopoietic	Eosinophils	CD4+CD25+CD45RA- memory regulatory T cells	3383	3559
IL15	IL2RA	hematopoietic	hematopoietic	Migratory Langerhans	CD4+CD25+CD45RA- memory regulatory T cells	3600	3559
IL15	IL2RB	hematopoietic	hematopoietic	Migratory Langerhans	NK cells	3600	3560
ICAM1	IL2RG	hematopoietic	hematopoietic	Eosinophils	CD4+CD25+CD45RA- memory regulatory T cells	3383	3561
IL7	IL2RG	hematopoietic	hematopoietic	CD19+ B cells	CD4+CD25+CD45RA- memory regulatory T cells	3574	3561
IL13	IL2RG	hematopoietic	hematopoietic	CD4+CD25+CD45RA- memory regulatory T cells	CD4+CD25+CD45RA- memory regulatory T cells	3596	3561
IL15	IL2RG	hematopoietic	hematopoietic	Migratory Langerhans	CD4+CD25+CD45RA- memory regulatory T cells	3600	3561
CSF2	IL3RA	hematopoietic	hematopoietic	Mast cells stimulated	Dendritic Plasmacytoid	1437	3563
IL3	IL3RA	hematopoietic	hematopoietic	Mast cells stimulated	Dendritic Plasmacytoid	3562	3563
IL13	IL4R	hematopoietic	hematopoietic	CD4+CD25+CD45RA- memory regulatory T cells	Eosinophils	3596	3566
IL5	IL5RA	hematopoietic	hematopoietic	Mast cells stimulated	Mast cells	3567	3568
IL7	IL7R	hematopoietic	hematopoietic	CD19+ B cells	CD8+ T cells	3574	3575
GNAI2	CXCR1	hematopoietic	hematopoietic	Eosinophils	Eosinophils	2771	3577
CXCL2	CXCR1	hematopoietic	hematopoietic	CD14+ Monocytes	Eosinophils	2920	3577
PPBP	CXCR1	hematopoietic	hematopoietic	Neutrophils	Eosinophils	5473	3577
GNAI2	CXCR2	hematopoietic	hematopoietic	Eosinophils	Neutrophils	2771	3579
CXCL2	CXCR2	hematopoietic	hematopoietic	CD14+ Monocytes	Neutrophils	2920	3579
PPBP	CXCR2	hematopoietic	hematopoietic	Neutrophils	Neutrophils	5473	3579
VASP	CXCR2	hematopoietic	hematopoietic	Eosinophils	Neutrophils	7408	3579
IL10	IL10RA	hematopoietic	hematopoietic	CD14+ Monocyte derived Endothelial progenitor	CD14+ Monocytes	3586	3587
IL10	IL10RB	hematopoietic	hematopoietic	CD14+ Monocyte derived Endothelial progenitor	Neutrophils	3586	3588
IFNL1	IL10RB	hematopoietic	hematopoietic	Granulocyte Macrophage progenitor	Neutrophils	282618	3588
IL23A	IL12RB1	hematopoietic	hematopoietic	Immature Langerhans	NK cells	51561	3594
IL13	IL13RA1	hematopoietic	hematopoietic	CD4+CD25+CD45RA- memory regulatory T cells	Eosinophils	3596	3597
TNFSF9	TNFRSF9	hematopoietic	hematopoietic	Immature Langerhans	Mast cells stimulated	8744	3604
ICAM4	ITGA2B	hematopoietic	hematopoietic	CD14-CD16+ Monocytes	CD34+ Haematopoietic stem cell	3386	3674
CD14	ITGA4	hematopoietic	hematopoietic	CD14+CD16- Monocytes	CD4+CD25-CD45RA- memory conventional T cells	929	3676
VCAN	ITGA4	hematopoietic	hematopoietic	CD14+CD16- Monocytes	CD4+CD25-CD45RA- memory conventional T cells	1462	3676
F13A1	ITGA4	hematopoietic	hematopoietic	CD14+ Monocyte derived Endothelial progenitor	CD4+CD25-CD45RA- memory conventional T cells	2162	3676
ICAM4	ITGA4	hematopoietic	hematopoietic	CD14-CD16+ Monocytes	CD4+CD25-CD45RA- memory conventional T cells	3386	3676
SPP1	ITGA4	hematopoietic	hematopoietic	Macrophage Monocyte derived	CD4+CD25-CD45RA- memory conventional T cells	6696	3676
ADAM28	ITGA4	hematopoietic	hematopoietic	CD19+ B cells	CD4+CD25-CD45RA- memory conventional T cells	10863	3676
F13A1	ITGA9	hematopoietic	hematopoietic	CD14+ Monocyte derived Endothelial progenitor	Mast cells	2162	3680
SPP1	ITGA9	hematopoietic	hematopoietic	Macrophage Monocyte derived	Mast cells	6696	3680
ICAM1	ITGAL	hematopoietic	hematopoietic	Eosinophils	NK cells	3383	3683
ICAM3	ITGAL	hematopoietic	hematopoietic	Eosinophils	NK cells	3385	3683
ICAM4	ITGAL	hematopoietic	hematopoietic	CD14-CD16+ Monocytes	NK cells	3386	3683
ICAM5	ITGAL	hematopoietic	hematopoietic	Migratory Langerhans	NK cells	7087	3683
ICAM1	ITGAM	hematopoietic	hematopoietic	Eosinophils	Dendritic Monocyte Immature derived	3383	3684
ICAM4	ITGAM	hematopoietic	hematopoietic	CD14-CD16+ Monocytes	Dendritic Monocyte Immature derived	3386	3684
ICAM1	ITGAX	hematopoietic	hematopoietic	Eosinophils	Eosinophils	3383	3687
ICAM1	ITGB2	hematopoietic	hematopoietic	Eosinophils	Macrophage Monocyte derived	3383	3689
ICAM3	ITGB2	hematopoietic	hematopoietic	Eosinophils	Macrophage Monocyte derived	3385	3689
ICAM4	ITGB2	hematopoietic	hematopoietic	CD14-CD16+ Monocytes	Macrophage Monocyte derived	3386	3689
ICAM5	ITGB2	hematopoietic	hematopoietic	Migratory Langerhans	Macrophage Monocyte derived	7087	3689
IL16	KCNA3	hematopoietic	hematopoietic	CD4+CD25-CD45RA+ naive conventional T cells	CD4+ T cells	3603	3738
IL16	KCNJ15	hematopoietic	hematopoietic	CD4+CD25-CD45RA+ naive conventional T cells	Neutrophils	3603	3772
HLA-C	KIR2DL1	hematopoietic	hematopoietic	Neutrophils	NK cells	3107	3802
HLA-C	KIR2DL3	hematopoietic	hematopoietic	Neutrophils	NK cells	3107	3804
HLA-C	KIR2DS4	hematopoietic	hematopoietic	Neutrophils	NK cells	3107	3809
HLA-E	KLRC1	hematopoietic	hematopoietic	Eosinophils	NK cells	3133	3821
HLA-B	KLRD1	hematopoietic	hematopoietic	Basophils	NK cells	3106	3824
HLA-E	KLRD1	hematopoietic	hematopoietic	Eosinophils	NK cells	3133	3824
PF4	LDLR	hematopoietic	hematopoietic	CD34+ progenitor	Immature Langerhans	5196	3949
LY86	CD180	hematopoietic	hematopoietic	CD14+CD16- Monocytes	CD19+ B cells	9450	4064
PSEN1	NOTCH1	hematopoietic	hematopoietic	Eosinophils	Eosinophils	5663	4851
ADAM17	NOTCH1	hematopoietic	hematopoietic	Mast cells stimulated	Eosinophils	6868	4851
PSEN1	NOTCH3	hematopoietic	hematopoietic	Eosinophils	Multipot. Cord Blood Unrestrict. Somatic stem cell	5663	4854
PNOC	OPRL1	hematopoietic	hematopoietic	CD19+ B cells	CD14-CD16+ Monocytes	5368	4987
MMP12	PLAUR	hematopoietic	hematopoietic	Dendritic Monocyte Immature derived	Eosinophils	4321	5329
LRP1B	PLAUR	hematopoietic	hematopoietic	Mast cells	Eosinophils	53353	5329
ICAM4	RHAG	hematopoietic	hematopoietic	CD14-CD16+ Monocytes	Reticulocyte	3386	6005
CSF2	SDC2	hematopoietic	hematopoietic	Mast cells stimulated	Multipot. Cord Blood Unrestrict. Somatic stem cell	1437	6383
PF4	SDC2	hematopoietic	hematopoietic	CD34+ progenitor	Multipot. Cord Blood Unrestrict. Somatic stem cell	5196	6383
TGFB1	SDC2	hematopoietic	hematopoietic	Neutrophils	Multipot. Cord Blood Unrestrict. Somatic stem cell	7040	6383
TNFSF13	SDC2	hematopoietic	hematopoietic	Macrophage Monocyte derived	Multipot. Cord Blood Unrestrict. Somatic stem cell	8741	6383
SELPLG	SELL	hematopoietic	hematopoietic	Neutrophils	Neutrophils	6404	6402
VCAN	TLR2	hematopoietic	hematopoietic	CD14+CD16- Monocytes	Eosinophils	1462	7097
RNASE2	TLR2	hematopoietic	hematopoietic	CD133+ Haematopoietic stem cell	Eosinophils	6036	7097
S100A8	TLR4	hematopoietic	hematopoietic	Neutrophils	Neutrophils	6279	7099
S100A9	TLR4	hematopoietic	hematopoietic	CD14+CD16- Monocytes	Neutrophils	6280	7099
LTA	TNFRSF1B	hematopoietic	hematopoietic	CD4+CD25+CD45RA- memory regulatory T cells	Eosinophils	4049	7133
TNF	TNFRSF1B	hematopoietic	hematopoietic	Mast cells stimulated	Eosinophils	7124	7133
TNFSF4	TNFRSF4	hematopoietic	hematopoietic	Mast cells stimulated	CD4+CD25+CD45RA- memory regulatory T cells	7292	7293
ADCYAP1	VIPR2	hematopoietic	hematopoietic	Mast cells	Dendritic Plasmacytoid	116	7434
SCT	VIPR2	hematopoietic	hematopoietic	Dendritic Plasmacytoid	Dendritic Plasmacytoid	6343	7434
IL1B	IL1R2	hematopoietic	hematopoietic	CD14+ Monocytes	Eosinophils	3553	7850
IL1RN	IL1R2	hematopoietic	hematopoietic	Eosinophils	Eosinophils	3557	7850
ANXA1	DYSF	hematopoietic	hematopoietic	Mast cells stimulated	Neutrophils	301	8291
SCGB3A1	MARCO	hematopoietic	hematopoietic	CD14-CD16+ Monocytes	Macrophage Monocyte derived	92304	8685
LTA	TNFRSF14	hematopoietic	hematopoietic	CD4+CD25+CD45RA- memory regulatory T cells	Eosinophils	4049	8764
TNFSF14	TNFRSF14	hematopoietic	hematopoietic	Eosinophils	Eosinophils	8740	8764
TNFSF13	TNFRSF14	hematopoietic	hematopoietic	Macrophage Monocyte derived	Eosinophils	8741	8764
BTLA	TNFRSF14	hematopoietic	hematopoietic	CD19+ B cells	Eosinophils	151888	8764
IL18	IL18RAP	hematopoietic	hematopoietic	Mast cells stimulated	Neutrophils	3606	8807
IL18	IL1RL2	hematopoietic	hematopoietic	Mast cells stimulated	Immature Langerhans	3606	8808
IL18	IL18R1	hematopoietic	hematopoietic	Mast cells stimulated	Mast cells stimulated	3606	8809
HLA-A	LILRB2	hematopoietic	hematopoietic	Eosinophils	CD14-CD16+ Monocytes	3105	10288
HLA-B	LILRB2	hematopoietic	hematopoietic	Basophils	CD14-CD16+ Monocytes	3106	10288
HLA-C	LILRB2	hematopoietic	hematopoietic	Neutrophils	CD14-CD16+ Monocytes	3107	10288
CXCL16	CXCR6	hematopoietic	hematopoietic	Eosinophils	CD4+CD25+CD45RA- memory regulatory T cells	58191	10663
B2M	LILRB1	hematopoietic	hematopoietic	Eosinophils	CD14+CD16+ Monocytes	567	10859
HLA-A	LILRB1	hematopoietic	hematopoietic	Eosinophils	CD14+CD16+ Monocytes	3105	10859
HLA-B	LILRB1	hematopoietic	hematopoietic	Basophils	CD14+CD16+ Monocytes	3106	10859
HLA-C	LILRB1	hematopoietic	hematopoietic	Neutrophils	CD14+CD16+ Monocytes	3107	10859
HLA-C	LILRA3	hematopoietic	hematopoietic	Neutrophils	CD14-CD16+ Monocytes	3107	11026
TNFSF13	TNFRSF13B	hematopoietic	hematopoietic	Macrophage Monocyte derived	CD19+ B cells	8741	23495
TNFSF13B	TNFRSF13B	hematopoietic	hematopoietic	Neutrophils	CD19+ B cells	10673	23495
GNAI2	LPAR3	hematopoietic	hematopoietic	Eosinophils	Immature Langerhans	2771	23566
NTNG2	LRRC4	hematopoietic	hematopoietic	Eosinophils	Eosinophils	84628	64101
GNAI2	P2RY12	hematopoietic	hematopoietic	Eosinophils	CD14+CD16+ Monocytes	2771	64805
TNFSF13B	TNFRSF13C	hematopoietic	hematopoietic	Neutrophils	CD19+ B cells	10673	115650
CCL2	CCR2	hematopoietic	hematopoietic	Mast cells stimulated	CD14+CD16- Monocytes	6347	729230
CCL13	CCR2	hematopoietic	hematopoietic	Dendritic Monocyte Immature derived	CD14+CD16- Monocytes	6357	729230
CCL24	CCR2	hematopoietic	hematopoietic	Macrophage Monocyte derived	CD14+CD16- Monocytes	6369	729230
CCL26	CCR2	hematopoietic	hematopoietic	Dendritic Monocyte Immature derived	CD14+CD16- Monocytes	10344	729230
CCL2	DARC	hematopoietic	hematopoietic	Mast cells stimulated	Reticulocyte	6347	2532
CCL5	DARC	hematopoietic	hematopoietic	NK cells	Reticulocyte	6352	2532
CCL17	DARC	hematopoietic	hematopoietic	Dendritic Monocyte Immature derived	Reticulocyte	6361	2532
IL8	CXCR1	hematopoietic	hematopoietic	Eosinophils	Eosinophils	3576	3577
IL8	CXCR2	hematopoietic	hematopoietic	Eosinophils	Neutrophils	3576	3579
IL8	SDC2	hematopoietic	hematopoietic	Eosinophils	Multipot. Cord Blood Unrestrict. Somatic stem cell	3576	6383
IL8	DARC	hematopoietic	hematopoietic	Eosinophils	Reticulocyte	3576	2532
PLTP	ABCA1	mesenchymal	hematopoietic	Pericytes	CD14+ Monocytes	5360	19
BMP2	ACVR2A	mesenchymal	hematopoietic	Mesothelial	CD14+ Monocytes	650	92
INHBA	ACVR2A	mesenchymal	hematopoietic	Mesenchymal stem cell Wharton's Jelly	CD14+ Monocytes	3624	92
GDF5	ACVR2A	mesenchymal	hematopoietic	Mesenchymal precursor Bone Marrow	CD14+ Monocytes	8200	92
MDK	ALK	mesenchymal	hematopoietic	Hepatic Stellate	CD14+ Monocyte derived Endothelial progenitor	4192	238
EFEMP2	AQP1	mesenchymal	hematopoietic	Preadipocyte Perirenal	Reticulocyte	30008	358
BMP2	BMPR1A	mesenchymal	hematopoietic	Mesothelial	Mast cells	650	657
GDF5	BMPR1A	mesenchymal	hematopoietic	Mesenchymal precursor Bone Marrow	Mast cells	8200	657
GDF6	BMPR1A	mesenchymal	hematopoietic	Smooth Muscle Subclavian Artery	Mast cells	392255	657
CXCL12	CD4	mesenchymal	hematopoietic	Synoviocyte	Dendritic Plasmacytoid	6387	920
COL1A1	CD44	mesenchymal	hematopoietic	Hepatic Stellate	Mast cells stimulated	1277	960
COL1A2	CD44	mesenchymal	hematopoietic	Tenocyte	Mast cells stimulated	1278	960
HBEGF	CD44	mesenchymal	hematopoietic	Smooth Muscle Internal Thoracic Artery	Mast cells stimulated	1839	960
FN1	CD44	mesenchymal	hematopoietic	Chondrocyte	Mast cells stimulated	2335	960
HAS2	CD44	mesenchymal	hematopoietic	Preadipocyte Subcutaneous	Mast cells stimulated	3037	960
HGF	CD44	mesenchymal	hematopoietic	Mesenchymal stem cell Hepatic	Mast cells stimulated	3082	960
MMP1	CD44	mesenchymal	hematopoietic	Smooth Muscle Subclavian Artery	Mast cells stimulated	4312	960
THBS1	CD47	mesenchymal	hematopoietic	Preadipocyte Breast	CD19+ B cells	7057	961
THBS2	CD47	mesenchymal	hematopoietic	Preadipocyte Omental	CD19+ B cells	7058	961
CCL7	CCR1	mesenchymal	hematopoietic	Smooth Muscle Internal Thoracic Artery	Macrophage Monocyte derived	6354	1230
CCL8	CCR1	mesenchymal	hematopoietic	Smooth Muscle Internal Thoracic Artery	Macrophage Monocyte derived	6355	1230
CXCL10	CCR3	mesenchymal	hematopoietic	Smooth Muscle Internal Thoracic Artery	Neutrophils	3627	1232
CCL7	CCR3	mesenchymal	hematopoietic	Smooth Muscle Internal Thoracic Artery	Neutrophils	6354	1232
CCL8	CCR3	mesenchymal	hematopoietic	Smooth Muscle Internal Thoracic Artery	Neutrophils	6355	1232
CCL11	CCR3	mesenchymal	hematopoietic	Smooth Muscle Colonic	Neutrophils	6356	1232
CXCL11	CCR3	mesenchymal	hematopoietic	Smooth Muscle Internal Thoracic Artery	Neutrophils	6373	1232
CCL7	CCR5	mesenchymal	hematopoietic	Smooth Muscle Internal Thoracic Artery	Macrophage Monocyte derived	6354	1234
CCL8	CCR5	mesenchymal	hematopoietic	Smooth Muscle Internal Thoracic Artery	Macrophage Monocyte derived	6355	1234
CCL11	CCR5	mesenchymal	hematopoietic	Smooth Muscle Colonic	Macrophage Monocyte derived	6356	1234
CCL20	CCR6	mesenchymal	hematopoietic	Smooth Muscle Internal Thoracic Artery	CD4+CD25+CD45RA- memory regulatory T cells	6364	1235
RARRES2	CMKLR1	mesenchymal	hematopoietic	Mature Adipocyte	CD14+ Monocyte derived Endothelial progenitor	5919	1240
CSF3	CSF1R	mesenchymal	hematopoietic	Smooth Muscle Internal Thoracic Artery	CD14+ Monocyte derived Endothelial progenitor	1440	1436
CSF3	CSF3R	mesenchymal	hematopoietic	Smooth Muscle Internal Thoracic Artery	Eosinophils	1440	1441
CX3CL1	CX3CR1	mesenchymal	hematopoietic	Mature Adipocyte	CD14-CD16+ Monocytes	6376	1524
EFNA5	EPHA5	mesenchymal	hematopoietic	Fibroblast Choroid Plexus	Multipot. Cord Blood Unrestrict. Somatic stem cell	1946	2044
EFNA5	EPHB1	mesenchymal	hematopoietic	Fibroblast Choroid Plexus	Neutrophils	1946	2047
KITLG	EPOR	mesenchymal	hematopoietic	Pancreatic Stromal	Reticulocyte	4254	2057
HEBP1	FPR3	mesenchymal	hematopoietic	Preadipocyte Perirenal	Dendritic Monocyte Immature derived	50865	2359
CXCL10	CXCR3	mesenchymal	hematopoietic	Smooth Muscle Internal Thoracic Artery	Dendritic Plasmacytoid	3627	2833
CCL7	CXCR3	mesenchymal	hematopoietic	Smooth Muscle Internal Thoracic Artery	Dendritic Plasmacytoid	6354	2833
CCL11	CXCR3	mesenchymal	hematopoietic	Smooth Muscle Colonic	Dendritic Plasmacytoid	6356	2833
CCL20	CXCR3	mesenchymal	hematopoietic	Smooth Muscle Internal Thoracic Artery	Dendritic Plasmacytoid	6364	2833
CXCL11	CXCR3	mesenchymal	hematopoietic	Smooth Muscle Internal Thoracic Artery	Dendritic Plasmacytoid	6373	2833
CXCL12	CXCR3	mesenchymal	hematopoietic	Synoviocyte	Dendritic Plasmacytoid	6387	2833
HAS2	HMMR	mesenchymal	hematopoietic	Preadipocyte Subcutaneous	Reticulocyte	3037	3161
IGF1	IGF1R	mesenchymal	hematopoietic	Mature Adipocyte	Neutrophils	3479	3480
IL6	IL6R	mesenchymal	hematopoietic	Smooth Muscle Internal Thoracic Artery	CD14+ Monocytes	3569	3570
TSLP	IL7R	mesenchymal	hematopoietic	Mesenchymal precursor Bone Marrow	CD8+ T cells	85480	3575
CXCL1	CXCR1	mesenchymal	hematopoietic	Smooth Muscle Internal Thoracic Artery	Eosinophils	2919	3577
CXCL3	CXCR1	mesenchymal	hematopoietic	Smooth Muscle Internal Thoracic Artery	Eosinophils	2921	3577
CXCL6	CXCR1	mesenchymal	hematopoietic	Smooth Muscle Internal Thoracic Artery	Eosinophils	6372	3577
CXCL5	CXCR1	mesenchymal	hematopoietic	Smooth Muscle Subclavian Artery	Eosinophils	6374	3577
YARS	CXCR1	mesenchymal	hematopoietic	Fibroblast Conjunctival	Eosinophils	8565	3577
CXCL1	CXCR2	mesenchymal	hematopoietic	Smooth Muscle Internal Thoracic Artery	Neutrophils	2919	3579
CXCL3	CXCR2	mesenchymal	hematopoietic	Smooth Muscle Internal Thoracic Artery	Neutrophils	2921	3579
CXCL6	CXCR2	mesenchymal	hematopoietic	Smooth Muscle Internal Thoracic Artery	Neutrophils	6372	3579
CXCL5	CXCR2	mesenchymal	hematopoietic	Smooth Muscle Subclavian Artery	Neutrophils	6374	3579
CALR	ITGA2B	mesenchymal	hematopoietic	Fibroblast Lymphatic	CD34+ Haematopoietic stem cell	811	3674
COL1A2	ITGA2B	mesenchymal	hematopoietic	Tenocyte	CD34+ Haematopoietic stem cell	1278	3674
COL2A1	ITGA2B	mesenchymal	hematopoietic	Chondrocyte	CD34+ Haematopoietic stem cell	1280	3674
FN1	ITGA2B	mesenchymal	hematopoietic	Chondrocyte	CD34+ Haematopoietic stem cell	2335	3674
THBS1	ITGA2B	mesenchymal	hematopoietic	Preadipocyte Breast	CD34+ Haematopoietic stem cell	7057	3674
FN1	ITGA4	mesenchymal	hematopoietic	Chondrocyte	CD4+CD25-CD45RA- memory conventional T cells	2335	3676
THBS1	ITGA4	mesenchymal	hematopoietic	Preadipocyte Breast	CD4+CD25-CD45RA- memory conventional T cells	7057	3676
THBS2	ITGA4	mesenchymal	hematopoietic	Preadipocyte Omental	CD4+CD25-CD45RA- memory conventional T cells	7058	3676
VCAM1	ITGA4	mesenchymal	hematopoietic	Mesothelial	CD4+CD25-CD45RA- memory conventional T cells	7412	3676
FIGF	ITGA9	mesenchymal	hematopoietic	Mature Adipocyte	Mast cells	2277	3680
FN1	ITGA9	mesenchymal	hematopoietic	Chondrocyte	Mast cells	2335	3680
ADAM12	ITGA9	mesenchymal	hematopoietic	Mesenchymal stem cell Wharton's Jelly	Mast cells	8038	3680
CTGF	ITGAM	mesenchymal	hematopoietic	Adipocyte Perirenal	Dendritic Monocyte Immature derived	1490	3684
CYR61	ITGAM	mesenchymal	hematopoietic	Fibroblast Lymphatic	Dendritic Monocyte Immature derived	3491	3684
CTGF	ITGB2	mesenchymal	hematopoietic	Adipocyte Perirenal	Macrophage Monocyte derived	1490	3689
CYR61	ITGB2	mesenchymal	hematopoietic	Fibroblast Lymphatic	Macrophage Monocyte derived	3491	3689
VCAM1	ITGB2	mesenchymal	hematopoietic	Mesothelial	Macrophage Monocyte derived	7412	3689
FN1	ITGB7	mesenchymal	hematopoietic	Chondrocyte	CD4+CD25+CD45RA- memory regulatory T cells	2335	3695
VCAM1	ITGB7	mesenchymal	hematopoietic	Mesothelial	CD4+CD25+CD45RA- memory regulatory T cells	7412	3695
HBEGF	CD82	mesenchymal	hematopoietic	Smooth Muscle Internal Thoracic Artery	Eosinophils	1839	3732
KITLG	KIT	mesenchymal	hematopoietic	Pancreatic Stromal	Mast cells stimulated	4254	3815
LAMA2	RPSA	mesenchymal	hematopoietic	Adipocyte Breast	CD34+ Haematopoietic stem cell	3908	3921
LAMB2	RPSA	mesenchymal	hematopoietic	Pericytes	CD34+ Haematopoietic stem cell	3913	3921
LAMA1	RPSA	mesenchymal	hematopoietic	Mesenchymal stem cell Wharton's Jelly	CD34+ Haematopoietic stem cell	284217	3921
LRPAP1	LDLR	mesenchymal	hematopoietic	Preadipocyte Perirenal	Immature Langerhans	4043	3949
AGRN	LRP4	mesenchymal	hematopoietic	Renal Mesangial	Mast cells	375790	4038
MFAP5	NOTCH1	mesenchymal	hematopoietic	Adipocyte Perirenal	Eosinophils	8076	4851
THBS2	NOTCH3	mesenchymal	hematopoietic	Preadipocyte Omental	Multipot. Cord Blood Unrestrict. Somatic stem cell	7058	4854
CTGF	NTRK1	mesenchymal	hematopoietic	Adipocyte Perirenal	Mast cells stimulated	1490	4914
NGF	NTRK1	mesenchymal	hematopoietic	Adipocyte Perirenal	Mast cells stimulated	4803	4914
NTF3	NTRK1	mesenchymal	hematopoietic	Mesenchymal stem cell Wharton's Jelly	Mast cells stimulated	4908	4914
FN1	PLAUR	mesenchymal	hematopoietic	Chondrocyte	Eosinophils	2335	5329
ARF1	PLD2	mesenchymal	hematopoietic	Fibroblast Lymphatic	Migratory Langerhans	375	5338
FN1	SDC2	mesenchymal	hematopoietic	Chondrocyte	Multipot. Cord Blood Unrestrict. Somatic stem cell	2335	6383
HGF	SDC2	mesenchymal	hematopoietic	Mesenchymal stem cell Hepatic	Multipot. Cord Blood Unrestrict. Somatic stem cell	3082	6383
MMP2	SDC2	mesenchymal	hematopoietic	Synoviocyte	Multipot. Cord Blood Unrestrict. Somatic stem cell	4313	6383
LRPAP1	SORL1	mesenchymal	hematopoietic	Preadipocyte Perirenal	Neutrophils	4043	6653
BGN	TLR2	mesenchymal	hematopoietic	Chondrocyte	Eosinophils	633	7097
BGN	TLR4	mesenchymal	hematopoietic	Chondrocyte	Neutrophils	633	7099
VEGFC	VIPR2	mesenchymal	hematopoietic	Myoblast	Dendritic Plasmacytoid	7424	7434
LRPAP1	LRP8	mesenchymal	hematopoietic	Preadipocyte Perirenal	Granulocyte Macrophage progenitor	4043	7804
CXCL12	CXCR4	mesenchymal	hematopoietic	Synoviocyte	Eosinophils	6387	7852
RSPO3	LGR5	mesenchymal	hematopoietic	Adipocyte Omental	Multipot. Cord Blood Unrestrict. Somatic stem cell	84870	8549
RSPO2	LGR5	mesenchymal	hematopoietic	Smooth Muscle Pulmonary Artery	Multipot. Cord Blood Unrestrict. Somatic stem cell	340419	8549
CALR	SCARF1	mesenchymal	hematopoietic	Fibroblast Lymphatic	Eosinophils	811	8578
SCGB3A2	MARCO	mesenchymal	hematopoietic	Synoviocyte	Macrophage Monocyte derived	117156	8685
TNFSF12	TNFRSF25	mesenchymal	hematopoietic	Mesenchymal stem cell Adipose	CD4+ T cells	8742	8718
RARRES2	CCRL2	mesenchymal	hematopoietic	Mature Adipocyte	Eosinophils	5919	9034
SEMA7A	PLXNC1	mesenchymal	hematopoietic	Preadipocyte Subcutaneous	Neutrophils	8482	10154
REN	ATP6AP2	mesenchymal	hematopoietic	Mesenchymal stem cell Amniotic Membrane	Macrophage Monocyte derived	5972	10159
ADM2	RAMP1	mesenchymal	hematopoietic	Fibroblast Conjunctival	Migratory Langerhans	79924	10267
GAS6	MERTK	mesenchymal	hematopoietic	Preadipocyte Perirenal	CD14+ Monocyte derived Endothelial progenitor	2621	10461
PENK	OGFR	mesenchymal	hematopoietic	Chondrocyte	Eosinophils	5179	11054
ADIPOQ	ADIPOR1	mesenchymal	hematopoietic	Mature Adipocyte	Eosinophils	9370	51094
IL17B	IL17RB	mesenchymal	hematopoietic	Myotube	CD4+CD25+CD45RA- memory regulatory T cells	27190	55540
RSPO3	LGR6	mesenchymal	hematopoietic	Adipocyte Omental	NK cells	84870	59352
RSPO2	LGR6	mesenchymal	hematopoietic	Smooth Muscle Pulmonary Artery	NK cells	340419	59352
ADIPOQ	ADIPOR2	mesenchymal	hematopoietic	Mature Adipocyte	Mast cells stimulated	9370	79602
DKK1	KREMEN1	mesenchymal	hematopoietic	Fibroblast Skin Normal	Mast cells stimulated	22943	83999
TCTN1	TMEM67	mesenchymal	hematopoietic	Synoviocyte	Granulocyte Macrophage progenitor	79600	91147
EFEMP2	CATSPER1	mesenchymal	hematopoietic	Preadipocyte Perirenal	CD14+CD16- Monocytes	30008	117144
CCL7	CCR2	mesenchymal	hematopoietic	Smooth Muscle Internal Thoracic Artery	CD14+CD16- Monocytes	6354	729230
CCL8	CCR2	mesenchymal	hematopoietic	Smooth Muscle Internal Thoracic Artery	CD14+CD16- Monocytes	6355	729230
CCL11	CCR2	mesenchymal	hematopoietic	Smooth Muscle Colonic	CD14+CD16- Monocytes	6356	729230
CXCL1	DARC	mesenchymal	hematopoietic	Smooth Muscle Internal Thoracic Artery	Reticulocyte	2919	2532
CCL7	DARC	mesenchymal	hematopoietic	Smooth Muscle Internal Thoracic Artery	Reticulocyte	6354	2532
CCL8	DARC	mesenchymal	hematopoietic	Smooth Muscle Internal Thoracic Artery	Reticulocyte	6355	2532
CXCL5	DARC	mesenchymal	hematopoietic	Smooth Muscle Subclavian Artery	Reticulocyte	6374	2532
PTN	ALK	nervous system	hematopoietic	Neural stem cell	CD14+ Monocyte derived Endothelial progenitor	5764	238
CRH	CRHR1	nervous system	hematopoietic	Neural stem cell	Migratory Langerhans	1392	1394
PTN	PTPRS	nervous system	hematopoietic	Neural stem cell	Dendritic Plasmacytoid	5764	5802
PODXL2	SELL	nervous system	hematopoietic	Neurons	Neutrophils	50512	6402
SEMA6D	TYROBP	nervous system	hematopoietic	Neural stem cell	Eosinophils	80031	7305
SEMA6D	TREM2	nervous system	hematopoietic	Neural stem cell	Dendritic Monocyte Immature derived	80031	54209
BMP7	ACVR2A	other	hematopoietic	ES cells	CD14+ Monocytes	655	92
NODAL	ACVR2A	other	hematopoietic	ES cells	CD14+ Monocytes	4838	92
TDGF1	ACVR2A	other	hematopoietic	ES cells	CD14+ Monocytes	6997	92
GDF11	ACVR2A	other	hematopoietic	ES cells	CD14+ Monocytes	10220	92
BMP7	BMPR1A	other	hematopoietic	ES cells	Mast cells	655	657
COL14A1	CD44	other	hematopoietic	Annulus Pulposus	Mast cells stimulated	7373	960
DLK1	NOTCH1	other	hematopoietic	ES cells	Eosinophils	8788	4851
KAL1	SDC2	other	hematopoietic	ES cells	Multipot. Cord Blood Unrestrict. Somatic stem cell	3730	6383
PODXL	SELL	other	hematopoietic	ES cells	Neutrophils	5420	6402
HSPG2	COL13A1	endothelial	mesenchymal	Renal Glomerular Endothelial	Pericytes	3339	1305
APP	GPC1	endothelial	mesenchymal	Endothelial Lymphatic	Mesenchymal stem cell Adipose	351	2817
RELN	ITGA3	endothelial	mesenchymal	Endothelial Microvascular	Renal Mesangial	5649	3675
ADAM15	ITGAV	endothelial	mesenchymal	Hepatic Sinusoidal Endothelial	Adipocyte Breast	8751	3685
ADAM15	ITGB3	endothelial	mesenchymal	Hepatic Sinusoidal Endothelial	Renal Mesangial	8751	3690
APP	LRP1	endothelial	mesenchymal	Endothelial Lymphatic	Pericytes	351	4035
PDGFB	LRP1	endothelial	mesenchymal	Renal Glomerular Endothelial	Pericytes	5155	4035
PDGFA	PDGFRA	endothelial	mesenchymal	Hepatic Sinusoidal Endothelial	Mesenchymal stem cell Hepatic	5154	5156
PDGFB	PDGFRA	endothelial	mesenchymal	Renal Glomerular Endothelial	Mesenchymal stem cell Hepatic	5155	5156
PDGFB	PDGFRB	endothelial	mesenchymal	Renal Glomerular Endothelial	Pericytes	5155	5159
RELN	VLDLR	endothelial	mesenchymal	Endothelial Microvascular	Mature Adipocyte	5649	7436
PGF	NRP1	endothelial	mesenchymal	Endothelial Aortic	Nucleus Pulposus	5228	8829
APP	NCSTN	endothelial	mesenchymal	Endothelial Lymphatic	Fibroblast Lymphatic	351	23385
GNAS	ADORA1	epithelial	mesenchymal	Placental Epithelial	Synoviocyte	2778	134
KNG1	BDKRB1	epithelial	mesenchymal	Hepatocyte	Mesothelial	3827	623
KNG1	BDKRB2	epithelial	mesenchymal	Hepatocyte	Synoviocyte	3827	624
GPC3	CD81	epithelial	mesenchymal	Intestinal Epithelial (polarized)	Mesenchymal stem cell Adipose	2719	975
L1CAM	CNTN1	epithelial	mesenchymal	Renal Proximal Tubular Epithelial	Mesothelial	3897	1272
EFNA1	EPHA7	epithelial	mesenchymal	Hepatocyte	Pericytes	1942	2045
EFNA3	EPHA7	epithelial	mesenchymal	Alveolar Epithelial	Pericytes	1944	2045
EFNA4	EPHA7	epithelial	mesenchymal	Alveolar Epithelial	Pericytes	1945	2045
MLLT4	EPHA7	epithelial	mesenchymal	Amniotic Membrane	Pericytes	4301	2045
EFNB1	EPHB2	epithelial	mesenchymal	Esophageal Epithelial	Renal Mesangial	1947	2048
MLLT4	EPHB2	epithelial	mesenchymal	Amniotic Membrane	Renal Mesangial	4301	2048
FGF21	FGFR4	epithelial	mesenchymal	Hepatocyte	Smooth Muscle Esophageal	26291	2264
ARTN	GFRA1	epithelial	mesenchymal	Corneal Epithelial	Smooth Muscle Esophageal	9048	2674
COL18A1	GPC1	epithelial	mesenchymal	Hepatocyte	Mesenchymal stem cell Adipose	80781	2817
PON2	HTR2A	epithelial	mesenchymal	Hepatocyte	Adipocyte Perirenal	5445	3356
LAMC2	ITGA3	epithelial	mesenchymal	Urothelial	Renal Mesangial	3918	3675
CDH1	ITGAE	epithelial	mesenchymal	Intestinal Epithelial (polarized)	Adipocyte Perirenal	999	3682
FGA	ITGAV	epithelial	mesenchymal	Hepatocyte	Adipocyte Breast	2243	3685
FGB	ITGAV	epithelial	mesenchymal	Hepatocyte	Adipocyte Breast	2244	3685
FGG	ITGAV	epithelial	mesenchymal	Hepatocyte	Adipocyte Breast	2266	3685
L1CAM	ITGAV	epithelial	mesenchymal	Renal Proximal Tubular Epithelial	Adipocyte Breast	3897	3685
VTN	ITGAV	epithelial	mesenchymal	Hepatocyte	Adipocyte Breast	7448	3685
ANGPTL3	ITGAV	epithelial	mesenchymal	Hepatocyte	Adipocyte Breast	27329	3685
FGA	ITGB3	epithelial	mesenchymal	Hepatocyte	Renal Mesangial	2243	3690
TGM2	ITGB3	epithelial	mesenchymal	Placental Epithelial	Renal Mesangial	7052	3690
VTN	ITGB3	epithelial	mesenchymal	Hepatocyte	Renal Mesangial	7448	3690
ANGPTL3	ITGB3	epithelial	mesenchymal	Hepatocyte	Renal Mesangial	27329	3690
LTBP3	ITGB5	epithelial	mesenchymal	Lens Epithelial	Preadipocyte Perirenal	4054	3693
GNAS	LHCGR	epithelial	mesenchymal	Placental Epithelial	Mature Adipocyte	2778	3973
A2M	LRP1	epithelial	mesenchymal	Hepatocyte	Pericytes	2	4035
APOE	LRP1	epithelial	mesenchymal	Hepatocyte	Pericytes	348	4035
SERPINC1	LRP1	epithelial	mesenchymal	Hepatocyte	Pericytes	462	4035
SERPING1	LRP1	epithelial	mesenchymal	Hepatocyte	Pericytes	710	4035
C3	LRP1	epithelial	mesenchymal	Hepatocyte	Pericytes	718	4035
C4BPA	LRP1	epithelial	mesenchymal	Hepatocyte	Pericytes	722	4035
F8	LRP1	epithelial	mesenchymal	Hepatocyte	Pericytes	2157	4035
F9	LRP1	epithelial	mesenchymal	Hepatocyte	Pericytes	2158	4035
FCN2	LRP1	epithelial	mesenchymal	Hepatocyte	Pericytes	2220	4035
LIPC	LRP1	epithelial	mesenchymal	Intestinal Epithelial (polarized)	Pericytes	3990	4035
SERPINA1	LRP1	epithelial	mesenchymal	Hepatocyte	Pericytes	5265	4035
PLAU	LRP1	epithelial	mesenchymal	Renal Cortical Epithelial	Pericytes	5328	4035
APOE	LRP5	epithelial	mesenchymal	Hepatocyte	Mature Adipocyte	348	4041
WNT5A	LRP5	epithelial	mesenchymal	Amniotic Epithelial	Mature Adipocyte	7474	4041
WNT7B	LRP5	epithelial	mesenchymal	Renal Epithelial	Mature Adipocyte	7477	4041
RGMB	NEO1	epithelial	mesenchymal	Hair Follicle Dermal Papilla	Preadipocyte Perirenal	285704	4756
WNT5A	ROR1	epithelial	mesenchymal	Amniotic Epithelial	Adipocyte Perirenal	7474	4919
WNT5A	ROR2	epithelial	mesenchymal	Amniotic Epithelial	Fibroblast Choroid Plexus	7474	4920
PDGFC	PDGFRA	epithelial	mesenchymal	Ciliary Epithelial	Mesenchymal stem cell Hepatic	56034	5156
PTHLH	PTH1R	epithelial	mesenchymal	Mallassez derived	Mesenchymal stem cell Adipose	5744	5745
CDH1	PTPRM	epithelial	mesenchymal	Intestinal Epithelial (polarized)	Mature Adipocyte	999	5797
VTN	PVR	epithelial	mesenchymal	Hepatocyte	Fibroblast Conjunctival	7448	5817
MLLT4	PVRL2	epithelial	mesenchymal	Amniotic Membrane	Renal Mesangial	4301	5819
SERPING1	SELE	epithelial	mesenchymal	Hepatocyte	Mature Adipocyte	710	6401
SERPINA7	SLC16A2	epithelial	mesenchymal	Hepatocyte	Pericytes	6906	6567
SHH	SMO	epithelial	mesenchymal	Hepatocyte	Cardiac Myocyte	6469	6608
TGFB2	TGFBR1	epithelial	mesenchymal	Lens Epithelial	Synoviocyte	7042	7046
INHA	TGFBR3	epithelial	mesenchymal	Chorionic Membrane	Mature Adipocyte	3623	7049
TGFB2	TGFBR3	epithelial	mesenchymal	Lens Epithelial	Mature Adipocyte	7042	7049
PROS1	TYRO3	epithelial	mesenchymal	Hepatocyte	Mature Adipocyte	5627	7301
GNAS	VIPR1	epithelial	mesenchymal	Placental Epithelial	Smooth Muscle Umbilical Artery	2778	7433
APOE	VLDLR	epithelial	mesenchymal	Hepatocyte	Mature Adipocyte	348	7436
PCSK9	VLDLR	epithelial	mesenchymal	Corneal Epithelial	Mature Adipocyte	255738	7436
WNT2	FZD1	epithelial	mesenchymal	Amniotic Membrane	Preadipocyte Perirenal	7472	8321
WNT5A	FZD1	epithelial	mesenchymal	Amniotic Epithelial	Preadipocyte Perirenal	7474	8321
WNT7B	FZD1	epithelial	mesenchymal	Renal Epithelial	Preadipocyte Perirenal	7477	8321
WNT5A	FZD4	epithelial	mesenchymal	Amniotic Epithelial	Mature Adipocyte	7474	8322
WNT2	FZD9	epithelial	mesenchymal	Amniotic Membrane	Chondrocyte	7472	8326
WNT7A	FZD9	epithelial	mesenchymal	Urothelial	Chondrocyte	7476	8326
VTN	ITGA8	epithelial	mesenchymal	Hepatocyte	Fibroblast Periodontal Ligament	7448	8516
SEMA3F	NRP1	epithelial	mesenchymal	Esophageal Epithelial	Nucleus Pulposus	6405	8829
MLLT4	NRXN3	epithelial	mesenchymal	Amniotic Membrane	Mesenchymal stem cell Wharton's Jelly	4301	9369
NMU	NMUR1	epithelial	mesenchymal	Corneal Epithelial	Mature Adipocyte	10874	10316
SEMA4C	PLXNB2	epithelial	mesenchymal	Chorionic Membrane	Renal Mesangial	54910	23654
SEMA4G	PLXNB2	epithelial	mesenchymal	Intestinal Epithelial (polarized)	Renal Mesangial	57715	23654
CCL21	ACKR4	epithelial	mesenchymal	Chorionic Membrane	Pancreatic Stromal	6366	51554
CXCL13	ACKR4	epithelial	mesenchymal	Hepatocyte	Pancreatic Stromal	10563	51554
SEMA3F	PLXNA3	epithelial	mesenchymal	Esophageal Epithelial	Smooth Muscle Subclavian Artery	6405	55558
RBP4	STRA6	epithelial	mesenchymal	Hepatocyte	Pericytes	5950	64220
GNAI2	ADORA1	hematopoietic	mesenchymal	Eosinophils	Synoviocyte	2771	134
GNAI2	ADRA2A	hematopoietic	mesenchymal	Eosinophils	Mature Adipocyte	2771	150
HLA-A	APLP2	hematopoietic	mesenchymal	Eosinophils	Mesothelial	3105	334
ACE	BDKRB2	hematopoietic	mesenchymal	Dendritic Monocyte Immature derived	Synoviocyte	1636	624
GNAI2	DRD2	hematopoietic	mesenchymal	Eosinophils	Smooth Muscle Pulmonary Artery	2771	1813
EFNB3	EPHB2	hematopoietic	mesenchymal	Immature Langerhans	Renal Mesangial	1949	2048
MMP9	EPHB2	hematopoietic	mesenchymal	Macrophage Monocyte derived	Renal Mesangial	4318	2048
LIF	IL6ST	hematopoietic	mesenchymal	Mast cells stimulated	Mesenchymal precursor Cardiac	3976	3572
OSM	IL6ST	hematopoietic	mesenchymal	Eosinophils	Mesenchymal precursor Cardiac	5008	3572
IL13	IL13RA2	hematopoietic	mesenchymal	CD4+CD25+CD45RA- memory regulatory T cells	Smooth Muscle Prostate	3596	3598
IL15	IL15RA	hematopoietic	mesenchymal	Migratory Langerhans	Smooth Muscle Internal Thoracic Artery	3600	3601
ICAM4	ITGAV	hematopoietic	mesenchymal	CD14-CD16+ Monocytes	Adipocyte Breast	3386	3685
SPP1	ITGAV	hematopoietic	mesenchymal	Macrophage Monocyte derived	Adipocyte Breast	6696	3685
TGFB1	ITGAV	hematopoietic	mesenchymal	Neutrophils	Adipocyte Breast	7040	3685
ICAM4	ITGB3	hematopoietic	mesenchymal	CD14-CD16+ Monocytes	Renal Mesangial	3386	3690
ITGB3BP	ITGB3	hematopoietic	mesenchymal	Reticulocyte	Renal Mesangial	23421	3690
ITGB3BP	ITGB5	hematopoietic	mesenchymal	Reticulocyte	Preadipocyte Perirenal	23421	3693
GNAI2	LHCGR	hematopoietic	mesenchymal	Eosinophils	Mature Adipocyte	2771	3973
LIF	LIFR	hematopoietic	mesenchymal	Mast cells stimulated	Mesenchymal stem cell Hepatic	3976	3977
OSM	LIFR	hematopoietic	mesenchymal	Eosinophils	Mesenchymal stem cell Hepatic	5008	3977
C1QB	LRP1	hematopoietic	mesenchymal	CD14+ Monocyte derived Endothelial progenitor	Pericytes	713	4035
LTF	LRP1	hematopoietic	mesenchymal	Basophils	Pericytes	4057	4035
MMP9	LRP1	hematopoietic	mesenchymal	Macrophage Monocyte derived	Pericytes	4318	4035
PSAP	LRP1	hematopoietic	mesenchymal	CD14+ Monocyte derived Endothelial progenitor	Pericytes	5660	4035
COLQ	MUSK	hematopoietic	mesenchymal	NK cells	Myotube	8292	4593
FGF13	SCN5A	hematopoietic	mesenchymal	Eosinophils	Myotube	2258	6331
FGF13	SCN8A	hematopoietic	mesenchymal	Eosinophils	Pancreatic Stromal	2258	6334
SELPLG	SELE	hematopoietic	mesenchymal	Neutrophils	Mature Adipocyte	6404	6401
GNAI2	TBXA2R	hematopoietic	mesenchymal	Eosinophils	Pericytes	2771	6915
TGFB1	TGFBR1	hematopoietic	mesenchymal	Neutrophils	Synoviocyte	7040	7046
TGFB1	TGFBR3	hematopoietic	mesenchymal	Neutrophils	Mature Adipocyte	7040	7049
LTA	TNFRSF1A	hematopoietic	mesenchymal	CD4+CD25+CD45RA- memory regulatory T cells	Nucleus Pulposus	4049	7132
LTB	TNFRSF1A	hematopoietic	mesenchymal	CD19+ B cells	Nucleus Pulposus	4050	7132
TNF	TNFRSF1A	hematopoietic	mesenchymal	Mast cells stimulated	Nucleus Pulposus	7124	7132
TNFSF13	TNFRSF1A	hematopoietic	mesenchymal	Macrophage Monocyte derived	Nucleus Pulposus	8741	7132
ADCYAP1	VIPR1	hematopoietic	mesenchymal	Mast cells	Smooth Muscle Umbilical Artery	116	7433
PTMA	VIPR1	hematopoietic	mesenchymal	Mast cells stimulated	Smooth Muscle Umbilical Artery	5757	7433
SCT	VIPR1	hematopoietic	mesenchymal	Dendritic Plasmacytoid	Smooth Muscle Umbilical Artery	6343	7433
SEMA3D	NRP1	hematopoietic	mesenchymal	Mast cells stimulated	Nucleus Pulposus	223117	8829
CCL18	C14orf1	hematopoietic	mesenchymal	CD14+ Monocyte derived Endothelial progenitor	Pericytes	6362	11161
PTGS2	PTGDR2	hematopoietic	mesenchymal	Mast cells stimulated	Pericytes	5743	11251
PSEN1	NCSTN	hematopoietic	mesenchymal	Eosinophils	Fibroblast Lymphatic	5663	23385
SEMA4D	PLXNB2	hematopoietic	mesenchymal	Neutrophils	Renal Mesangial	10507	23654
CCL2	ACKR4	hematopoietic	mesenchymal	Mast cells stimulated	Pancreatic Stromal	6347	51554
CCL5	ACKR4	hematopoietic	mesenchymal	NK cells	Pancreatic Stromal	6352	51554
CCL13	ACKR4	hematopoietic	mesenchymal	Dendritic Monocyte Immature derived	Pancreatic Stromal	6357	51554
NTN1	ADORA2B	mesenchymal	mesenchymal	Synoviocyte	Fibroblast Pulmonary Artery	9423	136
CCK	CCKAR	mesenchymal	mesenchymal	Smooth Muscle Subclavian Artery	Osteoblast	885	886
COL1A1	CD36	mesenchymal	mesenchymal	Hepatic Stellate	Mature Adipocyte	1277	948
COL1A2	CD36	mesenchymal	mesenchymal	Tenocyte	Mature Adipocyte	1278	948
THBS1	CD36	mesenchymal	mesenchymal	Preadipocyte Breast	Mature Adipocyte	7057	948
TIMP1	CD63	mesenchymal	mesenchymal	Preadipocyte Perirenal	Pericytes	7076	967
TNC	CNTN1	mesenchymal	mesenchymal	Chondrocyte	Mesothelial	3371	1272
FN1	COL13A1	mesenchymal	mesenchymal	Chondrocyte	Pericytes	2335	1305
NID1	COL13A1	mesenchymal	mesenchymal	Fibroblast Choroid Plexus	Pericytes	4811	1305
NID2	COL13A1	mesenchymal	mesenchymal	Fibroblast Choroid Plexus	Pericytes	22795	1305
EFNA5	EPHA7	mesenchymal	mesenchymal	Fibroblast Choroid Plexus	Pericytes	1946	2045
EFNA5	EPHB2	mesenchymal	mesenchymal	Fibroblast Choroid Plexus	Renal Mesangial	1946	2048
VEGFA	EPHB2	mesenchymal	mesenchymal	Chondrocyte	Renal Mesangial	7422	2048
FGF1	FGFR4	mesenchymal	mesenchymal	Chondrocyte	Smooth Muscle Esophageal	2246	2264
FGF5	FGFR4	mesenchymal	mesenchymal	Fibroblast Periodontal Ligament	Smooth Muscle Esophageal	2250	2264
FGF7	FGFR4	mesenchymal	mesenchymal	Synoviocyte	Smooth Muscle Esophageal	2252	2264
FGF18	FGFR4	mesenchymal	mesenchymal	Synoviocyte	Smooth Muscle Esophageal	8817	2264
NCAM1	GFRA1	mesenchymal	mesenchymal	Myotube	Smooth Muscle Esophageal	4684	2674
VEGFA	GPC1	mesenchymal	mesenchymal	Chondrocyte	Mesenchymal stem cell Adipose	7422	2817
SLIT2	GPC1	mesenchymal	mesenchymal	Pancreatic Stromal	Mesenchymal stem cell Adipose	9353	2817
RARRES2	GPR1	mesenchymal	mesenchymal	Mature Adipocyte	Preadipocyte Omental	5919	2825
CTF1	IL6ST	mesenchymal	mesenchymal	Mesenchymal stem cell Adipose	Mesenchymal precursor Cardiac	1489	3572
IL6	IL6ST	mesenchymal	mesenchymal	Smooth Muscle Internal Thoracic Artery	Mesenchymal precursor Cardiac	3569	3572
IL11	IL6ST	mesenchymal	mesenchymal	Chondrocyte	Mesenchymal precursor Cardiac	3589	3572
IL11	IL11RA	mesenchymal	mesenchymal	Chondrocyte	Osteocyte	3589	3590
COL4A1	ITGA1	mesenchymal	mesenchymal	Pericytes	Mesenchymal stem cell Hepatic	1282	3672
COL8A1	ITGA1	mesenchymal	mesenchymal	Adipocyte Perirenal	Mesenchymal stem cell Hepatic	1295	3672
SEMA7A	ITGA1	mesenchymal	mesenchymal	Preadipocyte Subcutaneous	Mesenchymal stem cell Hepatic	8482	3672
LAMA1	ITGA1	mesenchymal	mesenchymal	Mesenchymal stem cell Wharton's Jelly	Mesenchymal stem cell Hepatic	284217	3672
CALR	ITGA3	mesenchymal	mesenchymal	Fibroblast Lymphatic	Renal Mesangial	811	3675
FN1	ITGA3	mesenchymal	mesenchymal	Chondrocyte	Renal Mesangial	2335	3675
THBS1	ITGA3	mesenchymal	mesenchymal	Preadipocyte Breast	Renal Mesangial	7057	3675
TIMP2	ITGA3	mesenchymal	mesenchymal	Preadipocyte Omental	Renal Mesangial	7077	3675
TNC	ITGA7	mesenchymal	mesenchymal	Chondrocyte	Mature Adipocyte	3371	3679
LAMA2	ITGA7	mesenchymal	mesenchymal	Adipocyte Breast	Mature Adipocyte	3908	3679
LAMA1	ITGA7	mesenchymal	mesenchymal	Mesenchymal stem cell Wharton's Jelly	Mature Adipocyte	284217	3679
CALR	ITGAV	mesenchymal	mesenchymal	Fibroblast Lymphatic	Adipocyte Breast	811	3685
COL4A1	ITGAV	mesenchymal	mesenchymal	Pericytes	Adipocyte Breast	1282	3685
FN1	ITGAV	mesenchymal	mesenchymal	Chondrocyte	Adipocyte Breast	2335	3685
CYR61	ITGAV	mesenchymal	mesenchymal	Fibroblast Lymphatic	Adipocyte Breast	3491	3685
MFGE8	ITGAV	mesenchymal	mesenchymal	Adipocyte Omental	Adipocyte Breast	4240	3685
NID1	ITGAV	mesenchymal	mesenchymal	Fibroblast Choroid Plexus	Adipocyte Breast	4811	3685
EDIL3	ITGAV	mesenchymal	mesenchymal	Chondrocyte	Adipocyte Breast	10085	3685
COL1A2	ITGB3	mesenchymal	mesenchymal	Tenocyte	Renal Mesangial	1278	3690
FBLN2	ITGB3	mesenchymal	mesenchymal	Preadipocyte Perirenal	Renal Mesangial	2199	3690
FN1	ITGB3	mesenchymal	mesenchymal	Chondrocyte	Renal Mesangial	2335	3690
CYR61	ITGB3	mesenchymal	mesenchymal	Fibroblast Lymphatic	Renal Mesangial	3491	3690
MFGE8	ITGB3	mesenchymal	mesenchymal	Adipocyte Omental	Renal Mesangial	4240	3690
NID1	ITGB3	mesenchymal	mesenchymal	Fibroblast Choroid Plexus	Renal Mesangial	4811	3690
THBS1	ITGB3	mesenchymal	mesenchymal	Preadipocyte Breast	Renal Mesangial	7057	3690
ADAM23	ITGB3	mesenchymal	mesenchymal	Mesenchymal stem cell Wharton's Jelly	Renal Mesangial	8745	3690
CYR61	ITGB5	mesenchymal	mesenchymal	Fibroblast Lymphatic	Preadipocyte Perirenal	3491	3693
LTBP1	ITGB5	mesenchymal	mesenchymal	Chondrocyte	Preadipocyte Perirenal	4052	3693
CTF1	LIFR	mesenchymal	mesenchymal	Mesenchymal stem cell Adipose	Mesenchymal stem cell Hepatic	1489	3977
CALR	LRP1	mesenchymal	mesenchymal	Fibroblast Lymphatic	Pericytes	811	4035
CTGF	LRP1	mesenchymal	mesenchymal	Adipocyte Perirenal	Pericytes	1490	4035
LPL	LRP1	mesenchymal	mesenchymal	Mature Adipocyte	Pericytes	4023	4035
LRPAP1	LRP1	mesenchymal	mesenchymal	Preadipocyte Perirenal	Pericytes	4043	4035
MDK	LRP1	mesenchymal	mesenchymal	Hepatic Stellate	Pericytes	4192	4035
MMP13	LRP1	mesenchymal	mesenchymal	Chondrocyte	Pericytes	4322	4035
SERPINE1	LRP1	mesenchymal	mesenchymal	Smooth Muscle Internal Thoracic Artery	Pericytes	5054	4035
SERPINE2	LRP1	mesenchymal	mesenchymal	Preadipocyte Perirenal	Pericytes	5270	4035
PLAT	LRP1	mesenchymal	mesenchymal	Smooth Muscle Pulmonary Artery	Pericytes	5327	4035
TFPI	LRP1	mesenchymal	mesenchymal	Mesenchymal stem cell Hepatic	Pericytes	7035	4035
THBS1	LRP1	mesenchymal	mesenchymal	Preadipocyte Breast	Pericytes	7057	4035
THBS1	LRP5	mesenchymal	mesenchymal	Preadipocyte Breast	Mature Adipocyte	7057	4041
DKK1	LRP5	mesenchymal	mesenchymal	Fibroblast Skin Normal	Mature Adipocyte	22943	4041
SOST	LRP5	mesenchymal	mesenchymal	Preadipocyte Perirenal	Mature Adipocyte	50964	4041
AGRN	MUSK	mesenchymal	mesenchymal	Renal Mesangial	Myotube	375790	4593
NTN1	NEO1	mesenchymal	mesenchymal	Synoviocyte	Preadipocyte Perirenal	9423	4756
BDNF	NGFR	mesenchymal	mesenchymal	Smooth Muscle Subclavian Artery	Myotube	627	4804
NGF	NGFR	mesenchymal	mesenchymal	Adipocyte Perirenal	Myotube	4803	4804
NTF3	NGFR	mesenchymal	mesenchymal	Mesenchymal stem cell Wharton's Jelly	Myotube	4908	4804
NPPB	NPR2	mesenchymal	mesenchymal	Mesothelial	Fibroblast Lymphatic	4879	4882
NPPB	NPR3	mesenchymal	mesenchymal	Mesothelial	Mesenchymal stem cell Hepatic	4879	4883
FN1	NT5E	mesenchymal	mesenchymal	Chondrocyte	Smooth Muscle Internal Thoracic Artery	2335	4907
LAMA1	NT5E	mesenchymal	mesenchymal	Mesenchymal stem cell Wharton's Jelly	Smooth Muscle Internal Thoracic Artery	284217	4907
BDNF	NTRK2	mesenchymal	mesenchymal	Smooth Muscle Subclavian Artery	Mature Adipocyte	627	4915
NTF3	NTRK2	mesenchymal	mesenchymal	Mesenchymal stem cell Wharton's Jelly	Mature Adipocyte	4908	4915
GDF5	ROR2	mesenchymal	mesenchymal	Mesenchymal precursor Bone Marrow	Fibroblast Choroid Plexus	8200	4920
COL1A1	DDR2	mesenchymal	mesenchymal	Hepatic Stellate	Mature Adipocyte	1277	4921
COL3A1	DDR2	mesenchymal	mesenchymal	Mesenchymal stem cell Umbilical	Mature Adipocyte	1281	4921
NTS	NTSR1	mesenchymal	mesenchymal	Smooth Muscle Pulmonary Artery	Smooth Muscle Carotid	4922	4923
MFGE8	PDGFRB	mesenchymal	mesenchymal	Adipocyte Omental	Pericytes	4240	5159
PDAP1	PDGFRB	mesenchymal	mesenchymal	Fibroblast Conjunctival	Pericytes	11333	5159
PDGFD	PDGFRB	mesenchymal	mesenchymal	Adipocyte Breast	Pericytes	80310	5159
BDNF	SORT1	mesenchymal	mesenchymal	Smooth Muscle Subclavian Artery	Mature Adipocyte	627	6272
LRPAP1	SORT1	mesenchymal	mesenchymal	Preadipocyte Perirenal	Mature Adipocyte	4043	6272
NGF	SORT1	mesenchymal	mesenchymal	Adipocyte Perirenal	Mature Adipocyte	4803	6272
NTS	SORT1	mesenchymal	mesenchymal	Smooth Muscle Pulmonary Artery	Mature Adipocyte	4922	6272
TGFB3	TGFBR1	mesenchymal	mesenchymal	Chondrocyte	Synoviocyte	7043	7046
INHBA	TGFBR3	mesenchymal	mesenchymal	Mesenchymal stem cell Wharton's Jelly	Mature Adipocyte	3624	7049
TGFB3	TGFBR3	mesenchymal	mesenchymal	Chondrocyte	Mature Adipocyte	7043	7049
GAS6	TYRO3	mesenchymal	mesenchymal	Preadipocyte Perirenal	Mature Adipocyte	2621	7301
LPL	VLDLR	mesenchymal	mesenchymal	Mature Adipocyte	Mature Adipocyte	4023	7436
LRPAP1	VLDLR	mesenchymal	mesenchymal	Preadipocyte Perirenal	Mature Adipocyte	4043	7436
TFPI	VLDLR	mesenchymal	mesenchymal	Mesenchymal stem cell Hepatic	Mature Adipocyte	7035	7436
MYOC	FZD1	mesenchymal	mesenchymal	Synoviocyte	Preadipocyte Perirenal	4653	8321
MYOC	FZD4	mesenchymal	mesenchymal	Synoviocyte	Mature Adipocyte	4653	8322
RTN4	CNTNAP1	mesenchymal	mesenchymal	Smooth Muscle Bronchial	Synoviocyte	57142	8506
COL2A1	ITGA10	mesenchymal	mesenchymal	Chondrocyte	Fibroblast Choroid Plexus	1280	8515
FN1	ITGA8	mesenchymal	mesenchymal	Chondrocyte	Fibroblast Periodontal Ligament	2335	8516
NPNT	ITGA8	mesenchymal	mesenchymal	Myotube	Fibroblast Periodontal Ligament	255743	8516
FGF1	NRP1	mesenchymal	mesenchymal	Chondrocyte	Nucleus Pulposus	2246	8829
FGF7	NRP1	mesenchymal	mesenchymal	Synoviocyte	Nucleus Pulposus	2252	8829
VEGFA	NRP1	mesenchymal	mesenchymal	Chondrocyte	Nucleus Pulposus	7422	8829
VEGFB	NRP1	mesenchymal	mesenchymal	Osteocyte	Nucleus Pulposus	7423	8829
SEMA3B	NRP1	mesenchymal	mesenchymal	Synoviocyte	Nucleus Pulposus	7869	8829
SEMA3A	NRP1	mesenchymal	mesenchymal	Smooth Muscle Uterine	Nucleus Pulposus	10371	8829
SEMA3C	NRP1	mesenchymal	mesenchymal	Synoviocyte	Nucleus Pulposus	10512	8829
NXPH3	NRXN3	mesenchymal	mesenchymal	Preadipocyte Perirenal	Mesenchymal stem cell Wharton's Jelly	11248	9369
COL1A1	ITGA11	mesenchymal	mesenchymal	Hepatic Stellate	Preadipocyte Omental	1277	22801
INHBA	BAMBI	mesenchymal	mesenchymal	Mesenchymal stem cell Wharton's Jelly	Mesothelial	3624	25805
CCL7	ACKR4	mesenchymal	mesenchymal	Smooth Muscle Internal Thoracic Artery	Pancreatic Stromal	6354	51554
CCL8	ACKR4	mesenchymal	mesenchymal	Smooth Muscle Internal Thoracic Artery	Pancreatic Stromal	6355	51554
CCL11	ACKR4	mesenchymal	mesenchymal	Smooth Muscle Colonic	Pancreatic Stromal	6356	51554
RTN4	TNFRSF19	mesenchymal	mesenchymal	Smooth Muscle Bronchial	Mesenchymal precursor Bone Marrow	57142	55504
CXCL11	ACKR3	mesenchymal	mesenchymal	Smooth Muscle Internal Thoracic Artery	Synoviocyte	6373	57007
CXCL12	ACKR3	mesenchymal	mesenchymal	Synoviocyte	Synoviocyte	6387	57007
NCAM1	ROBO3	mesenchymal	mesenchymal	Myotube	Fibroblast Conjunctival	4684	64221
DKK1	KREMEN2	mesenchymal	mesenchymal	Fibroblast Skin Normal	Myotube	22943	79412
PRSS23	TMEM222	mesenchymal	mesenchymal	Adipocyte Perirenal	Mesenchymal stem cell Adipose	11098	84065
NTN1	UNC5B	mesenchymal	mesenchymal	Synoviocyte	Osteocyte	9423	219699
LPL	GPIHBP1	mesenchymal	mesenchymal	Mature Adipocyte	Mature Adipocyte	4023	338328
CNTN2	CNTN1	nervous system	mesenchymal	Neurons	Mesothelial	6900	1272
NPY	FAP	nervous system	mesenchymal	Neural stem cell	Mesenchymal stem cell Wharton's Jelly	4852	2191
RGMA	NEO1	nervous system	mesenchymal	Neural stem cell	Preadipocyte Perirenal	56963	4756
NPY	NPY1R	nervous system	mesenchymal	Neural stem cell	Mature Adipocyte	4852	4886
NPY	NPY5R	nervous system	mesenchymal	Neural stem cell	Mature Adipocyte	4852	4889
SST	SSTR1	nervous system	mesenchymal	Neurons	Mesenchymal stem cell Amniotic Membrane	6750	6751
NDP	FZD4	nervous system	mesenchymal	Neural stem cell	Mature Adipocyte	4693	8322
NLGN1	NRXN3	nervous system	mesenchymal	Neural stem cell	Mesenchymal stem cell Wharton's Jelly	22871	9369
NLGN3	NRXN3	nervous system	mesenchymal	Neural stem cell	Mesenchymal stem cell Wharton's Jelly	54413	9369
PTN	PLXNB2	nervous system	mesenchymal	Neural stem cell	Renal Mesangial	5764	23654
FGF4	FGFR4	other	mesenchymal	ES cells	Smooth Muscle Esophageal	2249	2264
FGF19	FGFR4	other	mesenchymal	ES cells	Smooth Muscle Esophageal	9965	2264
ADAM9	ITGA3	other	mesenchymal	Sertoli	Renal Mesangial	8754	3675
FBN1	ITGAV	other	mesenchymal	Sertoli	Adipocyte Breast	2200	3685
ADAM9	ITGAV	other	mesenchymal	Sertoli	Adipocyte Breast	8754	3685
FBN1	ITGB3	other	mesenchymal	Sertoli	Renal Mesangial	2200	3690
ADAM9	ITGB5	other	mesenchymal	Sertoli	Preadipocyte Perirenal	8754	3693
FGF4	NRP1	other	mesenchymal	ES cells	Nucleus Pulposus	2249	8829
DKK2	KREMEN2	other	mesenchymal	Trabecular Meshwork	Myotube	27123	79412
NODAL	ACVR1C	other	mesenchymal	ES cells	Mature Adipocyte	4838	130399
TDGF1	ACVR1C	other	mesenchymal	ES cells	Mature Adipocyte	6997	130399
FGF19	KLB	other	mesenchymal	ES cells	Mature Adipocyte	9965	152831
NTN4	DCC	endothelial	nervous system	Endothelial Lymphatic	Neural stem cell	59277	1630
NTN4	UNC5A	endothelial	nervous system	Endothelial Lymphatic	Neurons	59277	90249
EFNA1	EPHA3	epithelial	nervous system	Hepatocyte	Neurons	1942	2042
EFNA3	EPHA3	epithelial	nervous system	Alveolar Epithelial	Neurons	1944	2042
EFNA4	EPHA3	epithelial	nervous system	Alveolar Epithelial	Neurons	1945	2042
EFNA1	EPHA4	epithelial	nervous system	Hepatocyte	Neurons	1942	2043
EFNA3	EPHA4	epithelial	nervous system	Alveolar Epithelial	Neurons	1944	2043
EFNA4	EPHA4	epithelial	nervous system	Alveolar Epithelial	Neurons	1945	2043
TGFA	ERBB4	epithelial	nervous system	Gingival Epithelial	Neural stem cell	7039	2066
NRG3	ERBB4	epithelial	nervous system	Melanocyte	Neural stem cell	10718	2066
NRG4	ERBB4	epithelial	nervous system	Amniotic Membrane	Neural stem cell	145957	2066
VTN	ITGB8	epithelial	nervous system	Hepatocyte	Neural stem cell	7448	3696
SEMA5A	PLXNB3	epithelial	nervous system	Amniotic Epithelial	Neural stem cell	9037	5365
TGM2	GPR56	epithelial	nervous system	Placental Epithelial	Neural stem cell	7052	9289
MLLT4	NRXN2	epithelial	nervous system	Amniotic Membrane	Neural stem cell	4301	9379
IHH	CDON	epithelial	nervous system	Intestinal Epithelial (polarized)	Astrocyte Cerebral Cortex	3549	50937
SHH	CDON	epithelial	nervous system	Hepatocyte	Astrocyte Cerebral Cortex	6469	50937
SPINK1	NRSN1	epithelial	nervous system	Hepatocyte	Neurons	6690	140767
GNAI2	ADCY1	hematopoietic	nervous system	Eosinophils	Neurons	2771	107
ADCYAP1	ADCYAP1R1	hematopoietic	nervous system	Mast cells	Neurons	116	117
SHANK1	BAI2	hematopoietic	nervous system	Granulocyte Macrophage progenitor	Neural stem cell	50944	576
ADAM10	EPHA3	hematopoietic	nervous system	Neutrophils	Neurons	102	2042
EFNB3	EPHA4	hematopoietic	nervous system	Immature Langerhans	Neurons	1949	2043
EREG	ERBB4	hematopoietic	nervous system	CD14+ Monocytes	Neural stem cell	2069	2066
MMP7	ERBB4	hematopoietic	nervous system	Macrophage Monocyte derived	Neural stem cell	4316	2066
ADAM17	ERBB4	hematopoietic	nervous system	Mast cells stimulated	Neural stem cell	6868	2066
TGFB1	ITGB8	hematopoietic	nervous system	Neutrophils	Neural stem cell	7040	3696
IL16	KCNJ10	hematopoietic	nervous system	CD4+CD25-CD45RA+ naive conventional T cells	Neural stem cell	3603	3766
SHANK1	SSTR2	hematopoietic	nervous system	Granulocyte Macrophage progenitor	Neurons	50944	6752
SYTL3	NRXN1	hematopoietic	nervous system	Mast cells	Neurons	94120	9378
GNAI2	PTPRU	hematopoietic	nervous system	Eosinophils	Astrocyte Cerebellum	2771	10076
AGRN	ATP1A3	mesenchymal	nervous system	Renal Mesangial	Neurons	375790	478
NTN1	DCC	mesenchymal	nervous system	Synoviocyte	Neural stem cell	9423	1630
EFNA5	EPHA3	mesenchymal	nervous system	Fibroblast Choroid Plexus	Neurons	1946	2042
EFNA5	EPHA4	mesenchymal	nervous system	Fibroblast Choroid Plexus	Neurons	1946	2043
CTGF	ERBB4	mesenchymal	nervous system	Adipocyte Perirenal	Neural stem cell	1490	2066
DCN	ERBB4	mesenchymal	nervous system	Tenocyte	Neural stem cell	1634	2066
HBEGF	ERBB4	mesenchymal	nervous system	Smooth Muscle Internal Thoracic Artery	Neural stem cell	1839	2066
COL4A1	ITGB8	mesenchymal	nervous system	Pericytes	Neural stem cell	1282	3696
FN1	ITGB8	mesenchymal	nervous system	Chondrocyte	Neural stem cell	2335	3696
LAMA1	ITGB8	mesenchymal	nervous system	Mesenchymal stem cell Wharton's Jelly	Neural stem cell	284217	3696
NTF3	NTRK3	mesenchymal	nervous system	Mesenchymal stem cell Wharton's Jelly	Neurons	4908	4916
MDK	PTPRZ1	mesenchymal	nervous system	Hepatic Stellate	Neural stem cell	4192	5803
NCAM1	ROBO1	mesenchymal	nervous system	Myotube	Neural stem cell	4684	6091
SLIT2	ROBO1	mesenchymal	nervous system	Pancreatic Stromal	Neural stem cell	9353	6091
SLIT3	ROBO2	mesenchymal	nervous system	Synoviocyte	Neural stem cell	6586	6092
SLIT2	ROBO2	mesenchymal	nervous system	Pancreatic Stromal	Neural stem cell	9353	6092
OLFM2	ROBO2	mesenchymal	nervous system	Mature Adipocyte	Neural stem cell	93145	6092
MYOC	FZD3	mesenchymal	nervous system	Synoviocyte	Neural stem cell	4653	7976
CTHRC1	FZD3	mesenchymal	nervous system	Adipocyte Breast	Neural stem cell	115908	7976
NXPH3	NRXN1	mesenchymal	nervous system	Preadipocyte Perirenal	Neurons	11248	9378
NXPH3	NRXN2	mesenchymal	nervous system	Preadipocyte Perirenal	Neural stem cell	11248	9379
NTN1	UNC5A	mesenchymal	nervous system	Synoviocyte	Neurons	9423	90249
SEMA3A	PLXNA4	mesenchymal	nervous system	Smooth Muscle Uterine	Neural stem cell	10371	91584
NTN1	UNC5D	mesenchymal	nervous system	Synoviocyte	Neurons	9423	137970
NRG1	ERBB4	nervous system	nervous system	Astrocyte Cerebral Cortex	Neural stem cell	3084	2066
CNTN2	NRCAM	nervous system	nervous system	Neurons	Neural stem cell	6900	4897
PTN	PTPRZ1	nervous system	nervous system	Neural stem cell	Neural stem cell	5764	5803
SST	SSTR2	nervous system	nervous system	Neurons	Neurons	6750	6752
NLGN1	NRXN1	nervous system	nervous system	Neural stem cell	Neurons	22871	9378
NLGN3	NRXN1	nervous system	nervous system	Neural stem cell	Neurons	54413	9378
NLGN1	NRXN2	nervous system	nervous system	Neural stem cell	Neural stem cell	22871	9379
NLGN3	NRXN2	nervous system	nervous system	Neural stem cell	Neural stem cell	54413	9379
SEMA6A	PLXNA4	other	nervous system	ES cells	Neural stem cell	57556	91584
HSPG2	ITGB1	endothelial	other	Renal Glomerular Endothelial	Sertoli	3339	3688
RELN	ITGB1	endothelial	other	Endothelial Microvascular	Sertoli	5649	3688
ADAM15	ITGB1	endothelial	other	Hepatic Sinusoidal Endothelial	Sertoli	8751	3688
GDF2	ACVR2B	epithelial	other	Hepatocyte	ES cells	2658	93
INHBC	ACVR2B	epithelial	other	Hepatocyte	ES cells	3626	93
LIPH	LPAR1	epithelial	other	Intestinal Epithelial (polarized)	Annulus Pulposus	200879	1902
EFNB1	ERBB2	epithelial	other	Esophageal Epithelial	ES cells	1947	2064
L1CAM	ERBB2	epithelial	other	Renal Proximal Tubular Epithelial	ES cells	3897	2064
TGFA	ERBB2	epithelial	other	Gingival Epithelial	ES cells	7039	2064
COL18A1	GPC4	epithelial	other	Hepatocyte	ES cells	80781	2239
IL1A	IL1R1	epithelial	other	Mallassez derived	Sertoli	3552	3554
FBLN1	ITGB1	epithelial	other	Hair Follicle Outer Root Sheath	Sertoli	2192	3688
FGA	ITGB1	epithelial	other	Hepatocyte	Sertoli	2243	3688
FGB	ITGB1	epithelial	other	Hepatocyte	Sertoli	2244	3688
FGG	ITGB1	epithelial	other	Hepatocyte	Sertoli	2266	3688
LAMC2	ITGB1	epithelial	other	Urothelial	Sertoli	3918	3688
TGM2	ITGB1	epithelial	other	Placental Epithelial	Sertoli	7052	3688
COL18A1	ITGB1	epithelial	other	Hepatocyte	Sertoli	80781	3688
TNFSF10	TNFRSF10D	epithelial	other	Chorionic Membrane	Meningeal	8743	8793
HLA-A	ERBB2	hematopoietic	other	Eosinophils	ES cells	3105	2064
SEMA4D	ERBB2	hematopoietic	other	Neutrophils	ES cells	10507	2064
PF4	FGFR2	hematopoietic	other	CD34+ progenitor	ES cells	5196	2263
IL1B	IL1R1	hematopoietic	other	CD14+ Monocytes	Sertoli	3553	3554
IL1RN	IL1R1	hematopoietic	other	Eosinophils	Sertoli	3557	3554
CD14	ITGB1	hematopoietic	other	CD14+CD16- Monocytes	Sertoli	929	3688
CHAD	ITGB1	hematopoietic	other	Immature Langerhans	Sertoli	1101	3688
VCAN	ITGB1	hematopoietic	other	CD14+CD16- Monocytes	Sertoli	1462	3688
F13A1	ITGB1	hematopoietic	other	CD14+ Monocyte derived Endothelial progenitor	Sertoli	2162	3688
ICAM4	ITGB1	hematopoietic	other	CD14-CD16+ Monocytes	Sertoli	3386	3688
SPP1	ITGB1	hematopoietic	other	Macrophage Monocyte derived	Sertoli	6696	3688
ADAM17	ITGB1	hematopoietic	other	Mast cells stimulated	Sertoli	6868	3688
IL16	KCND2	hematopoietic	other	CD4+CD25-CD45RA+ naive conventional T cells	Sertoli	3603	3751
OSM	OSMR	hematopoietic	other	Eosinophils	Annulus Pulposus	5008	9180
IL31	OSMR	hematopoietic	other	Mast cells stimulated	Annulus Pulposus	386653	9180
BMP2	ACVR2B	mesenchymal	other	Mesothelial	ES cells	650	93
INHBA	ACVR2B	mesenchymal	other	Mesenchymal stem cell Wharton's Jelly	ES cells	3624	93
GDF5	ACVR2B	mesenchymal	other	Mesenchymal precursor Bone Marrow	ES cells	8200	93
HBEGF	ERBB2	mesenchymal	other	Smooth Muscle Internal Thoracic Artery	ES cells	1839	2064
FGF1	FGFR1	mesenchymal	other	Chondrocyte	ES cells	2246	2260
FGF5	FGFR1	mesenchymal	other	Fibroblast Periodontal Ligament	ES cells	2250	2260
FGF7	FGFR1	mesenchymal	other	Synoviocyte	ES cells	2252	2260
NCAM1	FGFR1	mesenchymal	other	Myotube	ES cells	4684	2260
FGF18	FGFR1	mesenchymal	other	Synoviocyte	ES cells	8817	2260
FGF1	FGFR2	mesenchymal	other	Chondrocyte	ES cells	2246	2263
FGF5	FGFR2	mesenchymal	other	Fibroblast Periodontal Ligament	ES cells	2250	2263
FGF7	FGFR2	mesenchymal	other	Synoviocyte	ES cells	2252	2263
FGF18	FGFR2	mesenchymal	other	Synoviocyte	ES cells	8817	2263
NMB	GRPR	mesenchymal	other	Mature Adipocyte	ES cells	4828	2925
COL1A1	ITGB1	mesenchymal	other	Hepatic Stellate	Sertoli	1277	3688
COL2A1	ITGB1	mesenchymal	other	Chondrocyte	Sertoli	1280	3688
COL4A1	ITGB1	mesenchymal	other	Pericytes	Sertoli	1282	3688
FN1	ITGB1	mesenchymal	other	Chondrocyte	Sertoli	2335	3688
TNC	ITGB1	mesenchymal	other	Chondrocyte	Sertoli	3371	3688
LAMA2	ITGB1	mesenchymal	other	Adipocyte Breast	Sertoli	3908	3688
LAMB1	ITGB1	mesenchymal	other	Mesenchymal stem cell Hepatic	Sertoli	3912	3688
LGALS3BP	ITGB1	mesenchymal	other	Pericytes	Sertoli	3959	3688
CXCL12	ITGB1	mesenchymal	other	Synoviocyte	Sertoli	6387	3688
THBS1	ITGB1	mesenchymal	other	Preadipocyte Breast	Sertoli	7057	3688
THBS2	ITGB1	mesenchymal	other	Preadipocyte Omental	Sertoli	7058	3688
TIMP2	ITGB1	mesenchymal	other	Preadipocyte Omental	Sertoli	7077	3688
VCAM1	ITGB1	mesenchymal	other	Mesothelial	Sertoli	7412	3688
ADAM12	ITGB1	mesenchymal	other	Mesenchymal stem cell Wharton's Jelly	Sertoli	8038	3688
SEMA7A	ITGB1	mesenchymal	other	Preadipocyte Subcutaneous	Sertoli	8482	3688
NPNT	ITGB1	mesenchymal	other	Myotube	Sertoli	255743	3688
LAMA1	ITGB1	mesenchymal	other	Mesenchymal stem cell Wharton's Jelly	Sertoli	284217	3688
EFEMP2	LINGO1	mesenchymal	other	Preadipocyte Perirenal	ES cells	30008	84894
RTN4	LINGO1	mesenchymal	other	Smooth Muscle Bronchial	ES cells	57142	84894
NRG1	ERBB2	nervous system	other	Astrocyte Cerebral Cortex	ES cells	3084	2064
NPY	NPY4R	nervous system	other	Neural stem cell	Sertoli	4852	5540
CNTN2	CNTNAP2	nervous system	other	Neurons	ES cells	6900	26047
BMP7	ACVR2B	other	other	ES cells	ES cells	655	93
NODAL	ACVR2B	other	other	ES cells	ES cells	4838	93
LEFTY2	ACVR2B	other	other	ES cells	ES cells	7044	93
GDF11	ACVR2B	other	other	ES cells	ES cells	10220	93
FGF4	FGFR1	other	other	ES cells	ES cells	2249	2260
KAL1	FGFR1	other	other	ES cells	ES cells	3730	2260
FGF19	FGFR1	other	other	ES cells	ES cells	9965	2260
FGF4	FGFR2	other	other	ES cells	ES cells	2249	2263
FGF19	FGFR2	other	other	ES cells	ES cells	9965	2263
FBN1	ITGB1	other	other	Sertoli	Sertoli	2200	3688
ADAM9	ITGB1	other	other	Sertoli	Sertoli	8754	3688

## Sheet: gene_lists
Background_all receptors_all_ligands	mesenchymal>>mesenchymal	mesenchymal>>hematopoietic	mesenchymal>>epithelial	epithelial>>epithelial	epithelial>>mesenchymal	epithelial>>hematopoietic	hematopoietic>>hematopoietic	hematopoietic>>mesenchymal	hematopoietic>>epithelial	hematopoietic>>endothelial	endothelial>>hematopoietic	epithelial>>endothelial	endothelial>>epithelial	mesenchymal>>endothelial	endothelial>>mesenchymal	endothelial>>endothelial	mesenchymal>>Nervous	nervous>>mesenchymal	epithelial>>nervous	nervous>>nervous
APLN	ADORA2B	ABCA1	ACVR1	ACVR1	A2M	ACVR2A	ABCA1	ADCYAP1	ADAM10	ACVRL1	ACVR2A	ACVRL1	ACVR1	ACVRL1	APP	APLNR	ATP1A3	CNTN1	EFNA1	ERBB4
BMP4	BDNF	ACVR2A	ACVR1B	ACVR1B	ADORA1	ADM	ADCYAP1	ADORA1	ANXA1	BST1	APP	ADM	APP	ANGPT1	COL13A1	ANGPT2	COL4A1	FAP	EFNA3	NRG1
BMP6	CALR	ALK	APOD	AGT	APOE	JAG1	ADRA2B	ADRA2A	FASLG	C1QA	BMP4	JAG1	BMP4	BMP2	GPC1	APP	CTGF	NDP	EFNA4	NRCAM
APP	CCK	AQP1	ARF1	AHSG	SERPINC1	APOB	ADRB2	APLP2	AVP	CAV1	BMP6	BMPR2	BMP6	BMPR2	HSPG2	BMP4	DCC	NEO1	EPHA3	PTN
ADAM15	CCKAR	ARF1	AXL	ALB	BDKRB1	APOE	ANXA1	BDKRB2	AVPR1A	VCAN	BMPR1A	SERPING1	BMPR1B	CD9	ITGA3	BMP6	DCN	NPY	EPHA4	PTPRZ1
DLL4	CD36	BGN	BDNF	AMFR	BDKRB2	SERPINC1	FAS	C1QB	AXL	EFNB3	CD34	C4BPA	ACKR2	COL1A1	ITGAV	BMPR2	HBEGF	NPY1R	ERBB4	SST
ANGPT2	CD63	BMP2	BMP2	APOB	SERPING1	CXCR5	FASLG	ACE	C1QA	ENG	CD74	CALCA	EDN1	COL1A2	ITGB3	CAV1	EFNA5	NPY5R	IHH	SSTR2
PGF	CNTN1	BMPR1A	BMPR1B	APOE	C3	C3	B2M	DRD2	CANX	EPHB4	CCR1	CAV1	EDNRA	COL4A1	LRP1	ITGA5	EPHA3	PTN	ITGB8	CNTN2
GDF2	COL1A1	CALR	CACNA1C	ASGR1	C4BPA	C3AR1	TNFRSF17	EFNB3	CD151	GNAI2	CCR3	CDH5	EDNRB	COL4A2	PDGFA	NOTCH4	EPHA4	SST	MLLT4	NRXN1
C4BPA	COL1A2	CD4	DDR1	ASGR2	CD81	C4BPA	C1QA	EPHB2	CFTR	HMGB1	CCR5	COL4A5	FLT1	COL4A6	PDGFB	PGF	ERBB4	SSTR1	PLXNB3	NRXN2
HRAS	COL2A1	CD44	ACKR2	AXL	CDH1	C5	C5AR1	FGF13	CHAD	ITGA5	EDN1	EFNB1	HSPG2	CTGF	PDGFRA	TEK	FN1	CNTN2	SHH	NLGN1
FGA	COL3A1	CD47	COL1A1	SCARB1	CNTN1	C5AR1	CAMP	GNAI2	ACKR2	NOTCH4	FPR2	ENG	ITGA2	HBEGF	PDGFRB	ADAM15	ITGB8	FZD4	SPINK1	NLGN3
TGFB2	COL4A1	CCR1	COL1A2	CDH1	EFNA1	CALCA	CD1A	HLA-A	CNR1	PF4	GP1BA	EPHB4	TNFRSF11B	ENG	PGF	NRP2	MDK	NRXN3	TGFA
EFNB1	COL8A1	CCR3	COL2A1	ACKR2	EFNA3	CD4	CD1B	ICAM4	VCAN	PSEN1	HSPG2	F2	PGF	FIGF	RELN	APLN	MYOC	NLGN1	TGM2
PDGFC	COL13A1	CCR5	COL3A1	CLDN4	EFNA4	CD5	CD4	IL6ST	CSPG4	PTGS2	ICAM2	F12	CCL14	FLT4	VLDLR	DLL4	NCAM1	PLXNB2	VTN
FGB	CTF1	CCR6	COL5A1	EDN2	EFNB1	CD5L	CD14	IL13	EDNRA	SELP	ITGA2B	FGA	VWF	FN1	ADAM15		NTF3	NLGN3	SEMA5A
FGG	CTGF	CMKLR1	COL5A2	EDN3	EPHA7	CD19	CD27	IL13RA2	EFNB3	SELPLG	ITGA9	FGB	TNFRSF6B	TNC	NRP1		NTRK3	RGMA	GPR56
L1CAM	EFNA5	COL1A1	COL8A1	EDNRA	EPHB2	CD40	TNFRSF8	IL15	EGFR	SPP1	ITGAL	FGG	TNFSF15	CYR61	NCSTN		PTPRZ1		NRXN2
VTN	EPHA7	COL1A2	COL11A1	EDNRB	F8	CD44	TNFSF8	IL15RA	EPHB3	ADAM17	ITGAM	FLT4	TNFRSF21	INHBA			ROBO1		NRG3
ANGPTL3	EPHB2	COL2A1	CTGF	EFNA1	F9	CDH1	CD40	ITGAV	EREG	TGFB1	ITGB2	GDF2		ITGA5			ROBO2		CDON
COL18A1	FBLN2	CSF1R	DCN	EFNA3	FCN2	CCR1	CD40LG	ITGB3	F2R	TGFBR2	KEL	HRAS		KDR			SLIT3		NRSN1
TIMP3	FGF1	CSF3	HBEGF	EFNA4	FGA	CCR3	CD44	ITGB5	FGFR3	THBD	MFNG	IHH		NPPB			FZD3		NRG4
WNT5A	FGF5	CSF3R	EFNA5	EFNB1	FGB	CCR5	CD70	LHCGR	GNAI2	PROCR	NOTCH1	ITGA5		NPR1			SLIT2
JAG1	FGF7	CTGF	EGFR	EGFR	FGFR4	CCR6	CD72	LIF	XCR1	CD93	NOTCH3	KDR		PLXNA2			NRXN1
SERPING1	FGFR4	CX3CR1	EPHA2	EPHA2	FGG	CCR7	CD79A	LIFR	GPR37	PLXND1	RELN	KNG1		PTPRB			NRXN2
CD24	FN1	HBEGF	EPHB6	EPHA1	GFRA1	CCR8	CD97	LRP1	GPR39	SEMA4A	PTPRS	L1CAM		TEK			NTN1
F2	GAS6	EFNA5	EFEMP1	EPHB3	GPC3	CP	CCR1	LTA	CXCL2		CCL14	MBL2		TGFB3			SEMA3A
PROC	GFRA1	EPHA5	FGF1	EPHB6	GNAS	CR1	CCR3	LTB	HLA-B		SELL	MCAM		TGFBR2			NXPH3
SEMA3F	GPC1	EPHB1	FGF5	ERBB3	GPC1	CRHR1	CCR4	LTF	HMGB1		VWF	NOTCH4		TIE1			UNC5A
SEMA4F	GPR1	EPOR	FGF7	F2	HTR2A	CRP	CCR5	MMP9	HSP90AA1		LRP8	PROC		VEGFA			PLXNA4
ADM	TNC	FIGF	FGFR3	F2R	INHA	DEFB1	CCR8	MUSK	ICAM1		TNFRSF25	SELP		VEGFC			OLFM2
CALCA	CYR61	FN1	FLT1	F2RL1	ITGA3	EDN2	CR1	OSM	IL8		ADAM15	SEMA3F		SEMA3B			CTHRC1
COL4A5	IL6	FPR3	FN1	F2RL2	ITGAE	EDN3	CSF1	PSAP	INSR		TNFRSF18	SHH		GDF5			UNC5D
F12	IL6ST	DARC	FZD2	F3	ITGAV	EFNA1	CSF1R	PSEN1	ITGA2		TNFSF18	TGFB2		ADAM23			LAMA1
KNG1	IL11	GAS6	GAS6	F7	ITGB3	EFNA3	CSF2	PTGS2	ITGB6		TNFSF15	TGFBR2		NRP2			AGRN
MBL2	IL11RA	CXCR3	HGF	F8	ITGB5	EFNA4	CSF2RA	PTMA	LTA		DLL4	THBD		ANGPTL1
IHH	INHBA	CXCL1	TNC	F10	KNG1	EFNB1	CSF2RB	SCN5A	LTB			TIMP3		SLIT2
SHH	ITGA1	CXCL3	IGFBP4	FGL1	L1CAM	EPHA5	CSF3R	SCN8A	LTBR			VTN		CALCRL
TGFB1	ITGA3	HAS2	INHBA	FZD2	LAMC2	EPHB1	VCAN	SCT	LTF			WNT5A		SEMA3A
BST1	ITGA7	HGF	CXCL10	GCGR	LHCGR	F2	CD55	CCL2	MET			NRP2		SEMA3C
GNAI2	ITGAV	HMMR	INSR	GDF2	LIPC	F8	S1PR1	CCL5	MMP7			F2RL3		CD93
PTGS2	ITGB3	IGF1	ITGA6	GNAS	LRP1	F11	F13A1	CCL13	TNFRSF11B			CALCRL		PLXND1
EFNB3	ITGB5	IGF1R	ITGA2	GPI	LRP5	F12	FLT3	CCL18	OXTR			RAMP2		EFEMP2
SPP1	LAMA2	CYR61	ITGB6	GSTP1	LTBP3	FCER1A	FLT3LG	SELE	PLXNB1			SEMA4F		ROBO4
ADAM17	LIFR	IL6	LAMA5	GUCA2A	MLLT4	FGA	FPR1	SELPLG	PSAP			PROCR		SEMA3G
PSEN1	LPL	IL6R	LAMB1	GUCY2C	NEO1	FGB	FPR2	SPP1	CCL2			CD93		PLSCR4
VCAN	LRP1	IL7R	LEP	HRAS	ROR1	FGG	FPR3	TBXA2R	CCL3			ANGPTL3		ADM2
SELPLG	LRP5	CXCR1	LEPR	IGF2	ROR2	FPR1	DARC	TGFB1	CCL4			PDGFC		GDF6
HMGB1	LRPAP1	CXCR2	LPL	IHH	PDGFRA	FPR2	GNAI2	TGFBR1	CCL5			HHIP
PF4	LTBP1	INHBA	LRP2	INHBC	SERPINA1	GDF2	CXCR3	TGFBR3	CCL13			COL18A1
C1QA	MDK	CXCL10	LRP6	INSR	PLAU	GPC3	CXCL2	TNF	XCL1			CD24
SEMA4A	MFGE8	ITGA2B	LRPAP1	ITGA6	PON2	GNAS	GZMB	TNFRSF1A	SDC1
TGFB3	MMP13	ITGA4	BCAM	ITGB4	PROS1	GP1BA	HFE	VIPR1	SDC4
BMP2	MUSK	ITGA9	MDK	ITGB6	PTHLH	GP9	HLA-A	COLQ	XCL2
GDF5	MYOC	ITGAM	MET	KISS1	PTH1R	CXCR3	HLA-B	TNFSF13	TGFB1
GDF6	NCAM1	ITGB2	MMP1	L1CAM	PTPRM	CFH	HLA-C	NRP1	TNF
HBEGF	NEO1	ITGB7	MYOC	LAMC2	PVR	HLA-G	HLA-E	SEMA4D	TRAF2
INHBA	NGF	CD82	NID1	LCN2	PVRL2	HP	HLA-F	C14orf1	TNFSF4
FIGF	NGFR	KIT	TNFRSF11B	LRP2	RBP4	HRAS	ICAM1	PTGDR2	TNFSF14
VEGFC	NID1	LAMA2	SERPINE1	MET	CCL21	IGF1R	ICAM3	NCSTN	TNFSF13
ANGPT1	NPPB	LAMB2	PIGF	MLLT4	SELE	IGF2	ICAM4	ITGB3BP	TNFSF9
COL1A1	NPR2	RPSA	PTPRF	MUC2	SEMA3F	IGF2R	IFNG	PLXNB2	TNFRSF6B
CTGF	NPR3	LDLR	CCL7	TNFRSF11B	SHH	IL1A	IFNGR1	ACKR4	CELSR1
FN1	NT5E	LRP4	CCL8	PLAU	SLC16A2	IL1RAP	IFNGR2	SEMA3D	NAMPT
TNC	NTF3	LRPAP1	CCL11	PROS1	SMO	IL10RB	IGF1R		SEMA4D
CYR61	NTRK2	MDK	SDC1	PTPRF	SERPINA7	INHA	IGF2R		CCL27
ADAM23	ROR2	KITLG	SDC4	PVRL1	TGFB2	INHBC	IL1B		TNFRSF21
VEGFA	DDR2	MMP1	ST14	RYK	TGFBR1	ITGA2B	IL1RAP		GHRL
NPPB	NTS	MMP2	THBS1	CCL21	TGFBR3	ITGAM	IL1RN		RHBDL2
SEMA3A	NTSR1	NGF	THBS2	SDC4	TGM2	ITGAX	IL2RA		VTCN1
ANGPTL1	SERPINE1	NOTCH1	VEGFA	SFRP1	TYRO3	ITGB2	IL2RB		LRP11
SEMA3B	PDGFRB	NOTCH3	VEGFB	SHBG	VIPR1	ITGB7	IL2RG		IL31RA
SEMA3C	SERPINE2	NTF3	FZD5	SHH	VLDLR	ITIH2	IL3		BTLA
SEMA3G	PLAT	NTRK1	ADAM12	SPINK1	VTN	JAG2	IL3RA		IFNLR1
ADM2	RARRES2	PENK	GDF5	SPINT1	WNT2	KEL	IL4R		IFNL1
COL1A2	SORT1	PLAUR	FZD6	ST14	WNT5A	KLRC1	IL5		IL31
COL4A1	CCL7	PLD2	UNC5C	TF	WNT7A	KLRD1	IL5RA
COL4A2	CCL8	PLTP	TNFSF12	TFR2	WNT7B	KNG1	IL7
COL4A6	CCL11	RARRES2	TNFRSF10A	TG	FZD1	LAMA3	IL7R
SLIT2	CXCL11	REN	FGF18	TGFA	FZD4	LDLR	IL8
EFEMP2	CXCL12	CCL7	SLIT2	TGM2	FZD9	CD46	CXCR1
SEMA6D	TFPI	CCL8	NTN1	TRAF2	ITGA8	MFAP2	CXCR2
PTN	TGFB3	CCL11	SDC3	VTN	NRP1	MPL	IL10
SEMA3E	TGFBR1	CCL20	TSPAN1	WNT2	ARTN	NOTCH1	IL10RA
BMP7	TGFBR3	CXCL6	SORBS1	WNT5A	NRXN3	NOTCH3	IL10RB
FBN1	THBS1	CXCL11	FZD10	WNT7A	NMUR1	NOV	IL12RB1
SEMA6A	TIMP1	CXCL5	DKK1	WNT7B	CXCL13	OLR1	IL13
COL4A4	TIMP2	CX3CL1	RIMS1	FZD5	NMU	ORM1	IL13RA1
CCL14	TYRO3	SDC2	NGFRAP1	FZD6	PLXNB2	PIP	IL15
EDN1	VEGFA	CXCL12	COL5A3	TNFSF10	FGF21	PLAU	IL16
HSPG2	VEGFB	SORL1	SOST	TNFRSF10B	ANGPTL3	PLAUR	TNFRSF9
VWF	VLDLR	THBS1	TNFRSF12A	TNFRSF10A	ACKR4	PRL	IL18
TNFSF15	SEMA3B	THBS2	WNT4	SEMA5A	SEMA4C	PRLR	ITGA2B
INHBC	GDF5	TLR2	LGR4	LPAR2	PLXNA3	PTGDR	ITGA4
GPI	FZD1	TLR4	MFRP	PTDSS1	PDGFC	PTGIR	ITGA9
TG	FZD4	VCAM1	RSPO3	SEMA4B	SEMA4G	PTHLH	ITGAL
F8	SEMA7A	VEGFC	C1QTNF5	AGR2	STRA6	PTH2R	ITGAM
PROS1	CNTNAP1	VIPR2	CTHRC1	IL24	COL18A1	RET	ITGAX
APOE	ITGA10	LRP8	HFE2	FZD10	PCSK9	RPS19	ITGB2
PTDSS1	ITGA8	CXCR4	TMPRSS6	PVRL3	RGMB	SAA1	KCNA3
CCL21	ADAM23	ADAM12	LAMA1	F11R		CCL15	KCNJ15
CCL28	FGF18	MFAP5	RSPO2	LSR		CCL16	KIR2DL1
SHBG	NRP1	GDF5	GDF6	IL20RB		CCL21	KIR2DL3
EDN2	SLIT2	SEMA7A		LGR4		SDC2	KIR2DS4
EDN3	NRXN3	LGR5		CCL28		SELL	KLRC1
CDH1	NTN1	YARS		CGN		SHBG	KLRD1
FGL1	EDIL3	SCARF1		IL22RA1		SORL1	LDLR
SPINK1	SEMA3A	MARCO		PVRL4		TF	LTA
TGFA	SEMA3C	TNFRSF25		KISS1R		TFRC	LTB
EPGN	PRSS23	TNFSF12		BOC		THPO	CD180
EFNA1	NXPH3	CCRL2		DCBLD2		TLR2	CXCL9
EFNA3	PDAP1	ADIPOQ		LIPH		TLR4	MMP7
EFNA4	NID2	PLXNC1		EPGN		TLR5	MMP9
MLLT4	ITGA11	ATP6AP2		RSPO4		VIM	MMP12
F7	DKK1	RAMP1				VTN	NOTCH1
F10	BAMBI	MERTK				ZP3	NOTCH3
SFRP1	SOST	OGFR				LRP8	OPRL1
GNAS	ACKR4	DKK1				IL1R2	PF4
GUCA2A	TNFRSF19	IL17B				CXCR4	PLAUR
AHSG	ACKR3	EFEMP2				LGR5	PNOC
IGF2	RTN4	HEBP1				TNFSF10	PPBP
LAMC2	ROBO3	ADIPOR1				TNFRSF10C	PSAP
AGT	KREMEN2	IL17RB				ARTN	PSEN1
ALB	PDGFD	LGR6				IL27RA	RHAG
APOB	TMEM222	TCTN1				PTDSS1	RNASE2
LCN2	UNC5B	ADIPOR2				EBI3	S100A8
PLAU	NPNT	ADM2				RAMP1	S100A9
SEMA5A	LAMA1	KREMEN1				LILRB2	SCT
TNFSF10	GPIHBP1	RSPO3				TLR6	CCL1
TGM2	AGRN	TSLP				MERTK	CCL2
SPINT1		TMEM67				CXCL13	CCL3
TF		CATSPER1				LILRB1	CCL4
GSTP1		SCGB3A2				KLRK1	CCL5
WNT2		LAMA1				JMJD6	CCL13
WNT7A		RSPO2				C5AR2	CCL17
LIPH		AGRN				DLL1	CCL22
MUC2		GDF6				SLC40A1	CCL23
WNT7B		CCR2				SLC37A1	CCL24
CGN						TLR9	SDC2
IL24						CCL28	SELL
RSPO4						CD177	SELPLG
KISS1						HRH4	SPP1
SEMA4B						LGR6	ADAM17
AVP						DLK2	TGFB1
ADAM10						IGFLR1	ICAM5
HLA-B						ULBP2	TLR2
MMP7						UCN2	TLR4
HSP90AA1						MRGPRX2	TNF
CCL2						ZG16B	TNFRSF1B
CCL3						RAET1E	TNFSF4
CCL4						IGFL2	TNFRSF4
CCL5						RSPO4	VASP
CCL13						IGFL1	VIPR2
CCL27						IGFL3	IL1R2
ANXA1						CCR2	DYSF
EREG							MARCO
ICAM1							TNFSF14
CXCL2							TNFSF13
XCL1							TNFSF9
XCL2							TNFRSF14
PSAP							IL18RAP
GHRL							IL1RL2
NAMPT							IL18R1
CHAD							LY86
LTA							LILRB2
LTB							CCL26
TNFSF14							SEMA4D
SEMA4D							CXCR6
TNFSF13							TNFSF13B
TNF							LILRB1
TNFSF4							ADAM28
TNFSF9							LILRA3
FASLG							TNFRSF13B
BTLA							LPAR3
LTF							SHANK1
IL31							IL23A
IFNL1							LRP1B
IL8							LIN7C
GAS6							CXCL16
RIMS1							LRRC4
COL2A1							P2RY12
COL3A1							NTNG2
COL5A2							SCGB3A1
COL11A1							TNFRSF13C
CCL7							BTLA
CCL8							IFNL1
CCL11							CCR2
DCN
EFEMP1
EFNA5
FGF1
FGF5
FGF7
FGF18
PIGF
VEGFB
WNT4
ARF1
SORBS1
LAMB1
THBS1
THBS2
COL8A1
MMP1
LAMA1
APOD
LEP
LPL
LRPAP1
MDK
SERPINE1
IGFBP4
DKK1
SOST
RSPO3
LAMA5
HGF
NID1
CXCL10
ADAM12
CTHRC1
NTN1
COL5A1
COL5A3
MYOC
BDNF
TNFSF12
RSPO2
C1QTNF5
NRG1
NDP
NODAL
TDGF1
GDF11
FGF4
FGF19
ADAM9
DKK2
ICAM2
MFNG
CD34
RELN
TNFSF18
INHA
CXCL13
C3
C5
RPS19
PIP
CD5L
VIM
CCL15
CCL16
ORM1
DEFB1
UCN2
ITIH2
SAA1
F11
GPC3
IL1A
CFH
HP
HLA-G
THPO
JAG2
MFAP2
NOV
DLL1
DLK2
CRP
PRL
PTHLH
ARTN
SERPINC1
LAMA3
ZG16B
EBI3
ZP3
ULBP2
RAET1E
CP
IGFL2
IGFL1
IGFL3
SHANK1
LIN7C
IL1B
TNFSF13B
B2M
IL16
CD70
TNFSF8
CD40LG
MMP9
CD55
CCL23
CCL26
CXCL9
CCL24
CCL17
CCL22
CCL1
CSF1
CSF2
IL3
IL5
FLT3LG
CAMP
IFNG
GZMB
IL15
IL7
IL13
PPBP
VASP
IL10
IL23A
ICAM4
CD14
F13A1
ADAM28
ICAM3
ICAM5
HLA-C
HLA-E
LY86
PNOC
MMP12
LRP1B
RNASE2
S100A8
S100A9
ADCYAP1
SCT
IL1RN
SCGB3A1
IL18
HLA-A
CXCL16
NTNG2
PLTP
CXCL12
HAS2
CXCL11
CCL20
RARRES2
CSF3
CX3CL1
KITLG
HEBP1
IGF1
IL6
TSLP
CXCL1
CXCL3
CXCL6
CXCL5
YARS
CALR
VCAM1
LAMA2
LAMB2
AGRN
MFAP5
NGF
NTF3
MMP2
BGN
SCGB3A2
SEMA7A
REN
PENK
ADIPOQ
IL17B
TCTN1
CRH
PODXL2
COL14A1
DLK1
KAL1
PODXL
PDGFB
PDGFA
FGF21
PON2
LTBP3
A2M
F9
FCN2
LIPC
SERPINA1
RGMB
SERPINA7
PCSK9
NMU
SEMA4C
SEMA4G
RBP4
ACE
LIF
OSM
ITGB3BP
C1QB
COLQ
FGF13
PTMA
SEMA3D
CCL18
CCK
TIMP1
NID2
NCAM1
CTF1
IL11
TIMP2
MFGE8
EDIL3
FBLN2
LTBP1
MMP13
SERPINE2
PLAT
TFPI
NTS
PDAP1
PDGFD
RTN4
NPNT
NXPH3
PRSS23
CNTN2
NPY
RGMA
SST
NLGN1
NLGN3
NTN4
NRG3
NRG4
SYTL3
SLIT3
OLFM2
FBLN1
NMB
LGALS3BP
LEFTY2
APLNR
BMPR2
CAV1
ITGA5
NOTCH4
TEK
NRP2
ACVRL1
CDH5
ENG
EPHB4
FLT4
KDR
MCAM
SELP
TGFBR2
THBD
F2RL3
CALCRL
RAMP2
PROCR
CD93
HHIP
PLXND1
CD9
NPR1
PLXNA2
PTPRB
TIE1
ROBO4
PLSCR4
ACVR1
BMPR1B
ACKR2
EDNRA
EDNRB
FLT1
ITGA2
TNFRSF11B
TNFRSF6B
TNFRSF21
ACVR1B
AMFR
ASGR1
ASGR2
AXL
SCARB1
CLDN4
EGFR
EPHA2
EPHA1
EPHB3
EPHB6
ERBB3
F2R
F2RL1
F2RL2
F3
FZD2
GCGR
GUCY2C
INSR
ITGA6
ITGB4
ITGB6
LRP2
MET
PTPRF
PVRL1
RYK
SDC4
ST14
TFR2
TRAF2
FZD5
FZD6
TNFRSF10B
TNFRSF10A
LPAR2
AGR2
FZD10
PVRL3
F11R
LSR
IL20RB
LGR4
IL22RA1
PVRL4
KISS1R
BOC
DCBLD2
AVPR1A
CANX
CD151
CFTR
CNR1
CSPG4
FGFR3
XCR1
GPR37
GPR39
LTBR
OXTR
PLXNB1
SDC1
CELSR1
RHBDL2
VTCN1
LRP11
IL31RA
IFNLR1
CACNA1C
DDR1
LEPR
LRP6
BCAM
UNC5C
SDC3
TSPAN1
NGFRAP1
TNFRSF12A
MFRP
HFE2
TMPRSS6
CDH10
ACVR2A
BMPR1A
CD74
CCR1
CCR3
CCR5
FPR2
GP1BA
ITGA2B
ITGA9
ITGAL
ITGAM
ITGB2
KEL
NOTCH1
NOTCH3
PTPRS
SELL
LRP8
TNFRSF25
TNFRSF18
CXCR5
C3AR1
C5AR1
CD4
CD5
CD19
CD40
CD44
CCR6
CCR7
CCR8
CR1
CRHR1
EPHA5
EPHB1
FCER1A
FPR1
GP9
CXCR3
IGF1R
IGF2R
IL1RAP
IL10RB
ITGAX
ITGB7
KLRC1
KLRD1
LDLR
CD46
MPL
OLR1
PLAUR
PRLR
PTGDR
PTGIR
PTH2R
RET
SDC2
SORL1
TFRC
TLR2
TLR4
TLR5
IL1R2
CXCR4
LGR5
TNFRSF10C
IL27RA
RAMP1
LILRB2
TLR6
MERTK
LILRB1
KLRK1
JMJD6
C5AR2
SLC40A1
SLC37A1
TLR9
CD177
HRH4
LGR6
IGFLR1
MRGPRX2
CCR2
ABCA1
ADRA2B
ADRB2
FAS
TNFRSF17
CD1A
CD1B
CD27
TNFRSF8
CD72
CD79A
CD97
CCR4
CSF1R
CSF2RA
CSF2RB
CSF3R
S1PR1
FLT3
FPR3
HFE
HLA-F
IFNGR1
IFNGR2
IL2RA
IL2RB
IL2RG
IL3RA
IL4R
IL5RA
IL7R
CXCR1
CXCR2
IL10RA
IL12RB1
IL13RA1
TNFRSF9
ITGA4
KCNA3
KCNJ15
KIR2DL1
KIR2DL3
KIR2DS4
CD180
OPRL1
RHAG
TNFRSF1B
TNFRSF4
VIPR2
DYSF
MARCO
TNFRSF14
IL18RAP
IL1RL2
IL18R1
CXCR6
LILRA3
TNFRSF13B
LPAR3
LRRC4
P2RY12
TNFRSF13C
DARC
ALK
AQP1
CD47
CMKLR1
CX3CR1
EPOR
HMMR
IL6R
CD82
KIT
RPSA
LRP4
NTRK1
PLD2
SCARF1
CCRL2
PLXNC1
ATP6AP2
OGFR
ADIPOR1
IL17RB
ADIPOR2
KREMEN1
TMEM67
CATSPER1
TYROBP
TREM2
COL13A1
GPC1
ITGA3
ITGAV
ITGB3
LRP1
PDGFRA
PDGFRB
VLDLR
NRP1
NCSTN
ADORA1
BDKRB1
BDKRB2
CD81
CNTN1
EPHA7
EPHB2
FGFR4
GFRA1
HTR2A
ITGAE
ITGB5
LHCGR
LRP5
NEO1
ROR1
ROR2
PTH1R
PTPRM
PVR
PVRL2
SELE
SLC16A2
SMO
TGFBR1
TGFBR3
TYRO3
VIPR1
FZD1
FZD4
FZD9
ITGA8
NRXN3
NMUR1
PLXNB2
ACKR4
PLXNA3
STRA6
ADRA2A
APLP2
DRD2
IL6ST
IL13RA2
IL15RA
LIFR
MUSK
SCN5A
SCN8A
TBXA2R
TNFRSF1A
C14orf1
PTGDR2
ADORA2B
CCKAR
CD36
CD63
GPR1
IL11RA
ITGA1
ITGA7
NGFR
NPR2
NPR3
NT5E
NTRK2
DDR2
NTSR1
SORT1
CNTNAP1
ITGA10
ITGA11
BAMBI
TNFRSF19
ACKR3
ROBO3
KREMEN2
TMEM222
UNC5B
GPIHBP1
FAP
NPY1R
NPY5R
SSTR1
ACVR1C
KLB
DCC
UNC5A
EPHA3
EPHA4
ERBB4
ITGB8
PLXNB3
GPR56
NRXN2
CDON
NRSN1
ADCY1
ADCYAP1R1
BAI2
KCNJ10
SSTR2
NRXN1
PTPRU
ATP1A3
NTRK3
PTPRZ1
ROBO1
ROBO2
FZD3
PLXNA4
UNC5D
NRCAM
ITGB1
ACVR2B
LPAR1
ERBB2
GPC4
IL1R1
TNFRSF10D
FGFR2
KCND2
OSMR
FGFR1
GRPR
LINGO1
NPY4R
CNTNAP2

## Sheet: GO_nerv>nerv
Best GOs			Genes	Count	Total	P-Value
(Max: 30)				12	855
GO:0007416	synapse assembly	biological_process	nlgn1 nrcam nrxn2	3	6	0.0125
GO:0042043	neurexin family protein binding	molecular_function	nlgn1 nlgn3	2	2	0.0242
GO:0050808	synapse organization	biological_process	nlgn1 nrcam nrxn2	3	10	0.0242

## Sheet: GO_nerv>mesen
Best GOs				Genes	Count	Total	P-Value
(Max: 30)					17	855
GO:0004983	neuropeptide Y receptor activity	molecular_function	neuropeptide Y receptor activity	npy1r npy5r	2	2	0.0264
GO:0001601	peptide YY receptor activity	molecular_function	peptide YY receptor activity	npy1r npy5r	2	2	0.0264
GO:0042043	neurexin family protein binding	molecular_function	neurexin binding	nlgn1 nlgn3	2	2	0.0264
GO:0001602	pancreatic polypeptide receptor activity	molecular_function	pancreatic polypeptide receptor activity	npy1r npy5r	2	2	0.0264
GO:0008188	neuropeptide receptor activity	molecular_function	neuropeptide receptor activity	sstr1 npy1r npy5r	3	10	0.0346
GO:0050877	neurological system process	biological_process	neurological system process	npy nlgn1 ndp npy1r sst npy5r	6	65	0.0346
GO:0030594	neurotransmitter receptor activity	molecular_function	neurotransmiter receptor activity	sstr1 npy1r npy5r	3	11	0.0346
GO:0042923	neuropeptide binding	molecular_function	neuropeptide binding	sstr1 npy1r npy5r	3	11	0.0346

## Sheet: GO_endo>endo
Best GOs			Genes	Count	Total	P-Value
(Max: 30)				14	855
GO:0001525	angiogenesis	biological_process	notch4 pgf dll4 bmp4 angpt2	5	45	0.0613
GO:0048514	blood vessel morphogenesis	biological_process	notch4 pgf dll4 bmp4 angpt2	5	47	0.0613
GO:0048646	anatomical structure formation involved in morphogenesis	biological_process	notch4 pgf dll4 bmp4 angpt2	5	48	0.0613
GO:0001568	blood vessel development	biological_process	notch4 pgf dll4 bmp4 angpt2	5	51	0.0613
GO:0001944	vasculature development	biological_process	notch4 pgf dll4 bmp4 angpt2	5	51	0.0613
GO:0007219	Notch signaling pathway	biological_process	notch4 app dll4	3	13	0.0613

## Sheet: GO_endo>mesen
Best GOs			Genes	Count	Total	P-Value
(Max: 30)				18	855
GO:0007160	cell-matrix adhesion	biological_process	col13a1 itga3 itgav adam15 itgb3	5	30	0.0339
GO:0005905	coated pit	cellular_component	app lrp1 vldlr	3	7	0.0339
GO:0031589	cell-substrate adhesion	biological_process	col13a1 itga3 itgav adam15 itgb3	5	32	0.0339
GO:0005017	platelet-derived growth factor-activated receptor activity	molecular_function	pdgfrb pdgfra	2	2	0.0339
GO:0005021	vascular endothelial growth factor-activated receptor activity	molecular_function	nrp1 pdgfrb pdgfra	3	9	0.0395
GO:0005161	platelet-derived growth factor receptor binding	molecular_function	pdgfb pdgfa	2	3	0.067

## Sheet: GO_endo>epi
Best GOs			Genes	Count	Total	P-Value
(Max: 30)				17	855
GO:0048754	branching morphogenesis of an epithelial tube	biological_process	flt1 acvr1 bmp4 edn1	4	10	0.012
GO:0007389	pattern specification process	biological_process	bmpr1b flt1 acvr1 bmp4 edn1	5	24	0.012
GO:0048869	cellular developmental process	biological_process	ednrb app acvr1 edn1 tnfsf15 pgf bmpr1b flt1 bmp4 tnfrsf11b tnfrsf21 bmp6	12	229	0.012
GO:0001501	skeletal system development	biological_process	bmpr1b acvr1 bmp4 tnfrsf11b edn1 bmp6	6	49	0.012
GO:0065007	biological regulation	biological_process	ednrb app acvr1 edn1 itga2 tnfsf15 bmpr1b pgf flt1 ccl14 bmp4 vwf tnfrsf11b ednra bmp6	15	380	0.0243
GO:0048513	organ development	biological_process	pgf flt1 bmpr1b ednrb acvr1 bmp4 tnfrsf11b edn1 itga2 bmp6	10	189	0.0294
GO:0001763	morphogenesis of a branching structure	biological_process	flt1 acvr1 bmp4 edn1	4	14	0.012
GO:0051216	cartilage development	biological_process	bmpr1b bmp4 edn1 bmp6	4	14	0.012
GO:0030509	BMP signaling pathway	biological_process	bmpr1b bmp4 bmp6	3	6	0.012
GO:0030154	cell differentiation	biological_process	ednrb app acvr1 edn1 tnfsf15 pgf bmpr1b flt1 bmp4 tnfrsf11b tnfrsf21 bmp6	12	229	0.012
GO:0014032	neural crest cell development	biological_process	ednrb acvr1 edn1	3	7	0.012
GO:0001569	patterning of blood vessels	biological_process	flt1 acvr1 edn1	3	7	0.012
GO:0014033	neural crest cell differentiation	biological_process	ednrb acvr1 edn1	3	7	0.012
GO:0009953	dorsal/ventral pattern formation	biological_process	bmpr1b bmp4 edn1	3	8	0.0161
GO:0004962	endothelin receptor activity	molecular_function	ednrb ednra	2	2	0.0161
GO:0006885	regulation of pH	biological_process	ednrb edn1	2	2	0.0161
GO:0009887	organ morphogenesis	biological_process	flt1 pgf acvr1 bmp4 tnfrsf11b edn1 itga2	7	85	0.0243
GO:0009880	embryonic pattern specification	biological_process	flt1 acvr1 edn1	3	10	0.0253
GO:0007178	transmembrane receptor protein serine/threonine kinase signaling pathway	biological_process	bmpr1b acvr1 bmp4 bmp6	4	23	0.0253
GO:0048332	mesoderm morphogenesis	biological_process	acvr1 bmp4	2	3	0.0294
GO:0001707	mesoderm formation	biological_process	acvr1 bmp4	2	3	0.0294
GO:0001704	formation of primary germ layer	biological_process	acvr1 bmp4	2	3	0.0294
GO:0009888	tissue development	biological_process	bmpr1b acvr1 bmp4 edn1 bmp6	5	44	0.0294
GO:0001525	angiogenesis	biological_process	flt1 pgf acvr1 bmp4 edn1	5	45	0.0314
GO:0048514	blood vessel morphogenesis	biological_process	flt1 pgf acvr1 bmp4 edn1	5	47	0.0339
GO:0035239	tube morphogenesis	biological_process	flt1 acvr1 bmp4 edn1	4	28	0.0339
GO:0007423	sensory organ development	biological_process	bmpr1b bmp4 edn1	3	13	0.0339
GO:0048762	mesenchymal cell differentiation	biological_process	ednrb acvr1 edn1	3	13	0.0339
GO:0014031	mesenchymal cell development	biological_process	ednrb acvr1 edn1	3	13	0.0339
GO:0048646	anatomical structure formation involved in morphogenesis	biological_process	flt1 pgf acvr1 bmp4 edn1	5	48	0.0339

## Sheet: GO_endo>hemo
Best GOs			Genes	Count	Total	P-Value
(Max: 30)				35	855
GO:0022610	biological adhesion	biological_process	hspg2 itga9 reln adam15 icam2 itgal sell vwf itgb2 app cd34 ccr1 ccr3 itga2b gp1ba itgam ptprs	17	176	0.026
GO:0007155	cell adhesion	biological_process	hspg2 itga9 reln adam15 icam2 itgal sell vwf itgb2 app cd34 ccr1 ccr3 itga2b gp1ba itgam ptprs	17	176	0.026
GO:0007389	pattern specification process	biological_process	reln mfng bmp4 bmpr1a acvr2a edn1	6	24	0.0486
GO:0003002	regionalization	biological_process	reln bmp4 bmpr1a acvr2a edn1	5	16	0.0486

## Sheet: GO_hemo>endo
no enriched terms

[truncated: 13 more sheets: GO_hemo>epi, GO_hemo>mesen, GO_hemo>hemo, GO_epi>nerv, GO_epi>endo, GO_epi>hemato, GO_epi>mesen, GO_epi>epi, GO_mesen>endo, GO_mesen>nerv, GO_mesen>epi, GO_mesen>hemo, GO_mesen>mesen]
