# Supplementary material for: A draft network of ligand–receptor-mediated multicellular signalling in human
Source: Nat Commun. 2015 Jul 22;6:7866. doi: 10.1038/ncomms8866 (PMC4525178; doi:10.1038/ncomms8866)
Supplement: Supplementary Data 7 — Testing for bias in the sets of cells expressing the highest levels of receptors and ligands (i.e. Max-transmitter, max-receiver) and bias in signalling from cell type A to cell type B. [file ncomms8866-s8.xlsx]

## Sheet: README
Bias in cells express max R_L shows Bias in set of cells expressing highest levels of receptors and ligands (ie Max signalling pairs)
This includes the numbers used for the binomial tests
Bias in signalling A->B shows Bias in signaling from cell type A to cell type B
This includes the numbers used for the binomial tests
Questions: jordan.ramilowski@riken.jp
Questions: alistair.forrest@gmail.com

## Sheet: Bias in cells express max R_L
Supplementary Table 7A: Bias in set of cells expressing highest levels of receptors and ligands (ie Max signalling pairs)
	endothelial	epithelial	hematopoietic	mesenchymal	nervous system	other	total
Total cells	9	34	29	63	4	5	144
Total ligands	21	140	116	141	13	16	447
Total receptors	31	94	176	96	27	15	439
Probability of protein being at highest level on each cell class	0.0625	0.236111	0.201389	0.4375	0.0277778	0.0347222
More than expected: Probability that we observe at	1	0.000479629	0.00362842	1	0.578639	0.578639	Ligands
more than X of 447 ligands / 439receptors are on cell type C	0.416949	1	2.23279e-21	1	0.000163747	0.685836	Receptors
Less than expected: Probability that we observe at least X	0.301892	0.99992	0.99992	4.98703e-07	0.956694	0.956694	Ligands
or fewer 447 ligands / 439receptors are on cell type C	1	0.454973	1	3.94717e-21	1	1	Receptors
Fold more or less ligands than expected	0.751678	1.32649	1.28859	0.720997	1.04698	1.03087	Ligands
Fold more or less receptors than expected	1.12984	0.906874	1.99073	0.499837	2.21412	0.984055	Receptors
Observations:
Hematopoietic cells are more often the cell expressing the maximum level of a receptor or ligand than expected by chance
Mesenchymal cells are less often the cell expressing the maximum level of a receptor or ligand than expected by chance

## Sheet: Bias in signalling cell A->B
Supplementary Table 7B: Bias in signaling from cell type A to cell type B
Pair matrix (ligands from cells in column A to receptors in row 4)
	Receptor expressing cell
Ligand expressing cell ontology	endothelial	epithelial	hematopoietic	mesenchymal	nervous system	other	all receptors
endothelial	8	11	23	13	2	3	60
epithelial	40	89	129	78	16	16	368
hematopoietic	17	54	193	46	13	15	338
mesenchymal	43	90	125	124	24	33	439
nervous system	3	5	6	10	8	3	35
other	5	9	9	12	1	11	47
All ligands	485	283	258	64	116	81	0	1287
							1287
Testing whether receptors are more likely to be targeted by ligands from cell types of the same lineage
More than expected to cell in row4, from cells in column A
	endothelial	epithelial	hematopoietic	mesenchymal	nervous system	other
endothelial	0.698636	0.999978	0.999978	0.999978	0.999978	0.999978
epithelial	0.504699	0.162967	0.999978	0.999978	0.999978	0.999978
hematopoietic	0.999978	0.999978	2.14144e-09	0.999978	0.999978	0.999978
mesenchymal	0.918466	0.944025	0.999978	0.00397691	0.94266	0.573562
nervous system	0.999978	0.309604	0.999978	0.87953	0.00397691	0.944025
other	0.944025	0.999978	0.999978	0.94266	0.999978	0.00317181
Testing whether ligands are more likely to target receptors on cell types of the same lineage
More than expected from cell in column A to B-G
	endothelial	epithelial	hematopoietic	mesenchymal	nervous system	other
endothelial	0.680009	0.99998	0.99998	0.99998	0.99998	0.99998
epithelial	0.647495	0.209551	0.99998	0.99998	0.99998	0.99998
hematopoietic	0.99998	0.99998	1.36291e-11	0.99998	0.99998	0.99998
mesenchymal	0.95569	0.95569	0.99998	0.0111442	0.95569	0.680009
nervous system	0.99998	0.209551	0.99998	0.811916	0.00314726	0.95569
other	0.95569	0.99998	0.99998	0.95569	0.99998	0.00230688
*background counts used for each test were the numbers of max receptors or ligands assigned to each cell lineage rather than number of cells in each group
Observations:
Ligands are more likely to be targeted to cells of the same lineage
Receptors are more likely to be targeted by ligands from cells of the same lineage
