# Supplementary material for: A draft network of ligand–receptor-mediated multicellular signalling in human
Source: Nat Commun. 2015 Jul 22;6:7866. doi: 10.1038/ncomms8866 (PMC4525178; doi:10.1038/ncomms8866)
Supplement: Supplementary Data 8 — Receptor and ligands not detected in the 144 primary cell types and Gene Ontology enrichment analysis results. [file ncomms8866-s9.xlsx]

## Sheet: README
1. All ligand and receptor genes in the curated set of Supplemetary Table 2 were extracted into sheets 'ligands' and 'receptors'
2. We checked the expression of these genes in the 144 human primary cells types and flagged them as detected or not detected based on a 10 TPM threshold
3. Gene Ontology analysis was caried out on the 'not detected' sets using the whole set of ligands or receptors as backgrounds. The DAVID tool (http://david.abcc.ncifcrf.gov/) was used.
4. Results for each undetected ligands and receptors are shown in separate tabs
Questions: alistair.forrest@gmail.com

## Sheet: ligands
Ligand.ApprovedSymbol	ligand name	Pair.Status	ExprMax	detected.10TPM	EntrezID
SERPINA1	serpin peptidase inhibitor, clade A (alpha-1 antiproteinase, antitrypsin), member 1	literature supported	235481	detected	5265
CCL2	chemokine (C-C motif) ligand 2	literature supported	195958	detected	6347
IL8	interleukin 8	literature supported	139717	detected	3576
ALB	albumin	literature supported	85485.2	detected	213
FN1	fibronectin 1	literature supported	75852.4	detected	2335
FGG	fibrinogen gamma chain	literature supported	62588.8	detected	2266
FGA	fibrinogen alpha chain	literature supported	50876.3	detected	2243
B2M	beta-2-microglobulin	literature supported	45158.5	detected	567
FGB	fibrinogen beta chain	literature supported	36133.7	detected	2244
CCL1	chemokine (C-C motif) ligand 1	literature supported	33545.4	detected	6346
TIMP1	TIMP metallopeptidase inhibitor 1	literature supported	25194	detected	7076
IGF2	insulin-like growth factor 2 (somatomedin A)	literature supported	24568.1	detected	3481
C3	complement component 3	literature supported	21832.9	detected	718
COL1A1	collagen, type I, alpha 1	literature supported	20414.1	detected	1277
PTGS2	prostaglandin-endoperoxide synthase 2 (prostaglandin G/H synthase and cyclooxygenase)	literature supported	17495	detected	5743
CRP	C-reactive protein, pentraxin-related	literature supported	17222.2	detected	1401
CCL22	chemokine (C-C motif) ligand 22	literature supported	15732.5	detected	6367
IL1B	interleukin 1, beta	literature supported	15122.6	detected	3553
THBS1	thrombospondin 1	literature supported	14683.7	detected	7057
C1QB	complement component 1, q subcomponent, B chain	literature supported	14317.6	detected	713
COL1A2	collagen, type I, alpha 2	literature supported	13494.9	detected	1278
MMP9	matrix metallopeptidase 9 (gelatinase B, 92kDa gelatinase, 92kDa type IV collagenase)	literature supported	12410.8	detected	4318
RBP4	retinol binding protein 4, plasma	literature supported	12152.8	detected	5950
NAMPT	nicotinamide phosphoribosyltransferase	literature supported	11594.4	detected	10135
SERPINE1	serpin peptidase inhibitor, clade E (nexin, plasminogen activator inhibitor type 1), member 1	literature supported	11427.9	detected	5054
SERPING1	serpin peptidase inhibitor, clade G (C1 inhibitor), member 1	literature supported	10943.6	detected	710
VIM	vimentin	literature supported	10775.3	detected	7431
ANXA1	annexin A1	literature supported	9745.86	detected	301
BGN	biglycan	literature supported	9570.55	detected	633
MMP1	matrix metallopeptidase 1 (interstitial collagenase)	literature supported	9446.96	detected	4312
TIMP3	TIMP metallopeptidase inhibitor 3	literature supported	8978.21	detected	7078
APOE	apolipoprotein E	literature supported	8479.83	detected	348
SPP1	secreted phosphoprotein 1	literature supported	8195.49	detected	6696
S100A8	S100 calcium binding protein A8	literature supported	8158.45	detected	6279
CTGF	connective tissue growth factor	literature supported	8093.56	detected	1490
COL3A1	collagen, type III, alpha 1	literature supported	7932.57	detected	1281
HLA-B	major histocompatibility complex, class I, B	literature supported	7925.33	detected	3106
CXCL1	chemokine (C-X-C motif) ligand 1 (melanoma growth stimulating activity, alpha)	literature supported	7918.48	detected	2919
PSAP	prosaposin	literature supported	7913	detected	5660
TF	transferrin	literature supported	7453.3	detected	7018
FGL1	fibrinogen-like 1	literature supported	7343.31	detected	2267
IGFBP4	insulin-like growth factor binding protein 4	literature supported	6794.17	detected	3487
VTN	vitronectin	literature supported	6075.37	detected	7448
SERPINE2	serpin peptidase inhibitor, clade E (nexin, plasminogen activator inhibitor type 1), member 2	literature supported	5779.4	detected	5270
CALR	calreticulin	literature supported	5749.85	detected	811
IL3	interleukin 3 (colony-stimulating factor, multiple)	literature supported	5550.84	detected	3562
DCN	decorin	literature supported	5266.17	detected	1634
IL1RN	interleukin 1 receptor antagonist	literature supported	5117.21	detected	3557
EFEMP1	EGF containing fibulin-like extracellular matrix protein 1	literature supported	5031.58	detected	2202
MFAP5	microfibrillar associated protein 5	literature supported	4985.41	detected	8076
HSP90AA1	heat shock protein 90kDa alpha (cytosolic), class A member 1	literature supported	4915.3	detected	3320
HLA-A	major histocompatibility complex, class I, A	literature supported	4795.51	detected	3105
PENK	proenkephalin	literature supported	4646.46	detected	5179
TGM2	transglutaminase 2	literature supported	4645.89	detected	7052
APOB	apolipoprotein B	literature supported	4606.21	detected	338
HLA-E	major histocompatibility complex, class I, E	literature supported	4564.4	detected	3133
S100A9	S100 calcium binding protein A9	literature supported	4434.16	detected	6280
CXCL6	chemokine (C-X-C motif) ligand 6	literature supported	4358.32	detected	6372
LAMC2	laminin, gamma 2	literature supported	4315.41	detected	3918
AGT	angiotensinogen (serpin peptidase inhibitor, clade A, member 8)	literature supported	4286.8	detected	183
ICAM1	intercellular adhesion molecule 1	literature supported	4096.77	detected	3383
CD55	CD55 molecule, decay accelerating factor for complement (Cromer blood group)	literature supported	3968.46	detected	1604
APOD	apolipoprotein D	literature supported	3967.72	detected	347
GSTP1	glutathione S-transferase pi 1	literature supported	3823.82	detected	2950
CCL18	chemokine (C-C motif) ligand 18 (pulmonary and activation-regulated)	literature supported	3600.07	detected	6362
SERPINC1	serpin peptidase inhibitor, clade C (antithrombin), member 1	literature supported	3446.53	detected	462
LPL	lipoprotein lipase	literature supported	3229.75	detected	4023
ADIPOQ	adiponectin, C1Q and collagen domain containing	literature supported	3154.62	detected	9370
PRSS23	protease, serine, 23	literature supported	3140.42	detected	11098
CXCL12	chemokine (C-X-C motif) ligand 12	literature supported	3134.9	detected	6387
HLA-C	major histocompatibility complex, class I, C	literature supported	3068.7	detected	3107
CCL3	chemokine (C-C motif) ligand 3	literature supported	3027.74	detected	6348
LAMA3	laminin, alpha 3	literature supported	2991.42	detected	3909
C1QA	complement component 1, q subcomponent, A chain	literature supported	2866.31	detected	712
VASP	vasodilator-stimulated phosphoprotein	literature supported	2865.55	detected	7408
PLTP	phospholipid transfer protein	literature supported	2849.44	detected	5360
CCL5	chemokine (C-C motif) ligand 5	literature supported	2750.81	detected	6352
COL4A1	collagen, type IV, alpha 1	literature supported	2734.52	detected	1282
GZMB	granzyme B (granzyme 2, cytotoxic T-lymphocyte-associated serine esterase 1)	literature supported	2659.4	detected	3002
GNAI2	guanine nucleotide binding protein (G protein), alpha inhibiting activity polypeptide 2	literature supported	2509.79	detected	2771
DKK1	dickkopf WNT signaling pathway inhibitor 1	literature supported	2481.72	detected	22943
CSF2	colony stimulating factor 2 (granulocyte-macrophage)	literature supported	2481.54	detected	1437
MMP2	matrix metallopeptidase 2 (gelatinase A, 72kDa gelatinase, 72kDa type IV collagenase)	literature supported	2481.34	detected	4313
CXCL2	chemokine (C-X-C motif) ligand 2	literature supported	2427.32	detected	2920
C4BPA	complement component 4 binding protein, alpha	literature supported	2386.37	detected	722
F13A1	coagulation factor XIII, A1 polypeptide	literature supported	2284.69	detected	2162
COL8A1	collagen, type VIII, alpha 1	literature supported	2278.55	detected	1295
PLAT	plasminogen activator, tissue	literature supported	2268.07	detected	5327
TNC	tenascin C	literature supported	2249.41	detected	3371
IL6	interleukin 6 (interferon, beta 2)	literature supported	2247.05	detected	3569
CYR61	cysteine-rich, angiogenic inducer, 61	literature supported	2237.38	detected	3491
F2	coagulation factor II (thrombin)	literature supported	2122.1	detected	2147
VWF	von Willebrand factor	literature supported	2120.16	detected	7450
THBS2	thrombospondin 2	literature supported	2112.54	detected	7058
LTBP1	latent transforming growth factor beta binding protein 1	literature supported	2079.61	detected	4052
PTN	pleiotrophin	literature supported	2013.67	detected	5764
OSM	oncostatin M	literature supported	2012.18	detected	5008
CP	ceruloplasmin (ferroxidase)	literature supported	2001.25	detected	1356
CD24	CD24 molecule	literature supported	1994.63	detected	100133941
LCN2	lipocalin 2	literature supported	1959.05	detected	3934
TNF	tumor necrosis factor	literature supported	1948.98	detected	7124
TNFSF10	tumor necrosis factor (ligand) superfamily, member 10	literature supported	1906.51	detected	8743
CCL17	chemokine (C-C motif) ligand 17	literature supported	1871.7	detected	6361
AHSG	alpha-2-HS-glycoprotein	literature supported	1854.64	detected	197
TIMP2	TIMP metallopeptidase inhibitor 2	literature supported	1739.92	detected	7077
SEMA3C	sema domain, immunoglobulin domain (Ig), short basic domain, secreted, (semaphorin) 3C	literature supported	1736.33	detected	10512
APLN	apelin	literature supported	1713.65	detected	8862
APP	amyloid beta (A4) precursor protein	literature supported	1707.9	detected	351
FBLN1	fibulin 1	literature supported	1691.25	detected	2192
HSPG2	heparan sulfate proteoglycan 2	literature supported	1662.77	detected	3339
COL4A2	collagen, type IV, alpha 2	literature supported	1642.79	detected	1284
VCAN	versican	literature supported	1641.13	detected	1462
SPINK1	serine peptidase inhibitor, Kazal type 1	literature supported	1635.62	detected	6690
IL31	interleukin 31	literature supported	1609.53	detected	386653
FBN1	fibrillin 1	literature supported	1600.41	detected	2200
COL2A1	collagen, type II, alpha 1	literature supported	1596.89	detected	1280
A2M	alpha-2-macroglobulin	literature supported	1515.49	detected	2
KNG1	kininogen 1	literature supported	1455.55	detected	3827
CSF3	colony stimulating factor 3 (granulocyte)	literature supported	1418.64	detected	1440
ADM	adrenomedullin	literature supported	1413.33	detected	133
GAS6	growth arrest-specific 6	literature supported	1390.68	detected	2621
ITIH2	inter-alpha-trypsin inhibitor heavy chain 2	literature supported	1369.84	detected	3698
COL11A1	collagen, type XI, alpha 1	literature supported	1297.13	detected	1301
CFH	complement factor H	literature supported	1289.74	detected	3075
CXCL5	chemokine (C-X-C motif) ligand 5	literature supported	1258.33	detected	6374
CXCL3	chemokine (C-X-C motif) ligand 3	literature supported	1252.04	detected	2921
COL5A2	collagen, type V, alpha 2	literature supported	1231.22	detected	1290
EREG	epiregulin	literature supported	1219.13	detected	2069
COL5A1	collagen, type V, alpha 1	literature supported	1186.54	detected	1289
PTHLH	parathyroid hormone-like hormone	literature supported	1179.65	detected	5744
FBLN2	fibulin 2	literature supported	1173.99	detected	2199
MFGE8	milk fat globule-EGF factor 8 protein	literature supported	1131.34	detected	4240
EBI3	Epstein-Barr virus induced 3	literature supported	1129.82	detected	10148
GNAS	GNAS complex locus	literature supported	1127.85	detected	2778
CSF1	colony stimulating factor 1 (macrophage)	literature supported	1108.98	detected	1435
COL18A1	collagen, type XVIII, alpha 1	literature supported	1093.28	detected	80781
TFPI	tissue factor pathway inhibitor (lipoprotein-associated coagulation inhibitor)	literature supported	1053.42	detected	7035
GPI	glucose-6-phosphate isomerase	literature supported	1030.49	detected	2821
CD14	CD14 molecule	literature supported	972.489	detected	929
ICAM3	intercellular adhesion molecule 3	literature supported	923.538	detected	3385
CXCL16	chemokine (C-X-C motif) ligand 16	literature supported	920.476	detected	58191
HGF	hepatocyte growth factor (hepapoietin A; scatter factor)	literature supported	916.675	detected	3082
MMP7	matrix metallopeptidase 7 (matrilysin, uterine)	literature supported	914.39	detected	4316
F9	coagulation factor IX	literature supported	895.56	detected	2158
IL1A	interleukin 1, alpha	literature supported	890.01	detected	3552
RTN4	reticulon 4	literature supported	887.612	detected	57142
C5	complement component 5	literature supported	844.317	detected	727
SAA1	serum amyloid A1	literature supported	844.212	detected	6288
ARF1	ADP-ribosylation factor 1	literature supported	842.037	detected	375
RARRES2	retinoic acid receptor responder (tazarotene induced) 2	literature supported	831.871	detected	5919
MMP12	matrix metallopeptidase 12 (macrophage elastase)	literature supported	829.043	detected	4321
SFRP1	secreted frizzled-related protein 1	literature supported	819.171	detected	6422
FASLG	Fas ligand (TNF superfamily, member 6)	literature supported	802.548	detected	356
HRG	histidine-rich glycoprotein	literature supported	788.061	detected	3273
TGFB1	transforming growth factor, beta 1	literature supported	785.928	detected	7040
PLAU	plasminogen activator, urokinase	literature supported	782.195	detected	5328
LIF	leukemia inhibitory factor	literature supported	768.062	detected	3976
VEGFA	vascular endothelial growth factor A	literature supported	767.677	detected	7422
PODXL	podocalyxin-like	literature supported	761.87	detected	5420
IL18	interleukin 18 (interferon-gamma-inducing factor)	literature supported	751.804	detected	3606
NID1	nidogen 1	literature supported	736.558	detected	4811
TGFB2	transforming growth factor, beta 2	literature supported	723.26	detected	7042
EFEMP2	EGF containing fibulin-like extracellular matrix protein 2	literature supported	718.343	detected	30008
GPC3	glypican 3	literature supported	705.339	detected	2719
CDH1	cadherin 1, type 1, E-cadherin (epithelial)	literature supported	695.869	detected	999
ANGPTL3	angiopoietin-like 3	literature supported	663.984	detected	27329
FGF7	fibroblast growth factor 7	literature supported	645.519	detected	2252
PROK2	prokineticin 2	literature supported	644.131	detected	60675
NPPB	natriuretic peptide B	literature supported	639.206	detected	4879
HLA-G	major histocompatibility complex, class I, G	literature supported	626.756	detected	3135
SORBS1	sorbin and SH3 domain containing 1	literature supported	616.302	detected	10580
ANGPT2	angiopoietin 2	literature supported	597.013	detected	285
CCL13	chemokine (C-C motif) ligand 13	literature supported	594.27	detected	6357
CXCL10	chemokine (C-X-C motif) ligand 10	literature supported	579.063	detected	3627
EDN1	endothelin 1	literature supported	577.628	detected	1906
LTB	lymphotoxin beta (TNF superfamily, member 3)	literature supported	569.205	detected	4050
VCAM1	vascular cell adhesion molecule 1	literature supported	553.214	detected	7412
PPBP	pro-platelet basic protein (chemokine (C-X-C motif) ligand 7)	literature supported	551.677	detected	5473
SEMA7A	semaphorin 7A, GPI membrane anchor (John Milton Hagen blood group)	literature supported	533.933	detected	8482
ICAM2	intercellular adhesion molecule 2	literature supported	524.756	detected	3384
UTS2	urotensin 2	literature supported	513.848	detected	10911
MFAP2	microfibrillar-associated protein 2	literature supported	511.393	detected	4237
CCL14	chemokine (C-C motif) ligand 14	literature supported	510.541	detected	6358
MDK	midkine (neurite growth-promoting factor 2)	literature supported	491.313	detected	4192
LGALS3BP	lectin, galactoside-binding, soluble, 3 binding protein	literature supported	489.515	detected	3959
INHBA	inhibin, beta A	literature supported	487.354	detected	3624
ADAM15	ADAM metallopeptidase domain 15	literature supported	484.776	detected	8751
IL16	interleukin 16	literature supported	483.784	detected	3603
YARS	tyrosyl-tRNA synthetase	literature supported	478.25	detected	8565
PGF	placental growth factor	literature supported	478.119	detected	5228
CD34	CD34 molecule	literature supported	466.84	detected	947
NPY	neuropeptide Y	literature supported	466.267	detected	4852
PROC	protein C (inactivator of coagulation factors Va and VIIIa)	literature supported	465.149	detected	5624
F12	coagulation factor XII (Hageman factor)	literature supported	457.291	detected	2161
LAMB2	laminin, beta 2 (laminin S)	literature supported	449.53	detected	3913
IL24	interleukin 24	literature supported	449.491	detected	11009
CCL4	chemokine (C-C motif) ligand 4	literature supported	445.368	detected	6351
HP	haptoglobin	literature supported	444.613	detected	3240
JAG1	jagged 1	literature supported	425.924	detected	182
TNFSF4	tumor necrosis factor (ligand) superfamily, member 4	literature supported	425.661	detected	7292
FLT3LG	fms-related tyrosine kinase 3 ligand	literature supported	420.79	detected	2323
SPINT1	serine peptidase inhibitor, Kunitz type 1	literature supported	419.904	detected	6692
ADAM17	ADAM metallopeptidase domain 17	literature supported	419.749	detected	6868
IL5	interleukin 5 (colony-stimulating factor, eosinophil)	literature supported	409.896	detected	3567
CCL21	chemokine (C-C motif) ligand 21	literature supported	406.799	detected	6366
SEMA3F	sema domain, immunoglobulin domain (Ig), short basic domain, secreted, (semaphorin) 3F	literature supported	402.515	detected	6405
ADAM9	ADAM metallopeptidase domain 9	literature supported	400.103	detected	8754
PON2	paraoxonase 2	literature supported	391.147	detected	5445
VEGFB	vascular endothelial growth factor B	literature supported	387.12	detected	7423
LAMB1	laminin, beta 1	literature supported	384.289	detected	3912
SELPLG	selectin P ligand	literature supported	382.941	detected	6404
SLIT3	slit homolog 3 (Drosophila)	literature supported	381.114	detected	6586
EFNA1	ephrin-A1	literature supported	372.797	detected	1942
ADAM12	ADAM metallopeptidase domain 12	literature supported	371.268	detected	8038
AGRN	agrin	literature supported	370.011	detected	375790
CTHRC1	collagen triple helix repeat containing 1	literature supported	366.015	detected	115908
TNFSF13B	tumor necrosis factor (ligand) superfamily, member 13b	literature supported	357.77	detected	10673
PDGFB	platelet-derived growth factor beta polypeptide	literature supported	350.236	detected	5155
WNT5A	wingless-type MMTV integration site family, member 5A	literature supported	348.009	detected	7474
TNFSF13	tumor necrosis factor (ligand) superfamily, member 13	literature supported	344.792	detected	8741
PSEN1	presenilin 1	literature supported	342.219	detected	5663
IGFL3	IGF-like family member 3	literature supported	337.893	detected	388555
CCL20	chemokine (C-C motif) ligand 20	literature supported	336.141	detected	6364
SEMA6A	sema domain, transmembrane domain (TM), and cytoplasmic domain, (semaphorin) 6A	literature supported	335.795	detected	57556
SYTL3	synaptotagmin-like 3	literature supported	334.498	detected	94120
PROS1	protein S (alpha)	literature supported	332.286	detected	5627
CXCL11	chemokine (C-X-C motif) ligand 11	literature supported	327.917	detected	6373
PF4	platelet factor 4	literature supported	327.842	detected	5196
EDIL3	EGF-like repeats and discoidin I-like domains 3	literature supported	324.278	detected	10085
CD40LG	CD40 ligand	literature supported	321.668	detected	959
SEMA4A	sema domain, immunoglobulin domain (Ig), transmembrane domain (TM) and short cytoplasmic domain, (semaphorin) 4A	literature supported	317.803	detected	64218
LTBP3	latent transforming growth factor beta binding protein 3	literature supported	314.899	detected	4054
HMGB1	high mobility group box 1	literature supported	314.496	detected	3146
C1QTNF1	C1q and tumor necrosis factor related protein 1	literature supported	295.28	detected	114897
NID2	nidogen 2 (osteonidogen)	literature supported	290.81	detected	22795
LAMA2	laminin, alpha 2	literature supported	286.638	detected	3908
LAMA5	laminin, alpha 5	literature supported	286.393	detected	3911
SEMA4D	sema domain, immunoglobulin domain (Ig), transmembrane domain (TM) and short cytoplasmic domain, (semaphorin) 4D	literature supported	286.052	detected	10507
FGF5	fibroblast growth factor 5	literature supported	286.013	detected	2250
NCAM1	neural cell adhesion molecule 1	literature supported	284.368	detected	4684
L1CAM	L1 cell adhesion molecule	literature supported	282.898	detected	3897
F10	coagulation factor X	literature supported	279.851	detected	2159
PDAP1	PDGFA associated protein 1	literature supported	278.14	detected	11333
EFNB1	ephrin-B1	literature supported	272.123	detected	1947
RPS19	ribosomal protein S19	literature supported	257.73	detected	6223
SERPINA7	serpin peptidase inhibitor, clade A (alpha-1 antiproteinase, antitrypsin), member 7	literature supported	234.282	detected	6906
SEMA4B	sema domain, immunoglobulin domain (Ig), transmembrane domain (TM) and short cytoplasmic domain, (semaphorin) 4B	literature supported	230.027	detected	10509
HBEGF	heparin-binding EGF-like growth factor	literature supported	221.421	detected	1839
BST1	bone marrow stromal cell antigen 1	literature supported	217.351	detected	683
LY86	lymphocyte antigen 86	literature supported	211.33	detected	9450
LRPAP1	low density lipoprotein receptor-related protein associated protein 1	literature supported	209.269	detected	4043
COL14A1	collagen, type XIV, alpha 1	literature supported	202.385	detected	7373
ADAM28	ADAM metallopeptidase domain 28	literature supported	202.345	detected	10863
NTN4	netrin 4	literature supported	200.194	detected	59277
IGF1	insulin-like growth factor 1 (somatomedin C)	literature supported	200.122	detected	3479
MMP13	matrix metallopeptidase 13 (collagenase 3)	literature supported	190.019	detected	4322
CHAD	chondroadherin	literature supported	186.963	detected	1101
ANGPT1	angiopoietin 1	literature supported	185.724	detected	284
F11	coagulation factor XI	literature supported	183.907	detected	2160
BTLA	B and T lymphocyte associated	literature supported	182.178	detected	151888
PDGFA	platelet-derived growth factor alpha polypeptide	literature supported	181.763	detected	5154
COL9A3	collagen, type IX, alpha 3	literature supported	180.868	detected	1299
CCL11	chemokine (C-C motif) ligand 11	literature supported	179.647	detected	6356
LEP	leptin	literature supported	179.643	detected	3952
HRAS	Harvey rat sarcoma viral oncogene homolog	literature supported	175.216	detected	3265
INHBC	inhibin, beta C	literature supported	171.858	detected	3626
NRG1	neuregulin 1	literature supported	171.091	detected	3084
COL5A3	collagen, type V, alpha 3	literature supported	170.897	detected	50509
RGMA	repulsive guidance molecule family member a	literature supported	165.527	detected	56963
FGF1	fibroblast growth factor 1 (acidic)	literature supported	164.197	detected	2246
ADAM10	ADAM metallopeptidase domain 10	literature supported	161.871	detected	102
KITLG	KIT ligand	literature supported	161.864	detected	4254
HAS2	hyaluronan synthase 2	literature supported	160.186	detected	3037
PCSK9	proprotein convertase subtilisin/kexin type 9	literature supported	158.258	detected	255738
WNT7A	wingless-type MMTV integration site family, member 7A	literature supported	157.798	detected	7476
PTDSS1	phosphatidylserine synthase 1	literature supported	154.897	detected	9791
GAL	galanin/GMAP prepropeptide	literature supported	154.462	detected	51083
PTMA	prothymosin, alpha	literature supported	147.799	detected	5757
ACE	angiotensin I converting enzyme	literature supported	146.048	detected	1636
INHA	inhibin, alpha	literature supported	143.598	detected	3623
RGMB	repulsive guidance molecule family member b	literature supported	141.576	detected	285704
HEBP1	heme binding protein 1	literature supported	139.513	detected	50865
SEMA3G	sema domain, immunoglobulin domain (Ig), short basic domain, secreted, (semaphorin) 3G	literature supported	137.931	detected	56920
CCL7	chemokine (C-C motif) ligand 7	literature supported	136.765	detected	6354
MFNG	MFNG O-fucosylpeptide 3-beta-N-acetylglucosaminyltransferase	literature supported	135.75	detected	4242
IFNG	interferon, gamma	literature supported	133.543	detected	3458
NMB	neuromedin B	literature supported	132.882	detected	4828
TRH	thyrotropin-releasing hormone	literature supported	126.914	detected	7200
UCN2	urocortin 2	literature supported	125.695	detected	90226
IL13	interleukin 13	literature supported	124.663	detected	3596
TNFSF18	tumor necrosis factor (ligand) superfamily, member 18	literature supported	119.779	detected	8995
TNFSF9	tumor necrosis factor (ligand) superfamily, member 9	literature supported	117.424	detected	8744
DLL4	delta-like 4 (Drosophila)	literature supported	117.094	detected	54567
BMP4	bone morphogenetic protein 4	literature supported	116.733	detected	652
LIN7C	lin-7 homolog C (C. elegans)	literature supported	113.805	detected	55327
TNFSF12	tumor necrosis factor (ligand) superfamily, member 12	literature supported	110.423	detected	8742
SEMA5A	sema domain, seven thrombospondin repeats (type 1 and type 1-like), transmembrane domain (TM) and short cytoplasmic domain, (semaphorin) 5A	literature supported	109.229	detected	9037
SCT	secretin	literature supported	108.359	detected	6343
FCN2	ficolin (collagen/fibrinogen domain containing lectin) 2	literature supported	107.893	detected	2220
ANGPTL1	angiopoietin-like 1	literature supported	107.37	detected	9068
TNFSF8	tumor necrosis factor (ligand) superfamily, member 8	literature supported	107.072	detected	944
VEGFC	vascular endothelial growth factor C	literature supported	106.168	detected	7424
COL9A2	collagen, type IX, alpha 2	literature supported	104.883	detected	1298
NOV	nephroblastoma overexpressed	literature supported	104.641	detected	4856
GDF5	growth differentiation factor 5	literature supported	103.412	detected	8200
COL4A6	collagen, type IV, alpha 6	literature supported	103.18	detected	1288
CCL16	chemokine (C-C motif) ligand 16	literature supported	102.197	detected	6360
PDGFD	platelet derived growth factor D	literature supported	101.681	detected	80310
TNFSF14	tumor necrosis factor (ligand) superfamily, member 14	literature supported	100.958	detected	8740
GUCA2A	guanylate cyclase activator 2A (guanylin)	literature supported	99.0057	detected	2980
BMP6	bone morphogenetic protein 6	literature supported	91.5436	detected	654
F7	coagulation factor VII (serum prothrombin conversion accelerator)	literature supported	90.8566	detected	2155
CCL24	chemokine (C-C motif) ligand 24	literature supported	90.7688	detected	6369
PDGFC	platelet derived growth factor C	literature supported	90.0468	detected	56034
TGFA	transforming growth factor, alpha	literature supported	89.9221	detected	7039
SST	somatostatin	literature supported	88.6244	detected	6750
OLFM2	olfactomedin 2	literature supported	87.865	detected	93145
CCL27	chemokine (C-C motif) ligand 27	literature supported	86.2839	detected	10850
LTF	lactotransferrin	literature supported	84.7686	detected	4057
WNT11	wingless-type MMTV integration site family, member 11	literature supported	84.3665	detected	7481
CCK	cholecystokinin	literature supported	84.2732	detected	885
TCTN1	tectonic family member 1	literature supported	83.5558	detected	79600
RSPO3	R-spondin 3	literature supported	82.9125	detected	84870
IL11	interleukin 11	literature supported	82.5984	detected	3589
RELN	reelin	literature supported	82.3421	detected	5649
PODXL2	podocalyxin-like 2	literature supported	82.026	detected	50512
LIPC	lipase, hepatic	literature supported	80.4344	detected	3990
EPGN	epithelial mitogen	literature supported	79.5388	detected	255324
EFNA4	ephrin-A4	literature supported	79.0102	detected	1945
SEMA4C	sema domain, immunoglobulin domain (Ig), transmembrane domain (TM) and short cytoplasmic domain, (semaphorin) 4C	literature supported	78.9533	detected	54910
RSPO4	R-spondin 4	literature supported	78.233	detected	343637
CD70	CD70 molecule	literature supported	77.2792	detected	970
C1QTNF5	C1q and tumor necrosis factor related protein 5	literature supported	77.2279	detected	114902
CXCL13	chemokine (C-X-C motif) ligand 13	literature supported	76.8584	detected	10563
TSLP	thymic stromal lymphopoietin	literature supported	75.6679	detected	85480
CCL8	chemokine (C-C motif) ligand 8	literature supported	74.82	detected	6355
EFNA3	ephrin-A3	literature supported	74.3122	detected	1944
ARTN	artemin	literature supported	73.1112	detected	9048
ADM2	adrenomedullin 2	literature supported	73.1083	detected	79924
WNT7B	wingless-type MMTV integration site family, member 7B	literature supported	71.1284	detected	7477
JAG2	jagged 2	literature supported	69.775	detected	3714
TNFSF15	tumor necrosis factor (ligand) superfamily, member 15	literature supported	68.8459	detected	9966
DLK1	delta-like 1 homolog (Drosophila)	literature supported	67.7381	detected	8788
SEMA3B	sema domain, immunoglobulin domain (Ig), short basic domain, secreted, (semaphorin) 3B	literature supported	67.0955	detected	7869
PNOC	prepronociceptin	literature supported	66.5901	detected	5368
IL10	interleukin 10	literature supported	66.4998	detected	3586
IL23A	interleukin 23, alpha subunit p19	literature supported	66.4721	detected	51561
AVP	arginine vasopressin	literature supported	66.0601	detected	551
COL4A5	collagen, type IV, alpha 5	literature supported	65.9121	detected	1287
ADCYAP1	adenylate cyclase activating polypeptide 1 (pituitary)	literature supported	65.9035	detected	116
SOST	sclerostin	literature supported	65.3039	detected	50964
SEMA4G	sema domain, immunoglobulin domain (Ig), transmembrane domain (TM) and short cytoplasmic domain, (semaphorin) 4G	literature supported	64.9379	detected	57715
LIPH	lipase, member H	literature supported	64.8149	detected	200879
PIGF	phosphatidylinositol glycan anchor biosynthesis, class F	literature supported	64.5531	detected	5281
COL4A4	collagen, type IV, alpha 4	literature supported	64.2736	detected	1286
NLGN3	neuroligin 3	literature supported	62.6485	detected	54413
DEFB1	defensin, beta 1	literature supported	61.7402	detected	1672
TAC1	tachykinin, precursor 1	literature supported	60.1116	detected	6863
TAC3	tachykinin 3	literature supported	59.1132	detected	6866
IL15	interleukin 15	literature supported	56.8095	detected	3600
NTS	neurotensin	literature supported	56.5041	detected	4922
EDN2	endothelin 2	literature supported	56.4565	detected	1907
NTNG1	netrin G1	literature supported	56.3748	detected	22854
NPW	neuropeptide W	literature supported	55.9727	detected	283869
CCL28	chemokine (C-C motif) ligand 28	literature supported	55.9508	detected	56477
WNT2	wingless-type MMTV integration site family member 2	literature supported	55.1082	detected	7472
NGF	nerve growth factor (beta polypeptide)	literature supported	54.085	detected	4803
SEMA3A	sema domain, immunoglobulin domain (Ig), short basic domain, secreted, (semaphorin) 3A	literature supported	53.5689	detected	10371
NTNG2	netrin G2	literature supported	52.1073	detected	84628
ULBP2	UL16 binding protein 2	literature supported	52.061	detected	80328
XCL1	chemokine (C motif) ligand 1	literature supported	51.4013	detected	6375
GDF6	growth differentiation factor 6	literature supported	51.3746	detected	392255
CAMP	cathelicidin antimicrobial peptide	literature supported	50.7517	detected	820
IGFL1	IGF-like family member 1	literature supported	50.6142	detected	374918
SEMA6D	sema domain, transmembrane domain (TM), and cytoplasmic domain, (semaphorin) 6D	literature supported	50.2819	detected	80031
CX3CL1	chemokine (C-X3-C motif) ligand 1	literature supported	50.1879	detected	6376
BDNF	brain-derived neurotrophic factor	literature supported	49.7177	detected	627
NTN1	netrin 1	literature supported	48.7165	detected	9423
WNT4	wingless-type MMTV integration site family, member 4	literature supported	48.369	detected	54361
MBL2	mannose-binding lectin (protein C) 2, soluble	literature supported	47.8125	detected	4153
IL17B	interleukin 17B	literature supported	46.5638	detected	27190
KAL1	Kallmann syndrome 1 sequence	literature supported	44.7484	detected	3730
BMP2	bone morphogenetic protein 2	literature supported	44.7099	detected	650
NPNT	nephronectin	literature supported	44.0709	detected	255743
ADAM23	ADAM metallopeptidase domain 23	literature supported	43.9524	detected	8745
NMU	neuromedin U	literature supported	43.9319	detected	10874
ICAM4	intercellular adhesion molecule 4 (Landsteiner-Wiener blood group)	literature supported	43.6721	detected	3386
SHBG	sex hormone-binding globulin	literature supported	43.1777	detected	6462
DLL1	delta-like 1 (Drosophila)	literature supported	43.1733	detected	28514
CD5L	CD5 molecule-like	literature supported	41.9974	detected	922
CGN	cingulin	literature supported	41.5701	detected	57530
CNTN2	contactin 2 (axonal)	literature supported	40.9637	detected	6900
THPO	thrombopoietin	literature supported	40.9236	detected	7066
ITGB3BP	integrin beta 3 binding protein (beta3-endonexin)	literature supported	40.9053	detected	23421
SEMA3D	sema domain, immunoglobulin domain (Ig), short basic domain, secreted, (semaphorin) 3D	literature supported	40.891	detected	223117
FGF13	fibroblast growth factor 13	literature supported	40.7169	detected	2258
GHRL	ghrelin/obestatin prepropeptide	literature supported	40.5873	detected	51738
LAMA1	laminin, alpha 1	literature supported	38.3937	detected	284217
IFNL1	interferon, lambda 1	literature supported	37.0465	detected	282618
MIA	melanoma inhibitory activity	literature supported	36.4897	detected	8190
TGFB3	transforming growth factor, beta 3	literature supported	34.5702	detected	7043
MLLT4	myeloid/lymphoid or mixed-lineage leukemia (trithorax homolog, Drosophila); translocated to, 4	literature supported	34.0366	detected	4301
XCL2	chemokine (C motif) ligand 2	literature supported	33.4561	detected	6846
DLK2	delta-like 2 homolog (Drosophila)	literature supported	33.3163	detected	65989
NTF3	neurotrophin 3	literature supported	33.2228	detected	4908
MYOC	myocilin, trabecular meshwork inducible glucocorticoid response	literature supported	32.3031	detected	4653
LRP1B	low density lipoprotein receptor-related protein 1B	literature supported	31.7156	detected	53353
RNASE2	ribonuclease, RNase A family, 2 (liver, eosinophil-derived neurotoxin)	literature supported	31.1216	detected	6036
CRH	corticotropin releasing hormone	literature supported	30.4416	detected	1392
LTA	lymphotoxin alpha	literature supported	29.869	detected	4049
ICAM5	intercellular adhesion molecule 5, telencephalin	literature supported	29.5326	detected	7087
CTF1	cardiotrophin 1	literature supported	29.3932	detected	1489
EFNB3	ephrin-B3	literature supported	28.6865	detected	1949
PRL	prolactin	literature supported	27.207	detected	5617
RIMS1	regulating synaptic membrane exocytosis 1	literature supported	27.0674	detected	22999
IL7	interleukin 7	literature supported	24.7042	detected	3574
ORM1	orosomucoid 1	literature supported	24.6789	detected	5004
KISS1	KiSS-1 metastasis-suppressor	literature supported	24.5722	detected	3814
CCL23	chemokine (C-C motif) ligand 23	literature supported	24.0809	detected	6368
BMP7	bone morphogenetic protein 7	literature supported	23.8416	detected	655
NDP	Norrie disease (pseudoglioma)	literature supported	23.0729	detected	4693
IGFL2	IGF-like family member 2	literature supported	22.8367	detected	147920
NLGN1	neuroligin 1	literature supported	22.5116	detected	22871
SEMA3E	sema domain, immunoglobulin domain (Ig), short basic domain, secreted, (semaphorin) 3E	literature supported	22.484	detected	9723
POMC	proopiomelanocortin	literature supported	22.1983	detected	5443
CCL15	chemokine (C-C motif) ligand 15	literature supported	22.1379	detected	6359
FGF18	fibroblast growth factor 18	literature supported	21.2371	detected	8817
NODAL	nodal growth differentiation factor	literature supported	20.7645	detected	4838
REN	renin	literature supported	19.9007	detected	5972
GDF11	growth differentiation factor 11	literature supported	19.1555	detected	10220
SEMA4F	sema domain, immunoglobulin domain (Ig), transmembrane domain (TM) and short cytoplasmic domain, (semaphorin) 4F	literature supported	18.8612	detected	10505
PIP	prolactin-induced protein	literature supported	18.3618	detected	5304
PROK1	prokineticin 1	literature supported	18.2255	detected	84432
F8	coagulation factor VIII, procoagulant component	literature supported	18.0639	detected	2157
SCGB3A2	secretoglobin, family 3A, member 2	literature supported	17.8386	detected	117156
LEFTY2	left-right determination factor 2	literature supported	17.8021	detected	7044
SLIT2	slit homolog 2 (Drosophila)	literature supported	17.3767	detected	9353
FGF21	fibroblast growth factor 21	literature supported	17.043	detected	26291
SCGB3A1	secretoglobin, family 3A, member 1	literature supported	16.7673	detected	92304
SHH	sonic hedgehog	literature supported	16.1733	detected	6469
CCL26	chemokine (C-C motif) ligand 26	literature supported	16.0503	detected	10344
DKK2	dickkopf WNT signaling pathway inhibitor 2	literature supported	15.5619	detected	27123
CALCA	calcitonin-related polypeptide alpha	literature supported	14.9273	detected	796
RSPO2	R-spondin 2	literature supported	14.6911	detected	340419
NRG4	neuregulin 4	literature supported	14.585	detected	145957
CXCL9	chemokine (C-X-C motif) ligand 9	literature supported	14.3696	detected	4283
ZP3	zona pellucida glycoprotein 3 (sperm receptor)	literature supported	13.8424	detected	7784
TDGF1	teratocarcinoma-derived growth factor 1	literature supported	13.8191	detected	6997
EDN3	endothelin 3	literature supported	13.665	detected	1908
COLQ	collagen-like tail subunit (single strand of homotrimer) of asymmetric acetylcholinesterase	literature supported	12.8574	detected	8292
MUC2	mucin 2, oligomeric mucus/gel-forming	literature supported	12.7908	detected	4583
FIGF	c-fos induced growth factor (vascular endothelial growth factor D)	literature supported	12.472	detected	2277
RAET1E	retinoic acid early transcript 1E	literature supported	12.3207	detected	135250
NXPH3	neurexophilin 3	literature supported	11.8734	detected	11248
SHANK1	SH3 and multiple ankyrin repeat domains 1	literature supported	11.4972	detected	50944
FGF4	fibroblast growth factor 4	literature supported	11.3967	detected	2249
EFNA5	ephrin-A5	literature supported	11.3912	detected	1946
GDF2	growth differentiation factor 2	literature supported	11.1874	detected	2658
NRG3	neuregulin 3	literature supported	10.9372	detected	10718
IHH	indian hedgehog	literature supported	10.454	detected	3549
ZG16B	zymogen granule protein 16B	literature supported	10.4233	detected	124220
TG	thyroglobulin	literature supported	10.4083	detected	7038
NPB	neuropeptide B	literature supported	10.2474	detected	256933
FGF19	fibroblast growth factor 19	literature supported	10.1185	detected	9965
BMP5	bone morphogenetic protein 5	literature supported	9.97051	detected	653
CNTN4	contactin 4	literature supported	9.22496	not detected	152330
INHBB	inhibin, beta B	literature supported	9.22413	not detected	3625
TNFSF11	tumor necrosis factor (ligand) superfamily, member 11	literature supported	9.22393	not detected	8600
SLIT1	slit homolog 1 (Drosophila)	literature supported	9.02509	not detected	6585
NXPH1	neurexophilin 1	literature supported	8.93635	not detected	30010
PRND	prion protein 2 (dublet)	literature supported	8.91632	not detected	23627
EDA	ectodysplasin A	literature supported	8.86204	not detected	1896
RIMS2	regulating synaptic membrane exocytosis 2	literature supported	8.722	not detected	9699
AZGP1	alpha-2-glycoprotein 1, zinc-binding	literature supported	8.56821	not detected	563
OSTN	osteocrin	literature supported	8.32575	not detected	344901
C5orf55	chromosome 5 open reading frame 55	literature supported	8.22078	not detected	116349
COL4A3	collagen, type IV, alpha 3 (Goodpasture antigen)	literature supported	7.85711	not detected	1285
IL4	interleukin 4	literature supported	7.44424	not detected	3565
WNT1	wingless-type MMTV integration site family, member 1	literature supported	7.27982	not detected	7471
ANGPT4	angiopoietin 4	literature supported	6.67533	not detected	51378
DEFB4A	defensin, beta 4A	literature supported	6.6117	not detected	1673
FGF9	fibroblast growth factor 9	literature supported	6.55152	not detected	2254
CCL3L1	chemokine (C-C motif) ligand 3-like 1	literature supported	6.55122	not detected	6349
CCL3L3	chemokine (C-C motif) ligand 3-like 3	literature supported	6.55122	not detected	414062
BMP10	bone morphogenetic protein 10	literature supported	6.49869	not detected	27302
GDF9	growth differentiation factor 9	literature supported	6.37632	not detected	2661
RSPO1	R-spondin 1	literature supported	6.10637	not detected	284654
MSTN	myostatin	literature supported	5.96515	not detected	2660
GRP	gastrin-releasing peptide	literature supported	5.774	not detected	2922
PMCH	pro-melanin-concentrating hormone	literature supported	5.73948	not detected	5367
IL12A	interleukin 12A (natural killer cell stimulatory factor 1, cytotoxic lymphocyte maturation factor 1, p35)	literature supported	5.59892	not detected	3592
RPH3A	rabphilin 3A homolog (mouse)	literature supported	5.58223	not detected	22895
EFNA2	ephrin-A2	literature supported	5.53448	not detected	1943
NRG2	neuregulin 2	literature supported	5.4785	not detected	9542
GNB3	guanine nucleotide binding protein (G protein), beta polypeptide 3	literature supported	5.29416	not detected	2784
GDF7	growth differentiation factor 7	literature supported	5.23403	not detected	151449
DHH	desert hedgehog	literature supported	5.19014	not detected	50846
IL34	interleukin 34	literature supported	4.97596	not detected	146433
BMP3	bone morphogenetic protein 3	literature supported	4.94441	not detected	651
CPAMD8	C3 and PZP-like, alpha-2-macroglobulin domain containing 8	literature supported	4.84928	not detected	27151
NXPH2	neurexophilin 2	literature supported	4.68194	not detected	11249
CGA	glycoprotein hormones, alpha polypeptide	literature supported	4.6653	not detected	1081
COL9A1	collagen, type IX, alpha 1	literature supported	4.59715	not detected	1297
CUBN	cubilin (intrinsic factor-cobalamin receptor)	literature supported	4.55057	not detected	8029
FGF2	fibroblast growth factor 2 (basic)	literature supported	4.5252	not detected	2247
NPPC	natriuretic peptide C	literature supported	4.13905	not detected	4880
IL20	interleukin 20	literature supported	3.92221	not detected	50604
GNRH2	gonadotropin-releasing hormone 2	literature supported	3.79835	not detected	2797
MADCAM1	mucosal vascular addressin cell adhesion molecule 1	literature supported	3.79372	not detected	8174
FGF10	fibroblast growth factor 10	literature supported	3.78282	not detected	2255
CLCF1	cardiotrophin-like cytokine factor 1	literature supported	3.35055	not detected	23529
OMG	oligodendrocyte myelin glycoprotein	literature supported	3.33416	not detected	4974
OXT	oxytocin/neurophysin I prepropeptide	literature supported	3.29416	not detected	5020
IL19	interleukin 19	literature supported	3.12905	not detected	29949
NTN3	netrin 3	literature supported	2.98394	not detected	4917
IL9	interleukin 9	literature supported	2.95598	not detected	3578
BTC	betacellulin	literature supported	2.80716	not detected	685
EGF	epidermal growth factor	literature supported	2.75271	not detected	1950
MUC7	mucin 7, secreted	literature supported	2.73222	not detected	4589
IFNB1	interferon, beta 1, fibroblast	literature supported	2.73105	not detected	3456
MST1	macrophage stimulating 1 (hepatocyte growth factor-like)	literature supported	2.61964	not detected	4485
PYY	peptide YY	literature supported	2.48295	not detected	5697
KRTAP4-12	keratin associated protein 4-12	literature supported	2.39258	not detected	83755
CCL19	chemokine (C-C motif) ligand 19	literature supported	2.35171	not detected	6363
IL17A	interleukin 17A	literature supported	1.97065	not detected	3605
IL12B	interleukin 12B (natural killer cell stimulatory factor 2, cytotoxic lymphocyte maturation factor 2, p40)	literature supported	1.9389	not detected	3593
IL27	interleukin 27	literature supported	1.85489	not detected	246778
FGF17	fibroblast growth factor 17	literature supported	1.67727	not detected	8822
RBP3	retinol binding protein 3, interstitial	literature supported	1.66167	not detected	5949
UTS2B	urotensin 2B	literature supported	1.58027	not detected	257313
CALCB	calcitonin-related polypeptide beta	literature supported	1.50943	not detected	797
GDNF	glial cell derived neurotrophic factor	literature supported	1.48418	not detected	2668
GPHA2	glycoprotein hormone alpha 2	literature supported	1.38923	not detected	170589
CORT	cortistatin	literature supported	1.37455	not detected	1325
GAST	gastrin	literature supported	1.36013	not detected	2520
FGF8	fibroblast growth factor 8 (androgen-induced)	literature supported	1.35252	not detected	2253
SCGB1A1	secretoglobin, family 1A, member 1 (uteroglobin)	literature supported	1.27567	not detected	7356
GUCA2B	guanylate cyclase activator 2B (uroguanylin)	literature supported	1.26755	not detected	2981
MLN	motilin	literature supported	1.1069	not detected	4295
GCG	glucagon	literature supported	1.08202	not detected	2641
NPPA	natriuretic peptide A	literature supported	1.06838	not detected	4878
VIP	vasoactive intestinal peptide	literature supported	1.00737	not detected	7432
EPO	erythropoietin	literature supported	0.984296	not detected	2056
GALP	galanin-like peptide	literature supported	0.91879	not detected	85569
CCL25	chemokine (C-C motif) ligand 25	literature supported	0.782112	not detected	6370
NPFF	neuropeptide FF-amide peptide precursor	literature supported	0.65662	not detected	8620
LCN1	lipocalin 1	literature supported	0.652285	not detected	3933
SFTPA1	surfactant protein A1	literature supported	0.650699	not detected	653509
SFTPA2	surfactant protein A2	literature supported	0.650699	not detected	729238
FGF23	fibroblast growth factor 23	literature supported	0.59079	not detected	8074
GH2	growth hormone 2	literature supported	0.579767	not detected	2689
WNT3	wingless-type MMTV integration site family, member 3	literature supported	0.559906	not detected	7473
PDYN	prodynorphin	literature supported	0.538165	not detected	5173
TSHB	thyroid stimulating hormone, beta	literature supported	0.521498	not detected	7252
CNTF	ciliary neurotrophic factor	literature supported	0.508189	not detected	1270
CSHL1	chorionic somatomammotropin hormone-like 1	literature supported	0.4864	not detected	1444
FGF3	fibroblast growth factor 3	literature supported	0.470409	not detected	2248
GH1	growth hormone 1	literature supported	0.455867	not detected	2688
FGF20	fibroblast growth factor 20	literature supported	0.368965	not detected	26281
KLK3	kallikrein-related peptidase 3	literature supported	0.34491	not detected	354
NPVF	neuropeptide VF precursor	literature supported	0.309148	not detected	64111
AANAT	aralkylamine N-acetyltransferase	literature supported	0.270504	not detected	15
UCN3	urocortin 3	literature supported	0.26145	not detected	114131
AGRP	agouti related protein homolog (mouse)	literature supported	0.19693	not detected	181
MEPE	matrix extracellular phosphoglycoprotein	literature supported	0.19693	not detected	56955
CEL	carboxyl ester lipase	literature supported	0.182148	not detected	1056
CSH2	chorionic somatomammotropin hormone 2	literature supported	0.177678	not detected	1443
GIP	gastric inhibitory polypeptide	literature supported	0.171568	not detected	2695
CSH1	chorionic somatomammotropin hormone 1 (placental lactogen)	literature supported	0.170569	not detected	1442
RLN2	relaxin 2	literature supported	0.122867	not detected	6019
ADAM2	ADAM metallopeptidase domain 2	literature supported	0.121659	not detected	2515
INS	insulin	literature supported	0.105554	not detected	3630
WNT3A	wingless-type MMTV integration site family, member 3A	literature supported	0.0925884	not detected	89780
MATN1	matrilin 1, cartilage matrix protein	literature supported	0.0770084	not detected	4146
GHRH	growth hormone releasing hormone	literature supported	0.0558388	not detected	2691
FGF6	fibroblast growth factor 6	literature supported	0.042781	not detected	2251
RLN1	relaxin 1	literature supported	0.0418475	not detected	6013
PPY	pancreatic polypeptide	literature supported	0.0406579	not detected	5539
IAPP	islet amyloid polypeptide	literature supported	0.0385077	not detected	3375
GNRH1	gonadotropin-releasing hormone 1 (luteinizing-releasing hormone)	literature supported	0.0333243	not detected	2796
LHB	luteinizing hormone beta polypeptide	literature supported	0.0273757	not detected	3972
INSL3	insulin-like 3 (Leydig cell)	literature supported	0.0247144	not detected	3640
AMH	anti-Mullerian hormone	literature supported	0	not detected	268
FSHB	follicle stimulating hormone, beta polypeptide	literature supported	0	not detected	2488
LPA	lipoprotein, Lp(a)	literature supported	0	not detected	4018
PTH	parathyroid hormone	literature supported	0	not detected	5741
LACRT	lacritin	literature supported	0	not detected	90070
AMELX	amelogenin, X-linked	literature supported		not detected	265
AMELY	amelogenin, Y-linked	literature supported		not detected	266
AREG	amphiregulin	literature supported		not detected	374
AREGB	amphiregulin B	literature supported		not detected	374
ASIP	agouti signaling protein	literature supported		not detected	434
C4A	complement component 4A (Rodgers blood group)	literature supported		not detected	720
C4B	complement component 4B (Chido blood group)	literature supported		not detected	721
CGB	chorionic gonadotropin, beta polypeptide	literature supported		not detected	1082
EFNB2	ephrin-B2	literature supported		not detected	1948
HCRT	hypocretin (orexin) neuropeptide precursor	literature supported		not detected	3060
IFNA1	interferon, alpha 1	literature supported		not detected	3439
IFNA2	interferon, alpha 2	literature supported		not detected	3440
IFNA4	interferon, alpha 4	literature supported		not detected	3441
IFNA5	interferon, alpha 5	literature supported		not detected	3442
IFNA6	interferon, alpha 6	literature supported		not detected	3443
IFNA7	interferon, alpha 7	literature supported		not detected	3444
IFNA8	interferon, alpha 8	literature supported		not detected	3445
IFNA10	interferon, alpha 10	literature supported		not detected	3446
IFNA13	interferon, alpha 13	literature supported		not detected	3447
IFNA14	interferon, alpha 14	literature supported		not detected	3448
IFNA16	interferon, alpha 16	literature supported		not detected	3449
IFNA17	interferon, alpha 17	literature supported		not detected	3451
IFNA21	interferon, alpha 21	literature supported		not detected	3452
IFNW1	interferon, omega 1	literature supported		not detected	3467
IL2	interleukin 2	literature supported		not detected	3558
NRTN	neurturin	literature supported		not detected	4902
NTF4	neurotrophin 4	literature supported		not detected	4909
PLG	plasminogen	literature supported		not detected	5340
PSPN	persephin	literature supported		not detected	5623
UCN	urocortin	literature supported		not detected	7349
PLA2G10	phospholipase A2, group X	literature supported		not detected	8399
FGF16	fibroblast growth factor 16	literature supported		not detected	8823
BMP15	bone morphogenetic protein 15	literature supported		not detected	9210
INSL5	insulin-like 5	literature supported		not detected	10022
FGF22	fibroblast growth factor 22	literature supported		not detected	27006
OBP2A	odorant binding protein 2A	literature supported		not detected	29991
IL22	interleukin 22	literature supported		not detected	50616
PRLH	prolactin releasing hormone	literature supported		not detected	51052
DEFB103B	defensin, beta 103B	literature supported		not detected	55894
NLGN2	neuroligin 2	literature supported		not detected	57555
IL21	interleukin 21	literature supported		not detected	59067
IL25	interleukin 25	literature supported		not detected	64806
FAT4	FAT atypical cadherin 4	literature supported		not detected	79633
IL1F10	interleukin 1 family, member 10 (theta)	literature supported		not detected	84639
IL17F	interleukin 17F	literature supported		not detected	112744
PTH2	parathyroid hormone 2	literature supported		not detected	113091
RLN3	relaxin 3	literature supported		not detected	117579
NMS	neuromedin S	literature supported		not detected	129521
TAC4	tachykinin 4 (hemokinin)	literature supported		not detected	255061
IFNL2	interferon, lambda 2	literature supported		not detected	282616
IFNL3	interferon, lambda 3	literature supported		not detected	282617
QRFP	pyroglutamylated RFamide peptide	literature supported		not detected	347148
DEFB103A	defensin, beta 103A	literature supported		not detected	414325
NPS	neuropeptide S	literature supported		not detected	594857
DEFB4B	defensin, beta 4B	literature supported		not detected	100289462

## Sheet: receptors
Receptor.ApprovedSymbol	Receptor name	Pair.Status	ExprMax	detected.10TPM	EntrezID
CD74	CD74 molecule, major histocompatibility complex, class II invariant chain	literature supported	32468.8	detected	972
CXCR4	chemokine (C-X-C motif) receptor 4	literature supported	11081.4	detected	7852
TYROBP	TYRO protein tyrosine kinase binding protein	literature supported	6635.23	detected	7305
PLAUR	plasminogen activator, urokinase receptor	literature supported	5922.92	detected	5329
FPR1	formyl peptide receptor 1	literature supported	5712.12	detected	2357
CD44	CD44 molecule (Indian blood group)	literature supported	4891.65	detected	960
SELL	selectin L	literature supported	4480.57	detected	6402
CD36	CD36 molecule (thrombospondin receptor)	literature supported	4333.87	detected	948
CSF3R	colony stimulating factor 3 receptor (granulocyte)	literature supported	3846.58	detected	1441
TNFRSF1B	tumor necrosis factor receptor superfamily, member 1B	literature supported	3493.01	detected	7133
KIT	v-kit Hardy-Zuckerman 4 feline sarcoma viral oncogene homolog	literature supported	3284.09	detected	3815
IFNGR1	interferon gamma receptor 1	literature supported	3265.87	detected	3459
FLT1	fms-related tyrosine kinase 1	literature supported	3255.29	detected	2321
CD81	CD81 molecule	literature supported	3049.27	detected	975
ITGAX	integrin, alpha X (complement component 3 receptor 4 subunit)	literature supported	2655.1	detected	3687
CAV1	caveolin 1, caveolae protein, 22kDa	literature supported	2614.3	detected	857
TFRC	transferrin receptor	literature supported	2378.75	detected	7037
F3	coagulation factor III (thromboplastin, tissue factor)	literature supported	2345.09	detected	2152
FCER1A	Fc fragment of IgE, high affinity I, receptor for; alpha polypeptide	literature supported	2226.63	detected	2205
CD63	CD63 molecule	literature supported	2200.03	detected	967
C5AR1	complement component 5a receptor 1	literature supported	2162.69	detected	728
CRLF1	cytokine receptor-like factor 1	literature supported	2110.09	detected	9244
CD79A	CD79a molecule, immunoglobulin-associated alpha	literature supported	2072.16	detected	973
HHIP	hedgehog interacting protein	literature supported	1999	detected	64399
CXCR2	chemokine (C-X-C motif) receptor 2	literature supported	1972.48	detected	3579
ITGB2	integrin, beta 2 (complement component 3 receptor 3 and 4 subunit)	literature supported	1915.63	detected	3689
CD53	CD53 molecule	literature supported	1851.62	detected	963
IL1R2	interleukin 1 receptor, type II	literature supported	1841.12	detected	7850
RHAG	Rh-associated glycoprotein	literature supported	1672.39	detected	6005
ENG	endoglin	literature supported	1613.8	detected	2022
ITGB1	integrin, beta 1 (fibronectin receptor, beta polypeptide, antigen CD29 includes MDF2, MSK12)	literature supported	1598.81	detected	3688
TLR2	toll-like receptor 2	literature supported	1582.54	detected	7097
CD9	CD9 molecule	literature supported	1539.44	detected	928
IL18R1	interleukin 18 receptor 1	literature supported	1352.85	detected	8809
TNFRSF12A	tumor necrosis factor receptor superfamily, member 12A	literature supported	1335.44	detected	51330
PTPRZ1	protein tyrosine phosphatase, receptor-type, Z polypeptide 1	literature supported	1330.88	detected	5803
SDC1	syndecan 1	literature supported	1305.57	detected	6382
ADRB2	adrenoceptor beta 2, surface	literature supported	1204.56	detected	154
CD46	CD46 molecule, complement regulatory protein	literature supported	1202.78	detected	4179
ITGB4	integrin, beta 4	literature supported	1197.76	detected	3691
DCBLD2	discoidin, CUB and LCCL domain containing 2	literature supported	1196.89	detected	131566
IGF2R	insulin-like growth factor 2 receptor	literature supported	1181.35	detected	3482
CCR7	chemokine (C-C motif) receptor 7	literature supported	1152.33	detected	1236
IL7R	interleukin 7 receptor	literature supported	1138.49	detected	3575
ITGA11	integrin, alpha 11	literature supported	1070.36	detected	22801
APLP2	amyloid beta (A4) precursor-like protein 2	literature supported	1062.43	detected	334
AGR2	anterior gradient 2	literature supported	1057.45	detected	10551
CLDN4	claudin 4	literature supported	1057.45	detected	1364
TLR4	toll-like receptor 4	literature supported	1047.69	detected	7099
SORL1	sortilin-related receptor, L(DLR class) A repeats containing	literature supported	1026.49	detected	6653
CANX	calnexin	literature supported	1022.27	detected	821
NT5E	5'-nucleotidase, ecto (CD73)	literature supported	1001.36	detected	4907
ACKR3	atypical chemokine receptor 3	literature supported	962.86	detected	57007
CD1A	CD1a molecule	literature supported	953.234	detected	909
ITGA6	integrin, alpha 6	literature supported	943.804	detected	3655
PDGFRB	platelet-derived growth factor receptor, beta polypeptide	literature supported	936.894	detected	5159
CD151	CD151 molecule (Raph blood group)	literature supported	904.848	detected	977
FZD4	frizzled class receptor 4	literature supported	896.952	detected	8322
SDC4	syndecan 4	literature supported	890.055	detected	6385
CD82	CD82 molecule	literature supported	876.183	detected	3732
TREM2	triggering receptor expressed on myeloid cells 2	literature supported	851.07	detected	54209
DYSF	dysferlin	literature supported	848.325	detected	8291
CSF2RB	colony stimulating factor 2 receptor, beta, low-affinity (granulocyte-macrophage)	literature supported	846.862	detected	1439
CD97	CD97 molecule	literature supported	830.685	detected	976
TNFRSF10C	tumor necrosis factor receptor superfamily, member 10c, decoy without an intracellular domain	literature supported	828.804	detected	8794
CXCR1	chemokine (C-X-C motif) receptor 1	literature supported	818.405	detected	3577
LAMP1	lysosomal-associated membrane protein 1	literature supported	817.78	detected	3916
TGFBR2	transforming growth factor, beta receptor II (70/80kDa)	literature supported	808.302	detected	7048
KCNJ15	potassium inwardly-rectifying channel, subfamily J, member 15	literature supported	779.492	detected	3772
MARCO	macrophage receptor with collagenous structure	literature supported	772.509	detected	8685
CDH5	cadherin 5, type 2 (vascular endothelium)	literature supported	761.452	detected	1003
FPR2	formyl peptide receptor 2	literature supported	755.858	detected	2358
MCAM	melanoma cell adhesion molecule	literature supported	754.595	detected	4162
NGFRAP1	nerve growth factor receptor (TNFRSF16) associated protein 1	literature supported	714.387	detected	27018
ITGA5	integrin, alpha 5 (fibronectin receptor, alpha polypeptide)	literature supported	713.622	detected	3678
IL2RG	interleukin 2 receptor, gamma	literature supported	708.319	detected	3561
IL17RA	interleukin 17 receptor A	literature supported	707.218	detected	23765
SCARB1	scavenger receptor class B, member 1	literature supported	699.657	detected	949
CSF1R	colony stimulating factor 1 receptor	literature supported	699.42	detected	1436
CCR4	chemokine (C-C motif) receptor 4	literature supported	699.319	detected	1233
ASGR1	asialoglycoprotein receptor 1	literature supported	698.091	detected	432
LRP1	low density lipoprotein receptor-related protein 1	literature supported	684.988	detected	4035
SDC2	syndecan 2	literature supported	684.415	detected	6383
JMJD6	jumonji domain containing 6	literature supported	662.866	detected	23210
ITGA3	integrin, alpha 3 (antigen CD49C, alpha 3 subunit of VLA-3 receptor)	literature supported	654.505	detected	3675
PLXNC1	plexin C1	literature supported	653.375	detected	10154
MRGPRX2	MAS-related GPR, member X2	literature supported	616.53	detected	117194
GPC4	glypican 4	literature supported	614.391	detected	2239
IL10RA	interleukin 10 receptor, alpha	literature supported	612.023	detected	3587
IL6ST	interleukin 6 signal transducer (gp130, oncostatin M receptor)	literature supported	611.54	detected	3572
DPP4	dipeptidyl-peptidase 4	literature supported	600.742	detected	1803
PROCR	protein C receptor, endothelial	literature supported	598.923	detected	10544
CALCRL	calcitonin receptor-like	literature supported	590.434	detected	10203
ROBO4	roundabout, axon guidance receptor, homolog 4 (Drosophila)	literature supported	582.429	detected	54538
ATP6AP2	ATPase, H+ transporting, lysosomal accessory protein 2	literature supported	581.019	detected	10159
TNFRSF1A	tumor necrosis factor receptor superfamily, member 1A	literature supported	578.308	detected	7132
RPSA	ribosomal protein SA	literature supported	574.704	detected	3921
IFNGR2	interferon gamma receptor 2 (interferon gamma transducer 1)	literature supported	570.491	detected	3460
PLXND1	plexin D1	literature supported	563.902	detected	23129
ASGR2	asialoglycoprotein receptor 2	literature supported	563.439	detected	433
FAP	fibroblast activation protein, alpha	literature supported	551.215	detected	2191
TNFRSF11B	tumor necrosis factor receptor superfamily, member 11b	literature supported	539.47	detected	4982
LSR	lipolysis stimulated lipoprotein receptor	literature supported	533.166	detected	51599
ITGAM	integrin, alpha M (complement component 3 receptor 3 subunit)	literature supported	528.754	detected	3684
PDGFRA	platelet-derived growth factor receptor, alpha polypeptide	literature supported	523.245	detected	5156
F2R	coagulation factor II (thrombin) receptor	literature supported	507.642	detected	2149
F11R	F11 receptor	literature supported	504.382	detected	50848
IL1RAP	interleukin 1 receptor accessory protein	literature supported	498.295	detected	3556
CD5	CD5 molecule	literature supported	496.328	detected	921
ADRA2A	adrenoceptor alpha 2A	literature supported	486.501	detected	150
TNFRSF6B	tumor necrosis factor receptor superfamily, member 6b, decoy	literature supported	474.021	detected	8771
TNFRSF13C	tumor necrosis factor receptor superfamily, member 13C	literature supported	470.166	detected	115650
ABCA1	ATP-binding cassette, sub-family A (ABC1), member 1	literature supported	468.319	detected	19
IL2RA	interleukin 2 receptor, alpha	literature supported	461.112	detected	3559
TIE1	tyrosine kinase with immunoglobulin-like and EGF-like domains 1	literature supported	459.117	detected	7075
NRP2	neuropilin 2	literature supported	455.68	detected	8828
SLC40A1	solute carrier family 40 (iron-regulated transporter), member 1	literature supported	453.695	detected	30061
FXYD6	FXYD domain containing ion transport regulator 6	literature supported	453.162	detected	53826
CD1B	CD1b molecule	literature supported	441.068	detected	910
IL4R	interleukin 4 receptor	literature supported	426.234	detected	3566
IL2RB	interleukin 2 receptor, beta	literature supported	420.786	detected	3560
ITGA4	integrin, alpha 4 (antigen CD49D, alpha 4 subunit of VLA-4 receptor)	literature supported	412.68	detected	3676
GPR56	G protein-coupled receptor 56	literature supported	401.096	detected	9289
SDC3	syndecan 3	literature supported	398.777	detected	9672
CX3CR1	chemokine (C-X3-C motif) receptor 1	literature supported	385.979	detected	1524
GPC1	glypican 1	literature supported	365.213	detected	2817
ITGB5	integrin, beta 5	literature supported	360.656	detected	3693
BDKRB1	bradykinin receptor B1	literature supported	360.466	detected	623
KLRK1	killer cell lectin-like receptor subfamily K, member 1	literature supported	356.219	detected	22914
AXL	AXL receptor tyrosine kinase	literature supported	355.598	detected	558
C3AR1	complement component 3a receptor 1	literature supported	354.938	detected	719
CD4	CD4 molecule	literature supported	349.111	detected	920
ADIPOR1	adiponectin receptor 1	literature supported	347.058	detected	51094
APCDD1	adenomatosis polyposis coli down-regulated 1	literature supported	346.774	detected	147495
TNFRSF14	tumor necrosis factor receptor superfamily, member 14	literature supported	344.195	detected	8764
TNFRSF21	tumor necrosis factor receptor superfamily, member 21	literature supported	342.77	detected	27242
C14orf1	chromosome 14 open reading frame 1	literature supported	341.159	detected	11161
TNFRSF10D	tumor necrosis factor receptor superfamily, member 10d, decoy with truncated death domain	literature supported	340.603	detected	8793
TSPAN1	tetraspanin 1	literature supported	336.657	detected	10103
IL13RA1	interleukin 13 receptor, alpha 1	literature supported	333.918	detected	3597
RAMP1	receptor (G protein-coupled) activity modifying protein 1	literature supported	331.77	detected	10267
S1PR1	sphingosine-1-phosphate receptor 1	literature supported	331.137	detected	1901
LEPR	leptin receptor	literature supported	330.774	detected	3953
LTBR	lymphotoxin beta receptor (TNFR superfamily, member 3)	literature supported	329.169	detected	4055
GHR	growth hormone receptor	literature supported	324.582	detected	2690
IL1R1	interleukin 1 receptor, type I	literature supported	324.582	detected	3554
PTPRS	protein tyrosine phosphatase, receptor type, S	literature supported	315.516	detected	5802
NRP1	neuropilin 1	literature supported	312.773	detected	8829
OXTR	oxytocin receptor	literature supported	312.46	detected	5021
NOTCH1	notch 1	literature supported	304.494	detected	4851
IGFLR1	IGF-like family receptor 1	literature supported	298.897	detected	79713
LPAR1	lysophosphatidic acid receptor 1	literature supported	296.545	detected	1902
TFR2	transferrin receptor 2	literature supported	291.975	detected	7036
IL17RC	interleukin 17 receptor C	literature supported	288.676	detected	84818
ITGB6	integrin, beta 6	literature supported	286.418	detected	3694
ITGAV	integrin, alpha V	literature supported	285.856	detected	3685
ITGA2	integrin, alpha 2 (CD49B, alpha 2 subunit of VLA-2 receptor)	literature supported	284.01	detected	3673
HLA-F	major histocompatibility complex, class I, F	literature supported	283.123	detected	3134
ITGAL	integrin, alpha L (antigen CD11A (p180), lymphocyte function-associated antigen 1; alpha polypeptide)	literature supported	277.168	detected	3683
IL20RB	interleukin 20 receptor beta	literature supported	276.979	detected	53833
IL18RAP	interleukin 18 receptor accessory protein	literature supported	276.379	detected	8807
KLRD1	killer cell lectin-like receptor subfamily D, member 1	literature supported	271.447	detected	3824
PTPRF	protein tyrosine phosphatase, receptor type, F	literature supported	263.482	detected	5792
PVRL2	poliovirus receptor-related 2 (herpesvirus entry mediator B)	literature supported	253.561	detected	5819
CD28	CD28 molecule	literature supported	248.308	detected	940
PVRL1	poliovirus receptor-related 1 (herpesvirus entry mediator C)	literature supported	243.524	detected	5818
IFNAR1	interferon (alpha, beta and omega) receptor 1	literature supported	243.091	detected	3454
PLXNB2	plexin B2	literature supported	239.814	detected	23654
DDR1	discoidin domain receptor tyrosine kinase 1	literature supported	235.419	detected	780
IL13RA2	interleukin 13 receptor, alpha 2	literature supported	235.313	detected	3598
CSPG4	chondroitin sulfate proteoglycan 4	literature supported	234.619	detected	1464
CMKLR1	chemokine-like receptor 1	literature supported	233.913	detected	1240
FAS	Fas cell surface death receptor	literature supported	232.15	detected	355
ST14	suppression of tumorigenicity 14 (colon carcinoma)	literature supported	231.764	detected	6768
ACKR2	atypical chemokine receptor 2	literature supported	229.146	detected	1238
ITGA7	integrin, alpha 7	literature supported	227.991	detected	3679
BCAM	basal cell adhesion molecule (Lutheran blood group)	literature supported	226.657	detected	4059
ACKR4	atypical chemokine receptor 4	literature supported	225.637	detected	51554
DDR2	discoidin domain receptor tyrosine kinase 2	literature supported	225.317	detected	4921
FPR3	formyl peptide receptor 3	literature supported	221.486	detected	2359
ROBO1	roundabout, axon guidance receptor, homolog 1 (Drosophila)	literature supported	221.016	detected	6091
LDLR	low density lipoprotein receptor	literature supported	220.998	detected	3949
BAMBI	BMP and activin membrane-bound inhibitor	literature supported	220.747	detected	25805
FGFR1	fibroblast growth factor receptor 1	literature supported	211.478	detected	2260
ADIPOR2	adiponectin receptor 2	literature supported	211.353	detected	79602
MERTK	c-mer proto-oncogene tyrosine kinase	literature supported	210.091	detected	10461
EPHA5	EPH receptor A5	literature supported	208.379	detected	2044
KEL	Kell blood group, metallo-endopeptidase	literature supported	207.858	detected	3792
OSMR	oncostatin M receptor	literature supported	207.572	detected	9180
NTRK2	neurotrophic tyrosine kinase, receptor, type 2	literature supported	205.265	detected	4915
BOC	BOC cell adhesion associated, oncogene regulated	literature supported	204.753	detected	91653
CXCR3	chemokine (C-X-C motif) receptor 3	literature supported	204.155	detected	2833
HMMR	hyaluronan-mediated motility receptor (RHAMM)	literature supported	203.65	detected	3161
OGFR	opioid growth factor receptor	literature supported	203.271	detected	11054
TNFRSF10B	tumor necrosis factor receptor superfamily, member 10b	literature supported	202.731	detected	8795
RAMP2	receptor (G protein-coupled) activity modifying protein 2	literature supported	201.957	detected	10266
ACVRL1	activin A receptor type II-like 1	literature supported	200.745	detected	94
CD27	CD27 molecule	literature supported	200.645	detected	939
PLSCR4	phospholipid scramblase 4	literature supported	199.579	detected	57088
NRCAM	neuronal cell adhesion molecule	literature supported	199.543	detected	4897
EGFR	epidermal growth factor receptor	literature supported	199.254	detected	1956
NOTCH3	notch 3	literature supported	198.889	detected	4854
ITGA1	integrin, alpha 1	literature supported	196.504	detected	3672
LIFR	leukemia inhibitory factor receptor alpha	literature supported	195.207	detected	3977
CD180	CD180 molecule	literature supported	194.849	detected	4064
MET	met proto-oncogene	literature supported	193.892	detected	4233
CXCR5	chemokine (C-X-C motif) receptor 5	literature supported	193.277	detected	643
ACVR1C	activin A receptor, type IC	literature supported	193.127	detected	130399
LILRB1	leukocyte immunoglobulin-like receptor, subfamily B (with TM and ITIM domains), member 1	literature supported	192.21	detected	10859
IL3RA	interleukin 3 receptor, alpha (low affinity)	literature supported	192.003	detected	3563
EPHA3	EPH receptor A3	literature supported	191.712	detected	2042
IL6R	interleukin 6 receptor	literature supported	190.543	detected	3570
CD47	CD47 molecule	literature supported	190.198	detected	961
VLDLR	very low density lipoprotein receptor	literature supported	189.464	detected	7436
LILRA3	leukocyte immunoglobulin-like receptor, subfamily A (without TM domain), member 3	literature supported	187.795	detected	11026
ITGB8	integrin, beta 8	literature supported	187.187	detected	3696
ITGB7	integrin, beta 7	literature supported	184.337	detected	3695
IL17RB	interleukin 17 receptor B	literature supported	183.426	detected	55540
IL10RB	interleukin 10 receptor, beta	literature supported	182.682	detected	3588
PTPRB	protein tyrosine phosphatase, receptor type, B	literature supported	182.593	detected	5787
OLR1	oxidized low density lipoprotein (lectin-like) receptor 1	literature supported	181.155	detected	4973
PVR	poliovirus receptor	literature supported	179.49	detected	5817
EPHB1	EPH receptor B1	literature supported	179.216	detected	2047
PVRL3	poliovirus receptor-related 3	literature supported	178.673	detected	25945
KDR	kinase insert domain receptor (a type III receptor tyrosine kinase)	literature supported	173.448	detected	3791
NCSTN	nicastrin	literature supported	173.32	detected	23385
EPOR	erythropoietin receptor	literature supported	169.985	detected	2057
EPHB4	EPH receptor B4	literature supported	168.998	detected	2050
CD40	CD40 molecule, TNF receptor superfamily member 5	literature supported	168.197	detected	958
NTRK1	neurotrophic tyrosine kinase, receptor, type 1	literature supported	167.998	detected	4914
AQP1	aquaporin 1 (Colton blood group)	literature supported	166.721	detected	358
SORT1	sortilin 1	literature supported	165.02	detected	6272
CD93	CD93 molecule	literature supported	162.787	detected	22918
CCR1	chemokine (C-C motif) receptor 1	literature supported	161.476	detected	1230
IFNAR2	interferon (alpha, beta and omega) receptor 2	literature supported	160.511	detected	3455
EPHB2	EPH receptor B2	literature supported	160.032	detected	2048
FLT3	fms-related tyrosine kinase 3	literature supported	159.683	detected	2322
TGFBR3	transforming growth factor, beta receptor III	literature supported	156.747	detected	7049
NPR1	natriuretic peptide receptor 1	literature supported	156.488	detected	4881
STRA6	stimulated by retinoic acid 6	literature supported	156.018	detected	64220
CR1	complement component (3b/4b) receptor 1 (Knops blood group)	literature supported	155.787	detected	1378
CD19	CD19 molecule	literature supported	155.559	detected	930
EDNRB	endothelin receptor type B	literature supported	153.527	detected	1910
NPR3	natriuretic peptide receptor 3	literature supported	151.583	detected	4883
HFE2	hemochromatosis type 2 (juvenile)	literature supported	147.086	detected	148738
TNFRSF9	tumor necrosis factor receptor superfamily, member 9	literature supported	144.843	detected	3604
LILRB2	leukocyte immunoglobulin-like receptor, subfamily B (with TM and ITIM domains), member 2	literature supported	142.112	detected	10288
ACVR2A	activin A receptor, type IIA	literature supported	139.981	detected	92
CCR6	chemokine (C-C motif) receptor 6	literature supported	138.097	detected	1235
PTPRG	protein tyrosine phosphatase, receptor type, G	literature supported	136.006	detected	5793
PTGDR2	prostaglandin D2 receptor 2	literature supported	133.163	detected	11251
GFRA1	GDNF family receptor alpha 1	literature supported	128.248	detected	2674
SCARF1	scavenger receptor class F, member 1	literature supported	128.065	detected	8578
FZD2	frizzled class receptor 2	literature supported	126.464	detected	2535
IL21R	interleukin 21 receptor	literature supported	125.713	detected	50615
GCGR	glucagon receptor	literature supported	124.68	detected	2642
BDKRB2	bradykinin receptor B2	literature supported	123.315	detected	624
EPHA2	EPH receptor A2	literature supported	123.31	detected	1969
FGFRL1	fibroblast growth factor receptor-like 1	literature supported	121.992	detected	53834
TNFRSF11A	tumor necrosis factor receptor superfamily, member 11a, NFKB activator	literature supported	121.439	detected	8792
PVRL4	poliovirus receptor-related 4	literature supported	121.377	detected	81607
ITGA10	integrin, alpha 10	literature supported	121.303	detected	8515
CCRL2	chemokine (C-C motif) receptor-like 2	literature supported	120.536	detected	9034
FZD3	frizzled class receptor 3	literature supported	119.267	detected	7976
THBD	thrombomodulin	literature supported	116.366	detected	7056
EPHB6	EPH receptor B6	literature supported	113.825	detected	2051
UNC5B	unc-5 homolog B (C. elegans)	literature supported	113.604	detected	219699
KCNA3	potassium voltage-gated channel, shaker-related subfamily, member 3	literature supported	112.921	detected	3738
FLT4	fms-related tyrosine kinase 4	literature supported	112.355	detected	2324
KLB	klotho beta	literature supported	112.251	detected	152831
F2RL2	coagulation factor II (thrombin) receptor-like 2	literature supported	110.93	detected	2151
TGFBR1	transforming growth factor, beta receptor 1	literature supported	110.39	detected	7046
ORAI2	ORAI calcium release-activated calcium modulator 2	literature supported	110.258	detected	80228
GPR1	G protein-coupled receptor 1	literature supported	109.627	detected	2825
FGFR4	fibroblast growth factor receptor 4	literature supported	108.742	detected	2264
AVPR1A	arginine vasopressin receptor 1A	literature supported	108.3	detected	552
COL13A1	collagen, type XIII, alpha 1	literature supported	107.578	detected	1305
CCR3	chemokine (C-C motif) receptor 3	literature supported	107.361	detected	1232
PHEX	phosphate regulating endopeptidase homolog, X-linked	literature supported	105.664	detected	5251
P2RY14	purinergic receptor P2Y, G-protein coupled, 14	literature supported	105.5	detected	9934
ATRN	attractin	literature supported	104.719	detected	8455
CCR2	chemokine (C-C motif) receptor 2	literature supported	104.347	detected	729230
NGFR	nerve growth factor receptor	literature supported	103.544	detected	4804
NOTCH4	notch 4	literature supported	102.498	detected	4855
INSR	insulin receptor	literature supported	101.94	detected	3643
VTCN1	V-set domain containing T cell activation inhibitor 1	literature supported	100.255	detected	79679
CD177	CD177 molecule	literature supported	99.5347	detected	57126
DRD2	dopamine receptor D2	literature supported	99.4471	detected	1813
CD72	CD72 molecule	literature supported	98.8912	detected	971
IL27RA	interleukin 27 receptor, alpha	literature supported	98.1847	detected	9466
PLXNA2	plexin A2	literature supported	97.7772	detected	5362
SSTR1	somatostatin receptor 1	literature supported	95.0529	detected	6751
TMEM222	transmembrane protein 222	literature supported	94.3721	detected	84065
LRP11	low density lipoprotein receptor-related protein 11	literature supported	93.9315	detected	84918
CNTNAP2	contactin associated protein-like 2	literature supported	93.5637	detected	26047
NRXN1	neurexin 1	literature supported	93.497	detected	9378
PLA2R1	phospholipase A2 receptor 1, 180kDa	literature supported	93.4444	detected	22925
TLR6	toll-like receptor 6	literature supported	93.1592	detected	10333
NRXN3	neurexin 3	literature supported	91.9122	detected	9369
EDNRA	endothelin receptor type A	literature supported	89.8057	detected	1909
NRXN2	neurexin 2	literature supported	88.3162	detected	9379
TNFRSF25	tumor necrosis factor receptor superfamily, member 25	literature supported	88.3089	detected	8718
F2RL1	coagulation factor II (thrombin) receptor-like 1	literature supported	86.7068	detected	2150
FZD6	frizzled class receptor 6	literature supported	86.5182	detected	8323
IL5RA	interleukin 5 receptor, alpha	literature supported	85.1911	detected	3568
PLGRKT	plasminogen receptor, C-terminal lysine transmembrane protein	literature supported	82.9761	detected	55848
DARC	Duffy blood group, atypical chemokine receptor	literature supported	82.9158	detected	2532
CNR1	cannabinoid receptor 1 (brain)	literature supported	82.096	detected	1268
ITGA8	integrin, alpha 8	literature supported	82.0597	detected	8516
ERBB2	v-erb-b2 avian erythroblastic leukemia viral oncogene homolog 2	literature supported	81.787	detected	2064
TLR9	toll-like receptor 9	literature supported	81.374	detected	54106
ROR2	receptor tyrosine kinase-like orphan receptor 2	literature supported	80.8853	detected	4920
LRP8	low density lipoprotein receptor-related protein 8, apolipoprotein e receptor	literature supported	80.4804	detected	7804
KREMEN1	kringle containing transmembrane protein 1	literature supported	79.3188	detected	83999
TNFRSF8	tumor necrosis factor receptor superfamily, member 8	literature supported	79.2375	detected	943
ITGA9	integrin, alpha 9	literature supported	78.9804	detected	3680
LMBR1L	limb development membrane protein 1-like	literature supported	78.5012	detected	55716
PLXNA4	plexin A4	literature supported	76.9693	detected	91584
ITGB3	integrin, beta 3 (platelet glycoprotein IIIa, antigen CD61)	literature supported	76.8379	detected	3690
ERBB3	v-erb-b2 avian erythroblastic leukemia viral oncogene homolog 3	literature supported	76.4988	detected	2065
ITGA2B	integrin, alpha 2b (platelet glycoprotein IIb of IIb/IIIa complex, antigen CD41)	literature supported	74.5377	detected	3674
NPY1R	neuropeptide Y receptor Y1	literature supported	73.4131	detected	4886
ADORA2B	adenosine A2b receptor	literature supported	72.8235	detected	136
TEK	TEK tyrosine kinase, endothelial	literature supported	72.5204	detected	7010
TNFRSF17	tumor necrosis factor receptor superfamily, member 17	literature supported	72.2346	detected	608
PTPRM	protein tyrosine phosphatase, receptor type, M	literature supported	72.0584	detected	5797
FZD5	frizzled class receptor 5	literature supported	71.7023	detected	7855
PLD2	phospholipase D2	literature supported	71.4476	detected	5338
PTGIR	prostaglandin I2 (prostacyclin) receptor (IP)	literature supported	70.4407	detected	5739
ITGAE	integrin, alpha E (antigen CD103, human mucosal lymphocyte antigen 1; alpha polypeptide)	literature supported	69.7871	detected	3682
VIPR1	vasoactive intestinal peptide receptor 1	literature supported	69.4535	detected	7433
ROBO2	roundabout, axon guidance receptor, homolog 2 (Drosophila)	literature supported	68.6594	detected	6092
TMPRSS6	transmembrane protease, serine 6	literature supported	68.1958	detected	164656
CELSR1	cadherin, EGF LAG seven-pass G-type receptor 1	literature supported	68.0307	detected	9620
EPHA4	EPH receptor A4	literature supported	67.9022	detected	2043
LGR4	leucine-rich repeat containing G protein-coupled receptor 4	literature supported	67.3319	detected	55366
FZD1	frizzled class receptor 1	literature supported	66.7881	detected	8321
BMPR2	bone morphogenetic protein receptor, type II (serine/threonine kinase)	literature supported	66.1274	detected	659
EPHB3	EPH receptor B3	literature supported	66.064	detected	2049
MFRP	membrane frizzled-related protein	literature supported	65.6553	detected	83552
CXCR6	chemokine (C-X-C motif) receptor 6	literature supported	65.2423	detected	10663
NEO1	neogenin 1	literature supported	63.8198	detected	4756
IL1RL2	interleukin 1 receptor-like 2	literature supported	63.2816	detected	8808
TYRO3	TYRO3 protein tyrosine kinase	literature supported	63.0592	detected	7301
LGR5	leucine-rich repeat containing G protein-coupled receptor 5	literature supported	62.4046	detected	8549
UNC5D	unc-5 homolog D (C. elegans)	literature supported	62.172	detected	137970
TNFRSF19	tumor necrosis factor receptor superfamily, member 19	literature supported	62.1252	detected	55504
UNC5C	unc-5 homolog C (C. elegans)	literature supported	60.3932	detected	8633
TNFRSF13B	tumor necrosis factor receptor superfamily, member 13B	literature supported	60.2281	detected	23495
C5AR2	complement component 5a receptor 2	literature supported	60.1653	detected	27202
EPHA7	EPH receptor A7	literature supported	60.1463	detected	2045
ROR1	receptor tyrosine kinase-like orphan receptor 1	literature supported	59.319	detected	4919
AMFR	autocrine motility factor receptor, E3 ubiquitin protein ligase	literature supported	58.6099	detected	267
LRRC4	leucine rich repeat containing 4	literature supported	56.8708	detected	64101
NTRK3	neurotrophic tyrosine kinase, receptor, type 3	literature supported	56.2583	detected	4916
SLC16A2	solute carrier family 16, member 2 (thyroid hormone transporter)	literature supported	56.1082	detected	6567
ACVR1	activin A receptor, type I	literature supported	55.8096	detected	90
IL15RA	interleukin 15 receptor, alpha	literature supported	55.4856	detected	3601
LRP4	low density lipoprotein receptor-related protein 4	literature supported	54.5504	detected	4038
BAI2	brain-specific angiogenesis inhibitor 2	literature supported	54.2291	detected	576
CSF2RA	colony stimulating factor 2 receptor, alpha, low-affinity (granulocyte-macrophage)	literature supported	53.5977	detected	1438
RYK	receptor-like tyrosine kinase	literature supported	53.5315	detected	6259
CCR5	chemokine (C-C motif) receptor 5 (gene/pseudogene)	literature supported	52.3805	detected	1234
AMHR2	anti-Mullerian hormone receptor, type II	literature supported	52.1069	detected	269
FZD9	frizzled class receptor 9	literature supported	51.6666	detected	8326
CCKAR	cholecystokinin A receptor	literature supported	51.0864	detected	886
PTPRU	protein tyrosine phosphatase, receptor type, U	literature supported	50.5808	detected	10076
TBXA2R	thromboxane A2 receptor	literature supported	50.2535	detected	6915
ATP1A3	ATPase, Na+/K+ transporting, alpha 3 polypeptide	literature supported	49.997	detected	478
IGF1R	insulin-like growth factor 1 receptor	literature supported	49.4335	detected	3480
ALK	anaplastic lymphoma receptor tyrosine kinase	literature supported	48.7063	detected	238
SLC37A1	solute carrier family 37 (glucose-6-phosphate transporter), member 1	literature supported	48.5437	detected	54020
IL22RA2	interleukin 22 receptor, alpha 2	literature supported	48.4475	detected	116379
PLXNB1	plexin B1	literature supported	48.3614	detected	5364
ADORA1	adenosine A1 receptor	literature supported	48.3461	detected	134
EDA2R	ectodysplasin A2 receptor	literature supported	47.8016	detected	60401
SELE	selectin E	literature supported	47.5394	detected	6401
CDON	cell adhesion associated, oncogene regulated	literature supported	47.1882	detected	50937
SSTR2	somatostatin receptor 2	literature supported	46.8766	detected	6752
PRLR	prolactin receptor	literature supported	46.7793	detected	5618
ACVR1B	activin A receptor, type IB	literature supported	46.6126	detected	91
GPIHBP1	glycosylphosphatidylinositol anchored high density lipoprotein binding protein 1	literature supported	46.1684	detected	338328
GRPR	gastrin-releasing peptide receptor	literature supported	44.9944	detected	2925
ROBO3	roundabout, axon guidance receptor, homolog 3 (Drosophila)	literature supported	44.9897	detected	64221
LRP5	low density lipoprotein receptor-related protein 5	literature supported	44.0961	detected	4041
CACNA1C	calcium channel, voltage-dependent, L type, alpha 1C subunit	literature supported	43.5731	detected	775
KLRC1	killer cell lectin-like receptor subfamily C, member 1	literature supported	41.9579	detected	3821
PTH1R	parathyroid hormone 1 receptor	literature supported	41.9437	detected	5745
EPHA1	EPH receptor A1	literature supported	41.4289	detected	2041
CFTR	cystic fibrosis transmembrane conductance regulator (ATP-binding cassette sub-family C, member 7)	literature supported	41.3241	detected	1080
LINGO1	leucine rich repeat and Ig domain containing 1	literature supported	41.3157	detected	84894
TNFRSF18	tumor necrosis factor receptor superfamily, member 18	literature supported	41.2469	detected	8784
FGFR2	fibroblast growth factor receptor 2	literature supported	40.467	detected	2263
APLNR	apelin receptor	literature supported	40.3026	detected	187
TNFRSF10A	tumor necrosis factor receptor superfamily, member 10a	literature supported	39.7062	detected	8797
LPAR2	lysophosphatidic acid receptor 2	literature supported	39.6435	detected	9170
HTR2A	5-hydroxytryptamine (serotonin) receptor 2A, G protein-coupled	literature supported	38.3829	detected	3356
IL12RB1	interleukin 12 receptor, beta 1	literature supported	37.8187	detected	3594
IL11RA	interleukin 11 receptor, alpha	literature supported	37.7327	detected	3590
TNFRSF4	tumor necrosis factor receptor superfamily, member 4	literature supported	37.5948	detected	7293
TLR5	toll-like receptor 5	literature supported	37.0632	detected	7100
FGFR3	fibroblast growth factor receptor 3	literature supported	36.6319	detected	2261
DCHS1	dachsous cadherin-related 1	literature supported	36.3697	detected	8642
SELP	selectin P (granule membrane protein 140kDa, antigen CD62)	literature supported	35.9611	detected	6403
GPR37	G protein-coupled receptor 37 (endothelin receptor type B-like)	literature supported	35.4455	detected	2861
GP9	glycoprotein IX (platelet)	literature supported	34.4613	detected	2815
LRP6	low density lipoprotein receptor-related protein 6	literature supported	32.9965	detected	4040
CLDN2	claudin 2	literature supported	32.8564	detected	9075
BMPR1A	bone morphogenetic protein receptor, type IA	literature supported	32.7849	detected	657
PTGDR	prostaglandin D2 receptor (DP)	literature supported	32.5679	detected	5729
SMO	smoothened, frizzled class receptor	literature supported	31.3211	detected	6608
ACVR2B	activin A receptor, type IIB	literature supported	31.2793	detected	93
VIPR2	vasoactive intestinal peptide receptor 2	literature supported	30.7611	detected	7434
MUSK	muscle, skeletal, receptor tyrosine kinase	literature supported	30.7161	detected	4593
CNTFR	ciliary neurotrophic factor receptor	literature supported	30.2956	detected	1271
MST1R	macrophage stimulating 1 receptor (c-met-related tyrosine kinase)	literature supported	30.2519	detected	4486
CRHR1	corticotropin releasing hormone receptor 1	literature supported	29.9176	detected	1394
TRAF2	TNF receptor-associated factor 2	literature supported	29.1117	detected	7186
IL22RA1	interleukin 22 receptor, alpha 1	literature supported	28.9541	detected	58985
CDH10	cadherin 10, type 2 (T2-cadherin)	literature supported	28.9529	detected	1008
CATSPER1	cation channel, sperm associated 1	literature supported	28.875	detected	117144
SCN5A	sodium channel, voltage-gated, type V, alpha subunit	literature supported	28.4012	detected	6331
PLXNA3	plexin A3	literature supported	28.3479	detected	55558
RET	ret proto-oncogene	literature supported	28.2287	detected	5979
LPAR3	lysophosphatidic acid receptor 3	literature supported	28.0029	detected	23566
HRH4	histamine receptor H4	literature supported	27.7026	detected	59340
HFE	hemochromatosis	literature supported	27.5065	detected	3077
PLXNB3	plexin B3	literature supported	26.2766	detected	5365
GUCY2D	guanylate cyclase 2D, membrane (retina-specific)	literature supported	25.3693	detected	3000
LGR6	leucine-rich repeat containing G protein-coupled receptor 6	literature supported	25.0151	detected	59352
CCR8	chemokine (C-C motif) receptor 8	literature supported	23.7596	detected	1237
DCC	deleted in colorectal carcinoma	literature supported	23.6826	detected	1630
CNTNAP1	contactin associated protein 1	literature supported	23.4191	detected	8506
UNC5A	unc-5 homolog A (C. elegans)	literature supported	23.165	detected	90249
NMUR1	neuromedin U receptor 1	literature supported	22.902	detected	10316
XCR1	chemokine (C motif) receptor 1	literature supported	22.6497	detected	2829
MPL	myeloproliferative leukemia virus oncogene	literature supported	22.1265	detected	4352
NPY5R	neuropeptide Y receptor Y5	literature supported	21.7936	detected	4889
ADRA2B	adrenoceptor alpha 2B	literature supported	21.6766	detected	151
KIR2DL3	killer cell immunoglobulin-like receptor, two domains, long cytoplasmic tail, 3	literature supported	21.5454	detected	3804
ZNRF3	zinc and ring finger 3	literature supported	21.4	detected	84133
ERBB4	v-erb-b2 avian erythroblastic leukemia viral oncogene homolog 4	literature supported	21.2035	detected	2066
GPR39	G protein-coupled receptor 39	literature supported	20.5785	detected	2863
KCNJ10	potassium inwardly-rectifying channel, subfamily J, member 10	literature supported	20.4513	detected	3766
GUCY2C	guanylate cyclase 2C (heat stable enterotoxin receptor)	literature supported	20.4161	detected	2984
IL12RB2	interleukin 12 receptor, beta 2	literature supported	19.9648	detected	3595
F2RL3	coagulation factor II (thrombin) receptor-like 3	literature supported	19.9078	detected	9002
NPR2	natriuretic peptide receptor 2	literature supported	19.7845	detected	4882
RXFP2	relaxin/insulin-like family peptide receptor 2	literature supported	19.1684	detected	122042
RTN4RL1	reticulon 4 receptor-like 1	literature supported	18.851	detected	146760
GIPR	gastric inhibitory polypeptide receptor	literature supported	18.6574	detected	2696
LHCGR	luteinizing hormone/choriogonadotropin receptor	literature supported	17.8912	detected	3973
TMEM67	transmembrane protein 67	literature supported	17.8845	detected	91147
RHBDL2	rhomboid, veinlet-like 2 (Drosophila)	literature supported	16.1124	detected	54933
P2RY12	purinergic receptor P2Y, G-protein coupled, 12	literature supported	16.0347	detected	64805
NTSR1	neurotensin receptor 1 (high affinity)	literature supported	15.4329	detected	4923
KREMEN2	kringle containing transmembrane protein 2	literature supported	15.4025	detected	79412
GP1BA	glycoprotein Ib (platelet), alpha polypeptide	literature supported	15.1904	detected	2811
CNTN1	contactin 1	literature supported	14.5742	detected	1272
KIR2DL1	killer cell immunoglobulin-like receptor, two domains, long cytoplasmic tail, 1	literature supported	14.5536	detected	3802
IFNLR1	interferon, lambda receptor 1	literature supported	14.3397	detected	163702
SCN8A	sodium channel, voltage gated, type VIII, alpha subunit	literature supported	14.2489	detected	6334
IL31RA	interleukin 31 receptor A	literature supported	13.6201	detected	133396
OPRL1	opiate receptor-like 1	literature supported	13.3167	detected	4987
NPY4R	neuropeptide Y receptor Y4	literature supported	12.8547	detected	5540
IL9R	interleukin 9 receptor	literature supported	12.0378	detected	3581
LRP2	low density lipoprotein receptor-related protein 2	literature supported	11.9997	detected	4036
ADCY1	adenylate cyclase 1 (brain)	literature supported	11.8712	detected	107
FZD10	frizzled class receptor 10	literature supported	11.6283	detected	11211
NRSN1	neurensin 1	literature supported	11.4476	detected	140767
KCND2	potassium voltage-gated channel, Shal-related subfamily, member 2	literature supported	11.2479	detected	3751
PTH2R	parathyroid hormone 2 receptor	literature supported	11.1607	detected	5746
KISS1R	KISS1 receptor	literature supported	10.7162	detected	84634
ADCYAP1R1	adenylate cyclase activating polypeptide 1 (pituitary) receptor type I	literature supported	10.6383	detected	117
BMPR1B	bone morphogenetic protein receptor, type IB	literature supported	10.3537	detected	658
KIR2DS4	killer cell immunoglobulin-like receptor, two domains, short cytoplasmic tail, 4	literature supported	10.26	detected	3809
EDAR	ectodysplasin A receptor	literature supported	10.0157	detected	10913
IL23R	interleukin 23 receptor	literature supported	9.71538	not detected	149233
TSHR	thyroid stimulating hormone receptor	literature supported	9.70957	not detected	7253
LPHN2	latrophilin 2	literature supported	9.56525	not detected	23266
RXFP1	relaxin/insulin-like family peptide receptor 1	literature supported	9.16161	not detected	59350
KIR2DL4	killer cell immunoglobulin-like receptor, two domains, long cytoplasmic tail, 4	literature supported	9.04361	not detected	3805
NOTCH2	notch 2	literature supported	8.94226	not detected	4853
NPY2R	neuropeptide Y receptor Y2	literature supported	8.67014	not detected	4887
FZD7	frizzled class receptor 7	literature supported	8.41175	not detected	8324
IL1RAPL1	interleukin 1 receptor accessory protein-like 1	literature supported	8.33539	not detected	11141
PTCH1	patched 1	literature supported	8.01114	not detected	5727
MCHR1	melanin-concentrating hormone receptor 1	literature supported	7.78081	not detected	2847
CCKBR	cholecystokinin B receptor	literature supported	7.6823	not detected	887
GFRA2	GDNF family receptor alpha 2	literature supported	7.56603	not detected	2675
CHRM3	cholinergic receptor, muscarinic 3	literature supported	7.5081	not detected	1131
CCR9	chemokine (C-C motif) receptor 9	literature supported	7.32884	not detected	10803
GLP2R	glucagon-like peptide 2 receptor	literature supported	7.25782	not detected	9340
LRRC4C	leucine rich repeat containing 4C	literature supported	7.06492	not detected	57689
GPC5	glypican 5	literature supported	6.89199	not detected	2262
RTN4R	reticulon 4 receptor	literature supported	6.87332	not detected	65078
CHRM1	cholinergic receptor, muscarinic 1	literature supported	6.58455	not detected	1128
GALR2	galanin receptor 2	literature supported	6.38733	not detected	8811
KCND1	potassium voltage-gated channel, Shal-related subfamily, member 1	literature supported	6.29183	not detected	3750
GPR75	G protein-coupled receptor 75	literature supported	6.28717	not detected	10936
PTCH2	patched 2	literature supported	5.99828	not detected	8643
NPFFR2	neuropeptide FF receptor 2	literature supported	5.99279	not detected	10886
MC4R	melanocortin 4 receptor	literature supported	5.91578	not detected	4160
MMP24	matrix metallopeptidase 24 (membrane-inserted)	literature supported	5.84984	not detected	10893
LPAR4	lysophosphatidic acid receptor 4	literature supported	5.71713	not detected	2846
LPHN1	latrophilin 1	literature supported	5.60367	not detected	22859
TACR1	tachykinin receptor 1	literature supported	5.36691	not detected	6869
CCR10	chemokine (C-C motif) receptor 10	literature supported	4.9693	not detected	2826
GPR37L1	G protein-coupled receptor 37 like 1	literature supported	4.84326	not detected	9283
IL20RA	interleukin 20 receptor, alpha	literature supported	4.78126	not detected	53832
TACR2	tachykinin receptor 2	literature supported	4.26938	not detected	6865
KLRC2	killer cell lectin-like receptor subfamily C, member 2	literature supported	3.76125	not detected	3822
CLEC4M	C-type lectin domain family 4, member M	literature supported	3.74167	not detected	10332
SORCS3	sortilin-related VPS10 domain containing receptor 3	literature supported	3.43443	not detected	22986
CRHR2	corticotropin releasing hormone receptor 2	literature supported	3.06725	not detected	1395
GPR182	G protein-coupled receptor 182	literature supported	2.75702	not detected	11318
GHRHR	growth hormone releasing hormone receptor	literature supported	2.62105	not detected	2692
HTR6	5-hydroxytryptamine (serotonin) receptor 6, G protein-coupled	literature supported	2.5526	not detected	3362
CDH7	cadherin 7, type 2	literature supported	2.3488	not detected	1005
EPHA8	EPH receptor A8	literature supported	2.18716	not detected	2046
MAG	myelin associated glycoprotein	literature supported	2.1539	not detected	4099
AGTR2	angiotensin II receptor, type 2	literature supported	2.13677	not detected	186
SSTR3	somatostatin receptor 3	literature supported	1.72184	not detected	6753
ADRB3	adrenoceptor beta 3	literature supported	1.71576	not detected	155
ITGAD	integrin, alpha D	literature supported	1.66654	not detected	3681
PROKR2	prokineticin receptor 2	literature supported	1.60862	not detected	128674
GPR135	G protein-coupled receptor 135	literature supported	1.48418	not detected	64582
FZD8	frizzled class receptor 8	literature supported	1.46947	not detected	8325
EPHA6	EPH receptor A6	literature supported	1.42845	not detected	285220
GLP1R	glucagon-like peptide 1 receptor	literature supported	1.37916	not detected	2740
NMUR2	neuromedin U receptor 2	literature supported	1.36673	not detected	56923
CALCR	calcitonin receptor	literature supported	1.35008	not detected	799
GFRA3	GDNF family receptor alpha 3	literature supported	1.25015	not detected	2676
MC2R	melanocortin 2 receptor (adrenocorticotropic hormone)	literature supported	1.18158	not detected	4158
SSTR5	somatostatin receptor 5	literature supported	1.15742	not detected	6755
NPFFR1	neuropeptide FF receptor 1	literature supported	1.13426	not detected	64106
PLXNA1	plexin A1	literature supported	1.13008	not detected	5361
QRFPR	pyroglutamylated RFamide peptide receptor	literature supported	0.98561	not detected	84109
FSHR	follicle stimulating hormone receptor	literature supported	0.984044	not detected	2492
AVPR1B	arginine vasopressin receptor 1B	literature supported	0.920387	not detected	553
HTR2C	5-hydroxytryptamine (serotonin) receptor 2C, G protein-coupled	literature supported	0.756473	not detected	3358
NTSR2	neurotensin receptor 2	literature supported	0.701209	not detected	23620
OPRK1	opioid receptor, kappa 1	literature supported	0.700482	not detected	4986
NPBWR2	neuropeptides B/W receptor 2	literature supported	0.695689	not detected	2832
TACR3	tachykinin receptor 3	literature supported	0.650699	not detected	6870
OPRD1	opioid receptor, delta 1	literature supported	0.623314	not detected	4985
MRGPRX1	MAS-related GPR, member X1	literature supported	0.491954	not detected	259249
PRLHR	prolactin releasing hormone receptor	literature supported	0.436001	not detected	2834
BRS3	bombesin-like receptor 3	literature supported	0.348901	not detected	680
ART1	ADP-ribosyltransferase 1	literature supported	0.267096	not detected	417
OPRM1	opioid receptor, mu 1	literature supported	0.190824	not detected	4988
GRM5	glutamate receptor, metabotropic 5	literature supported	0.150081	not detected	2915
GALR1	galanin receptor 1	literature supported	0.127047	not detected	2587
NPSR1	neuropeptide S receptor 1	literature supported	0.122988	not detected	387129
HCRTR2	hypocretin (orexin) receptor 2	literature supported	0.112487	not detected	3062
GRM1	glutamate receptor, metabotropic 1	literature supported	0.111678	not detected	2911
MCHR2	melanin-concentrating hormone receptor 2	literature supported	0.109338	not detected	84539
GRIN2C	glutamate receptor, ionotropic, N-methyl D-aspartate 2C	literature supported	0.104485	not detected	2905
GNRHR	gonadotropin-releasing hormone receptor	literature supported	0	not detected	2798
AGTR1	angiotensin II receptor, type 1	literature supported		not detected	185
AVPR2	arginine vasopressin receptor 2	literature supported		not detected	554
FCGR1A	Fc fragment of IgG, high affinity Ia, receptor (CD64)	literature supported		not detected	2209
GHSR	growth hormone secretagogue receptor	literature supported		not detected	2693
NPBWR1	neuropeptides B/W receptor 1	literature supported		not detected	2831
UTS2R	urotensin 2 receptor	literature supported		not detected	2837
MLNR	motilin receptor	literature supported		not detected	2862
GRIN2D	glutamate receptor, ionotropic, N-methyl D-aspartate 2D	literature supported		not detected	2906
HCRTR1	hypocretin (orexin) receptor 1	literature supported		not detected	3061
KCNJ4	potassium inwardly-rectifying channel, subfamily J, member 4	literature supported		not detected	3761
KIR3DL1	killer cell immunoglobulin-like receptor, three domains, long cytoplasmic tail, 1	literature supported		not detected	3811
KIR3DL2	killer cell immunoglobulin-like receptor, three domains, long cytoplasmic tail, 2	literature supported		not detected	3812
MAS1	MAS1 oncogene	literature supported		not detected	4142
MC1R	melanocortin 1 receptor (alpha melanocyte stimulating hormone receptor)	literature supported		not detected	4157
MC3R	melanocortin 3 receptor	literature supported		not detected	4159
MC5R	melanocortin 5 receptor	literature supported		not detected	4161
MTNR1A	melatonin receptor 1A	literature supported		not detected	4543
MTNR1B	melatonin receptor 1B	literature supported		not detected	4544
NMBR	neuromedin B receptor	literature supported		not detected	4829
PECAM1	platelet/endothelial cell adhesion molecule 1	literature supported		not detected	5175
SCTR	secretin receptor	literature supported		not detected	6344
SSTR4	somatostatin receptor 4	literature supported		not detected	6754
TRHR	thyrotropin-releasing hormone receptor	literature supported		not detected	7201
OR1G1	olfactory receptor, family 1, subfamily G, member 1	literature supported		not detected	8390
GALR3	galanin receptor 3	literature supported		not detected	8484
PROKR1	prokineticin receptor 1	literature supported		not detected	10887
RXFP3	relaxin/insulin-like family peptide receptor 3	literature supported		not detected	51289
GFRA4	GDNF family receptor alpha 4	literature supported		not detected	64096
GPR151	G protein-coupled receptor 151	literature supported		not detected	134391
RXFP4	relaxin/insulin-like family peptide receptor 4	literature supported		not detected	339403

## Sheet: GO_enrichment_missing_receptors
Category	Term	Count	%	PValue	Genes	List Total	Pop Hits	Pop Total	Fold Enrichment	Bonferroni	Benjamini	FDR
GOTERM_MF_FAT	GO:0042165~neurotransmitter binding	28	25	8.35745e-13	6753, 84109, 1128, 6870, 8484, 6869, 8811, 1131, 6865, 680, 887, 4829, 2834, 4158, 2906, 10886, 64106, 23620, 10887, 128674, 22986, 4887, 2847, 2587, 6755, 6754, 3062, 56923	96	38	478	3.66886	1.63812e-10	1.63812e-10	1.04409e-09
GOTERM_MF_FAT	GO:0042277~peptide binding	52	46.4286	1.27501e-12	84109, 2740, 6870, 6869, 6865, 680, 887, 4157, 4829, 4159, 4158, 10332, 4887, 22986, 339403, 2847, 4160, 4161, 56923, 6753, 8484, 4988, 2837, 4985, 8811, 4986, 10803, 387129, 554, 2832, 553, 2831, 2834, 10886, 64106, 799, 23620, 10887, 2692, 128674, 2693, 2826, 185, 2587, 186, 3061, 6755, 3062, 6754, 11318, 51289, 4142	96	115	478	2.25145	2.49896e-10	1.24948e-10	1.59277e-09
GOTERM_MF_FAT	GO:0030594~neurotransmitter receptor activity	27	24.1071	3.81004e-12	6753, 84109, 1128, 6870, 8484, 6869, 8811, 1131, 6865, 680, 887, 4829, 2834, 4158, 10886, 64106, 23620, 10887, 128674, 4887, 22986, 2847, 2587, 6755, 6754, 3062, 56923	96	37	478	3.63345	7.46772e-10	2.48924e-10	4.75971e-09
GOTERM_MF_FAT	GO:0001653~peptide receptor activity	48	42.8571	5.34968e-12	6753, 84109, 2740, 6870, 8484, 6869, 4988, 2837, 8811, 4985, 4986, 6865, 10803, 387129, 554, 680, 887, 2832, 2831, 4157, 4829, 553, 2834, 4159, 4158, 10886, 64106, 23620, 10887, 128674, 22986, 339403, 4887, 2826, 2847, 185, 2587, 4160, 186, 4161, 6755, 3061, 3062, 11318, 6754, 56923, 4142, 51289	96	103	478	2.32039	1.04855e-09	2.62136e-10	6.68313e-09
GOTERM_MF_FAT	GO:0008528~peptide receptor activity, G-protein coupled	48	42.8571	5.34968e-12	6753, 84109, 2740, 6870, 8484, 6869, 4988, 2837, 8811, 4985, 4986, 6865, 10803, 387129, 554, 680, 887, 2832, 2831, 4157, 4829, 553, 2834, 4159, 4158, 10886, 64106, 23620, 10887, 128674, 22986, 339403, 4887, 2826, 2847, 185, 2587, 4160, 186, 4161, 6755, 3061, 3062, 11318, 6754, 56923, 4142, 51289	96	103	478	2.32039	1.04855e-09	2.62136e-10	6.68313e-09
GOTERM_MF_FAT	GO:0008188~neuropeptide receptor activity	25	22.3214	7.3903e-11	6753, 84109, 6870, 8484, 6869, 8811, 6865, 680, 887, 4829, 2834, 4158, 10886, 64106, 23620, 10887, 128674, 4887, 22986, 2847, 2587, 6755, 6754, 3062, 56923	96	35	478	3.55655	1.4485e-08	2.897e-09	9.23233e-08
GOTERM_MF_FAT	GO:0042923~neuropeptide binding	25	22.3214	1.87754e-10	6753, 84109, 6870, 8484, 6869, 8811, 6865, 680, 887, 4829, 2834, 4158, 10886, 64106, 23620, 10887, 128674, 4887, 22986, 2847, 2587, 6755, 6754, 3062, 56923	96	36	478	3.45775	3.67997e-08	6.13329e-09	2.34551e-07
GOTERM_MF_FAT	GO:0042562~hormone binding	15	13.3929	0.000548171	4159, 4158, 799, 2692, 2693, 59350, 2847, 4160, 4161, 3061, 3062, 4157, 553, 2834, 4142	96	30	478	2.48958	0.101897	0.0152357	0.682649
GOTERM_MF_FAT	GO:0004977~melanocortin receptor activity	5	4.46429	0.00627232	4159, 4158, 4160, 4161, 4157	96	5	478	4.97917	0.708655	0.142861	7.55938
GOTERM_MF_FAT	GO:0017046~peptide hormone binding	10	8.92857	0.0169415	4159, 4160, 799, 2692, 3061, 3062, 553, 2834, 2693, 4142	96	22	478	2.26326	0.96488	0.31072	19.2211
GOTERM_MF_FAT	GO:0016520~growth hormone-releasing hormone receptor activity	4	3.57143	0.0261622	2862, 2798, 2692, 2693	96	4	478	4.97917	0.994462	0.405245	28.1925
GOTERM_MF_FAT	GO:0008066~glutamate receptor activity	4	3.57143	0.0261622	2915, 2905, 2906, 2911	96	4	478	4.97917	0.994462	0.405245	28.1925
GOTERM_MF_FAT	GO:0004985~opioid receptor activity	5	4.46429	0.0315578	4988, 4985, 4986, 2832, 2831	96	7	478	3.55655	0.998136	0.435247	33.0075
GOTERM_MF_FAT	GO:0043176~amine binding	5	4.46429	0.0536029	3358, 1131, 2906, 1128, 155	96	8	478	3.11198	0.99998	0.59337	49.7545
GOTERM_MF_FAT	GO:0004983~neuropeptide Y receptor activity	5	4.46429	0.0536029	84109, 10887, 128674, 2834, 4887	96	8	478	3.11198	0.99998	0.59337	49.7545
GOTERM_MF_FAT	GO:0001595~angiotensin receptor activity	4	3.57143	0.0559969	185, 186, 339403, 4142	96	5	478	3.98333	0.999988	0.580554	51.3194
Category	Term	Count	%	PValue	Genes	List Total	Pop Hits	Pop Total	Fold Enrichment	Bonferroni	Benjamini	FDR
GOTERM_BP_FAT	GO:0007186~G-protein coupled receptor protein signaling pathway	81	72.3214	7.05795e-22	2915, 84109, 1395, 2740, 9340, 9283, 6870, 64582, 2911, 155, 7253, 6869, 8324, 6865, 8325, 680, 887, 84539, 4157, 4829, 4159, 4158, 134391, 8390, 23266, 339403, 4887, 22986, 4543, 4544, 59350, 2847, 2846, 4160, 4161, 56923, 7201, 6753, 1128, 3362, 22859, 6344, 8484, 3358, 2837, 4988, 4985, 8811, 1131, 4986, 10803, 387129, 554, 2832, 553, 2831, 2834, 259249, 10886, 64106, 799, 23620, 10887, 2798, …	108	190	555	2.19079	5.96397e-19	5.96397e-19	1.09119e-18
GOTERM_BP_FAT	GO:0019932~second-messenger-mediated signaling	41	36.6071	1.89238e-10	2915, 6753, 1395, 2740, 9340, 1128, 3362, 2911, 155, 7253, 3358, 6869, 4988, 8811, 4985, 4986, 554, 887, 4829, 4157, 4159, 4158, 799, 23620, 2692, 4887, 4543, 4544, 2492, 59350, 2847, 185, 2587, 4160, 186, 4161, 6755, 3062, 6754, 56923, 51289	108	86	555	2.44994	1.59906e-07	7.99531e-08	2.92569e-07
GOTERM_BP_FAT	GO:0019935~cyclic-nucleotide-mediated signaling	29	25.8929	1.51145e-07	6753, 1395, 2740, 9340, 3362, 155, 7253, 4988, 8811, 4985, 4986, 554, 4157, 4159, 4158, 799, 2692, 4887, 4543, 4544, 2492, 59350, 2847, 2587, 4160, 186, 4161, 6755, 6754	108	59	555	2.52589	0.00012771	4.25717e-05	0.000233676
GOTERM_BP_FAT	GO:0007187~G-protein signaling, coupled to cyclic nucleotide second messenger	28	25	2.84594e-07	6753, 1395, 9340, 3362, 155, 7253, 4988, 8811, 4985, 4986, 554, 4157, 4159, 4158, 799, 2692, 4887, 4543, 4544, 2492, 59350, 2847, 2587, 186, 4160, 4161, 6755, 6754	108	57	555	2.52437	0.000240453	6.01187e-05	0.000439993
GOTERM_BP_FAT	GO:0007166~cell surface receptor linked signal transduction	88	78.5714	2.05802e-06	2915, 84109, 4853, 1395, 2740, 9340, 9283, 6870, 64582, 2911, 155, 3681, 7253, 6869, 2675, 8324, 6865, 8325, 680, 887, 84539, 2046, 4157, 4829, 4159, 4158, 134391, 2905, 8390, 23266, 339403, 4887, 22986, 4543, 4544, 59350, 2847, 2846, 4160, 4161, 56923, 7201, 6753, 1128, 3362, 22859, 6344, 8484, 3358, 2837, 4988, 4985, 8811, 1131, 4986, 10803, 387129, 554, 2832, 553, 2831, 2834, 259249, 10886, 64…	108	345	555	1.31079	0.00173752	0.000347745	0.00318173
GOTERM_BP_FAT	GO:0019933~cAMP-mediated signaling	20	17.8571	3.62623e-05	4159, 799, 1395, 2740, 9340, 2692, 155, 4887, 7253, 4988, 2492, 59350, 4985, 8811, 4986, 2847, 2587, 4160, 554, 6755	108	41	555	2.50678	0.0301774	0.00509401	0.0560481
GOTERM_BP_FAT	GO:0007218~neuropeptide signaling pathway	14	12.5	5.38808e-05	10886, 64106, 23266, 22859, 4887, 22986, 8484, 4985, 2847, 2587, 2832, 3061, 3062, 56923	108	23	555	3.12802	0.0445095	0.00648325	0.0832693
GOTERM_BP_FAT	GO:0007188~G-protein signaling, coupled to cAMP nucleotide second messenger	19	16.9643	9.89659e-05	4159, 799, 1395, 9340, 2692, 155, 4887, 7253, 4988, 2492, 59350, 4985, 8811, 4986, 2847, 2587, 4160, 554, 6755	108	40	555	2.44097	0.0802288	0.0103993	0.152896
GOTERM_BP_FAT	GO:0007631~feeding behavior	13	11.6071	0.000173425	2693, 8484, 6869, 3358, 8811, 2847, 4160, 680, 887, 3061, 3062, 2834, 56923	108	22	555	3.03662	0.136323	0.0161522	0.267786
GOTERM_BP_FAT	GO:0007242~intracellular signaling cascade	44	39.2857	0.000272136	2915, 6753, 1395, 2740, 9340, 1128, 3362, 2911, 155, 7253, 3358, 6869, 4988, 8811, 4985, 4986, 554, 887, 4157, 4829, 4159, 4158, 10332, 799, 23620, 2692, 4887, 2693, 4543, 4544, 2492, 59350, 2847, 185, 2587, 4160, 186, 4161, 6755, 3062, 6754, 56923, 4142, 51289	108	145	555	1.55939	0.205455	0.0227361	0.419905
GOTERM_BP_FAT	GO:0007268~synaptic transmission	15	13.3929	0.000414108	2915, 2905, 2906, 1128, 3362, 2911, 2693, 8484, 4544, 3358, 8811, 4986, 3061, 2831, 3062	108	30	555	2.56944	0.295308	0.0313168	0.638314
GOTERM_BP_FAT	GO:0050877~neurological system process	24	21.4286	0.000636244	2915, 11141, 2905, 2906, 23620, 2740, 8390, 3362, 1128, 2911, 2693, 8484, 4544, 3358, 6869, 4988, 8811, 4986, 186, 887, 3061, 2831, 3062, 56923	108	64	555	1.92708	0.415967	0.043827	0.979145
GOTERM_BP_FAT	GO:0019226~transmission of nerve impulse	16	14.2857	0.00160379	2915, 2905, 2906, 1128, 3362, 2911, 2693, 8484, 4544, 3358, 8811, 4986, 3061, 2831, 3062, 56923	108	37	555	2.22222	0.742386	0.0990722	2.45098
GOTERM_BP_FAT	GO:0007200~activation of phospholipase C activity by G-protein coupled receptor protein signaling pathway coupled to IP3 second messenger	12	10.7143	0.0048511	4159, 2915, 3358, 6869, 185, 23620, 887, 1128, 3062, 4829, 56923, 51289	108	26	555	2.37179	0.983578	0.254359	7.24256
GOTERM_BP_FAT	GO:0031279~regulation of cyclase activity	16	14.2857	0.00534704	799, 2740, 2692, 155, 4887, 7253, 8484, 4988, 2492, 4985, 8811, 4986, 2847, 2587, 554, 6755	108	41	555	2.00542	0.989223	0.26068	7.95467
GOTERM_BP_FAT	GO:0051339~regulation of lyase activity	16	14.2857	0.00534704	799, 2740, 2692, 155, 4887, 7253, 8484, 4988, 2492, 4985, 8811, 4986, 2847, 2587, 554, 6755	108	41	555	2.00542	0.989223	0.26068	7.95467
GOTERM_BP_FAT	GO:0045761~regulation of adenylate cyclase activity	16	14.2857	0.00534704	799, 2740, 2692, 155, 4887, 7253, 8484, 4988, 2492, 4985, 8811, 4986, 2847, 2587, 554, 6755	108	41	555	2.00542	0.989223	0.26068	7.95467
GOTERM_BP_FAT	GO:0007267~cell-cell signaling	21	18.75	0.00558064	6753, 2915, 2905, 2906, 2740, 3362, 2692, 1128, 2911, 2693, 7253, 8484, 4544, 3358, 8811, 4986, 4160, 3061, 2831, 3062, 56923	108	61	555	1.76913	0.991163	0.25588	8.28832
GOTERM_BP_FAT	GO:0030817~regulation of cAMP biosynthetic process	16	14.2857	0.00696573	799, 2740, 2692, 155, 4887, 7253, 8484, 4988, 2492, 4985, 8811, 4986, 2847, 2587, 554, 6755	108	42	555	1.95767	0.997279	0.293512	10.2435
GOTERM_BP_FAT	GO:0030814~regulation of cAMP metabolic process	16	14.2857	0.00696573	799, 2740, 2692, 155, 4887, 7253, 8484, 4988, 2492, 4985, 8811, 4986, 2847, 2587, 554, 6755	108	42	555	1.95767	0.997279	0.293512	10.2435
GOTERM_BP_FAT	GO:0060191~regulation of lipase activity	14	12.5	0.00831433	4159, 2915, 23620, 1128, 6869, 3358, 185, 186, 887, 4829, 553, 3062, 56923, 51289	108	35	555	2.05556	0.999137	0.324257	12.1096
GOTERM_BP_FAT	GO:0030802~regulation of cyclic nucleotide biosynthetic process	16	14.2857	0.00895834	799, 2740, 2692, 155, 4887, 7253, 8484, 4988, 2492, 4985, 8811, 4986, 2847, 2587, 554, 6755	108	43	555	1.91214	0.999502	0.329818	12.9879
GOTERM_BP_FAT	GO:0006140~regulation of nucleotide metabolic process	16	14.2857	0.00895834	799, 2740, 2692, 155, 4887, 7253, 8484, 4988, 2492, 4985, 8811, 4986, 2847, 2587, 554, 6755	108	43	555	1.91214	0.999502	0.329818	12.9879
GOTERM_BP_FAT	GO:0030808~regulation of nucleotide biosynthetic process	16	14.2857	0.00895834	799, 2740, 2692, 155, 4887, 7253, 8484, 4988, 2492, 4985, 8811, 4986, 2847, 2587, 554, 6755	108	43	555	1.91214	0.999502	0.329818	12.9879
GOTERM_BP_FAT	GO:0030799~regulation of cyclic nucleotide metabolic process	16	14.2857	0.00895834	799, 2740, 2692, 155, 4887, 7253, 8484, 4988, 2492, 4985, 8811, 4986, 2847, 2587, 554, 6755	108	43	555	1.91214	0.999502	0.329818	12.9879
GOTERM_BP_FAT	GO:0048015~phosphoinositide-mediated signaling	12	10.7143	0.00947652	4159, 2915, 3358, 6869, 185, 23620, 887, 1128, 3062, 4829, 56923, 51289	108	28	555	2.20238	0.99968	0.331215	13.6887
GOTERM_BP_FAT	GO:0060193~positive regulation of lipase activity	13	11.6071	0.0136046	4159, 2915, 23620, 1128, 6869, 3358, 185, 887, 4829, 553, 3062, 56923, 51289	108	33	555	2.02441	0.999991	0.42373	19.0854
GOTERM_BP_FAT	GO:0007202~activation of phospholipase C activity	13	11.6071	0.0136046	4159, 2915, 23620, 1128, 6869, 3358, 185, 887, 4829, 553, 3062, 56923, 51289	108	33	555	2.02441	0.999991	0.42373	19.0854
GOTERM_BP_FAT	GO:0010517~regulation of phospholipase activity	13	11.6071	0.0136046	4159, 2915, 23620, 1128, 6869, 3358, 185, 887, 4829, 553, 3062, 56923, 51289	108	33	555	2.02441	0.999991	0.42373	19.0854
GOTERM_BP_FAT	GO:0010518~positive regulation of phospholipase activity	13	11.6071	0.0136046	4159, 2915, 23620, 1128, 6869, 3358, 185, 887, 4829, 553, 3062, 56923, 51289	108	33	555	2.02441	0.999991	0.42373	19.0854
GOTERM_BP_FAT	GO:0010863~positive regulation of phospholipase C activity	13	11.6071	0.0136046	4159, 2915, 23620, 1128, 6869, 3358, 185, 887, 4829, 553, 3062, 56923, 51289	108	33	555	2.02441	0.999991	0.42373	19.0854
GOTERM_BP_FAT	GO:0007610~behavior	27	24.1071	0.0145625	2740, 2911, 7253, 8484, 6869, 3358, 4988, 2837, 8811, 4985, 4986, 10803, 680, 887, 2834, 11141, 2906, 4887, 2693, 4543, 2826, 2847, 186, 4160, 3061, 3062, 56923	108	92	555	1.50815	0.999996	0.430756	20.2918
GOTERM_BP_FAT	GO:0051345~positive regulation of hydrolase activity	14	12.5	0.0179312	4159, 2915, 23620, 1128, 6869, 3358, 185, 186, 887, 4829, 553, 3062, 56923, 51289	108	38	555	1.89327	1	0.485601	24.4019
GOTERM_BP_FAT	GO:0007189~activation of adenylate cyclase activity by G-protein signaling pathway	8	7.14286	0.0203573	7253, 4988, 2492, 8811, 2587, 799, 2692, 155	108	16	555	2.56944	1	0.515261	27.2382
GOTERM_BP_FAT	GO:0010578~regulation of adenylate cyclase activity involved in G-protein signaling	8	7.14286	0.0203573	7253, 4988, 2492, 8811, 2587, 799, 2692, 155	108	16	555	2.56944	1	0.515261	27.2382
GOTERM_BP_FAT	GO:0010579~positive regulation of adenylate cyclase activity by G-protein signaling pathway	8	7.14286	0.0203573	7253, 4988, 2492, 8811, 2587, 799, 2692, 155	108	16	555	2.56944	1	0.515261	27.2382
GOTERM_BP_FAT	GO:0040014~regulation of multicellular organism growth	7	6.25	0.0238606	7253, 4160, 2692, 5727, 155, 56923, 2693	108	13	555	2.76709	1	0.557921	31.1587
GOTERM_BP_FAT	GO:0031281~positive regulation of cyclase activity	10	8.92857	0.0262057	7253, 4988, 2492, 8811, 2587, 799, 2740, 554, 2692, 155	108	24	555	2.1412	1	0.578124	33.6717
GOTERM_BP_FAT	GO:0051349~positive regulation of lyase activity	10	8.92857	0.0262057	7253, 4988, 2492, 8811, 2587, 799, 2740, 554, 2692, 155	108	24	555	2.1412	1	0.578124	33.6717
GOTERM_BP_FAT	GO:0007190~activation of adenylate cyclase activity	10	8.92857	0.0262057	7253, 4988, 2492, 8811, 2587, 799, 2740, 554, 2692, 155	108	24	555	2.1412	1	0.578124	33.6717
GOTERM_BP_FAT	GO:0045762~positive regulation of adenylate cyclase activity	10	8.92857	0.0262057	7253, 4988, 2492, 8811, 2587, 799, 2740, 554, 2692, 155	108	24	555	2.1412	1	0.578124	33.6717
GOTERM_BP_FAT	GO:0051336~regulation of hydrolase activity	14	12.5	0.0343275	4159, 2915, 23620, 1128, 6869, 3358, 185, 186, 887, 4829, 553, 3062, 56923, 51289	108	41	555	1.75474	1	0.664856	41.7274
GOTERM_BP_FAT	GO:0043085~positive regulation of catalytic activity	25	22.3214	0.0447763	2915, 2740, 1128, 2911, 155, 7253, 6869, 3358, 4988, 8811, 554, 887, 553, 4829, 4159, 799, 23620, 2692, 2492, 185, 186, 2587, 3062, 56923, 51289	108	91	555	1.41178	1	0.749042	50.7487
GOTERM_BP_FAT	GO:0015833~peptide transport	5	4.46429	0.0486332	10332, 4160, 2740, 2692, 2693	108	8	555	3.21181	1	0.76606	53.7351
GOTERM_BP_FAT	GO:0044057~regulation of system process	14	12.5	0.0595597	2905, 2906, 2740, 2911, 6870, 2693, 6869, 3358, 2837, 1131, 185, 186, 553, 56923	108	44	555	1.6351	1	0.82265	61.3018
GOTERM_BP_FAT	GO:0030534~adult behavior	6	5.35714	0.0612797	7253, 3358, 4985, 2906, 680, 2693	108	12	555	2.56944	1	0.821602	62.3817
GOTERM_BP_FAT	GO:0044093~positive regulation of molecular function	25	22.3214	0.0718943	2915, 2740, 1128, 2911, 155, 7253, 6869, 3358, 4988, 8811, 554, 887, 553, 4829, 4159, 799, 23620, 2692, 2492, 185, 186, 2587, 3062, 56923, 51289	108	95	555	1.35234	1	0.860566	68.4468
GOTERM_BP_FAT	GO:0007586~digestion	6	5.35714	0.0846667	2862, 8811, 1131, 2587, 887, 6344	108	13	555	2.37179	1	0.8962	74.5316
GOTERM_BP_FAT	GO:0007194~negative regulation of adenylate cyclase activity	8	7.14286	0.0886445	8484, 4988, 4985, 4986, 2847, 2587, 6755, 4887	108	21	555	1.95767	1	0.900431	76.19
GOTERM_BP_FAT	GO:0031280~negative regulation of cyclase activity	8	7.14286	0.0886445	8484, 4988, 4985, 4986, 2847, 2587, 6755, 4887	108	21	555	1.95767	1	0.900431	76.19
GOTERM_BP_FAT	GO:0051350~negative regulation of lyase activity	8	7.14286	0.0886445	8484, 4988, 4985, 4986, 2847, 2587, 6755, 4887	108	21	555	1.95767	1	0.900431	76.19
GOTERM_BP_FAT	GO:0030072~peptide hormone secretion	4	3.57143	0.0891221	4160, 2740, 2692, 2693	108	6	555	3.42593	1	0.894985	76.3822
GOTERM_BP_FAT	GO:0007204~elevation of cytosolic calcium ion concentration	14	12.5	0.0951644	799, 2740, 2826, 6869, 2837, 8811, 2847, 185, 10803, 887, 553, 7201, 56923, 51289	108	47	555	1.53073	1	0.90437	78.6916
GOTERM_BP_FAT	GO:0003071~renal system process involved in regulation of systemic arterial blood pressure	3	2.67857	0.0966563	2837, 185, 186	108	3	555	5.13889	1	0.901875	79.2283
GOTERM_BP_FAT	GO:0007217~tachykinin receptor signaling pathway	3	2.67857	0.0966563	6869, 6865, 6870	108	3	555	5.13889	1	0.901875	79.2283

## Sheet: GO_enrichment_missing_ligands
Category	Term	Count	%	PValue	Genes	List Total	Pop Hits	Pop Total	Fold Enrichment	Bonferroni	Benjamini	FDR
GOTERM_MF_FAT	GO:0005179~hormone activity	50	28.7356	1.70163e-09	2056, 3640, 2641, 6019, 5539, 5020, 85569, 7349, 3625, 7252, 3630, 5741, 1325, 51052, 1082, 4295, 1081, 117579, 5367, 5697, 6013, 4878, 8620, 2695, 6370, 268, 2520, 4880, 1442, 1444, 1443, 344901, 797, 2488, 2922, 2797, 3375, 257313, 2691, 2796, 170589, 3972, 181, 3060, 2688, 2689, 114131, 7432, 10022, 347148	155	87	543	2.01335	3.3352e-07	3.3352e-07	2.12576e-06
GOTERM_MF_FAT	GO:0005132~interferon-alpha/beta receptor binding	8	4.5977	0.000812374	3444, 3456, 3447, 3439, 3449, 3451, 3441, 3440	155	8	543	3.50323	0.147251	0.0765559	1.01013
GOTERM_MF_FAT	GO:0005184~neuropeptide hormone activity	11	6.32184	0.0617249	8620, 181, 3060, 7432, 51052, 1325, 347148, 797, 2922, 5020, 7349	155	22	543	1.75161	0.999996	0.984432	54.8835
Category	Term	Count	%	PValue	Genes	List Total	Pop Hits	Pop Total	Fold Enrichment	Bonferroni	Benjamini	FDR
GOTERM_BP_FAT	GO:0009615~response to virus	18	10.3448	0.000400446	3442, 3451, 282617, 3441, 3440, 3452, 3443, 3444, 282616, 3445, 6363, 3446, 3456, 3447, 3439, 3448, 3449, 3467	160	30	590	2.2125	0.480693	0.480693	0.670217
GOTERM_BP_FAT	GO:0007186~G-protein coupled receptor protein signaling pathway	41	23.5632	0.00160501	64111, 255061, 129521, 2641, 85569, 7349, 2784, 8620, 7252, 2695, 6370, 3630, 5741, 100289462, 2520, 3558, 11249, 5173, 51052, 1325, 1082, 797, 1081, 2488, 4295, 2922, 3375, 2691, 5367, 5697, 3972, 181, 3060, 6363, 374, 114131, 1673, 7432, 347148, 594857, 113091	160	101	590	1.49691	0.927771	0.731245	2.6609
GOTERM_BP_FAT	GO:0008543~fibroblast growth factor receptor signaling pathway	11	6.32184	0.00497747	26281, 2248, 8822, 8823, 27006, 2255, 2247, 2254, 2253, 2251, 8074	160	17	590	2.38603	0.999715	0.934202	8.03658
GOTERM_BP_FAT	GO:0007218~neuropeptide signaling pathway	14	8.04598	0.0129895	11249, 64111, 5173, 129521, 2922, 85569, 7349, 5367, 8620, 181, 3060, 347148, 594857, 113091	160	27	590	1.91204	1	0.99524	19.7095
GOTERM_BP_FAT	GO:0042509~regulation of tyrosine phosphorylation of STAT protein	9	5.17241	0.0394302	2056, 1270, 2688, 3592, 50604, 3565, 50616, 23529, 3558	160	16	590	2.07422	1	0.999998	49.1062
GOTERM_BP_FAT	GO:0007166~cell surface receptor linked signal transduction	68	39.0805	0.0400217	64111, 255061, 2641, 2254, 2253, 85569, 151449, 2251, 284654, 7349, 3440, 7252, 2248, 2247, 3630, 5741, 11249, 3593, 89780, 5173, 1285, 1325, 51052, 1082, 4295, 1081, 5367, 5697, 8822, 6363, 8823, 2255, 374, 2660, 594857, 2661, 26281, 7471, 129521, 2784, 1950, 7473, 8074, 4902, 8620, 2695, 3456, 6370, 100289462, 2520, 3558, 27006, 797, 2922, 2488, 3375, 23529, 2691, 27302, 3972, 181, 3060, 2688, …	160	213	590	1.17723	1	0.999985	49.6298
GOTERM_BP_FAT	GO:0010604~positive regulation of macromolecule metabolic process	32	18.3908	0.0740159	7471, 2056, 1270, 3605, 151449, 146433, 7349, 2247, 3630, 5741, 59067, 112744, 3578, 265, 3558, 3593, 8399, 3592, 651, 50616, 23529, 2691, 9210, 27302, 2668, 246778, 2688, 374, 50604, 90070, 3565, 2660	160	92	590	1.28261	1	1	72.5032
GOTERM_BP_FAT	GO:0042531~positive regulation of tyrosine phosphorylation of STAT protein	8	4.5977	0.078284	2056, 1270, 2688, 3592, 50604, 3565, 23529, 3558	160	15	590	1.96667	1	1	74.5555
GOTERM_BP_FAT	GO:0046425~regulation of JAK-STAT cascade	9	5.17241	0.0806221	2056, 1270, 2688, 3592, 50604, 3565, 50616, 23529, 3558	160	18	590	1.84375	1	1	75.6177
GOTERM_BP_FAT	GO:0045168~cell-cell signaling involved in cell fate specification	5	2.87356	0.0886977	2248, 2668, 2255, 2247, 7473	160	7	590	2.63393	1	1	78.9747
GOTERM_BP_FAT	GO:0042516~regulation of tyrosine phosphorylation of Stat3 protein	5	2.87356	0.0886977	1270, 2688, 50604, 50616, 23529	160	7	590	2.63393	1	1	78.9747
GOTERM_BP_FAT	GO:0031128~developmental induction	5	2.87356	0.0886977	2248, 2668, 2255, 2247, 7473	160	7	590	2.63393	1	1	78.9747
GOTERM_BP_FAT	GO:0045449~regulation of transcription	23	13.2184	0.0891584	7471, 2056, 1270, 3605, 1896, 651, 151449, 50616, 2691, 9210, 27302, 7356, 2668, 3456, 2255, 2247, 3565, 3630, 2660, 5741, 268, 112744, 3558	160	63	590	1.34623	1	0.999999	79.1524
