# Supplementary material for: A draft network of ligand–receptor-mediated multicellular signalling in human
Source: Nat Commun. 2015 Jul 22;6:7866. doi: 10.1038/ncomms8866 (PMC4525178; doi:10.1038/ncomms8866)
Supplement: Supplementary Data 9 — List of cell types and FANTOM5 CAGE libraries used in this study. [file ncomms8866-s10.xlsx]

## Sheet: README
List of FANTOM 5 human libraries for selected 144 primary cells used in data analysis and for visualization
More information accessible from DDBJ/GenBank/EMBL under: DRA000991
Questions: jordan.ramilowski@riken.jp

## Sheet: FANTOM5.PrimaryCells
FANTOM5 LibraryID	Donor	Primary Cell Type
CNhs11051	donor1	Adipocyte Breast
CNhs11969	donor2	Adipocyte Breast
CNhs11054	donor1	Adipocyte Omental
CNhs12067	donor2	Adipocyte Omental
CNhs12068	donor3	Adipocyte Omental
CNhs12069	donor1	Adipocyte Perirenal
CNhs12494	donor1	Adipocyte Subcutaneous
CNhs11371	donor2	Adipocyte Subcutaneous
CNhs12017	donor3	Adipocyte Subcutaneous
CNhs11325	donor1	Alveolar Epithelial
CNhs12084	donor2	Alveolar Epithelial
CNhs11341	donor1	Amniotic Epithelial
CNhs12125	donor3	Amniotic Epithelial
CNhs12502	donor1	Amniotic Membrane
CNhs12503	donor2	Amniotic Membrane
CNhs12379	donor3	Amniotic Membrane
CNhs10876	donor1	Annulus Pulposus
CNhs12064	donor2	Annulus Pulposus
CNhs11321	donor1	Astrocyte Cerebellum
CNhs12081	donor2	Astrocyte Cerebellum
CNhs12117	donor3	Astrocyte Cerebellum
CNhs10864	donor1	Astrocyte Cerebral Cortex
CNhs11960	donor2	Astrocyte Cerebral Cortex
CNhs12005	donor3	Astrocyte Cerebral Cortex
CNhs12546	donor1	Basophils
CNhs12563	donor2	Basophils
CNhs12575	donor3	Basophils
CNhs12054	donor4	Bronchial Epithelial
CNhs12058	donor5	Bronchial Epithelial
CNhs12062	donor6	Bronchial Epithelial
CNhs12341	donor1	Cardiac Myocyte
CNhs12350	donor2	Cardiac Myocyte
CNhs12571	donor3	Cardiac Myocyte
CNhs12552	pool1	CD133+ Hematopoietic Stem Cell
CNhs10858	donor1	CD14+ Monocyte der. Endothelial prog.
CNhs11897	donor2	CD14+ Monocyte der. Endothelial prog.
CNhs11904	donor3	CD14+ Monocyte der. Endothelial prog.
CNhs10852	donor1	CD14+ Monocytes
CNhs11954	donor2	CD14+ Monocytes
CNhs11997	donor3	CD14+ Monocytes
CNhs13224	donor1	CD14+CD16- Monocytes
CNhs13216	donor2	CD14+CD16- Monocytes
CNhs13540	donor3	CD14+CD16- Monocytes
CNhs13541	donor1	CD14+CD16+ Monocytes
CNhs13208	donor2	CD14+CD16+ Monocytes
CNhs13549	donor3	CD14+CD16+ Monocytes
CNhs13229	donor1	CD14-CD16+ Monocytes
CNhs13207	donor2	CD14-CD16+ Monocytes
CNhs13548	donor3	CD14-CD16+ Monocytes
CNhs12177	donor090309, donation1	CD19+ B Cells
CNhs12179	donor090309, donation2	CD19+ B Cells
CNhs12181	donor090309, donation3	CD19+ B Cells
CNhs12531	donor090325, donation1	CD19+ B Cells
CNhs12175	donor090325, donation2	CD19+ B Cells
CNhs12183	donor090612, donation1	CD19+ B Cells
CNhs12185	donor090612, donation2	CD19+ B Cells
CNhs12188	donor090612, donation3	CD19+ B Cells
CNhs12343	donor1	CD19+ B Cells
CNhs12352	donor2	CD19+ B Cells
CNhs12354	donor3	CD19+ B Cells
CNhs13552	biol_ rep1	Reticulocyte
CNhs13553	biol_ rep2	Reticulocyte
CNhs13227	donor1	CD34+ prog.
CNhs12205	donor2	CD34+ prog.
CNhs12588	donor1	CD34+ Hematopoietic Stem Cell
CNhs10853	donor1	CD4+ T Cells
CNhs11955	donor2	CD4+ T Cells
CNhs11998	donor3	CD4+ T Cells
CNhs13204	donor1	CD4+CD25+CD45RA- Mem. Reg. T Cells
CNhs13811	donor2	CD4+CD25+CD45RA- Mem. Reg. T Cells
CNhs13812	donor3	CD4+CD25+CD45RA- Mem. Reg. T Cells
CNhs13195	donor1	CD4+CD25+CD45RA- Mem. Reg. T Cells
CNhs13206	donor2	CD4+CD25+CD45RA- Mem. Reg. T Cells
CNhs13538	donor3	CD4+CD25+CD45RA- Mem. Reg. T Cells
CNhs13203	donor1	CD4+CD25+CD45RA+ Naive Reg. T Cells
CNhs13238	donor1	CD4+CD25+CD45RA+ Naive Reg. T Cells
CNhs13235	donor2	CD4+CD25+CD45RA+ Naive Reg. T Cells
CNhs13513	donor3	CD4+CD25+CD45RA+ Naive Reg. T Cells
CNhs13215	donor1	CD4+CD25-CD45RA- Mem. Conv. T Cells
CNhs13239	donor1	CD4+CD25-CD45RA- Mem. Conv. T Cells
CNhs13237	donor2	CD4+CD25-CD45RA- Mem. Conv. T Cells
CNhs13539	donor3	CD4+CD25-CD45RA- Mem. Conv. T Cells
CNhs13202	donor1	CD4+CD25-CD45RA+ Naive Conv. T Cells
CNhs13813	donor2	CD4+CD25-CD45RA+ Naive Conv. T Cells
CNhs13814	donor3	CD4+CD25-CD45RA+ Naive Conv. T Cells
CNhs13223	donor1	CD4+CD25-CD45RA+ Naive Conv. T Cells
CNhs13205	donor2	CD4+CD25-CD45RA+ Naive Conv. T Cells
CNhs13512	donor3	CD4+CD25-CD45RA+ Naive Conv. T Cells
CNhs12176	donor090309, donation1	CD8+ T Cells
CNhs12178	donor090309, donation2	CD8+ T Cells
CNhs12180	donor090309, donation3	CD8+ T Cells
CNhs12201	donor090325, donation1	CD8+ T Cells
CNhs12199	donor090325, donation2	CD8+ T Cells
CNhs12182	donor090612, donation1	CD8+ T Cells
CNhs12184	donor090612, donation2	CD8+ T Cells
CNhs12187	donor090612, donation3	CD8+ T Cells
CNhs10854	donor1	CD8+ T Cells
CNhs11956	donor2	CD8+ T Cells
CNhs11999	donor3	CD8+ T Cells
CNhs11923	donor1	Chondroblast
CNhs11372	donor2	Chondroblast
CNhs12020	donor3	Chondroblast
CNhs11373	donor2	Chondrocyte
CNhs12021	donor3	Chondrocyte
CNhs12504	donor1	Chorionic Membrane
CNhs12506	donor2	Chorionic Membrane
CNhs12380	donor3	Chorionic Membrane
CNhs10871	donor1	Ciliary Epithelial
CNhs11966	donor2	Ciliary Epithelial
CNhs12009	donor3	Ciliary Epithelial
CNhs11336	donor1	Corneal Epithelial
CNhs12123	donor3	Corneal Epithelial
CNhs10855	donor1	Dendritic Monocyte Immature der.
CNhs11062	donor1	Dendritic Monocyte Immature der.
CNhs12000	donor3	Dendritic Monocyte Immature der.
CNhs10857	donor1	Dendritic Plasmacytoid
CNhs12196	donor2	Dendritic Plasmacytoid
CNhs12200	donor3	Dendritic Plasmacytoid
CNhs10837	donor0	Endothelial Aortic
CNhs12495	donor1	Endothelial Aortic
CNhs11375	donor2	Endothelial Aortic
CNhs12022	donor3	Endothelial Aortic
CNhs12496	donor1	Endothelial Artery
CNhs11977	donor2	Endothelial Artery
CNhs12023	donor3	Endothelial Artery
CNhs10865	donor1	Endothelial Lymphatic
CNhs11901	donor2	Endothelial Lymphatic
CNhs11906	donor3	Endothelial Lymphatic
CNhs11925	donor1	Endothelial Microvascular
CNhs11376	donor2	Endothelial Microvascular
CNhs12024	donor3	Endothelial Microvascular
CNhs11926	donor1	Endothelial Thoracic
CNhs11978	donor2	Endothelial Thoracic
CNhs10872	donor1	Endothelial Umbilical Vein
CNhs11967	donor2	Endothelial Umbilical Vein
CNhs12010	donor3	Endothelial Umbilical Vein
CNhs12497	donor1	Endothelial Vein
CNhs11377	donor2	Endothelial Vein
CNhs12026	donor3	Endothelial Vein
CNhs12548	donor2	Eosinophils
CNhs12549	donor3	Eosinophils
CNhs11323	donor1	Esophageal Epithelial
CNhs10874	donor1	Fibroblast Aortic Adventitial
CNhs12011	donor3	Fibroblast Aortic Adventitial
CNhs12498	donor1	Fibroblast Cardiac
CNhs11378	donor2	Fibroblast Cardiac
CNhs12027	donor3	Fibroblast Cardiac
CNhs11909	donor4	Fibroblast Cardiac
CNhs12057	donor5	Fibroblast Cardiac
CNhs12061	donor6	Fibroblast Cardiac
CNhs11319	donor1	Fibroblast Choroid Plexus
CNhs12344	donor2	Fibroblast Choroid Plexus
CNhs11339	donor1	Fibroblast Conjunctival
CNhs12499	donor1	Fibroblast Dermal
CNhs11379	donor2	Fibroblast Dermal
CNhs12028	donor3	Fibroblast Dermal
CNhs12052	donor4	Fibroblast Dermal
CNhs12055	donor5	Fibroblast Dermal
CNhs12059	donor6	Fibroblast Dermal
CNhs10866	donor1	Fibroblast Gingival
CNhs11961	donor2	Fibroblast Gingival
CNhs12006	donor3	Fibroblast Gingival
CNhs10848	donor4 (GFH2)	Fibroblast Gingival
CNhs11952	donor5 (GFH3)	Fibroblast Gingival
CNhs11322	donor1	Fibroblast Lymphatic
CNhs12118	donor3	Fibroblast Lymphatic
CNhs10867	donor1	Fibroblast Periodontal Ligament
CNhs11962	donor2	Fibroblast Periodontal Ligament
CNhs11907	donor3	Fibroblast Periodontal Ligament
CNhs12493	donor4 (PL29)	Fibroblast Periodontal Ligament
CNhs11953	donor5 (PL30)	Fibroblast Periodontal Ligament
CNhs11996	donor6 (PLH3)	Fibroblast Periodontal Ligament
CNhs10878	donor1	Fibroblast Pulmonary Artery
CNhs11351	donor1	Fibroblast Skin Normal
CNhs11914	donor2	Fibroblast Skin Normal
CNhs11061	donor1 (GEA11)	Gingival Epithelial
CNhs11896	donor2 (GEA14)	Gingival Epithelial
CNhs11903	donor3 (GEA15)	Gingival Epithelial
CNhs12519	donor1	Granulocyte Macrophage prog.
CNhs12824	biol_rep2	Embryonic Stem Cell
CNhs12837	biol_rep3	Embryonic Stem Cell
CNhs12501	donor1	Hair Follicle Dermal Papilla
CNhs11979	donor2	Hair Follicle Dermal Papilla
CNhs12030	donor3	Hair Follicle Dermal Papilla
CNhs12339	donor1	Hair Follicle Outer Root Sheath
CNhs12347	donor2	Hair Follicle Outer Root Sheath
CNhs12075	donor1	Hepatic Sinusoidal Endothelial
CNhs12092	donor2	Hepatic Sinusoidal Endothelial
CNhs11335	donor1	Hepatic Stellate
CNhs12093	donor2	Hepatic Stellate
CNhs12340	donor1	Hepatocyte
CNhs12349	donor2	Hepatocyte
CNhs12626	donor3	Hepatocyte
CNhs13738	biol_rep3	Embryonic Stem Cell
CNhs13537	donor1	Immature Langerhans
CNhs13480	donor2	Immature Langerhans
CNhs10875	donor1	Intestinal Epithelial
CNhs12596	donor1	Iris Pigment Epithelial
CNhs11064	donor1	Keratinocyte Epidermal
CNhs11381	donor2	Keratinocyte Epidermal
CNhs12031	donor3	Keratinocyte Epidermal
CNhs10879	donor1	Keratinocyte Oral
CNhs11337	donor1	Keratocytes
CNhs12095	donor2	Keratocytes
CNhs12342	donor1	Lens Epithelial
CNhs12568	donor2	Lens Epithelial
CNhs12572	donor3	Lens Epithelial
CNhs10861	donor1	Macrophage Monocyte der.
CNhs11899	donor2	Macrophage Monocyte der.
CNhs12003	donor3	Macrophage Monocyte der.
CNhs12538	donor1 (MZH3)	Mallassez der.
CNhs13550	donor2	Mallassez der.
CNhs13551	donor3	Mallassez der.
CNhs11077	donor1	Mammary Epithelial
CNhs11382	donor2	Mammary Epithelial
CNhs12032	donor3	Mammary Epithelial
CNhs11073	donor1	Mast Cells stimul.
CNhs12566	donor1	Mast Cells
CNhs12594	donor2	Mast Cells
CNhs12593	donor3	Mast Cells
CNhs12592	donor4	Mast Cells
CNhs12558	donor1	Mature Adipocyte
CNhs12559	donor2	Mature Adipocyte
CNhs12560	donor3	Mature Adipocyte
CNhs12562	donor4	Mature Adipocyte
CNhs12570	donor3	Melanocyte
CNhs11303	donor1	Melanocyte
CNhs11383	donor2	Melanocyte
CNhs12033	donor3	Melanocyte
CNhs12816	donor1	Melanocyte
CNhs13156	donor2	Melanocyte
CNhs13406	donor3	Melanocyte
CNhs11320	donor1	Meningeal
CNhs12080	donor2	Meningeal
CNhs12731	donor3	Meningeal
CNhs12363	donor1	Mesenchymal Prec. Adipose
CNhs12364	donor2	Mesenchymal Prec. Adipose
CNhs12365	donor3	Mesenchymal Prec. Adipose
CNhs12366	donor1	Mesenchymal Prec. Bone Marrow
CNhs12367	donor2	Mesenchymal Prec. Bone Marrow
CNhs13098	donor3	Mesenchymal Prec. Bone Marrow
CNhs12368	donor1	Mesenchymal Prec. Cardiac
CNhs12369	donor2	Mesenchymal Prec. Cardiac
CNhs12370	donor3	Mesenchymal Prec. Cardiac
CNhs12371	donor4	Mesenchymal Prec. Cardiac
CNhs10844	donor0	Mesenchymal Stem Cell Adipose
CNhs11345	donor1	Mesenchymal Stem Cell Adipose
CNhs12922	donor3	Mesenchymal Stem Cell Adipose
CNhs11349	donor1	Mesenchymal Stem Cell Amniotic Membrane
CNhs12104	donor2	Mesenchymal Stem Cell Amniotic Membrane
CNhs11344	donor1	Mesenchymal Stem Cell Bone Marrow
CNhs12100	donor2	Mesenchymal Stem Cell Bone Marrow
CNhs12126	donor3	Mesenchymal Stem Cell Bone Marrow
CNhs10845	donor0	Mesenchymal Stem Cell Hepatic
CNhs12730	donor2	Mesenchymal Stem Cell Hepatic
CNhs12492	donor0	Mesenchymal Stem Cell Umbilical
CNhs11347	donor1	Mesenchymal Stem Cell Umbilical
CNhs12127	donor3	Mesenchymal Stem Cell Umbilical
CNhs11057	donor1	Mesenchymal Stem Cell Wharton's Jelly
CNhs10850	donor1	Mesothelial
CNhs12197	donor2	Mesothelial
CNhs12012	donor3	Mesothelial
CNhs13535	donor1	Migratory Langerhans
CNhs13536	donor2	Migratory Langerhans
CNhs13547	donor3	Migratory Langerhans
CNhs11350	donor1	MCBUSSC
CNhs12105	donor2	MCBUSSC
CNhs10870	donor1	Myoblast
CNhs11965	donor2	Myoblast
CNhs11908	donor3	Myoblast
CNhs12589	donor1	Nasal Epithelial
CNhs12574	donor2	Nasal Epithelial
CNhs10859	donor1	Natural Killer
CNhs11957	donor2	Natural Killer
CNhs12001	donor3	Natural Killer
CNhs11063	donor1	Neural Stem Cell
CNhs11384	donor2	Neural Stem Cell
CNhs12338	donor1	Neurons
CNhs12726	donor2	Neurons
CNhs13815	donor3	Neurons
CNhs10862	donor1	Neutrophils
CNhs11959	donor2	Neutrophils
CNhs11905	donor3	Neutrophils
CNhs10881	donor1	Nucleus Pulposus
CNhs12019	donor2	Nucleus Pulposus
CNhs12063	donor3	Nucleus Pulposus
CNhs13816	donor1	Olfactory Epithelial
CNhs13817	donor2	Olfactory Epithelial
CNhs13818	donor3	Olfactory Epithelial
CNhs13819	donor4	Olfactory Epithelial
CNhs11311	donor1	Osteocyte
CNhs11980	donor2	Osteocyte
CNhs12035	donor3	Osteocyte
CNhs11385	donor2	Osteoblast
CNhs12036	donor3	Osteoblast
CNhs10877	donor1	Pancreatic Stromal
CNhs11317	donor1	Pericytes
CNhs12079	donor2	Pericytes
CNhs11079	donor1	Placental Epithelial
CNhs11386	donor2	Placental Epithelial
CNhs12037	donor3	Placental Epithelial
CNhs11052	donor1	Preadipocyte Breast
CNhs11971	donor2	Preadipocyte Breast
CNhs11065	donor1	Preadipocyte Omental
CNhs11902	donor2	Preadipocyte Omental
CNhs12013	donor3	Preadipocyte Omental
CNhs12065	donor1	Preadipocyte Perirenal
CNhs11981	donor2	Preadipocyte Subcutaneous
CNhs12038	donor3	Preadipocyte Subcutaneous
CNhs11082	donor1	Preadipocyte Visceral
CNhs11982	donor2	Preadipocyte Visceral
CNhs12039	donor3	Preadipocyte Visceral
CNhs10882	donor1	Prostate Epithelial
CNhs11972	donor2	Prostate Epithelial
CNhs12014	donor3	Prostate Epithelial
CNhs10883	donor1	Prostate Stromal
CNhs11973	donor2	Prostate Stromal
CNhs12015	donor3	Prostate Stromal
CNhs11331	donor1	Renal Cortical Epithelial
CNhs12728	donor2	Renal Cortical Epithelial
CNhs11332	donor1	Renal Epithelial
CNhs12088	donor2	Renal Epithelial
CNhs12732	donor3	Renal Epithelial
CNhs12074	donor1	Renal Glomerular Endothelial
CNhs12086	donor2	Renal Glomerular Endothelial
CNhs12624	donor3	Renal Glomerular Endothelial
CNhs13080	donor4	Renal Glomerular Endothelial
CNhs11333	donor1	Renal Mesangial
CNhs12121	donor3	Renal Mesangial
CNhs11330	donor1	Renal Proximal Tubular Epithelial
CNhs12087	donor2	Renal Proximal Tubular Epithelial
CNhs12120	donor3	Renal Proximal Tubular Epithelial
CNhs10842	donor0	Retinal Pigment Epithelial
CNhs11338	donor1	Retinal Pigment Epithelial
CNhs12733	donor3	Retinal Pigment Epithelial
CNhs12810	donor1	Salivary Acinar
CNhs12811	donor2	Salivary Acinar
CNhs12812	donor3	Salivary Acinar
CNhs10847	donor1	Sebocyte
CNhs11951	donor2	Sebocyte
CNhs10851	donor1	Sertoli
CNhs11084	donor1	Myotube
CNhs11083	donor1	Skeletal Muscle
CNhs12053	donor4	Skeletal Muscle
CNhs12056	donor5	Skeletal Muscle
CNhs12060	donor6	Skeletal Muscle
CNhs10869	donor1	Skeletal Muscle Satellite
CNhs11964	donor2	Skeletal Muscle Satellite
CNhs12008	donor3	Skeletal Muscle Satellite
CNhs10884	donor1	Small Airway Epithelial
CNhs11975	donor2	Small Airway Epithelial
CNhs12016	donor3	Small Airway Epithelial
CNhs10838	donor0	Smooth Muscle Aortic
CNhs11085	donor1	Smooth Muscle Aortic
CNhs11305	donor2	Smooth Muscle Aortic
CNhs11309	donor3	Smooth Muscle Aortic
CNhs11086	donor1	Smooth Muscle Brachiocephalic
CNhs12043	donor3	Smooth Muscle Brachiocephalic
CNhs10863	donor1	Smooth Muscle Brain Vascular
CNhs11900	donor2	Smooth Muscle Brain Vascular
CNhs12004	donor3	Smooth Muscle Brain Vascular
CNhs11328	donor1	Smooth Muscle Bronchial
CNhs12348	donor2	Smooth Muscle Bronchial
CNhs11087	donor1	Smooth Muscle Carotid
CNhs12044	donor3	Smooth Muscle Carotid
CNhs10868	donor1	Smooth Muscle Colonic
CNhs11963	donor2	Smooth Muscle Colonic
CNhs12007	donor3	Smooth Muscle Colonic
CNhs11088	donor1	Smooth Muscle Coronary Artery
CNhs11987	donor2	Smooth Muscle Coronary Artery
CNhs12045	donor3	Smooth Muscle Coronary Artery
CNhs11324	donor1	Smooth Muscle Esophageal
CNhs11988	donor2	Smooth Muscle Internal Thoracic Artery
CNhs12046	donor3	Smooth Muscle Internal Thoracic Artery
CNhs11920	donor1	Smooth Muscle Prostate
CNhs11976	donor2	Smooth Muscle Prostate
CNhs11989	donor2	Smooth Muscle Pulmonary Artery
CNhs11090	donor1	Smooth Muscle Subclavian Artery
CNhs11990	donor2	Smooth Muscle Subclavian Artery
CNhs12048	donor3	Smooth Muscle Subclavian Artery
CNhs11329	donor1	Smooth Muscle Tracheal
CNhs12894	donor3	Smooth Muscle Tracheal
CNhs10839	donor0	Smooth Muscle Umbilical Artery
CNhs11091	donor1	Smooth Muscle Umbilical Artery
CNhs11991	donor2	Smooth Muscle Umbilical Artery
CNhs12049	donor3	Smooth Muscle Umbilical Artery
CNhs12597	donor1	Smooth Muscle Umbilical Vein
CNhs12569	donor2	Smooth Muscle Umbilical Vein
CNhs11927	donor3	Smooth Muscle Uterine
CNhs11992	donor2	Synoviocyte
CNhs12050	donor3	Synoviocyte
CNhs12639	donor1	Tenocyte
CNhs12640	donor2	Tenocyte
CNhs12641	donor3	Tenocyte
CNhs11340	donor1	Trabecular Meshwork
CNhs12124	donor3	Trabecular Meshwork
CNhs11092	donor1	Tracheal Epithelial
CNhs11993	donor2	Tracheal Epithelial
CNhs12051	donor3	Tracheal Epithelial
CNhs10843	donor0	Urothelial
CNhs11334	donor1	Urothelial
CNhs12091	donor2	Urothelial
CNhs12122	donor3	Urothelial
